# Supplementary material for: Raman spectroscopic evaluation of human serum using metal plate and 785- and 1064-nm excitation lasers
Source: PLoS One. 2019 Feb 15;14(2):e0211986. doi: 10.1371/journal.pone.0211986 (PMC6377121; doi:10.1371/journal.pone.0211986)
Supplement: S1 File — (TXT) [file pone.0211986.s001.txt]

Cat	Focus	Raman_Shift_(cm^-1)	Intensity_Count
Hole soda-lime glass	0.3mm	-3.869	155.886
Hole soda-lime glass	0.3mm	-1.629	301.052
Hole soda-lime glass	0.3mm	0.61	343.217
Hole soda-lime glass	0.3mm	2.848	211.383
Hole soda-lime glass	0.3mm	5.085	78.549
Hole soda-lime glass	0.3mm	7.322	62.714
Hole soda-lime glass	0.3mm	9.558	55.88
Hole soda-lime glass	0.3mm	11.792	60.046
Hole soda-lime glass	0.3mm	14.026	39.211
Hole soda-lime glass	0.3mm	16.259	62.377
Hole soda-lime glass	0.3mm	18.492	56.543
Hole soda-lime glass	0.3mm	20.723	56.708
Hole soda-lime glass	0.3mm	22.953	54.874
Hole soda-lime glass	0.3mm	25.183	33.04
Hole soda-lime glass	0.3mm	27.412	31.205
Hole soda-lime glass	0.3mm	29.64	24.371
Hole soda-lime glass	0.3mm	31.867	52.537
Hole soda-lime glass	0.3mm	34.093	29.702
Hole soda-lime glass	0.3mm	36.318	42.868
Hole soda-lime glass	0.3mm	38.543	33.034
Hole soda-lime glass	0.3mm	40.766	28.199
Hole soda-lime glass	0.3mm	42.989	40.365
Hole soda-lime glass	0.3mm	45.211	19.531
Hole soda-lime glass	0.3mm	47.432	29.697
Hole soda-lime glass	0.3mm	49.652	26.862
Hole soda-lime glass	0.3mm	51.871	21.028
Hole soda-lime glass	0.3mm	54.09	13.194
Hole soda-lime glass	0.3mm	56.308	17.359
Hole soda-lime glass	0.3mm	58.524	37.525
Hole soda-lime glass	0.3mm	60.74	63.691
Hole soda-lime glass	0.3mm	62.955	133.856
Hole soda-lime glass	0.3mm	65.17	219.022
Hole soda-lime glass	0.3mm	67.383	300.188
Hole soda-lime glass	0.3mm	69.595	338.353
Hole soda-lime glass	0.3mm	71.807	413.519
Hole soda-lime glass	0.3mm	74.018	457.685
Hole soda-lime glass	0.3mm	76.228	506.85
Hole soda-lime glass	0.3mm	78.437	540.016
Hole soda-lime glass	0.3mm	80.645	582.182
Hole soda-lime glass	0.3mm	82.853	590.347
Hole soda-lime glass	0.3mm	85.059	618.513
Hole soda-lime glass	0.3mm	87.265	617.679
Hole soda-lime glass	0.3mm	89.47	620.844
Hole soda-lime glass	0.3mm	91.674	628.01
Hole soda-lime glass	0.3mm	93.877	621.176
Hole soda-lime glass	0.3mm	96.08	647.341
Hole soda-lime glass	0.3mm	98.281	636.507
Hole soda-lime glass	0.3mm	100.482	601.673
Hole soda-lime glass	0.3mm	102.682	596.838
Hole soda-lime glass	0.3mm	104.881	591.004
Hole soda-lime glass	0.3mm	107.079	580.17
Hole soda-lime glass	0.3mm	109.276	563.335
Hole soda-lime glass	0.3mm	111.472	555.501
Hole soda-lime glass	0.3mm	113.668	539.667
Hole soda-lime glass	0.3mm	115.863	538.832
Hole soda-lime glass	0.3mm	118.057	533.998
Hole soda-lime glass	0.3mm	120.25	510.164
Hole soda-lime glass	0.3mm	122.442	504.329
Hole soda-lime glass	0.3mm	124.633	494.495
Hole soda-lime glass	0.3mm	126.824	498.661
Hole soda-lime glass	0.3mm	129.014	485.826
Hole soda-lime glass	0.3mm	131.203	454.992
Hole soda-lime glass	0.3mm	133.391	469.158
Hole soda-lime glass	0.3mm	135.578	453.323
Hole soda-lime glass	0.3mm	137.764	436.489
Hole soda-lime glass	0.3mm	139.95	451.655
Hole soda-lime glass	0.3mm	142.135	441.821
Hole soda-lime glass	0.3mm	144.318	427.986
Hole soda-lime glass	0.3mm	146.501	404.152
Hole soda-lime glass	0.3mm	148.684	413.318
Hole soda-lime glass	0.3mm	150.865	398.483
Hole soda-lime glass	0.3mm	153.046	408.649
Hole soda-lime glass	0.3mm	155.225	408.815
Hole soda-lime glass	0.3mm	157.404	414.98
Hole soda-lime glass	0.3mm	159.582	404.146
Hole soda-lime glass	0.3mm	161.759	401.312
Hole soda-lime glass	0.3mm	163.936	402.477
Hole soda-lime glass	0.3mm	166.111	398.643
Hole soda-lime glass	0.3mm	168.286	378.809
Hole soda-lime glass	0.3mm	170.46	394.974
Hole soda-lime glass	0.3mm	172.633	354.14
Hole soda-lime glass	0.3mm	174.805	376.306
Hole soda-lime glass	0.3mm	176.977	356.471
Hole soda-lime glass	0.3mm	179.147	358.637
Hole soda-lime glass	0.3mm	181.317	360.803
Hole soda-lime glass	0.3mm	183.486	366.968
Hole soda-lime glass	0.3mm	185.654	339.134
Hole soda-lime glass	0.3mm	187.821	355.3
Hole soda-lime glass	0.3mm	189.987	360.465
Hole soda-lime glass	0.3mm	192.153	340.631
Hole soda-lime glass	0.3mm	194.318	346.797
Hole soda-lime glass	0.3mm	196.482	352.962
Hole soda-lime glass	0.3mm	198.645	350.128
Hole soda-lime glass	0.3mm	200.807	346.294
Hole soda-lime glass	0.3mm	202.969	343.459
Hole soda-lime glass	0.3mm	205.129	335.625
Hole soda-lime glass	0.3mm	207.289	321.791
Hole soda-lime glass	0.3mm	209.448	355.956
Hole soda-lime glass	0.3mm	211.606	328.122
Hole soda-lime glass	0.3mm	213.764	315.288
Hole soda-lime glass	0.3mm	215.92	355.453
Hole soda-lime glass	0.3mm	218.076	327.619
Hole soda-lime glass	0.3mm	220.231	332.785
Hole soda-lime glass	0.3mm	222.385	337.95
Hole soda-lime glass	0.3mm	224.538	319.116
Hole soda-lime glass	0.3mm	226.69	327.282
Hole soda-lime glass	0.3mm	228.842	315.448
Hole soda-lime glass	0.3mm	230.993	327.613
Hole soda-lime glass	0.3mm	233.143	326.779
Hole soda-lime glass	0.3mm	235.292	325.945
Hole soda-lime glass	0.3mm	237.44	344.11
Hole soda-lime glass	0.3mm	239.588	332.276
Hole soda-lime glass	0.3mm	241.735	336.442
Hole soda-lime glass	0.3mm	243.88	316.607
Hole soda-lime glass	0.3mm	246.025	313.773
Hole soda-lime glass	0.3mm	248.17	307.939
Hole soda-lime glass	0.3mm	250.313	297.104
Hole soda-lime glass	0.3mm	252.456	284.27
Hole soda-lime glass	0.3mm	254.598	303.436
Hole soda-lime glass	0.3mm	256.739	303.601
Hole soda-lime glass	0.3mm	258.879	300.767
Hole soda-lime glass	0.3mm	261.018	294.933
Hole soda-lime glass	0.3mm	263.157	293.098
Hole soda-lime glass	0.3mm	265.294	297.264
Hole soda-lime glass	0.3mm	267.431	310.43
Hole soda-lime glass	0.3mm	269.567	306.595
Hole soda-lime glass	0.3mm	271.703	284.761
Hole soda-lime glass	0.3mm	273.837	280.927
Hole soda-lime glass	0.3mm	275.971	303.092
Hole soda-lime glass	0.3mm	278.104	316.258
Hole soda-lime glass	0.3mm	280.236	291.424
Hole soda-lime glass	0.3mm	282.367	302.589
Hole soda-lime glass	0.3mm	284.498	297.755
Hole soda-lime glass	0.3mm	286.627	324.921
Hole soda-lime glass	0.3mm	288.756	302.086
Hole soda-lime glass	0.3mm	290.884	287.252
Hole soda-lime glass	0.3mm	293.011	318.418
Hole soda-lime glass	0.3mm	295.138	291.583
Hole soda-lime glass	0.3mm	297.263	297.749
Hole soda-lime glass	0.3mm	299.388	291.915
Hole soda-lime glass	0.3mm	301.512	287.08
Hole soda-lime glass	0.3mm	303.635	304.246
Hole soda-lime glass	0.3mm	305.758	300.412
Hole soda-lime glass	0.3mm	307.879	292.577
Hole soda-lime glass	0.3mm	310	285.743
Hole soda-lime glass	0.3mm	312.12	289.909
Hole soda-lime glass	0.3mm	314.239	305.075
Hole soda-lime glass	0.3mm	316.357	306.24
Hole soda-lime glass	0.3mm	318.475	286.406
Hole soda-lime glass	0.3mm	320.592	293.572
Hole soda-lime glass	0.3mm	322.708	273.737
Hole soda-lime glass	0.3mm	324.823	277.903
Hole soda-lime glass	0.3mm	326.937	266.069
Hole soda-lime glass	0.3mm	329.051	275.234
Hole soda-lime glass	0.3mm	331.163	295.4
Hole soda-lime glass	0.3mm	333.275	303.566
Hole soda-lime glass	0.3mm	335.386	307.731
Hole soda-lime glass	0.3mm	337.497	306.897
Hole soda-lime glass	0.3mm	339.606	293.063
Hole soda-lime glass	0.3mm	341.715	301.228
Hole soda-lime glass	0.3mm	343.823	297.394
Hole soda-lime glass	0.3mm	345.93	274.56
Hole soda-lime glass	0.3mm	348.037	276.725
Hole soda-lime glass	0.3mm	350.142	304.891
Hole soda-lime glass	0.3mm	352.247	292.057
Hole soda-lime glass	0.3mm	354.351	281.222
Hole soda-lime glass	0.3mm	356.454	304.388
Hole soda-lime glass	0.3mm	358.556	302.554
Hole soda-lime glass	0.3mm	360.658	299.719
Hole soda-lime glass	0.3mm	362.759	278.885
Hole soda-lime glass	0.3mm	364.859	294.051
Hole soda-lime glass	0.3mm	366.958	312.216
Hole soda-lime glass	0.3mm	369.056	291.382
Hole soda-lime glass	0.3mm	371.154	275.548
Hole soda-lime glass	0.3mm	373.251	283.713
Hole soda-lime glass	0.3mm	375.347	282.879
Hole soda-lime glass	0.3mm	377.442	287.045
Hole soda-lime glass	0.3mm	379.537	284.21
Hole soda-lime glass	0.3mm	381.63	280.376
Hole soda-lime glass	0.3mm	383.723	268.542
Hole soda-lime glass	0.3mm	385.815	280.707
Hole soda-lime glass	0.3mm	387.906	301.873
Hole soda-lime glass	0.3mm	389.997	277.039
Hole soda-lime glass	0.3mm	392.087	295.204
Hole soda-lime glass	0.3mm	394.176	275.37
Hole soda-lime glass	0.3mm	396.264	297.536
Hole soda-lime glass	0.3mm	398.351	291.702
Hole soda-lime glass	0.3mm	400.438	272.867
Hole soda-lime glass	0.3mm	402.523	273.033
Hole soda-lime glass	0.3mm	404.608	284.199
Hole soda-lime glass	0.3mm	406.693	300.364
Hole soda-lime glass	0.3mm	408.776	293.53
Hole soda-lime glass	0.3mm	410.859	278.696
Hole soda-lime glass	0.3mm	412.941	286.471
Hole soda-lime glass	0.3mm	415.022	303.246
Hole soda-lime glass	0.3mm	417.102	280.022
Hole soda-lime glass	0.3mm	419.181	285.797
Hole soda-lime glass	0.3mm	421.26	279.572
Hole soda-lime glass	0.3mm	423.338	301.348
Hole soda-lime glass	0.3mm	425.415	307.123
Hole soda-lime glass	0.3mm	427.492	360.898
Hole soda-lime glass	0.3mm	429.567	344.674
Hole soda-lime glass	0.3mm	431.642	338.449
Hole soda-lime glass	0.3mm	433.716	362.224
Hole soda-lime glass	0.3mm	435.789	375
Hole soda-lime glass	0.3mm	437.862	374.775
Hole soda-lime glass	0.3mm	439.933	343.551
Hole soda-lime glass	0.3mm	442.004	328.326
Hole soda-lime glass	0.3mm	444.074	333.101
Hole soda-lime glass	0.3mm	446.144	320.877
Hole soda-lime glass	0.3mm	448.212	300.652
Hole soda-lime glass	0.3mm	450.28	282.427
Hole soda-lime glass	0.3mm	452.347	293.203
Hole soda-lime glass	0.3mm	454.413	294.978
Hole soda-lime glass	0.3mm	456.479	271.753
Hole soda-lime glass	0.3mm	458.543	276.529
Hole soda-lime glass	0.3mm	460.607	256.304
Hole soda-lime glass	0.3mm	462.67	280.079
Hole soda-lime glass	0.3mm	464.733	258.855
Hole soda-lime glass	0.3mm	466.794	276.63
Hole soda-lime glass	0.3mm	468.855	220.406
Hole soda-lime glass	0.3mm	470.915	247.181
Hole soda-lime glass	0.3mm	472.974	248.956
Hole soda-lime glass	0.3mm	475.033	230.732
Hole soda-lime glass	0.3mm	477.091	246.507
Hole soda-lime glass	0.3mm	479.148	220.282
Hole soda-lime glass	0.3mm	481.204	235.058
Hole soda-lime glass	0.3mm	483.259	228.833
Hole soda-lime glass	0.3mm	485.314	255.608
Hole soda-lime glass	0.3mm	487.368	240.384
Hole soda-lime glass	0.3mm	489.421	235.159
Hole soda-lime glass	0.3mm	491.473	201.934
Hole soda-lime glass	0.3mm	493.524	217.71
Hole soda-lime glass	0.3mm	495.575	217.485
Hole soda-lime glass	0.3mm	497.625	211.261
Hole soda-lime glass	0.3mm	499.674	210.036
Hole soda-lime glass	0.3mm	501.723	217.811
Hole soda-lime glass	0.3mm	503.771	225.587
Hole soda-lime glass	0.3mm	505.818	218.362
Hole soda-lime glass	0.3mm	507.864	235.137
Hole soda-lime glass	0.3mm	509.909	217.913
Hole soda-lime glass	0.3mm	511.954	214.688
Hole soda-lime glass	0.3mm	513.998	196.463
Hole soda-lime glass	0.3mm	516.041	195.239
Hole soda-lime glass	0.3mm	518.083	188.014
Hole soda-lime glass	0.3mm	520.125	194.789
Hole soda-lime glass	0.3mm	522.165	195.565
Hole soda-lime glass	0.3mm	524.205	208.34
Hole soda-lime glass	0.3mm	526.245	201.116
Hole soda-lime glass	0.3mm	528.283	222.891
Hole soda-lime glass	0.3mm	530.321	191.666
Hole soda-lime glass	0.3mm	532.358	202.442
Hole soda-lime glass	0.3mm	534.394	185.217
Hole soda-lime glass	0.3mm	536.429	210.992
Hole soda-lime glass	0.3mm	538.464	206.768
Hole soda-lime glass	0.3mm	540.498	201.543
Hole soda-lime glass	0.3mm	542.531	189.318
Hole soda-lime glass	0.3mm	544.564	194.094
Hole soda-lime glass	0.3mm	546.595	192.869
Hole soda-lime glass	0.3mm	548.626	200.644
Hole soda-lime glass	0.3mm	550.656	219.42
Hole soda-lime glass	0.3mm	552.686	210.195
Hole soda-lime glass	0.3mm	554.714	202.971
Hole soda-lime glass	0.3mm	556.742	206.746
Hole soda-lime glass	0.3mm	558.769	183.521
Hole soda-lime glass	0.3mm	560.796	205.297
Hole soda-lime glass	0.3mm	562.821	191.072
Hole soda-lime glass	0.3mm	564.846	179.847
Hole soda-lime glass	0.3mm	566.87	197.623
Hole soda-lime glass	0.3mm	568.893	192.398
Hole soda-lime glass	0.3mm	570.916	190.173
Hole soda-lime glass	0.3mm	572.938	197.949
Hole soda-lime glass	0.3mm	574.959	188.724
Hole soda-lime glass	0.3mm	576.979	199.499
Hole soda-lime glass	0.3mm	578.999	188.275
Hole soda-lime glass	0.3mm	581.017	209.05
Hole soda-lime glass	0.3mm	583.035	186.825
Hole soda-lime glass	0.3mm	585.053	176.601
Hole soda-lime glass	0.3mm	587.069	176.376
Hole soda-lime glass	0.3mm	589.085	167.152
Hole soda-lime glass	0.3mm	591.1	159.927
Hole soda-lime glass	0.3mm	593.114	155.702
Hole soda-lime glass	0.3mm	595.128	154.478
Hole soda-lime glass	0.3mm	597.141	172.253
Hole soda-lime glass	0.3mm	599.153	174.028
Hole soda-lime glass	0.3mm	601.164	166.804
Hole soda-lime glass	0.3mm	603.174	165.579
Hole soda-lime glass	0.3mm	605.184	183.354
Hole soda-lime glass	0.3mm	607.193	186.13
Hole soda-lime glass	0.3mm	609.201	165.905
Hole soda-lime glass	0.3mm	611.209	171.68
Hole soda-lime glass	0.3mm	613.216	168.456
Hole soda-lime glass	0.3mm	615.222	157.231
Hole soda-lime glass	0.3mm	617.227	153.007
Hole soda-lime glass	0.3mm	619.231	169.782
Hole soda-lime glass	0.3mm	621.235	157.557
Hole soda-lime glass	0.3mm	623.238	161.333
Hole soda-lime glass	0.3mm	625.24	167.108
Hole soda-lime glass	0.3mm	627.242	175.883
Hole soda-lime glass	0.3mm	629.243	139.659
Hole soda-lime glass	0.3mm	631.243	161.434
Hole soda-lime glass	0.3mm	633.242	133.209
Hole soda-lime glass	0.3mm	635.241	127.985
Hole soda-lime glass	0.3mm	637.239	131.76
Hole soda-lime glass	0.3mm	639.236	141.535
Hole soda-lime glass	0.3mm	641.232	129.311
Hole soda-lime glass	0.3mm	643.228	122.086
Hole soda-lime glass	0.3mm	645.222	107.862
Hole soda-lime glass	0.3mm	647.216	127.637
Hole soda-lime glass	0.3mm	649.21	132.412
Hole soda-lime glass	0.3mm	651.202	122.188
Hole soda-lime glass	0.3mm	653.194	139.963
Hole soda-lime glass	0.3mm	655.185	152.738
Hole soda-lime glass	0.3mm	657.176	140.514
Hole soda-lime glass	0.3mm	659.166	132.289
Hole soda-lime glass	0.3mm	661.154	108.064
Hole soda-lime glass	0.3mm	663.143	117.84
Hole soda-lime glass	0.3mm	665.13	107.615
Hole soda-lime glass	0.3mm	667.117	117.39
Hole soda-lime glass	0.3mm	669.103	101.166
Hole soda-lime glass	0.3mm	671.088	113.941
Hole soda-lime glass	0.3mm	673.072	135.12
Hole soda-lime glass	0.3mm	675.056	115.299
Hole soda-lime glass	0.3mm	677.039	126.478
Hole soda-lime glass	0.3mm	679.021	114.657
Hole soda-lime glass	0.3mm	681.003	112.836
Hole soda-lime glass	0.3mm	682.984	109.014
Hole soda-lime glass	0.3mm	684.964	117.193
Hole soda-lime glass	0.3mm	686.943	93.372
Hole soda-lime glass	0.3mm	688.922	103.551
Hole soda-lime glass	0.3mm	690.9	113.73
Hole soda-lime glass	0.3mm	692.877	108.909
Hole soda-lime glass	0.3mm	694.853	97.088
Hole soda-lime glass	0.3mm	696.829	94.267
Hole soda-lime glass	0.3mm	698.804	115.446
Hole soda-lime glass	0.3mm	700.778	108.624
Hole soda-lime glass	0.3mm	702.751	103.803
Hole soda-lime glass	0.3mm	704.724	87.982
Hole soda-lime glass	0.3mm	706.696	76.161
Hole soda-lime glass	0.3mm	708.667	109.34
Hole soda-lime glass	0.3mm	710.638	79.519
Hole soda-lime glass	0.3mm	712.608	88.698
Hole soda-lime glass	0.3mm	714.577	107.877
Hole soda-lime glass	0.3mm	716.545	122.055
Hole soda-lime glass	0.3mm	718.513	88.234
Hole soda-lime glass	0.3mm	720.48	95.413
Hole soda-lime glass	0.3mm	722.446	106.592
Hole soda-lime glass	0.3mm	724.411	103.771
Hole soda-lime glass	0.3mm	726.376	92.95
Hole soda-lime glass	0.3mm	728.34	96.129
Hole soda-lime glass	0.3mm	730.303	108.308
Hole soda-lime glass	0.3mm	732.266	93.487
Hole soda-lime glass	0.3mm	734.228	97.665
Hole soda-lime glass	0.3mm	736.189	78.844
Hole soda-lime glass	0.3mm	738.149	93.023
Hole soda-lime glass	0.3mm	740.109	70.202
Hole soda-lime glass	0.3mm	742.068	94.381
Hole soda-lime glass	0.3mm	744.026	92.56
Hole soda-lime glass	0.3mm	745.983	96.739
Hole soda-lime glass	0.3mm	747.94	84.918
Hole soda-lime glass	0.3mm	749.896	84.096
Hole soda-lime glass	0.3mm	751.851	81.275
Hole soda-lime glass	0.3mm	753.806	102.454
Hole soda-lime glass	0.3mm	755.76	82.633
Hole soda-lime glass	0.3mm	757.713	92.812
Hole soda-lime glass	0.3mm	759.665	82.991
Hole soda-lime glass	0.3mm	761.617	62.17
Hole soda-lime glass	0.3mm	763.568	88.349
Hole soda-lime glass	0.3mm	765.518	54.527
Hole soda-lime glass	0.3mm	767.468	69.706
Hole soda-lime glass	0.3mm	769.416	77.885
Hole soda-lime glass	0.3mm	771.364	83.064
Hole soda-lime glass	0.3mm	773.312	98.243
Hole soda-lime glass	0.3mm	775.258	85.422
Hole soda-lime glass	0.3mm	777.204	104.601
Hole soda-lime glass	0.3mm	779.149	86.78
Hole soda-lime glass	0.3mm	781.094	79.959
Hole soda-lime glass	0.3mm	783.038	86.137
Hole soda-lime glass	0.3mm	784.981	94.316
Hole soda-lime glass	0.3mm	786.923	90.495
Hole soda-lime glass	0.3mm	788.865	106.674
Hole soda-lime glass	0.3mm	790.805	106.853
Hole soda-lime glass	0.3mm	792.746	94.032
Hole soda-lime glass	0.3mm	794.685	92.211
Hole soda-lime glass	0.3mm	796.624	80.39
Hole soda-lime glass	0.3mm	798.562	66.568
Hole soda-lime glass	0.3mm	800.499	56.747
Hole soda-lime glass	0.3mm	802.436	96.926
Hole soda-lime glass	0.3mm	804.372	83.105
Hole soda-lime glass	0.3mm	806.307	79.284
Hole soda-lime glass	0.3mm	808.241	99.463
Hole soda-lime glass	0.3mm	810.175	87.642
Hole soda-lime glass	0.3mm	812.108	90.821
Hole soda-lime glass	0.3mm	814.04	90
Hole soda-lime glass	0.3mm	815.972	64.178
Hole soda-lime glass	0.3mm	817.903	83.357
Hole soda-lime glass	0.3mm	819.833	67.536
Hole soda-lime glass	0.3mm	821.762	81.715
Hole soda-lime glass	0.3mm	823.691	71.894
Hole soda-lime glass	0.3mm	825.619	63.073
Hole soda-lime glass	0.3mm	827.547	78.252
Hole soda-lime glass	0.3mm	829.473	85.431
Hole soda-lime glass	0.3mm	831.399	88.609
Hole soda-lime glass	0.3mm	833.324	98.788
Hole soda-lime glass	0.3mm	835.249	100.967
Hole soda-lime glass	0.3mm	837.173	109.146
Hole soda-lime glass	0.3mm	839.096	79.325
Hole soda-lime glass	0.3mm	841.018	96.504
Hole soda-lime glass	0.3mm	842.94	82.683
Hole soda-lime glass	0.3mm	844.861	88.862
Hole soda-lime glass	0.3mm	846.781	88.041
Hole soda-lime glass	0.3mm	848.701	92.219
Hole soda-lime glass	0.3mm	850.619	108.398
Hole soda-lime glass	0.3mm	852.538	83.577
Hole soda-lime glass	0.3mm	854.455	114.756
Hole soda-lime glass	0.3mm	856.372	100.935
Hole soda-lime glass	0.3mm	858.288	110.114
Hole soda-lime glass	0.3mm	860.203	126.293
Hole soda-lime glass	0.3mm	862.118	117.472
Hole soda-lime glass	0.3mm	864.032	122.65
Hole soda-lime glass	0.3mm	865.945	148.829
Hole soda-lime glass	0.3mm	867.857	165.008
Hole soda-lime glass	0.3mm	869.769	184.187
Hole soda-lime glass	0.3mm	871.68	245.366
Hole soda-lime glass	0.3mm	873.591	314.545
Hole soda-lime glass	0.3mm	875.5	403.724
Hole soda-lime glass	0.3mm	877.409	500.903
Hole soda-lime glass	0.3mm	879.317	660.082
Hole soda-lime glass	0.3mm	881.225	816.26
Hole soda-lime glass	0.3mm	883.132	931.439
Hole soda-lime glass	0.3mm	885.038	975.618
Hole soda-lime glass	0.3mm	886.944	867.797
Hole soda-lime glass	0.3mm	888.848	762.976
Hole soda-lime glass	0.3mm	890.753	601.155
Hole soda-lime glass	0.3mm	892.656	443.334
Hole soda-lime glass	0.3mm	894.559	351.513
Hole soda-lime glass	0.3mm	896.461	263.691
Hole soda-lime glass	0.3mm	898.362	212.87
Hole soda-lime glass	0.3mm	900.263	178.049
Hole soda-lime glass	0.3mm	902.162	160.228
Hole soda-lime glass	0.3mm	904.062	151.407
Hole soda-lime glass	0.3mm	905.96	141.586
Hole soda-lime glass	0.3mm	907.858	128.765
Hole soda-lime glass	0.3mm	909.755	124.944
Hole soda-lime glass	0.3mm	911.652	106.123
Hole soda-lime glass	0.3mm	913.547	71.301
Hole soda-lime glass	0.3mm	915.442	74.48
Hole soda-lime glass	0.3mm	917.337	83.659
Hole soda-lime glass	0.3mm	919.23	75.838
Hole soda-lime glass	0.3mm	921.123	78.158
Hole soda-lime glass	0.3mm	923.015	73.478
Hole soda-lime glass	0.3mm	924.907	61.798
Hole soda-lime glass	0.3mm	926.798	64.118
Hole soda-lime glass	0.3mm	928.688	60.438
Hole soda-lime glass	0.3mm	930.578	58.758
Hole soda-lime glass	0.3mm	932.466	48.078
Hole soda-lime glass	0.3mm	934.354	56.398
Hole soda-lime glass	0.3mm	936.242	48.719
Hole soda-lime glass	0.3mm	938.129	47.039
Hole soda-lime glass	0.3mm	940.015	49.359
Hole soda-lime glass	0.3mm	941.9	53.679
Hole soda-lime glass	0.3mm	943.785	65.999
Hole soda-lime glass	0.3mm	945.669	67.319
Hole soda-lime glass	0.3mm	947.552	71.639
Hole soda-lime glass	0.3mm	949.434	25.959
Hole soda-lime glass	0.3mm	951.316	41.279
Hole soda-lime glass	0.3mm	953.198	24.599
Hole soda-lime glass	0.3mm	955.078	57.919
Hole soda-lime glass	0.3mm	956.958	31.239
Hole soda-lime glass	0.3mm	958.837	35.559
Hole soda-lime glass	0.3mm	960.716	20.879
Hole soda-lime glass	0.3mm	962.593	26.199
Hole soda-lime glass	0.3mm	964.47	7.519
Hole soda-lime glass	0.3mm	966.347	16.839
Hole soda-lime glass	0.3mm	968.223	36.159
Hole soda-lime glass	0.3mm	970.098	1.479
Hole soda-lime glass	0.3mm	971.972	27.799
Hole soda-lime glass	0.3mm	973.846	31.12
Hole soda-lime glass	0.3mm	975.719	23.44
Hole soda-lime glass	0.3mm	977.591	27.76
Hole soda-lime glass	0.3mm	979.462	20.08
Hole soda-lime glass	0.3mm	981.333	25.4
Hole soda-lime glass	0.3mm	983.204	33.72
Hole soda-lime glass	0.3mm	985.073	36.04
Hole soda-lime glass	0.3mm	986.942	17.36
Hole soda-lime glass	0.3mm	988.81	13.68
Hole soda-lime glass	0.3mm	990.678	0
Hole soda-lime glass	0.3mm	992.545	18.32
Hole soda-lime glass	0.3mm	994.411	21.64
Hole soda-lime glass	0.3mm	996.276	29.96
Hole soda-lime glass	0.3mm	998.141	16.28
Hole soda-lime glass	0.3mm	1000.005	20.6
Hole soda-lime glass	0.3mm	1001.869	20.92
Hole soda-lime glass	0.3mm	1003.731	26.24
Hole soda-lime glass	0.3mm	1005.593	44.56
Hole soda-lime glass	0.3mm	1007.455	16.88
Hole soda-lime glass	0.3mm	1009.315	39.201
Hole soda-lime glass	0.3mm	1011.175	26.521
Hole soda-lime glass	0.3mm	1013.035	16.841
Hole soda-lime glass	0.3mm	1014.894	54.161
Hole soda-lime glass	0.3mm	1016.752	20.481
Hole soda-lime glass	0.3mm	1018.609	41.801
Hole soda-lime glass	0.3mm	1020.465	26.121
Hole soda-lime glass	0.3mm	1022.321	38.441
Hole soda-lime glass	0.3mm	1024.177	39.761
Hole soda-lime glass	0.3mm	1026.031	39.081
Hole soda-lime glass	0.3mm	1027.885	62.401
Hole soda-lime glass	0.3mm	1029.739	48.721
Hole soda-lime glass	0.3mm	1031.591	65.041
Hole soda-lime glass	0.3mm	1033.443	85.361
Hole soda-lime glass	0.3mm	1035.294	83.681
Hole soda-lime glass	0.3mm	1037.145	118.001
Hole soda-lime glass	0.3mm	1038.995	129.321
Hole soda-lime glass	0.3mm	1040.844	132.641
Hole soda-lime glass	0.3mm	1042.693	169.961
Hole soda-lime glass	0.3mm	1044.54	191.281
Hole soda-lime glass	0.3mm	1046.388	228.602
Hole soda-lime glass	0.3mm	1048.234	263.922
Hole soda-lime glass	0.3mm	1050.08	250.242
Hole soda-lime glass	0.3mm	1051.925	258.562
Hole soda-lime glass	0.3mm	1053.77	279.882
Hole soda-lime glass	0.3mm	1055.614	269.202
Hole soda-lime glass	0.3mm	1057.457	297.522
Hole soda-lime glass	0.3mm	1059.299	229.842
Hole soda-lime glass	0.3mm	1061.141	211.162
Hole soda-lime glass	0.3mm	1062.982	188.482
Hole soda-lime glass	0.3mm	1064.823	169.802
Hole soda-lime glass	0.3mm	1066.663	173.122
Hole soda-lime glass	0.3mm	1068.502	146.442
Hole soda-lime glass	0.3mm	1070.34	132.762
Hole soda-lime glass	0.3mm	1072.178	162.082
Hole soda-lime glass	0.3mm	1074.015	138.402
Hole soda-lime glass	0.3mm	1075.852	143.722
Hole soda-lime glass	0.3mm	1077.688	167.042
Hole soda-lime glass	0.3mm	1079.523	147.362
Hole soda-lime glass	0.3mm	1081.357	162.683
Hole soda-lime glass	0.3mm	1083.191	173.003
Hole soda-lime glass	0.3mm	1085.024	191.323
Hole soda-lime glass	0.3mm	1086.857	211.643
Hole soda-lime glass	0.3mm	1088.689	226.963
Hole soda-lime glass	0.3mm	1090.52	245.283
Hole soda-lime glass	0.3mm	1092.35	268.603
Hole soda-lime glass	0.3mm	1094.18	306.923
Hole soda-lime glass	0.3mm	1096.009	289.243
Hole soda-lime glass	0.3mm	1097.838	306.563
Hole soda-lime glass	0.3mm	1099.666	301.883
Hole soda-lime glass	0.3mm	1101.493	283.203
Hole soda-lime glass	0.3mm	1103.319	247.523
Hole soda-lime glass	0.3mm	1105.145	234.843
Hole soda-lime glass	0.3mm	1106.97	235.163
Hole soda-lime glass	0.3mm	1108.795	203.483
Hole soda-lime glass	0.3mm	1110.619	194.803
Hole soda-lime glass	0.3mm	1112.442	189.123
Hole soda-lime glass	0.3mm	1114.265	191.443
Hole soda-lime glass	0.3mm	1116.086	174.764
Hole soda-lime glass	0.3mm	1117.908	141.084
Hole soda-lime glass	0.3mm	1119.728	163.404
Hole soda-lime glass	0.3mm	1121.548	150.724
Hole soda-lime glass	0.3mm	1123.367	170.044
Hole soda-lime glass	0.3mm	1125.186	138.364
Hole soda-lime glass	0.3mm	1127.004	141.684
Hole soda-lime glass	0.3mm	1128.821	161.004
Hole soda-lime glass	0.3mm	1130.638	147.324
Hole soda-lime glass	0.3mm	1132.454	137.644
Hole soda-lime glass	0.3mm	1134.269	97.964
Hole soda-lime glass	0.3mm	1136.084	147.284
Hole soda-lime glass	0.3mm	1137.898	110.604
Hole soda-lime glass	0.3mm	1139.711	134.924
Hole soda-lime glass	0.3mm	1141.524	112.244
Hole soda-lime glass	0.3mm	1143.336	144.564
Hole soda-lime glass	0.3mm	1145.147	116.884
Hole soda-lime glass	0.3mm	1146.958	111.204
Hole soda-lime glass	0.3mm	1148.768	115.524
Hole soda-lime glass	0.3mm	1150.577	125.844
Hole soda-lime glass	0.3mm	1152.386	130.165
Hole soda-lime glass	0.3mm	1154.194	109.485
Hole soda-lime glass	0.3mm	1156.001	133.805
Hole soda-lime glass	0.3mm	1157.808	130.999
Hole soda-lime glass	0.3mm	1159.614	136.194
Hole soda-lime glass	0.3mm	1161.42	133.389
Hole soda-lime glass	0.3mm	1163.225	127.583
Hole soda-lime glass	0.3mm	1165.029	154.778
Hole soda-lime glass	0.3mm	1166.832	151.973
Hole soda-lime glass	0.3mm	1168.635	128.167
Hole soda-lime glass	0.3mm	1170.437	169.362
Hole soda-lime glass	0.3mm	1172.239	137.557
Hole soda-lime glass	0.3mm	1174.04	161.751
Hole soda-lime glass	0.3mm	1175.84	166.946
Hole soda-lime glass	0.3mm	1177.64	144.14
Hole soda-lime glass	0.3mm	1179.439	176.335
Hole soda-lime glass	0.3mm	1181.237	176.53
Hole soda-lime glass	0.3mm	1183.035	204.724
Hole soda-lime glass	0.3mm	1184.832	164.919
Hole soda-lime glass	0.3mm	1186.628	200.114
Hole soda-lime glass	0.3mm	1188.424	195.308
Hole soda-lime glass	0.3mm	1190.219	199.503
Hole soda-lime glass	0.3mm	1192.013	206.698
Hole soda-lime glass	0.3mm	1193.807	212.892
Hole soda-lime glass	0.3mm	1195.6	201.087
Hole soda-lime glass	0.3mm	1197.393	191.282
Hole soda-lime glass	0.3mm	1199.185	193.476
Hole soda-lime glass	0.3mm	1200.976	222.671
Hole soda-lime glass	0.3mm	1202.766	223.866
Hole soda-lime glass	0.3mm	1204.556	220.06
Hole soda-lime glass	0.3mm	1206.345	241.255
Hole soda-lime glass	0.3mm	1208.134	245.45
Hole soda-lime glass	0.3mm	1209.922	237.644
Hole soda-lime glass	0.3mm	1211.709	263.839
Hole soda-lime glass	0.3mm	1213.496	252.034
Hole soda-lime glass	0.3mm	1215.282	245.228
Hole soda-lime glass	0.3mm	1217.067	249.423
Hole soda-lime glass	0.3mm	1218.852	227.618
Hole soda-lime glass	0.3mm	1220.636	258.812
Hole soda-lime glass	0.3mm	1222.42	247.007
Hole soda-lime glass	0.3mm	1224.203	253.201
Hole soda-lime glass	0.3mm	1225.985	269.396
Hole soda-lime glass	0.3mm	1227.766	263.591
Hole soda-lime glass	0.3mm	1229.547	266.785
Hole soda-lime glass	0.3mm	1231.327	274.98
Hole soda-lime glass	0.3mm	1233.107	268.175
Hole soda-lime glass	0.3mm	1234.886	286.369
Hole soda-lime glass	0.3mm	1236.664	278.564
Hole soda-lime glass	0.3mm	1238.442	294.759
Hole soda-lime glass	0.3mm	1240.219	291.953
Hole soda-lime glass	0.3mm	1241.995	295.148
Hole soda-lime glass	0.3mm	1243.771	305.343
Hole soda-lime glass	0.3mm	1245.546	320.537
Hole soda-lime glass	0.3mm	1247.321	321.732
Hole soda-lime glass	0.3mm	1249.095	342.927
Hole soda-lime glass	0.3mm	1250.868	360.121
Hole soda-lime glass	0.3mm	1252.64	360.316
Hole soda-lime glass	0.3mm	1254.412	353.511
Hole soda-lime glass	0.3mm	1256.184	372.705
Hole soda-lime glass	0.3mm	1257.954	358.9
Hole soda-lime glass	0.3mm	1259.724	357.095
Hole soda-lime glass	0.3mm	1261.494	358.289
Hole soda-lime glass	0.3mm	1263.262	376.484
Hole soda-lime glass	0.3mm	1265.031	362.679
Hole soda-lime glass	0.3mm	1266.798	407.873
Hole soda-lime glass	0.3mm	1268.565	418.068
Hole soda-lime glass	0.3mm	1270.331	452.263
Hole soda-lime glass	0.3mm	1272.097	465.457
Hole soda-lime glass	0.3mm	1273.862	493.652
Hole soda-lime glass	0.3mm	1275.626	496.846
Hole soda-lime glass	0.3mm	1277.39	490.041
Hole soda-lime glass	0.3mm	1279.153	510.236
Hole soda-lime glass	0.3mm	1280.915	481.43
Hole soda-lime glass	0.3mm	1282.677	486.625
Hole soda-lime glass	0.3mm	1284.438	470.82
Hole soda-lime glass	0.3mm	1286.198	481.014
Hole soda-lime glass	0.3mm	1287.958	486.209
Hole soda-lime glass	0.3mm	1289.718	494.404
Hole soda-lime glass	0.3mm	1291.476	513.598
Hole soda-lime glass	0.3mm	1293.234	534.793
Hole soda-lime glass	0.3mm	1294.991	521.988
Hole soda-lime glass	0.3mm	1296.748	539.182
Hole soda-lime glass	0.3mm	1298.504	544.377
Hole soda-lime glass	0.3mm	1300.26	556.572
Hole soda-lime glass	0.3mm	1302.015	548.766
Hole soda-lime glass	0.3mm	1303.769	563.961
Hole soda-lime glass	0.3mm	1305.522	590.156
Hole soda-lime glass	0.3mm	1307.275	600.35
Hole soda-lime glass	0.3mm	1309.028	627.545
Hole soda-lime glass	0.3mm	1310.779	671.74
Hole soda-lime glass	0.3mm	1312.53	680.934
Hole soda-lime glass	0.3mm	1314.281	690.129
Hole soda-lime glass	0.3mm	1316.031	729.324
Hole soda-lime glass	0.3mm	1317.78	736.518
Hole soda-lime glass	0.3mm	1319.528	777.713
Hole soda-lime glass	0.3mm	1321.276	766.907
Hole soda-lime glass	0.3mm	1323.024	814.102
Hole soda-lime glass	0.3mm	1324.77	829.297
Hole soda-lime glass	0.3mm	1326.516	856.491
Hole soda-lime glass	0.3mm	1328.262	883.686
Hole soda-lime glass	0.3mm	1330.006	910.881
Hole soda-lime glass	0.3mm	1331.751	949.075
Hole soda-lime glass	0.3mm	1333.494	974.27
Hole soda-lime glass	0.3mm	1335.237	1020.465
Hole soda-lime glass	0.3mm	1336.979	1036.659
Hole soda-lime glass	0.3mm	1338.721	1043.854
Hole soda-lime glass	0.3mm	1340.462	1089.049
Hole soda-lime glass	0.3mm	1342.203	1091.243
Hole soda-lime glass	0.3mm	1343.942	1129.438
Hole soda-lime glass	0.3mm	1345.682	1111.633
Hole soda-lime glass	0.3mm	1347.42	1131.827
Hole soda-lime glass	0.3mm	1349.158	1166.022
Hole soda-lime glass	0.3mm	1350.895	1193.217
Hole soda-lime glass	0.3mm	1352.632	1178.411
Hole soda-lime glass	0.3mm	1354.368	1213.606
Hole soda-lime glass	0.3mm	1356.104	1212.801
Hole soda-lime glass	0.3mm	1357.838	1246.995
Hole soda-lime glass	0.3mm	1359.573	1257.19
Hole soda-lime glass	0.3mm	1361.306	1284.385
Hole soda-lime glass	0.3mm	1363.039	1281.579
Hole soda-lime glass	0.3mm	1364.772	1279.774
Hole soda-lime glass	0.3mm	1366.503	1271.968
Hole soda-lime glass	0.3mm	1368.234	1299.163
Hole soda-lime glass	0.3mm	1369.965	1293.358
Hole soda-lime glass	0.3mm	1371.695	1281.552
Hole soda-lime glass	0.3mm	1373.424	1314.747
Hole soda-lime glass	0.3mm	1375.153	1326.942
Hole soda-lime glass	0.3mm	1376.881	1339.136
Hole soda-lime glass	0.3mm	1378.608	1317.331
Hole soda-lime glass	0.3mm	1380.335	1325.526
Hole soda-lime glass	0.3mm	1382.061	1345.72
Hole soda-lime glass	0.3mm	1383.787	1322.955
Hole soda-lime glass	0.3mm	1385.512	1340.19
Hole soda-lime glass	0.3mm	1387.236	1340.424
Hole soda-lime glass	0.3mm	1388.96	1338.659
Hole soda-lime glass	0.3mm	1390.683	1305.894
Hole soda-lime glass	0.3mm	1392.405	1311.128
Hole soda-lime glass	0.3mm	1394.127	1326.363
Hole soda-lime glass	0.3mm	1395.848	1331.598
Hole soda-lime glass	0.3mm	1397.569	1325.832
Hole soda-lime glass	0.3mm	1399.289	1322.067
Hole soda-lime glass	0.3mm	1401.008	1328.302
Hole soda-lime glass	0.3mm	1402.727	1292.536
Hole soda-lime glass	0.3mm	1404.445	1291.771
Hole soda-lime glass	0.3mm	1406.163	1302.006
Hole soda-lime glass	0.3mm	1407.88	1255.24
Hole soda-lime glass	0.3mm	1409.596	1244.475
Hole soda-lime glass	0.3mm	1411.312	1228.71
Hole soda-lime glass	0.3mm	1413.027	1227.944
Hole soda-lime glass	0.3mm	1414.741	1225.179
Hole soda-lime glass	0.3mm	1416.455	1197.414
Hole soda-lime glass	0.3mm	1418.169	1246.648
Hole soda-lime glass	0.3mm	1419.881	1247.883
Hole soda-lime glass	0.3mm	1421.593	1228.118
Hole soda-lime glass	0.3mm	1423.305	1167.352
Hole soda-lime glass	0.3mm	1425.016	1184.587
Hole soda-lime glass	0.3mm	1426.726	1202.822
Hole soda-lime glass	0.3mm	1428.436	1171.056
Hole soda-lime glass	0.3mm	1430.145	1172.291
Hole soda-lime glass	0.3mm	1431.853	1173.526
Hole soda-lime glass	0.3mm	1433.561	1159.76
Hole soda-lime glass	0.3mm	1435.268	1170.995
Hole soda-lime glass	0.3mm	1436.975	1198.23
Hole soda-lime glass	0.3mm	1438.681	1172.464
Hole soda-lime glass	0.3mm	1440.386	1180.699
Hole soda-lime glass	0.3mm	1442.091	1192.934
Hole soda-lime glass	0.3mm	1443.795	1208.168
Hole soda-lime glass	0.3mm	1445.498	1197.403
Hole soda-lime glass	0.3mm	1447.201	1202.638
Hole soda-lime glass	0.3mm	1448.904	1197.872
Hole soda-lime glass	0.3mm	1450.605	1213.107
Hole soda-lime glass	0.3mm	1452.306	1222.342
Hole soda-lime glass	0.3mm	1454.007	1219.576
Hole soda-lime glass	0.3mm	1455.707	1188.811
Hole soda-lime glass	0.3mm	1457.406	1180.046
Hole soda-lime glass	0.3mm	1459.105	1151.28
Hole soda-lime glass	0.3mm	1460.803	1136.515
Hole soda-lime glass	0.3mm	1462.501	1071.75
Hole soda-lime glass	0.3mm	1464.197	1074.984
Hole soda-lime glass	0.3mm	1465.894	1002.219
Hole soda-lime glass	0.3mm	1467.589	979.454
Hole soda-lime glass	0.3mm	1469.285	973.688
Hole soda-lime glass	0.3mm	1470.979	946.923
Hole soda-lime glass	0.3mm	1472.673	915.158
Hole soda-lime glass	0.3mm	1474.366	940.392
Hole soda-lime glass	0.3mm	1476.059	941.627
Hole soda-lime glass	0.3mm	1477.751	908.862
Hole soda-lime glass	0.3mm	1479.442	895.096
Hole soda-lime glass	0.3mm	1481.133	895.331
Hole soda-lime glass	0.3mm	1482.824	862.566
Hole soda-lime glass	0.3mm	1484.513	863.8
Hole soda-lime glass	0.3mm	1486.202	857.035
Hole soda-lime glass	0.3mm	1487.891	844.27
Hole soda-lime glass	0.3mm	1489.579	839.504
Hole soda-lime glass	0.3mm	1491.266	829.739
Hole soda-lime glass	0.3mm	1492.953	842.974
Hole soda-lime glass	0.3mm	1494.639	808.208
Hole soda-lime glass	0.3mm	1496.324	813.443
Hole soda-lime glass	0.3mm	1498.009	833.678
Hole soda-lime glass	0.3mm	1499.693	772.912
Hole soda-lime glass	0.3mm	1501.377	802.147
Hole soda-lime glass	0.3mm	1503.06	760.382
Hole soda-lime glass	0.3mm	1504.743	738.616
Hole soda-lime glass	0.3mm	1506.424	739.851
Hole soda-lime glass	0.3mm	1508.106	699.086
Hole soda-lime glass	0.3mm	1509.786	716.32
Hole soda-lime glass	0.3mm	1511.467	704.555
Hole soda-lime glass	0.3mm	1513.146	719.79
Hole soda-lime glass	0.3mm	1514.825	698.024
Hole soda-lime glass	0.3mm	1516.503	705.259
Hole soda-lime glass	0.3mm	1518.181	702.494
Hole soda-lime glass	0.3mm	1519.858	708.728
Hole soda-lime glass	0.3mm	1521.535	679.963
Hole soda-lime glass	0.3mm	1523.211	695.198
Hole soda-lime glass	0.3mm	1524.886	659.432
Hole soda-lime glass	0.3mm	1526.561	660.667
Hole soda-lime glass	0.3mm	1528.235	642.902
Hole soda-lime glass	0.3mm	1529.908	659.136
Hole soda-lime glass	0.3mm	1531.581	667.371
Hole soda-lime glass	0.3mm	1533.254	673.606
Hole soda-lime glass	0.3mm	1534.926	661.84
Hole soda-lime glass	0.3mm	1536.597	639.075
Hole soda-lime glass	0.3mm	1538.267	636.31
Hole soda-lime glass	0.3mm	1539.937	648.544
Hole soda-lime glass	0.3mm	1541.607	637.779
Hole soda-lime glass	0.3mm	1543.276	632.014
Hole soda-lime glass	0.3mm	1544.944	623.248
Hole soda-lime glass	0.3mm	1546.612	595.483
Hole soda-lime glass	0.3mm	1548.279	592.718
Hole soda-lime glass	0.3mm	1549.945	588.952
Hole soda-lime glass	0.3mm	1551.611	597.187
Hole soda-lime glass	0.3mm	1553.276	589.422
Hole soda-lime glass	0.3mm	1554.941	583.656
Hole soda-lime glass	0.3mm	1556.605	585.891
Hole soda-lime glass	0.3mm	1558.269	585.126
Hole soda-lime glass	0.3mm	1559.932	586.36
Hole soda-lime glass	0.3mm	1561.594	560.595
Hole soda-lime glass	0.3mm	1563.256	546.83
Hole soda-lime glass	0.3mm	1564.917	541.064
Hole soda-lime glass	0.3mm	1566.577	553.299
Hole soda-lime glass	0.3mm	1568.237	547.534
Hole soda-lime glass	0.3mm	1569.897	545.768
Hole soda-lime glass	0.3mm	1571.556	529.003
Hole soda-lime glass	0.3mm	1573.214	535.238
Hole soda-lime glass	0.3mm	1574.872	514.472
Hole soda-lime glass	0.3mm	1576.529	534.707
Hole soda-lime glass	0.3mm	1578.185	519.942
Hole soda-lime glass	0.3mm	1579.841	541.176
Hole soda-lime glass	0.3mm	1581.496	515.411
Hole soda-lime glass	0.3mm	1583.151	522.646
Hole soda-lime glass	0.3mm	1584.805	501.88
Hole soda-lime glass	0.3mm	1586.459	533.115
Hole soda-lime glass	0.3mm	1588.112	483.35
Hole soda-lime glass	0.3mm	1589.764	500.584
Hole soda-lime glass	0.3mm	1591.416	516.819
Hole soda-lime glass	0.3mm	1593.067	496.054
Hole soda-lime glass	0.3mm	1594.718	484.288
Hole soda-lime glass	0.3mm	1596.368	478.523
Hole soda-lime glass	0.3mm	1598.017	495.758
Hole soda-lime glass	0.3mm	1599.666	478.018
Hole soda-lime glass	0.3mm	1601.314	490.279
Hole soda-lime glass	0.3mm	1602.962	471.54
Hole soda-lime glass	0.3mm	1604.609	481.8
Hole soda-lime glass	0.3mm	1606.256	446.061
Hole soda-lime glass	0.3mm	1607.902	448.322
Hole soda-lime glass	0.3mm	1609.547	464.582
Hole soda-lime glass	0.3mm	1611.192	472.843
Hole soda-lime glass	0.3mm	1612.836	453.103
Hole soda-lime glass	0.3mm	1614.48	446.364
Hole soda-lime glass	0.3mm	1616.123	460.625
Hole soda-lime glass	0.3mm	1617.766	471.885
Hole soda-lime glass	0.3mm	1619.408	445.146
Hole soda-lime glass	0.3mm	1621.049	461.407
Hole soda-lime glass	0.3mm	1622.69	446.667
Hole soda-lime glass	0.3mm	1624.33	436.928
Hole soda-lime glass	0.3mm	1625.969	444.189
Hole soda-lime glass	0.3mm	1627.609	430.449
Hole soda-lime glass	0.3mm	1629.247	424.71
Hole soda-lime glass	0.3mm	1630.885	440.971
Hole soda-lime glass	0.3mm	1632.522	423.231
Hole soda-lime glass	0.3mm	1634.159	421.492
Hole soda-lime glass	0.3mm	1635.795	408.753
Hole soda-lime glass	0.3mm	1637.431	421.013
Hole soda-lime glass	0.3mm	1639.066	410.274
Hole soda-lime glass	0.3mm	1640.7	410.535
Hole soda-lime glass	0.3mm	1642.334	394.795
Hole soda-lime glass	0.3mm	1643.967	428.056
Hole soda-lime glass	0.3mm	1645.6	393.317
Hole soda-lime glass	0.3mm	1647.232	405.577
Hole soda-lime glass	0.3mm	1648.864	394.838
Hole soda-lime glass	0.3mm	1650.495	399.099
Hole soda-lime glass	0.3mm	1652.125	384.359
Hole soda-lime glass	0.3mm	1653.755	416.62
Hole soda-lime glass	0.3mm	1655.384	417.88
Hole soda-lime glass	0.3mm	1657.013	388.141
Hole soda-lime glass	0.3mm	1658.641	398.402
Hole soda-lime glass	0.3mm	1660.268	378.662
Hole soda-lime glass	0.3mm	1661.895	385.923
Hole soda-lime glass	0.3mm	1663.522	401.184
Hole soda-lime glass	0.3mm	1665.147	356.444
Hole soda-lime glass	0.3mm	1666.773	351.705
Hole soda-lime glass	0.3mm	1668.397	355.966
Hole soda-lime glass	0.3mm	1670.021	353.226
Hole soda-lime glass	0.3mm	1671.645	372.487
Hole soda-lime glass	0.3mm	1673.268	344.748
Hole soda-lime glass	0.3mm	1674.89	376.008
Hole soda-lime glass	0.3mm	1676.512	366.269
Hole soda-lime glass	0.3mm	1678.133	358.53
Hole soda-lime glass	0.3mm	1679.754	354.79
Hole soda-lime glass	0.3mm	1681.374	355.051
Hole soda-lime glass	0.3mm	1682.994	350.312
Hole soda-lime glass	0.3mm	1684.613	342.572
Hole soda-lime glass	0.3mm	1686.231	312.833
Hole soda-lime glass	0.3mm	1687.849	317.094
Hole soda-lime glass	0.3mm	1689.466	330.354
Hole soda-lime glass	0.3mm	1691.083	324.615
Hole soda-lime glass	0.3mm	1692.699	303.875
Hole soda-lime glass	0.3mm	1694.315	306.136
Hole soda-lime glass	0.3mm	1695.93	328.397
Hole soda-lime glass	0.3mm	1697.544	309.657
Hole soda-lime glass	0.3mm	1699.158	317.918
Hole soda-lime glass	0.3mm	1700.771	291.179
Hole soda-lime glass	0.3mm	1702.384	311.439
Hole soda-lime glass	0.3mm	1703.996	293.7
Hole soda-lime glass	0.3mm	1705.608	293.961
Hole soda-lime glass	0.3mm	1707.219	283.221
Hole soda-lime glass	0.3mm	1708.829	287.482
Hole soda-lime glass	0.3mm	1710.439	286.743
Hole soda-lime glass	0.3mm	1712.048	277.003
Hole soda-lime glass	0.3mm	1713.657	286.264
Hole soda-lime glass	0.3mm	1715.265	278.525
Hole soda-lime glass	0.3mm	1716.873	270.785
Hole soda-lime glass	0.3mm	1718.48	255.046
Hole soda-lime glass	0.3mm	1720.087	262.307
Hole soda-lime glass	0.3mm	1721.693	260.567
Hole soda-lime glass	0.3mm	1723.298	239.828
Hole soda-lime glass	0.3mm	1724.903	229.089
Hole soda-lime glass	0.3mm	1726.507	242.349
Hole soda-lime glass	0.3mm	1728.111	228.61
Hole soda-lime glass	0.3mm	1729.714	229.871
Hole soda-lime glass	0.3mm	1731.317	238.131
Hole soda-lime glass	0.3mm	1732.919	229.392
Hole soda-lime glass	0.3mm	1734.52	234.652
Hole soda-lime glass	0.3mm	1736.121	245.913
Hole soda-lime glass	0.3mm	1737.721	228.174
Hole soda-lime glass	0.3mm	1739.321	202.434
Hole soda-lime glass	0.3mm	1740.92	206.695
Hole soda-lime glass	0.3mm	1742.519	218.956
Hole soda-lime glass	0.3mm	1744.117	190.216
Hole soda-lime glass	0.3mm	1745.715	203.477
Hole soda-lime glass	0.3mm	1747.312	208.738
Hole soda-lime glass	0.3mm	1748.908	206.998
Hole soda-lime glass	0.3mm	1750.504	194.259
Hole soda-lime glass	0.3mm	1752.099	186.52
Hole soda-lime glass	0.3mm	1753.694	196.78
Hole soda-lime glass	0.3mm	1755.288	185.041
Hole soda-lime glass	0.3mm	1756.882	183.302
Hole soda-lime glass	0.3mm	1758.475	185.562
Hole soda-lime glass	0.3mm	1760.067	194.823
Hole soda-lime glass	0.3mm	1761.659	180.084
Hole soda-lime glass	0.3mm	1763.251	178.344
Hole soda-lime glass	0.3mm	1764.841	188.605
Hole soda-lime glass	0.3mm	1766.432	174.866
Hole soda-lime glass	0.3mm	1768.021	184.126
Hole soda-lime glass	0.3mm	1769.611	170.387
Hole soda-lime glass	0.3mm	1771.199	182.648
Hole soda-lime glass	0.3mm	1772.787	156.908
Hole soda-lime glass	0.3mm	1774.375	196.169
Hole soda-lime glass	0.3mm	1775.962	191.429
Hole soda-lime glass	0.3mm	1777.548	193.69
Hole soda-lime glass	0.3mm	1779.134	194.951
Hole soda-lime glass	0.3mm	1780.719	157.211
Hole soda-lime glass	0.3mm	1782.304	169.472
Hole soda-lime glass	0.3mm	1783.888	163.733
Hole soda-lime glass	0.3mm	1785.472	169.993
Hole soda-lime glass	0.3mm	1787.055	176.254
Hole soda-lime glass	0.3mm	1788.637	170.515
Hole soda-lime glass	0.3mm	1790.219	176.775
Hole soda-lime glass	0.3mm	1791.801	157.036
Hole soda-lime glass	0.3mm	1793.382	176.297
Hole soda-lime glass	0.3mm	1794.962	157.557
Hole soda-lime glass	0.3mm	1796.542	176.818
Hole soda-lime glass	0.3mm	1798.121	181.079
Hole soda-lime glass	0.3mm	1799.7	172.339
Hole soda-lime glass	0.3mm	1801.278	160.6
Hole soda-lime glass	0.3mm	1802.855	172.861
Hole soda-lime glass	0.3mm	1804.432	175.121
Hole soda-lime glass	0.3mm	1806.009	189.359
Hole soda-lime glass	0.3mm	1807.585	188.597
Hole soda-lime glass	0.3mm	1809.16	173.835
Hole soda-lime glass	0.3mm	1810.735	185.072
Hole soda-lime glass	0.3mm	1812.309	187.31
Hole soda-lime glass	0.3mm	1813.883	189.548
Hole soda-lime glass	0.3mm	1815.456	205.786
Hole soda-lime glass	0.3mm	1817.028	201.024
Hole soda-lime glass	0.3mm	1818.601	186.262
Hole soda-lime glass	0.3mm	1820.172	206.499
Hole soda-lime glass	0.3mm	1821.743	198.737
Hole soda-lime glass	0.3mm	1823.313	206.975
Hole soda-lime glass	0.3mm	1824.883	193.213
Hole soda-lime glass	0.3mm	1826.453	175.451
Hole soda-lime glass	0.3mm	1828.021	173.688
Hole soda-lime glass	0.3mm	1829.59	179.926
Hole soda-lime glass	0.3mm	1831.157	160.164
Hole soda-lime glass	0.3mm	1832.724	209.402
Hole soda-lime glass	0.3mm	1834.291	221.64
Hole soda-lime glass	0.3mm	1835.857	198.877
Hole soda-lime glass	0.3mm	1837.423	188.115
Hole soda-lime glass	0.3mm	1838.987	212.353
Hole soda-lime glass	0.3mm	1840.552	219.591
Hole soda-lime glass	0.3mm	1842.116	203.829
Hole soda-lime glass	0.3mm	1843.679	196.067
Hole soda-lime glass	0.3mm	1845.242	197.304
Hole soda-lime glass	0.3mm	1846.804	210.542
Hole soda-lime glass	0.3mm	1848.366	220.78
Hole soda-lime glass	0.3mm	1849.927	220.018
Hole soda-lime glass	0.3mm	1851.487	217.256
Hole soda-lime glass	0.3mm	1853.048	221.493
Hole soda-lime glass	0.3mm	1854.607	246.731
Hole soda-lime glass	0.3mm	1856.166	226.969
Hole soda-lime glass	0.3mm	1857.724	227.207
Hole soda-lime glass	0.3mm	1859.282	230.445
Hole soda-lime glass	0.3mm	1860.84	217.683
Hole soda-lime glass	0.3mm	1862.396	224.92
Hole soda-lime glass	0.3mm	1863.953	234.158
Hole soda-lime glass	0.3mm	1865.508	233.396
Hole soda-lime glass	0.3mm	1867.064	223.634
Hole soda-lime glass	0.3mm	1868.618	230.872
Hole soda-lime glass	0.3mm	1870.172	235.109
Hole soda-lime glass	0.3mm	1871.726	249.347
Hole soda-lime glass	0.3mm	1873.279	223.585
Hole soda-lime glass	0.3mm	1874.831	227.823
Hole soda-lime glass	0.3mm	1876.383	218.061
Hole soda-lime glass	0.3mm	1877.935	226.298
Hole soda-lime glass	0.3mm	1879.485	232.536
Hole soda-lime glass	0.3mm	1881.036	208.774
Hole soda-lime glass	0.3mm	1882.586	210.012
Hole soda-lime glass	0.3mm	1884.135	233.25
Hole soda-lime glass	0.3mm	1885.683	237.488
Hole soda-lime glass	0.3mm	1887.232	233.725
Hole soda-lime glass	0.3mm	1888.779	232.963
Hole soda-lime glass	0.3mm	1890.326	221.201
Hole soda-lime glass	0.3mm	1891.873	240.439
Hole soda-lime glass	0.3mm	1893.419	244.677
Hole soda-lime glass	0.3mm	1894.964	205.914
Hole soda-lime glass	0.3mm	1896.509	241.152
Hole soda-lime glass	0.3mm	1898.054	211.39
Hole soda-lime glass	0.3mm	1899.597	206.628
Hole soda-lime glass	0.3mm	1901.141	232.866
Hole soda-lime glass	0.3mm	1902.684	215.103
Hole soda-lime glass	0.3mm	1904.226	231.341
Hole soda-lime glass	0.3mm	1905.768	195.579
Hole soda-lime glass	0.3mm	1907.309	235.817
Hole soda-lime glass	0.3mm	1908.849	223.055
Hole soda-lime glass	0.3mm	1910.389	199.293
Hole soda-lime glass	0.3mm	1911.929	215.53
Hole soda-lime glass	0.3mm	1913.468	230.768
Hole soda-lime glass	0.3mm	1915.007	206.006
Hole soda-lime glass	0.3mm	1916.545	207.244
Hole soda-lime glass	0.3mm	1918.082	237.482
Hole soda-lime glass	0.3mm	1919.619	204.719
Hole soda-lime glass	0.3mm	1921.155	216.957
Hole soda-lime glass	0.3mm	1922.691	223.195
Hole soda-lime glass	0.3mm	1924.226	203.433
Hole soda-lime glass	0.3mm	1925.761	222.671
Hole soda-lime glass	0.3mm	1927.295	190.908
Hole soda-lime glass	0.3mm	1928.829	181.146
Hole soda-lime glass	0.3mm	1930.362	177.384
Hole soda-lime glass	0.3mm	1931.895	167.622
Hole soda-lime glass	0.3mm	1933.427	172.86
Hole soda-lime glass	0.3mm	1934.959	191.098
Hole soda-lime glass	0.3mm	1936.49	188.335
Hole soda-lime glass	0.3mm	1938.02	188.573
Hole soda-lime glass	0.3mm	1939.55	186.811
Hole soda-lime glass	0.3mm	1941.08	194.049
Hole soda-lime glass	0.3mm	1942.609	209.287
Hole soda-lime glass	0.3mm	1944.137	206.524
Hole soda-lime glass	0.3mm	1945.665	197.762
Hole soda-lime glass	0.3mm	1947.192	184
Hole soda-lime glass	0.3mm	1948.719	186.238
Hole soda-lime glass	0.3mm	1950.245	201.476
Hole soda-lime glass	0.3mm	1951.771	175.713
Hole soda-lime glass	0.3mm	1953.296	192.951
Hole soda-lime glass	0.3mm	1954.821	169.189
Hole soda-lime glass	0.3mm	1956.345	157.427
Hole soda-lime glass	0.3mm	1957.869	125.665
Hole soda-lime glass	0.3mm	1959.392	150.903
Hole soda-lime glass	0.3mm	1960.915	142.14
Hole soda-lime glass	0.3mm	1962.437	143.378
Hole soda-lime glass	0.3mm	1963.958	143.616
Hole soda-lime glass	0.3mm	1965.479	136.854
Hole soda-lime glass	0.3mm	1967	142.092
Hole soda-lime glass	0.3mm	1968.52	148.329
Hole soda-lime glass	0.3mm	1970.039	112.567
Hole soda-lime glass	0.3mm	1971.558	133.805
Hole soda-lime glass	0.3mm	1973.076	124.043
Hole soda-lime glass	0.3mm	1974.594	131.281
Hole soda-lime glass	0.3mm	1976.112	121.518
Hole soda-lime glass	0.3mm	1977.628	127.756
Hole soda-lime glass	0.3mm	1979.145	114.994
Hole soda-lime glass	0.3mm	1980.66	115.232
Hole soda-lime glass	0.3mm	1982.176	116.47
Hole soda-lime glass	0.3mm	1983.69	113.708
Hole soda-lime glass	0.3mm	1985.204	102.945
Hole soda-lime glass	0.3mm	1986.718	113.183
Hole soda-lime glass	0.3mm	1988.231	96.421
Hole soda-lime glass	0.3mm	1989.744	113.659
Hole soda-lime glass	0.3mm	1991.256	114.897
Hole soda-lime glass	0.3mm	1992.768	118.134
Hole soda-lime glass	0.3mm	1994.279	98.372
Hole soda-lime glass	0.3mm	1995.789	106.61
Hole soda-lime glass	0.3mm	1997.299	98.848
Hole soda-lime glass	0.3mm	1998.809	103.086
Hole soda-lime glass	0.3mm	2000.318	88.323
Hole soda-lime glass	0.3mm	2001.826	86.561
Hole soda-lime glass	0.3mm	2003.334	110.245
Hole soda-lime glass	0.3mm	2004.841	91.929
Hole soda-lime glass	0.3mm	2006.348	89.613
Hole soda-lime glass	0.3mm	2007.855	75.297
Hole soda-lime glass	0.3mm	2009.36	73.982
Hole soda-lime glass	0.3mm	2010.866	77.666
Hole soda-lime glass	0.3mm	2012.37	78.35
Hole soda-lime glass	0.3mm	2013.875	79.034
Hole soda-lime glass	0.3mm	2015.379	67.718
Hole soda-lime glass	0.3mm	2016.882	59.402
Hole soda-lime glass	0.3mm	2018.384	80.086
Hole soda-lime glass	0.3mm	2019.887	48.77
Hole soda-lime glass	0.3mm	2021.388	49.454
Hole soda-lime glass	0.3mm	2022.89	61.138
Hole soda-lime glass	0.3mm	2024.39	51.822
Hole soda-lime glass	0.3mm	2025.89	45.506
Hole soda-lime glass	0.3mm	2027.39	55.19
Hole soda-lime glass	0.3mm	2028.889	48.874
Hole soda-lime glass	0.3mm	2030.388	48.558
Hole soda-lime glass	0.3mm	2031.886	62.242
Hole soda-lime glass	0.3mm	2033.383	59.926
Hole soda-lime glass	0.3mm	2034.88	69.61
Hole soda-lime glass	0.3mm	2036.377	62.294
Hole soda-lime glass	0.3mm	2037.873	53.978
Hole soda-lime glass	0.3mm	2039.368	44.662
Hole soda-lime glass	0.3mm	2040.863	41.346
Hole soda-lime glass	0.3mm	2042.358	37.031
Hole soda-lime glass	0.3mm	2043.852	45.715
Hole soda-lime glass	0.3mm	2045.345	30.399
Hole soda-lime glass	0.3mm	2046.838	57.083
Hole soda-lime glass	0.3mm	2048.33	42.767
Hole soda-lime glass	0.3mm	2049.822	26.451
Hole soda-lime glass	0.3mm	2051.313	23.135
Hole soda-lime glass	0.3mm	2052.804	33.819
Hole soda-lime glass	0.3mm	2054.295	36.503
Hole soda-lime glass	0.3mm	2055.784	33.187
Hole soda-lime glass	0.3mm	2057.274	37.871
Hole soda-lime glass	0.3mm	2058.763	25.555
Hole soda-lime glass	0.3mm	2060.251	30.239
Hole soda-lime glass	0.3mm	2061.739	4.923
Hole soda-lime glass	0.3mm	2063.226	31.607
Hole soda-lime glass	0.3mm	2064.713	36.291
Hole soda-lime glass	0.3mm	2066.199	46.975
Hole soda-lime glass	0.3mm	2067.685	39.659
Hole soda-lime glass	0.3mm	2069.17	36.343
Hole soda-lime glass	0.3mm	2070.654	42.027
Hole soda-lime glass	0.3mm	2072.139	15.711
Hole soda-lime glass	0.3mm	2073.622	49.395
Hole soda-lime glass	0.3mm	2075.105	31.079
Hole soda-lime glass	0.3mm	2076.588	25.764
Hole soda-lime glass	0.3mm	2078.07	33.448
Hole soda-lime glass	0.3mm	2079.552	48.132
Hole soda-lime glass	0.3mm	2081.033	25.816
Hole soda-lime glass	0.3mm	2082.514	33.5
Hole soda-lime glass	0.3mm	2083.994	30.184
Hole soda-lime glass	0.3mm	2085.473	35.868
Hole soda-lime glass	0.3mm	2086.952	37.552
Hole soda-lime glass	0.3mm	2088.431	43.236
Hole soda-lime glass	0.3mm	2089.909	29.92
Hole soda-lime glass	0.3mm	2091.387	38.604
Hole soda-lime glass	0.3mm	2092.864	27.288
Hole soda-lime glass	0.3mm	2094.34	15.972
Hole soda-lime glass	0.3mm	2095.816	34.656
Hole soda-lime glass	0.3mm	2097.292	23.34
Hole soda-lime glass	0.3mm	2098.767	35.024
Hole soda-lime glass	0.3mm	2100.241	20.708
Hole soda-lime glass	0.3mm	2101.715	25.392
Hole soda-lime glass	0.3mm	2103.189	57.076
Hole soda-lime glass	0.3mm	2104.662	31.76
Hole soda-lime glass	0.3mm	2106.134	26.444
Hole soda-lime glass	0.3mm	2107.606	30.128
Hole soda-lime glass	0.3mm	2109.078	15.813
Hole soda-lime glass	0.3mm	2110.549	27.497
Hole soda-lime glass	0.3mm	2112.019	29.181
Hole soda-lime glass	0.3mm	2113.489	38.865
Hole soda-lime glass	0.3mm	2114.959	42.549
Hole soda-lime glass	0.3mm	2116.428	45.233
Hole soda-lime glass	0.3mm	2117.896	43.917
Hole soda-lime glass	0.3mm	2119.364	52.601
Hole soda-lime glass	0.3mm	2120.831	51.285
Hole soda-lime glass	0.3mm	2122.298	60.969
Hole soda-lime glass	0.3mm	2123.765	44.653
Hole soda-lime glass	0.3mm	2125.231	48.337
Hole soda-lime glass	0.3mm	2126.696	36.021
Hole soda-lime glass	0.3mm	2128.161	23.705
Hole soda-lime glass	0.3mm	2129.626	44.389
Hole soda-lime glass	0.3mm	2131.089	39.073
Hole soda-lime glass	0.3mm	2132.553	49.757
Hole soda-lime glass	0.3mm	2134.016	54.441
Hole soda-lime glass	0.3mm	2135.478	38.125
Hole soda-lime glass	0.3mm	2136.94	62.809
Hole soda-lime glass	0.3mm	2138.402	53.493
Hole soda-lime glass	0.3mm	2139.862	57.177
Hole soda-lime glass	0.3mm	2141.323	42.862
Hole soda-lime glass	0.3mm	2142.783	44.546
Hole soda-lime glass	0.3mm	2144.242	37.23
Hole soda-lime glass	0.3mm	2145.701	36.914
Hole soda-lime glass	0.3mm	2147.159	34.598
Hole soda-lime glass	0.3mm	2148.617	34.282
Hole soda-lime glass	0.3mm	2150.075	36.966
Hole soda-lime glass	0.3mm	2151.532	61.65
Hole soda-lime glass	0.3mm	2152.988	50.334
Hole soda-lime glass	0.3mm	2154.444	69.018
Hole soda-lime glass	0.3mm	2155.899	62.702
Hole soda-lime glass	0.3mm	2157.354	63.386
Hole soda-lime glass	0.3mm	2158.809	69.07
Hole soda-lime glass	0.3mm	2160.263	58.754
Hole soda-lime glass	0.3mm	2161.716	60.438
Hole soda-lime glass	0.3mm	2163.169	53.122
Hole soda-lime glass	0.3mm	2164.621	45.806
Hole soda-lime glass	0.3mm	2166.073	64.49
Hole soda-lime glass	0.3mm	2167.525	66.174
Hole soda-lime glass	0.3mm	2168.976	53.858
Hole soda-lime glass	0.3mm	2170.426	37.542
Hole soda-lime glass	0.3mm	2171.876	58.226
Hole soda-lime glass	0.3mm	2173.325	59.91
Hole soda-lime glass	0.3mm	2174.774	60.595
Hole soda-lime glass	0.3mm	2176.223	61.279
Hole soda-lime glass	0.3mm	2177.671	69.963
Hole soda-lime glass	0.3mm	2179.118	36.647
Hole soda-lime glass	0.3mm	2180.565	52.331
Hole soda-lime glass	0.3mm	2182.012	43.015
Hole soda-lime glass	0.3mm	2183.458	37.699
Hole soda-lime glass	0.3mm	2184.903	57.383
Hole soda-lime glass	0.3mm	2186.348	57.067
Hole soda-lime glass	0.3mm	2187.793	83.751
Hole soda-lime glass	0.3mm	2189.237	69.435
Hole soda-lime glass	0.3mm	2190.68	69.119
Hole soda-lime glass	0.3mm	2192.123	80.803
Hole soda-lime glass	0.3mm	2193.566	78.488
Hole soda-lime glass	0.3mm	2195.008	50.172
Hole soda-lime glass	0.3mm	2196.449	69.856
Hole soda-lime glass	0.3mm	2197.89	58.54
Hole soda-lime glass	0.3mm	2199.331	55.225
Hole soda-lime glass	0.3mm	2200.771	74.909
Hole soda-lime glass	0.3mm	2202.21	74.593
Hole soda-lime glass	0.3mm	2203.649	75.277
Hole soda-lime glass	0.3mm	2205.088	49.962
Hole soda-lime glass	0.3mm	2206.526	66.646
Hole soda-lime glass	0.3mm	2207.964	60.33
Hole soda-lime glass	0.3mm	2209.401	74.014
Hole soda-lime glass	0.3mm	2210.837	57.699
Hole soda-lime glass	0.3mm	2212.273	76.383
Hole soda-lime glass	0.3mm	2213.709	48.067
Hole soda-lime glass	0.3mm	2215.144	64.751
Hole soda-lime glass	0.3mm	2216.579	53.436
Hole soda-lime glass	0.3mm	2218.013	71.12
Hole soda-lime glass	0.3mm	2219.447	56.804
Hole soda-lime glass	0.3mm	2220.88	72.489
Hole soda-lime glass	0.3mm	2222.312	74.173
Hole soda-lime glass	0.3mm	2223.745	71.857
Hole soda-lime glass	0.3mm	2225.176	86.541
Hole soda-lime glass	0.3mm	2226.607	75.226
Hole soda-lime glass	0.3mm	2228.038	75.91
Hole soda-lime glass	0.3mm	2229.468	78.594
Hole soda-lime glass	0.3mm	2230.898	64.278
Hole soda-lime glass	0.3mm	2232.327	58.963
Hole soda-lime glass	0.3mm	2233.756	68.647
Hole soda-lime glass	0.3mm	2235.185	64.331
Hole soda-lime glass	0.3mm	2236.612	79.015
Hole soda-lime glass	0.3mm	2238.04	71.7
Hole soda-lime glass	0.3mm	2239.466	88.384
Hole soda-lime glass	0.3mm	2240.893	81.068
Hole soda-lime glass	0.3mm	2242.319	89.752
Hole soda-lime glass	0.3mm	2243.744	65.437
Hole soda-lime glass	0.3mm	2245.169	75.121
Hole soda-lime glass	0.3mm	2246.593	57.805
Hole soda-lime glass	0.3mm	2248.017	61.49
Hole soda-lime glass	0.3mm	2249.441	79.174
Hole soda-lime glass	0.3mm	2250.863	78.858
Hole soda-lime glass	0.3mm	2252.286	82.542
Hole soda-lime glass	0.3mm	2253.708	57.227
Hole soda-lime glass	0.3mm	2255.129	96.911
Hole soda-lime glass	0.3mm	2256.55	70.595
Hole soda-lime glass	0.3mm	2257.971	72.279
Hole soda-lime glass	0.3mm	2259.391	79.964
Hole soda-lime glass	0.3mm	2260.81	61.648
Hole soda-lime glass	0.3mm	2262.229	61.332
Hole soda-lime glass	0.3mm	2263.648	53.016
Hole soda-lime glass	0.3mm	2265.066	68.701
Hole soda-lime glass	0.3mm	2266.484	57.385
Hole soda-lime glass	0.3mm	2267.901	65.069
Hole soda-lime glass	0.3mm	2269.318	48.753
Hole soda-lime glass	0.3mm	2270.734	78.438
Hole soda-lime glass	0.3mm	2272.149	85.122
Hole soda-lime glass	0.3mm	2273.565	80.806
Hole soda-lime glass	0.3mm	2274.979	84.49
Hole soda-lime glass	0.3mm	2276.393	86.175
Hole soda-lime glass	0.3mm	2277.807	82.859
Hole soda-lime glass	0.3mm	2279.22	83.543
Hole soda-lime glass	0.3mm	2280.633	73.228
Hole soda-lime glass	0.3mm	2282.046	89.912
Hole soda-lime glass	0.3mm	2283.457	64.596
Hole soda-lime glass	0.3mm	2284.869	72.28
Hole soda-lime glass	0.3mm	2286.28	61.965
Hole soda-lime glass	0.3mm	2287.69	62.649
Hole soda-lime glass	0.3mm	2289.1	61.333
Hole soda-lime glass	0.3mm	2290.509	61.017
Hole soda-lime glass	0.3mm	2291.918	78.702
Hole soda-lime glass	0.3mm	2293.327	55.386
Hole soda-lime glass	0.3mm	2294.735	82.07
Hole soda-lime glass	0.3mm	2296.142	63.754
Hole soda-lime glass	0.3mm	2297.549	85.439
Hole soda-lime glass	0.3mm	2298.956	46.123
Hole soda-lime glass	0.3mm	2300.362	73.807
Hole soda-lime glass	0.3mm	2301.767	49.491
Hole soda-lime glass	0.3mm	2303.172	72.176
Hole soda-lime glass	0.3mm	2304.577	47.86
Hole soda-lime glass	0.3mm	2305.981	57.544
Hole soda-lime glass	0.3mm	2307.385	71.229
Hole soda-lime glass	0.3mm	2308.788	69.913
Hole soda-lime glass	0.3mm	2310.191	81.597
Hole soda-lime glass	0.3mm	2311.593	86.281
Hole soda-lime glass	0.3mm	2312.995	75.966
Hole soda-lime glass	0.3mm	2314.396	88.65
Hole soda-lime glass	0.3mm	2315.797	87.334
Hole soda-lime glass	0.3mm	2317.197	60.018
Hole soda-lime glass	0.3mm	2318.597	74.703
Hole soda-lime glass	0.3mm	2319.997	83.387
Hole soda-lime glass	0.3mm	2321.395	81.071
Hole soda-lime glass	0.3mm	2322.794	73.755
Hole soda-lime glass	0.3mm	2324.192	83.44
Hole soda-lime glass	0.3mm	2325.589	92.124
Hole soda-lime glass	0.3mm	2326.986	79.808
Hole soda-lime glass	0.3mm	2328.383	75.492
Hole soda-lime glass	0.3mm	2329.779	68.177
Hole soda-lime glass	0.3mm	2331.174	58.861
Hole soda-lime glass	0.3mm	2332.57	39.545
Hole soda-lime glass	0.3mm	2333.964	54.23
Hole soda-lime glass	0.3mm	2335.358	59.914
Hole soda-lime glass	0.3mm	2336.752	60.598
Hole soda-lime glass	0.3mm	2338.145	55.282
Hole soda-lime glass	0.3mm	2339.538	55.967
Hole soda-lime glass	0.3mm	2340.93	78.651
Hole soda-lime glass	0.3mm	2342.322	71.335
Hole soda-lime glass	0.3mm	2343.713	75.019
Hole soda-lime glass	0.3mm	2345.104	66.704
Hole soda-lime glass	0.3mm	2346.495	74.388
Hole soda-lime glass	0.3mm	2347.885	86.072
Hole soda-lime glass	0.3mm	2349.274	76.756
Hole soda-lime glass	0.3mm	2350.663	75.441
Hole soda-lime glass	0.3mm	2352.051	68.125
Hole soda-lime glass	0.3mm	2353.44	78.809
Hole soda-lime glass	0.3mm	2354.827	75.493
Hole soda-lime glass	0.3mm	2356.214	73.178
Hole soda-lime glass	0.3mm	2357.601	98.862
Hole soda-lime glass	0.3mm	2358.987	63.546
Hole soda-lime glass	0.3mm	2360.373	69.23
Hole soda-lime glass	0.3mm	2361.758	74.915
Hole soda-lime glass	0.3mm	2363.142	66.599
Hole soda-lime glass	0.3mm	2364.527	61.283
Hole soda-lime glass	0.3mm	2365.911	61.968
Hole soda-lime glass	0.3mm	2367.294	61.652
Hole soda-lime glass	0.3mm	2368.677	61.336
Hole soda-lime glass	0.3mm	2370.059	62.02
Hole soda-lime glass	0.3mm	2371.441	54.705
Hole soda-lime glass	0.3mm	2372.822	57.074
Hole soda-lime glass	0.3mm	2374.203	30.443
Hole soda-lime glass	0.3mm	2375.584	42.813
Hole soda-lime glass	0.3mm	2376.964	54.182
Hole soda-lime glass	0.3mm	2378.344	58.552
Hole soda-lime glass	0.3mm	2379.723	48.921
Hole soda-lime glass	0.3mm	2381.101	53.291
Hole soda-lime glass	0.3mm	2382.479	45.66
Hole soda-lime glass	0.3mm	2383.857	58.03
Hole soda-lime glass	0.3mm	2385.234	50.399
Hole soda-lime glass	0.3mm	2386.611	71.769
Hole soda-lime glass	0.3mm	2387.988	79.138
Hole soda-lime glass	0.3mm	2389.363	73.507
Hole soda-lime glass	0.3mm	2390.739	75.877
Hole soda-lime glass	0.3mm	2392.114	73.246
Hole soda-lime glass	0.3mm	2393.488	75.616
Hole soda-lime glass	0.3mm	2394.862	77.985
Hole soda-lime glass	0.3mm	2396.236	78.355
Hole soda-lime glass	0.3mm	2397.609	74.724
Hole soda-lime glass	0.3mm	2398.981	70.094
Hole soda-lime glass	0.3mm	2400.353	67.463
Hole soda-lime glass	0.3mm	2401.725	96.833
Hole soda-lime glass	0.3mm	2403.096	73.202
Hole soda-lime glass	0.3mm	2404.467	65.571
Hole soda-lime glass	0.3mm	2405.837	63.941
Hole soda-lime glass	0.3mm	2407.207	59.31
Hole soda-lime glass	0.3mm	2408.576	64.68
Hole soda-lime glass	0.3mm	2409.945	56.049
Hole soda-lime glass	0.3mm	2411.314	88.419
Hole soda-lime glass	0.3mm	2412.681	70.788
Hole soda-lime glass	0.3mm	2414.049	48.158
Hole soda-lime glass	0.3mm	2415.416	68.527
Hole soda-lime glass	0.3mm	2416.783	46.897
Hole soda-lime glass	0.3mm	2418.149	80.266
Hole soda-lime glass	0.3mm	2419.514	53.635
Hole soda-lime glass	0.3mm	2420.879	59.005
Hole soda-lime glass	0.3mm	2422.244	69.374
Hole soda-lime glass	0.3mm	2423.608	78.744
Hole soda-lime glass	0.3mm	2424.972	75.113
Hole soda-lime glass	0.3mm	2426.335	77.483
Hole soda-lime glass	0.3mm	2427.698	92.852
Hole soda-lime glass	0.3mm	2429.061	85.222
Hole soda-lime glass	0.3mm	2430.423	96.591
Hole soda-lime glass	0.3mm	2431.784	88.96
Hole soda-lime glass	0.3mm	2433.145	96.33
Hole soda-lime glass	0.3mm	2434.506	88.699
Hole soda-lime glass	0.3mm	2435.866	101.069
Hole soda-lime glass	0.3mm	2437.225	92.438
Hole soda-lime glass	0.3mm	2438.585	71.808
Hole soda-lime glass	0.3mm	2439.943	60.177
Hole soda-lime glass	0.3mm	2441.302	87.547
Hole soda-lime glass	0.3mm	2442.659	63.916
Hole soda-lime glass	0.3mm	2444.017	73.286
Hole soda-lime glass	0.3mm	2445.374	70.655
Hole soda-lime glass	0.3mm	2446.73	74.024
Hole soda-lime glass	0.3mm	2448.086	79.394
Hole soda-lime glass	0.3mm	2449.442	74.763
Hole soda-lime glass	0.3mm	2450.797	65.133
Hole soda-lime glass	0.3mm	2452.151	60.502
Hole soda-lime glass	0.3mm	2453.505	69.872
Hole soda-lime glass	0.3mm	2454.859	72.241
Hole soda-lime glass	0.3mm	2456.212	90.611
Hole soda-lime glass	0.3mm	2457.565	63.98
Hole soda-lime glass	0.3mm	2458.917	70.35
Hole soda-lime glass	0.3mm	2460.269	80.719
Hole soda-lime glass	0.3mm	2461.621	65.088
Hole soda-lime glass	0.3mm	2462.971	88.458
Hole soda-lime glass	0.3mm	2464.322	87.827
Hole soda-lime glass	0.3mm	2465.672	75.197
Hole soda-lime glass	0.3mm	2467.022	50.566
Hole soda-lime glass	0.3mm	2468.371	65.936
Hole soda-lime glass	0.3mm	2469.719	77.305
Hole soda-lime glass	0.3mm	2471.068	78.675
Hole soda-lime glass	0.3mm	2472.415	96.044
Hole soda-lime glass	0.3mm	2473.763	104.414
Hole soda-lime glass	0.3mm	2475.109	89.783
Hole soda-lime glass	0.3mm	2476.456	97.152
Hole soda-lime glass	0.3mm	2477.802	89.522
Hole soda-lime glass	0.3mm	2479.147	100.891
Hole soda-lime glass	0.3mm	2480.492	75.261
Hole soda-lime glass	0.3mm	2481.837	70.63
Hole soda-lime glass	0.3mm	2483.181	51
Hole soda-lime glass	0.3mm	2484.525	72.369
Hole soda-lime glass	0.3mm	2485.868	79.739
Hole soda-lime glass	0.3mm	2487.211	52.108
Hole soda-lime glass	0.3mm	2488.553	82.477
Hole soda-lime glass	0.3mm	2489.895	61.847
Hole soda-lime glass	0.3mm	2491.236	69.216
Hole soda-lime glass	0.3mm	2492.577	67.586
Hole soda-lime glass	0.3mm	2493.918	73.955
Hole soda-lime glass	0.3mm	2495.258	67.325
Hole soda-lime glass	0.3mm	2496.597	54.694
Hole soda-lime glass	0.3mm	2497.936	76.064
Hole soda-lime glass	0.3mm	2499.275	81.433
Hole soda-lime glass	0.3mm	2500.613	81.803
Hole soda-lime glass	0.3mm	2501.951	94.172
Hole soda-lime glass	0.3mm	2503.288	89.541
Hole soda-lime glass	0.3mm	2504.625	85.911
Hole soda-lime glass	0.3mm	2505.962	80.28
Hole soda-lime glass	0.3mm	2507.298	92.65
Hole soda-lime glass	0.3mm	2508.633	87.019
Hole soda-lime glass	0.3mm	2509.968	90.389
Hole soda-lime glass	0.3mm	2511.303	83.758
Hole soda-lime glass	0.3mm	2512.637	102.128
Hole soda-lime glass	0.3mm	2513.971	89.497
Hole soda-lime glass	0.3mm	2515.304	100.867
Hole soda-lime glass	0.3mm	2516.637	80.236
Hole soda-lime glass	0.3mm	2517.97	79.605
Hole soda-lime glass	0.3mm	2519.301	78.975
Hole soda-lime glass	0.3mm	2520.633	71.344
Hole soda-lime glass	0.3mm	2521.964	62.714
Hole soda-lime glass	0.3mm	2523.295	64.083
Hole soda-lime glass	0.3mm	2524.625	106.453
Hole soda-lime glass	0.3mm	2525.954	64.822
Hole soda-lime glass	0.3mm	2527.284	81.192
Hole soda-lime glass	0.3mm	2528.613	73.561
Hole soda-lime glass	0.3mm	2529.941	56.93
Hole soda-lime glass	0.3mm	2531.269	79.3
Hole soda-lime glass	0.3mm	2532.596	75.669
Hole soda-lime glass	0.3mm	2533.923	69.039
Hole soda-lime glass	0.3mm	2535.25	58.408
Hole soda-lime glass	0.3mm	2536.576	93.778
Hole soda-lime glass	0.3mm	2537.902	76.147
Hole soda-lime glass	0.3mm	2539.227	68.517
Hole soda-lime glass	0.3mm	2540.552	86.886
Hole soda-lime glass	0.3mm	2541.876	75.256
Hole soda-lime glass	0.3mm	2543.2	72.625
Hole soda-lime glass	0.3mm	2544.523	97.994
Hole soda-lime glass	0.3mm	2545.846	86.329
Hole soda-lime glass	0.3mm	2547.169	97.664
Hole soda-lime glass	0.3mm	2548.491	85.998
Hole soda-lime glass	0.3mm	2549.813	79.333
Hole soda-lime glass	0.3mm	2551.134	81.668
Hole soda-lime glass	0.3mm	2552.455	89.002
Hole soda-lime glass	0.3mm	2553.775	84.337
Hole soda-lime glass	0.3mm	2555.095	80.671
Hole soda-lime glass	0.3mm	2556.415	69.006
Hole soda-lime glass	0.3mm	2557.734	78.341
Hole soda-lime glass	0.3mm	2559.052	88.675
Hole soda-lime glass	0.3mm	2560.37	87.01
Hole soda-lime glass	0.3mm	2561.688	97.344
Hole soda-lime glass	0.3mm	2563.005	77.679
Hole soda-lime glass	0.3mm	2564.322	89.014
Hole soda-lime glass	0.3mm	2565.638	79.348
Hole soda-lime glass	0.3mm	2566.954	72.683
Hole soda-lime glass	0.3mm	2568.27	83.017
Hole soda-lime glass	0.3mm	2569.585	76.352
Hole soda-lime glass	0.3mm	2570.899	98.687
Hole soda-lime glass	0.3mm	2572.214	88.021
Hole soda-lime glass	0.3mm	2573.527	86.356
Hole soda-lime glass	0.3mm	2574.84	75.691
Hole soda-lime glass	0.3mm	2576.153	76.025
Hole soda-lime glass	0.3mm	2577.466	95.36
Hole soda-lime glass	0.3mm	2578.778	98.694
Hole soda-lime glass	0.3mm	2580.089	94.029
Hole soda-lime glass	0.3mm	2581.4	70.364
Hole soda-lime glass	0.3mm	2582.711	80.698
Hole soda-lime glass	0.3mm	2584.021	67.033
Hole soda-lime glass	0.3mm	2585.331	80.367
Hole soda-lime glass	0.3mm	2586.64	63.702
Hole soda-lime glass	0.3mm	2587.949	70.037
Hole soda-lime glass	0.3mm	2589.257	62.371
Hole soda-lime glass	0.3mm	2590.565	69.706
Hole soda-lime glass	0.3mm	2591.873	73.04
Hole soda-lime glass	0.3mm	2593.18	84.375
Hole soda-lime glass	0.3mm	2594.487	75.71
Hole soda-lime glass	0.3mm	2595.793	67.044
Hole soda-lime glass	0.3mm	2597.099	78.379
Hole soda-lime glass	0.3mm	2598.404	88.714
Hole soda-lime glass	0.3mm	2599.709	64.048
Hole soda-lime glass	0.3mm	2601.013	82.383
Hole soda-lime glass	0.3mm	2602.317	83.717
Hole soda-lime glass	0.3mm	2603.621	80.052
Hole soda-lime glass	0.3mm	2604.924	80.387
Hole soda-lime glass	0.3mm	2606.227	67.721
Hole soda-lime glass	0.3mm	2607.529	100.056
Hole soda-lime glass	0.3mm	2608.831	83.39
Hole soda-lime glass	0.3mm	2610.133	88.725
Hole soda-lime glass	0.3mm	2611.434	94.06
Hole soda-lime glass	0.3mm	2612.734	92.394
Hole soda-lime glass	0.3mm	2614.034	66.729
Hole soda-lime glass	0.3mm	2615.334	74.063
Hole soda-lime glass	0.3mm	2616.633	63.398
Hole soda-lime glass	0.3mm	2617.932	69.733
Hole soda-lime glass	0.3mm	2619.23	79.067
Hole soda-lime glass	0.3mm	2620.528	69.402
Hole soda-lime glass	0.3mm	2621.826	66.737
Hole soda-lime glass	0.3mm	2623.123	72.071
Hole soda-lime glass	0.3mm	2624.419	81.406
Hole soda-lime glass	0.3mm	2625.716	72.74
Hole soda-lime glass	0.3mm	2627.011	83.075
Hole soda-lime glass	0.3mm	2628.307	87.41
Hole soda-lime glass	0.3mm	2629.602	77.744
Hole soda-lime glass	0.3mm	2630.896	65.079
Hole soda-lime glass	0.3mm	2632.19	67.413
Hole soda-lime glass	0.3mm	2633.484	57.748
Hole soda-lime glass	0.3mm	2634.777	53.083
Hole soda-lime glass	0.3mm	2636.07	68.417
Hole soda-lime glass	0.3mm	2637.362	83.752
Hole soda-lime glass	0.3mm	2638.654	79.086
Hole soda-lime glass	0.3mm	2639.945	77.421
Hole soda-lime glass	0.3mm	2641.236	75.756
Hole soda-lime glass	0.3mm	2642.527	86.09
Hole soda-lime glass	0.3mm	2643.817	71.425
Hole soda-lime glass	0.3mm	2645.107	83.76
Hole soda-lime glass	0.3mm	2646.396	77.094
Hole soda-lime glass	0.3mm	2647.685	90.429
Hole soda-lime glass	0.3mm	2648.973	94.763
Hole soda-lime glass	0.3mm	2650.261	75.098
Hole soda-lime glass	0.3mm	2651.549	63.433
Hole soda-lime glass	0.3mm	2652.836	53.767
Hole soda-lime glass	0.3mm	2654.122	80.102
Hole soda-lime glass	0.3mm	2655.409	63.436
Hole soda-lime glass	0.3mm	2656.694	75.771
Hole soda-lime glass	0.3mm	2657.98	57.106
Hole soda-lime glass	0.3mm	2659.265	66.44
Hole soda-lime glass	0.3mm	2660.549	54.775
Hole soda-lime glass	0.3mm	2661.833	61.109
Hole soda-lime glass	0.3mm	2663.117	44.444
Hole soda-lime glass	0.3mm	2664.4	60.779
Hole soda-lime glass	0.3mm	2665.683	53.113
Hole soda-lime glass	0.3mm	2666.966	72.448
Hole soda-lime glass	0.3mm	2668.248	72.783
Hole soda-lime glass	0.3mm	2669.529	86.117
Hole soda-lime glass	0.3mm	2670.81	84.452
Hole soda-lime glass	0.3mm	2672.091	61.786
Hole soda-lime glass	0.3mm	2673.371	86.121
Hole soda-lime glass	0.3mm	2674.651	73.456
Hole soda-lime glass	0.3mm	2675.93	74.79
Hole soda-lime glass	0.3mm	2677.209	63.125
Hole soda-lime glass	0.3mm	2678.488	56.459
Hole soda-lime glass	0.3mm	2679.766	49.794
Hole soda-lime glass	0.3mm	2681.044	67.129
Hole soda-lime glass	0.3mm	2682.321	67.463
Hole soda-lime glass	0.3mm	2683.598	70.798
Hole soda-lime glass	0.3mm	2684.874	49.132
Hole soda-lime glass	0.3mm	2686.15	72.467
Hole soda-lime glass	0.3mm	2687.426	38.802
Hole soda-lime glass	0.3mm	2688.701	70.136
Hole soda-lime glass	0.3mm	2689.975	84.471
Hole soda-lime glass	0.3mm	2691.25	65.806
Hole soda-lime glass	0.3mm	2692.523	62.14
Hole soda-lime glass	0.3mm	2693.797	40.475
Hole soda-lime glass	0.3mm	2695.07	47.809
Hole soda-lime glass	0.3mm	2696.342	58.144
Hole soda-lime glass	0.3mm	2697.615	60.479
Hole soda-lime glass	0.3mm	2698.886	49.813
Hole soda-lime glass	0.3mm	2700.158	48.148
Hole soda-lime glass	0.3mm	2701.428	53.482
Hole soda-lime glass	0.3mm	2702.699	50.817
Hole soda-lime glass	0.3mm	2703.969	55.152
Hole soda-lime glass	0.3mm	2705.239	54.486
Hole soda-lime glass	0.3mm	2706.508	55.821
Hole soda-lime glass	0.3mm	2707.776	58.155
Hole soda-lime glass	0.3mm	2709.045	47.49
Hole soda-lime glass	0.3mm	2710.313	64.825
Hole soda-lime glass	0.3mm	2711.58	63.926
Hole soda-lime glass	0.3mm	2712.847	75.027
Hole soda-lime glass	0.3mm	2714.114	76.129
Hole soda-lime glass	0.3mm	2715.38	101.23
Hole soda-lime glass	0.3mm	2716.646	96.331
Hole soda-lime glass	0.3mm	2717.911	85.433
Hole soda-lime glass	0.3mm	2719.176	89.534
Hole soda-lime glass	0.3mm	2720.441	87.635
Hole soda-lime glass	0.3mm	2721.705	86.736
Hole soda-lime glass	0.3mm	2722.968	58.838
Hole soda-lime glass	0.3mm	2724.232	78.939
Hole soda-lime glass	0.3mm	2725.495	76.04
Hole soda-lime glass	0.3mm	2726.757	66.142
Hole soda-lime glass	0.3mm	2728.019	66.243
Hole soda-lime glass	0.3mm	2729.281	69.344
Hole soda-lime glass	0.3mm	2730.542	69.446
Hole soda-lime glass	0.3mm	2731.802	81.547
Hole soda-lime glass	0.3mm	2733.063	83.648
Hole soda-lime glass	0.3mm	2734.323	69.75
Hole soda-lime glass	0.3mm	2735.582	80.851
Hole soda-lime glass	0.3mm	2736.841	64.952
Hole soda-lime glass	0.3mm	2738.1	68.054
Hole soda-lime glass	0.3mm	2739.358	73.155
Hole soda-lime glass	0.3mm	2740.616	69.256
Hole soda-lime glass	0.3mm	2741.873	73.357
Hole soda-lime glass	0.3mm	2743.13	77.459
Hole soda-lime glass	0.3mm	2744.387	59.56
Hole soda-lime glass	0.3mm	2745.643	90.661
Hole soda-lime glass	0.3mm	2746.898	77.763
Hole soda-lime glass	0.3mm	2748.154	88.864
Hole soda-lime glass	0.3mm	2749.409	91.965
Hole soda-lime glass	0.3mm	2750.663	81.067
Hole soda-lime glass	0.3mm	2751.917	77.168
Hole soda-lime glass	0.3mm	2753.171	77.269
Hole soda-lime glass	0.3mm	2754.424	89.371
Hole soda-lime glass	0.3mm	2755.677	86.472
Hole soda-lime glass	0.3mm	2756.929	83.573
Hole soda-lime glass	0.3mm	2758.181	73.674
Hole soda-lime glass	0.3mm	2759.432	78.776
Hole soda-lime glass	0.3mm	2760.683	75.877
Hole soda-lime glass	0.3mm	2761.934	86.978
Hole soda-lime glass	0.3mm	2763.184	74.08
Hole soda-lime glass	0.3mm	2764.434	84.181
Hole soda-lime glass	0.3mm	2765.684	69.282
Hole soda-lime glass	0.3mm	2766.933	61.384
Hole soda-lime glass	0.3mm	2768.181	73.485
Hole soda-lime glass	0.3mm	2769.43	63.586
Hole soda-lime glass	0.3mm	2770.677	78.688
Hole soda-lime glass	0.3mm	2771.925	57.789
Hole soda-lime glass	0.3mm	2773.172	71.89
Hole soda-lime glass	0.3mm	2774.418	60.991
Hole soda-lime glass	0.3mm	2775.664	71.093
Hole soda-lime glass	0.3mm	2776.91	78.194
Hole soda-lime glass	0.3mm	2778.155	69.295
Hole soda-lime glass	0.3mm	2779.4	73.397
Hole soda-lime glass	0.3mm	2780.645	66.498
Hole soda-lime glass	0.3mm	2781.889	79.599
Hole soda-lime glass	0.3mm	2783.132	76.701
Hole soda-lime glass	0.3mm	2784.375	92.802
Hole soda-lime glass	0.3mm	2785.618	70.903
Hole soda-lime glass	0.3mm	2786.861	70.005
Hole soda-lime glass	0.3mm	2788.103	78.106
Hole soda-lime glass	0.3mm	2789.344	67.207
Hole soda-lime glass	0.3mm	2790.585	74.308
Hole soda-lime glass	0.3mm	2791.826	79.41
Hole soda-lime glass	0.3mm	2793.066	58.511
Hole soda-lime glass	0.3mm	2794.306	62.612
Hole soda-lime glass	0.3mm	2795.546	52.714
Hole soda-lime glass	0.3mm	2796.785	73.815
Hole soda-lime glass	0.3mm	2798.024	61.916
Hole soda-lime glass	0.3mm	2799.262	81.018
Hole soda-lime glass	0.3mm	2800.5	67.119
Hole soda-lime glass	0.3mm	2801.737	87.22
Hole soda-lime glass	0.3mm	2802.974	59.322
Hole soda-lime glass	0.3mm	2804.211	75.423
Hole soda-lime glass	0.3mm	2805.447	79.524
Hole soda-lime glass	0.3mm	2806.683	75.625
Hole soda-lime glass	0.3mm	2807.918	60.727
Hole soda-lime glass	0.3mm	2809.153	64.828
Hole soda-lime glass	0.3mm	2810.388	54.929
Hole soda-lime glass	0.3mm	2811.622	80.031
Hole soda-lime glass	0.3mm	2812.856	62.132
Hole soda-lime glass	0.3mm	2814.089	62.233
Hole soda-lime glass	0.3mm	2815.322	74.335
Hole soda-lime glass	0.3mm	2816.554	88.436
Hole soda-lime glass	0.3mm	2817.786	81.537
Hole soda-lime glass	0.3mm	2819.018	93.639
Hole soda-lime glass	0.3mm	2820.249	70.74
Hole soda-lime glass	0.3mm	2821.48	79.841
Hole soda-lime glass	0.3mm	2822.711	77.942
Hole soda-lime glass	0.3mm	2823.941	76.044
Hole soda-lime glass	0.3mm	2825.17	77.145
Hole soda-lime glass	0.3mm	2826.4	84.246
Hole soda-lime glass	0.3mm	2827.629	65.348
Hole soda-lime glass	0.3mm	2828.857	86.449
Hole soda-lime glass	0.3mm	2830.085	92.55
Hole soda-lime glass	0.3mm	2831.313	89.652
Hole soda-lime glass	0.3mm	2832.54	85.753
Hole soda-lime glass	0.3mm	2833.767	88.854
Hole soda-lime glass	0.3mm	2834.993	76.956
Hole soda-lime glass	0.3mm	2836.219	70.057
Hole soda-lime glass	0.3mm	2837.445	69.158
Hole soda-lime glass	0.3mm	2838.67	81.26
Hole soda-lime glass	0.3mm	2839.894	88.361
Hole soda-lime glass	0.3mm	2841.119	91.462
Hole soda-lime glass	0.3mm	2842.343	77.563
Hole soda-lime glass	0.3mm	2843.566	91.665
Hole soda-lime glass	0.3mm	2844.789	99.766
Hole soda-lime glass	0.3mm	2846.012	97.867
Hole soda-lime glass	0.3mm	2847.235	90.969
Hole soda-lime glass	0.3mm	2848.456	92.07
Hole soda-lime glass	0.3mm	2849.678	90.171
Hole soda-lime glass	0.3mm	2850.899	78.273
Hole soda-lime glass	0.3mm	2852.12	83.374
Hole soda-lime glass	0.3mm	2853.34	74.475
Hole soda-lime glass	0.3mm	2854.56	72.577
Hole soda-lime glass	0.3mm	2855.779	81.678
Hole soda-lime glass	0.3mm	2856.999	76.779
Hole soda-lime glass	0.3mm	2858.217	101.88
Hole soda-lime glass	0.3mm	2859.435	107.982
Hole soda-lime glass	0.3mm	2860.653	104.083
Hole soda-lime glass	0.3mm	2861.871	112.184
Hole soda-lime glass	0.3mm	2863.088	112.286
Hole soda-lime glass	0.3mm	2864.305	98.387
Hole soda-lime glass	0.3mm	2865.521	100.488
Hole soda-lime glass	0.3mm	2866.737	100.59
Hole soda-lime glass	0.3mm	2867.952	102.691
Hole soda-lime glass	0.3mm	2869.167	93.792
Hole soda-lime glass	0.3mm	2870.382	112.043
Hole soda-lime glass	0.3mm	2871.596	104.294
Hole soda-lime glass	0.3mm	2872.81	116.544
Hole soda-lime glass	0.3mm	2874.023	111.795
Hole soda-lime glass	0.3mm	2875.236	119.046
Hole soda-lime glass	0.3mm	2876.449	129.296
Hole soda-lime glass	0.3mm	2877.661	136.547
Hole soda-lime glass	0.3mm	2878.873	134.798
Hole soda-lime glass	0.3mm	2880.084	124.048
Hole soda-lime glass	0.3mm	2881.295	135.299
Hole soda-lime glass	0.3mm	2882.506	137.55
Hole soda-lime glass	0.3mm	2883.716	133.8
Hole soda-lime glass	0.3mm	2884.926	124.051
Hole soda-lime glass	0.3mm	2886.136	138.302
Hole soda-lime glass	0.3mm	2887.345	137.552
Hole soda-lime glass	0.3mm	2888.553	146.803
Hole soda-lime glass	0.3mm	2889.761	150.054
Hole soda-lime glass	0.3mm	2890.969	108.304
Hole soda-lime glass	0.3mm	2892.177	130.555
Hole soda-lime glass	0.3mm	2893.384	101.806
Hole soda-lime glass	0.3mm	2894.59	114.056
Hole soda-lime glass	0.3mm	2895.797	114.307
Hole soda-lime glass	0.3mm	2897.002	90.557
Hole soda-lime glass	0.3mm	2898.208	103.808
Hole soda-lime glass	0.3mm	2899.413	105.059
Hole soda-lime glass	0.3mm	2900.617	109.309
Hole soda-lime glass	0.3mm	2901.822	115.56
Hole soda-lime glass	0.3mm	2903.025	123.811
Hole soda-lime glass	0.3mm	2904.229	132.061
Hole soda-lime glass	0.3mm	2905.432	116.312
Hole soda-lime glass	0.3mm	2906.635	114.563
Hole soda-lime glass	0.3mm	2907.837	105.813
Hole soda-lime glass	0.3mm	2909.039	104.064
Hole soda-lime glass	0.3mm	2910.24	90.315
Hole soda-lime glass	0.3mm	2911.441	96.565
Hole soda-lime glass	0.3mm	2912.642	91.816
Hole soda-lime glass	0.3mm	2913.842	107.067
Hole soda-lime glass	0.3mm	2915.042	101.317
Hole soda-lime glass	0.3mm	2916.241	120.568
Hole soda-lime glass	0.3mm	2917.44	101.819
Hole soda-lime glass	0.3mm	2918.639	124.069
Hole soda-lime glass	0.3mm	2919.837	119.32
Hole soda-lime glass	0.3mm	2921.035	108.571
Hole soda-lime glass	0.3mm	2922.233	119.821
Hole soda-lime glass	0.3mm	2923.43	131.072
Hole soda-lime glass	0.3mm	2924.626	137.323
Hole soda-lime glass	0.3mm	2925.823	116.573
Hole soda-lime glass	0.3mm	2927.019	118.824
Hole soda-lime glass	0.3mm	2928.214	115.075
Hole soda-lime glass	0.3mm	2929.409	125.325
Hole soda-lime glass	0.3mm	2930.604	112.576
Hole soda-lime glass	0.3mm	2931.798	120.827
Hole soda-lime glass	0.3mm	2932.992	116.077
Hole soda-lime glass	0.3mm	2934.186	133.328
Hole soda-lime glass	0.3mm	2935.379	116.579
Hole soda-lime glass	0.3mm	2936.571	126.829
Hole soda-lime glass	0.3mm	2937.764	104.08
Hole soda-lime glass	0.3mm	2938.956	126.331
Hole soda-lime glass	0.3mm	2940.147	106.581
Hole soda-lime glass	0.3mm	2941.338	110.832
Hole soda-lime glass	0.3mm	2942.529	127.083
Hole soda-lime glass	0.3mm	2943.719	130.333
Hole soda-lime glass	0.3mm	2944.909	148.584
Hole soda-lime glass	0.3mm	2946.099	109.835
Hole soda-lime glass	0.3mm	2947.288	142.085
Hole soda-lime glass	0.3mm	2948.477	103.336
Hole soda-lime glass	0.3mm	2949.665	111.587
Hole soda-lime glass	0.3mm	2950.853	98.837
Hole soda-lime glass	0.3mm	2952.041	91.088
Hole soda-lime glass	0.3mm	2953.228	76.339
Hole soda-lime glass	0.3mm	2954.415	89.589
Hole soda-lime glass	0.3mm	2955.601	76.84
Hole soda-lime glass	0.3mm	2956.788	86.091
Hole soda-lime glass	0.3mm	2957.973	90.341
Hole soda-lime glass	0.3mm	2959.158	103.592
Hole soda-lime glass	0.3mm	2960.343	104.843
Hole soda-lime glass	0.3mm	2961.528	94.093
Hole soda-lime glass	0.3mm	2962.712	96.344
Hole soda-lime glass	0.3mm	2963.896	104.595
Hole soda-lime glass	0.3mm	2965.079	109.845
Hole soda-lime glass	0.3mm	2966.262	99.096
Hole soda-lime glass	0.3mm	2967.444	102.347
Hole soda-lime glass	0.3mm	2968.626	87.597
Hole soda-lime glass	0.3mm	2969.808	99.848
Hole soda-lime glass	0.3mm	2970.99	96.099
Hole soda-lime glass	0.3mm	2972.17	105.349
Hole soda-lime glass	0.3mm	2973.351	86.6
Hole soda-lime glass	0.3mm	2974.531	96.851
Hole soda-lime glass	0.3mm	2975.711	91.101
Hole soda-lime glass	0.3mm	2976.89	84.352
Hole soda-lime glass	0.3mm	2978.069	92.603
Hole soda-lime glass	0.3mm	2979.248	86.853
Hole soda-lime glass	0.3mm	2980.426	91.104
Hole soda-lime glass	0.3mm	2981.604	83.355
Hole soda-lime glass	0.3mm	2982.782	87.605
Hole soda-lime glass	0.3mm	2983.959	93.856
Hole soda-lime glass	0.3mm	2985.135	106.107
Hole soda-lime glass	0.3mm	2986.312	116.357
Hole soda-lime glass	0.3mm	2987.488	119.608
Hole soda-lime glass	0.3mm	2988.663	89.859
Hole soda-lime glass	0.3mm	2989.838	106.109
Hole soda-lime glass	0.3mm	2991.013	67.36
Hole soda-lime glass	0.3mm	2992.187	87.611
Hole soda-lime glass	0.3mm	2993.361	48.861
Hole soda-lime glass	0.3mm	2994.535	80.112
Hole soda-lime glass	0.3mm	2995.708	55.363
Hole soda-lime glass	0.3mm	2996.881	55.613
Hole soda-lime glass	0.3mm	2998.053	69.864
Hole soda-lime glass	0.3mm	2999.225	60.115
Hole soda-lime glass	0.3mm	3000.397	53.365
Hole soda-lime glass	0.3mm	3001.568	77.616
Hole soda-lime glass	0.3mm	3002.739	67.867
Hole soda-lime glass	0.3mm	3003.91	88.117
Hole soda-lime glass	0.3mm	3005.08	90.368
Hole soda-lime glass	0.3mm	3006.249	66.619
Hole soda-lime glass	0.3mm	3007.419	86.869
Hole soda-lime glass	0.3mm	3008.588	90.12
Hole soda-lime glass	0.3mm	3009.756	67.371
Hole soda-lime glass	0.3mm	3010.924	65.621
Hole soda-lime glass	0.3mm	3012.092	62.872
Hole soda-lime glass	0.3mm	3013.26	73.123
Hole soda-lime glass	0.3mm	3014.427	77.373
Hole soda-lime glass	0.3mm	3015.593	77.624
Hole soda-lime glass	0.3mm	3016.759	79.875
Hole soda-lime glass	0.3mm	3017.925	76.125
Hole soda-lime glass	0.3mm	3019.091	85.376
Hole soda-lime glass	0.3mm	3020.256	75.627
Hole soda-lime glass	0.3mm	3021.421	68.877
Hole soda-lime glass	0.3mm	3022.585	72.036
Hole soda-lime glass	0.3mm	3023.749	77.195
Hole soda-lime glass	0.3mm	3024.912	55.354
Hole soda-lime glass	0.3mm	3026.076	58.513
Hole soda-lime glass	0.3mm	3027.238	71.672
Hole soda-lime glass	0.3mm	3028.401	74.831
Hole soda-lime glass	0.3mm	3029.563	85.99
Hole soda-lime glass	0.3mm	3030.724	71.149
Hole soda-lime glass	0.3mm	3031.886	58.308
Hole soda-lime glass	0.3mm	3033.047	60.467
Hole soda-lime glass	0.3mm	3034.207	47.626
Hole soda-lime glass	0.3mm	3035.367	49.785
Hole soda-lime glass	0.3mm	3036.527	72.944
Hole soda-lime glass	0.3mm	3037.686	68.103
Hole soda-lime glass	0.3mm	3038.845	48.262
Hole soda-lime glass	0.3mm	3040.004	58.421
Hole soda-lime glass	0.3mm	3041.162	63.58
Hole soda-lime glass	0.3mm	3042.32	76.739
Hole soda-lime glass	0.3mm	3043.477	63.898
Hole soda-lime glass	0.3mm	3044.634	58.057
Hole soda-lime glass	0.3mm	3045.791	74.216
Hole soda-lime glass	0.3mm	3046.947	80.375
Hole soda-lime glass	0.3mm	3048.103	77.534
Hole soda-lime glass	0.3mm	3049.259	74.693
Hole soda-lime glass	0.3mm	3050.414	64.852
Hole soda-lime glass	0.3mm	3051.569	53.011
Hole soda-lime glass	0.3mm	3052.723	77.17
Hole soda-lime glass	0.3mm	3053.877	63.328
Hole soda-lime glass	0.3mm	3055.031	51.487
Hole soda-lime glass	0.3mm	3056.184	60.646
Hole soda-lime glass	0.3mm	3057.337	58.805
Hole soda-lime glass	0.3mm	3058.489	65.964
Hole soda-lime glass	0.3mm	3059.642	64.123
Hole soda-lime glass	0.3mm	3060.793	78.282
Hole soda-lime glass	0.3mm	3061.945	69.441
Hole soda-lime glass	0.3mm	3063.096	71.6
Hole soda-lime glass	0.3mm	3064.246	73.759
Hole soda-lime glass	0.3mm	3065.396	68.918
Hole soda-lime glass	0.3mm	3066.546	76.077
Hole soda-lime glass	0.3mm	3067.696	62.236
Hole soda-lime glass	0.3mm	3068.845	65.395
Hole soda-lime glass	0.3mm	3069.994	65.554
Hole soda-lime glass	0.3mm	3071.142	63.713
Hole soda-lime glass	0.3mm	3072.29	50.872
Hole soda-lime glass	0.3mm	3073.437	71.031
Hole soda-lime glass	0.3mm	3074.585	61.19
Hole soda-lime glass	0.3mm	3075.731	73.349
Hole soda-lime glass	0.3mm	3076.878	63.508
Hole soda-lime glass	0.3mm	3078.024	79.667
Hole soda-lime glass	0.3mm	3079.17	70.826
Hole soda-lime glass	0.3mm	3080.315	68.985
Hole soda-lime glass	0.3mm	3081.46	78.144
Hole soda-lime glass	0.3mm	3082.605	79.303
Hole soda-lime glass	0.3mm	3083.749	72.462
Hole soda-lime glass	0.3mm	3084.893	64.621
Hole soda-lime glass	0.3mm	3086.036	72.78
Hole soda-lime glass	0.3mm	3087.179	60.939
Hole soda-lime glass	0.3mm	3088.322	67.098
Hole soda-lime glass	0.3mm	3089.464	60.257
Hole soda-lime glass	0.3mm	3090.606	60.416
Hole soda-lime glass	0.3mm	3091.747	61.575
Hole soda-lime glass	0.3mm	3092.889	69.734
Hole soda-lime glass	0.3mm	3094.029	72.893
Hole soda-lime glass	0.3mm	3095.17	61.052
Hole soda-lime glass	0.3mm	3096.31	68.21
Hole soda-lime glass	0.3mm	3097.45	55.369
Hole soda-lime glass	0.3mm	3098.589	59.528
Hole soda-lime glass	0.3mm	3099.728	69.687
Hole soda-lime glass	0.3mm	3100.866	62.846
Hole soda-lime glass	0.3mm	3102.005	66.005
Hole soda-lime glass	0.3mm	3103.142	71.164
Hole soda-lime glass	0.3mm	3104.28	77.323
Hole soda-lime glass	0.3mm	3105.417	62.482
Hole soda-lime glass	0.3mm	3106.554	55.641
Hole soda-lime glass	0.3mm	3107.69	65.8
Hole soda-lime glass	0.3mm	3108.826	69.959
Hole soda-lime glass	0.3mm	3109.961	71.118
Hole soda-lime glass	0.3mm	3111.097	72.277
Hole soda-lime glass	0.3mm	3112.232	72.436
Hole soda-lime glass	0.3mm	3113.366	69.595
Hole soda-lime glass	0.3mm	3114.5	69.754
Hole soda-lime glass	0.3mm	3115.634	68.913
Hole soda-lime glass	0.3mm	3116.767	65.072
Hole soda-lime glass	0.3mm	3117.9	66.231
Hole soda-lime glass	0.3mm	3119.033	70.39
Hole soda-lime glass	0.3mm	3120.165	59.549
Hole soda-lime glass	0.3mm	3121.297	77.708
Hole soda-lime glass	0.3mm	3122.428	73.867
Hole soda-lime glass	0.3mm	3123.559	89.026
Hole soda-lime glass	0.3mm	3124.69	80.185
Hole soda-lime glass	0.3mm	3125.82	65.344
Hole soda-lime glass	0.3mm	3126.95	88.503
Hole soda-lime glass	0.3mm	3128.08	60.662
Hole soda-lime glass	0.3mm	3129.209	80.821
Hole soda-lime glass	0.3mm	3130.338	76.98
Hole soda-lime glass	0.3mm	3131.467	69.139
Hole soda-lime glass	0.3mm	3132.595	61.298
Hole soda-lime glass	0.3mm	3133.723	70.457
Hole soda-lime glass	0.3mm	3134.85	67.616
Hole soda-lime glass	0.3mm	3135.977	62.775
Hole soda-lime glass	0.3mm	3137.104	80.934
Hole soda-lime glass	0.3mm	3138.23	79.092
Hole soda-lime glass	0.3mm	3139.356	86.251
Hole soda-lime glass	0.3mm	3140.481	94.41
Hole soda-lime glass	0.3mm	3141.607	97.569
Hole soda-lime glass	0.3mm	3142.731	84.728
Hole soda-lime glass	0.3mm	3143.856	86.887
Hole soda-lime glass	0.3mm	3144.98	86.046
Hole soda-lime glass	0.3mm	3146.104	74.205
Hole soda-lime glass	0.3mm	3147.227	71.364
Hole soda-lime glass	0.3mm	3148.35	68.523
Hole soda-lime glass	0.3mm	3149.472	49.682
Hole soda-lime glass	0.3mm	3150.595	63.841
Hole soda-lime glass	0.3mm	3151.717	69
Hole soda-lime glass	0.3mm	3152.838	59.159
Hole soda-lime glass	0.3mm	3153.959	83.318
Hole soda-lime glass	0.3mm	3155.08	73.477
Hole soda-lime glass	0.3mm	3156.2	88.636
Hole soda-lime glass	0.3mm	3157.32	94.795
Hole soda-lime glass	0.3mm	3158.44	104.954
Hole soda-lime glass	0.3mm	3159.559	91.113
Hole soda-lime glass	0.3mm	3160.678	90.272
Hole soda-lime glass	0.3mm	3161.797	95.431
Hole soda-lime glass	0.3mm	3162.915	96.59
Hole soda-lime glass	0.3mm	3164.033	79.749
Hole soda-lime glass	0.3mm	3165.15	83.908
Hole soda-lime glass	0.3mm	3166.267	94.067
Hole soda-lime glass	0.3mm	3167.384	76.226
Hole soda-lime glass	0.3mm	3168.5	71.385
Hole soda-lime glass	0.3mm	3169.616	76.544
Hole soda-lime glass	0.3mm	3170.732	82.703
Hole soda-lime glass	0.3mm	3171.847	63.862
Hole soda-lime glass	0.3mm	3172.962	99.021
Hole soda-lime glass	0.3mm	3174.077	71.18
Hole soda-lime glass	0.3mm	3175.191	87.339
Hole soda-lime glass	0.3mm	3176.305	84.498
Hole soda-lime glass	0.3mm	3177.418	85.657
Hole soda-lime glass	0.3mm	3178.531	77.816
Hole soda-lime glass	0.3mm	3179.644	75.974
Hole soda-lime glass	0.3mm	3180.756	71.133
Hole soda-lime glass	0.3mm	3181.868	57.292
Hole soda-lime glass	0.3mm	3182.98	75.451
[truncated: 4,145 more rows]
