# Supplementary material for: Raman spectroscopic evaluation of human serum using metal plate and 785- and 1064-nm excitation lasers
Source: PLoS One. 2019 Feb 15;14(2):e0211986. doi: 10.1371/journal.pone.0211986 (PMC6377121; doi:10.1371/journal.pone.0211986)
Supplement: S2 File — (TXT) [file pone.0211986.s002.txt]

Category	Depth	Intensity at 886cm-1 (a.u.)
(1) Hole Soda-lime Glass	0	192.162
(1) Hole Soda-lime Glass	0.1	295.285
(1) Hole Soda-lime Glass	0.2	583.567
(1) Hole Soda-lime Glass	0.3	975.618
(1) Hole Soda-lime Glass	0.4	842.395
(1) Hole Soda-lime Glass	0.5	448.122
(1) Hole Soda-lime Glass	0.6	312.414
(1) Hole Soda-lime Glass	0.7	284.203
(1) Hole Soda-lime Glass	0.8	280.368
(1) Hole Soda-lime Glass	0.9	256.843
(1) Hole Soda-lime Glass	1	212.92
(2) Flat Soda-lime Glass	0	231.304
(2) Flat Soda-lime Glass	0.1	348.467
(2) Flat Soda-lime Glass	0.2	595.933
(2) Flat Soda-lime Glass	0.3	1173.133
(2) Flat Soda-lime Glass	0.4	1324.575
(2) Flat Soda-lime Glass	0.5	1394.707
(2) Flat Soda-lime Glass	0.6	1407.946
(2) Flat Soda-lime Glass	0.7	1438.933
(2) Flat Soda-lime Glass	0.8	1456.645
(2) Flat Soda-lime Glass	0.9	1443.891
(2) Flat Soda-lime Glass	1	1425.693
(2) Flat Soda-lime Glass	1.1	1389.373
(2) Flat Soda-lime Glass	1.2	1314.455
(2) Flat Soda-lime Glass	1.3	1250.535
(2) Flat Soda-lime Glass	1.4	1043.718
(2) Flat Soda-lime Glass	1.5	623.04
(2) Flat Soda-lime Glass	1.6	519.373
(2) Flat Soda-lime Glass	1.7	470.803
(2) Flat Soda-lime Glass	1.8	416.49
(2) Flat Soda-lime Glass	1.9	372.668
(2) Flat Soda-lime Glass	2	333.931
(3) Flat Synthetic Quartz Glass	0	284.967
(3) Flat Synthetic Quartz Glass	0.1	413.784
(3) Flat Synthetic Quartz Glass	0.2	832.646
(3) Flat Synthetic Quartz Glass	0.3	1232.613
(3) Flat Synthetic Quartz Glass	0.4	1346.842
(3) Flat Synthetic Quartz Glass	0.5	1429.444
(3) Flat Synthetic Quartz Glass	0.6	1444.648
(3) Flat Synthetic Quartz Glass	0.7	1444.838
(3) Flat Synthetic Quartz Glass	0.8	1448.171
(3) Flat Synthetic Quartz Glass	0.9	1458.348
(3) Flat Synthetic Quartz Glass	1	1411.448
(3) Flat Synthetic Quartz Glass	1.1	1390.03
(3) Flat Synthetic Quartz Glass	1.2	1306.868
(3) Flat Synthetic Quartz Glass	1.3	1140.076
(3) Flat Synthetic Quartz Glass	1.4	632.91
(3) Flat Synthetic Quartz Glass	1.5	291.221
(3) Flat Synthetic Quartz Glass	1.6	221.738
(3) Flat Synthetic Quartz Glass	1.7	157.405
(3) Flat Synthetic Quartz Glass	1.8	139.953
(3) Flat Synthetic Quartz Glass	1.9	108.3
(3) Flat Synthetic Quartz Glass	2	121.654
