# Supplementary material for: Raman spectroscopic evaluation of human serum using metal plate and 785- and 1064-nm excitation lasers
Source: PLoS One. 2019 Feb 15;14(2):e0211986. doi: 10.1371/journal.pone.0211986 (PMC6377121; doi:10.1371/journal.pone.0211986)
Supplement: S3 File — (TXT) [file pone.0211986.s003.txt]

#File Name: [031-0785_20180604211951_0015]#[031-0785_20180604211848_0001]#[031-0785_20180604211852_0002]#[031-0785_20180604211857_0003]#[031-0785_20180604211901_0004]#[031-0785_20180604211906_0005]#[031-0785_20180604211910_0006]#[031-0785_20180604211915_0007]#[031-0785_20180604211919_0008]#[031-0785_20180604211924_0009]#[031-0785_20180604211929_0010]#[031-0785_20180604211933_0011]#[031-0785_20180604211938_0012]#[031-0785_20180604211942_0013]#[031-0785_20180604211946_0014]
#Memo: {Device_Count,0
'Parser_Ver,1.0.2.1
'
'
'BioSpex_Overlay,0
'Phys_Dev_Num,0
'Timestamp,6/4/2018-21:19:51.362
'Device_SN,031-0785
'Dev_HW_Ver,10000401
'Dev_FW_Ver,10000040
'Pixel_Count,2048
'Peak_Count,0
'Peak_Search_Mode,None
'Peak_Threshold,   0.0000
'Integration_Time(us),1000000
'Average,3
'Baseline,0
'Noise_Threshold,2000.0000
'Sensor_Temperature,-56.3
'Pixel_Reverse,Yes
'Subtract_Background,Yes
'Laser_Power,255.000
'WL_Unit,Raman_Shift_(cm^-1)
'Pwr_Unit,Intensity_Count
'Raman_Shift_(cm^-1),Intensity_Count} #
'{Device_Count,0
'Parser_Ver,1.0.2.1
'
'
'BioSpex_Overlay,0
'Phys_Dev_Num,0
'Timestamp,6/4/2018-21:18:47.825
'Device_SN,031-0785
'Dev_HW_Ver,10000401
'Dev_FW_Ver,10000040
'Pixel_Count,2048
'Peak_Count,0
'Peak_Search_Mode,None
'Peak_Threshold,   0.0000
'Integration_Time(us),1000000
'Average,3
'Baseline,0
'Noise_Threshold,2000.0000
'Sensor_Temperature,-56.5
'Pixel_Reverse,Yes
'Subtract_Background,Yes
'Laser_Power,255.000
'WL_Unit,Raman_Shift_(cm^-1)
'Pwr_Unit,Intensity_Count
'Raman_Shift_(cm^-1),Intensity_Count} #
'{Device_Count,0
'Parser_Ver,1.0.2.1
'
'
'BioSpex_Overlay,0
'Phys_Dev_Num,0
'Timestamp,6/4/2018-21:18:52.426
'Device_SN,031-0785
'Dev_HW_Ver,10000401
'Dev_FW_Ver,10000040
'Pixel_Count,2048
'Peak_Count,0
'Peak_Search_Mode,None
'Peak_Threshold,   0.0000
'Integration_Time(us),1000000
'Average,3
'Baseline,0
'Noise_Threshold,2000.0000
'Sensor_Temperature,-54.1
'Pixel_Reverse,Yes
'Subtract_Background,Yes
'Laser_Power,255.000
'WL_Unit,Raman_Shift_(cm^-1)
'Pwr_Unit,Intensity_Count
'Raman_Shift_(cm^-1),Intensity_Count} #
'{Device_Count,0
'Parser_Ver,1.0.2.1
'
'
'BioSpex_Overlay,0
'Phys_Dev_Num,0
'Timestamp,6/4/2018-21:18:56.879
'Device_SN,031-0785
'Dev_HW_Ver,10000401
'Dev_FW_Ver,10000040
'Pixel_Count,2048
'Peak_Count,0
'Peak_Search_Mode,None
'Peak_Threshold,   0.0000
'Integration_Time(us),1000000
'Average,3
'Baseline,0
'Noise_Threshold,2000.0000
'Sensor_Temperature,-55.3
'Pixel_Reverse,Yes
'Subtract_Background,Yes
'Laser_Power,255.000
'WL_Unit,Raman_Shift_(cm^-1)
'Pwr_Unit,Intensity_Count
'Raman_Shift_(cm^-1),Intensity_Count} #
'{Device_Count,0
'Parser_Ver,1.0.2.1
'
'
'BioSpex_Overlay,0
'Phys_Dev_Num,0
'Timestamp,6/4/2018-21:19:01.332
'Device_SN,031-0785
'Dev_HW_Ver,10000401
'Dev_FW_Ver,10000040
'Pixel_Count,2048
'Peak_Count,0
'Peak_Search_Mode,None
'Peak_Threshold,   0.0000
'Integration_Time(us),1000000
'Average,3
'Baseline,0
'Noise_Threshold,2000.0000
'Sensor_Temperature,-56.5
'Pixel_Reverse,Yes
'Subtract_Background,Yes
'Laser_Power,255.000
'WL_Unit,Raman_Shift_(cm^-1)
'Pwr_Unit,Intensity_Count
'Raman_Shift_(cm^-1),Intensity_Count} #
'{Device_Count,0
'Parser_Ver,1.0.2.1
'
'
'BioSpex_Overlay,0
'Phys_Dev_Num,0
'Timestamp,6/4/2018-21:19:06.162
'Device_SN,031-0785
'Dev_HW_Ver,10000401
'Dev_FW_Ver,10000040
'Pixel_Count,2048
'Peak_Count,0
'Peak_Search_Mode,None
'Peak_Threshold,   0.0000
'Integration_Time(us),1000000
'Average,3
'Baseline,0
'Noise_Threshold,2000.0000
'Sensor_Temperature,-56.6
'Pixel_Reverse,Yes
'Subtract_Background,Yes
'Laser_Power,255.000
'WL_Unit,Raman_Shift_(cm^-1)
'Pwr_Unit,Intensity_Count
'Raman_Shift_(cm^-1),Intensity_Count} #
'{Device_Count,0
'Parser_Ver,1.0.2.1
'
'
'BioSpex_Overlay,0
'Phys_Dev_Num,0
'Timestamp,6/4/2018-21:19:10.613
'Device_SN,031-0785
'Dev_HW_Ver,10000401
'Dev_FW_Ver,10000040
'Pixel_Count,2048
'Peak_Count,0
'Peak_Search_Mode,None
'Peak_Threshold,   0.0000
'Integration_Time(us),1000000
'Average,3
'Baseline,0
'Noise_Threshold,2000.0000
'Sensor_Temperature,-54.0
'Pixel_Reverse,Yes
'Subtract_Background,Yes
'Laser_Power,255.000
'WL_Unit,Raman_Shift_(cm^-1)
'Pwr_Unit,Intensity_Count
'Raman_Shift_(cm^-1),Intensity_Count} #
'{Device_Count,0
'Parser_Ver,1.0.2.1
'
'
'BioSpex_Overlay,0
'Phys_Dev_Num,0
'Timestamp,6/4/2018-21:19:15.064
'Device_SN,031-0785
'Dev_HW_Ver,10000401
'Dev_FW_Ver,10000040
'Pixel_Count,2048
'Peak_Count,0
'Peak_Search_Mode,None
'Peak_Threshold,   0.0000
'Integration_Time(us),1000000
'Average,3
'Baseline,0
'Noise_Threshold,2000.0000
'Sensor_Temperature,-55.3
'Pixel_Reverse,Yes
'Subtract_Background,Yes
'Laser_Power,255.000
'WL_Unit,Raman_Shift_(cm^-1)
'Pwr_Unit,Intensity_Count
'Raman_Shift_(cm^-1),Intensity_Count} #
'{Device_Count,0
'Parser_Ver,1.0.2.1
'
'
'BioSpex_Overlay,0
'Phys_Dev_Num,0
'Timestamp,6/4/2018-21:19:19.517
'Device_SN,031-0785
'Dev_HW_Ver,10000401
'Dev_FW_Ver,10000040
'Pixel_Count,2048
'Peak_Count,0
'Peak_Search_Mode,None
'Peak_Threshold,   0.0000
'Integration_Time(us),1000000
'Average,3
'Baseline,0
'Noise_Threshold,2000.0000
'Sensor_Temperature,-56.9
'Pixel_Reverse,Yes
'Subtract_Background,Yes
'Laser_Power,255.000
'WL_Unit,Raman_Shift_(cm^-1)
'Pwr_Unit,Intensity_Count
'Raman_Shift_(cm^-1),Intensity_Count} #
'{Device_Count,0
'Parser_Ver,1.0.2.1
'
'
'BioSpex_Overlay,0
'Phys_Dev_Num,0
'Timestamp,6/4/2018-21:19:23.970
'Device_SN,031-0785
'Dev_HW_Ver,10000401
'Dev_FW_Ver,10000040
'Pixel_Count,2048
'Peak_Count,0
'Peak_Search_Mode,None
'Peak_Threshold,   0.0000
'Integration_Time(us),1000000
'Average,3
'Baseline,0
'Noise_Threshold,2000.0000
'Sensor_Temperature,-56.0
'Pixel_Reverse,Yes
'Subtract_Background,Yes
'Laser_Power,255.000
'WL_Unit,Raman_Shift_(cm^-1)
'Pwr_Unit,Intensity_Count
'Raman_Shift_(cm^-1),Intensity_Count} #
'{Device_Count,0
'Parser_Ver,1.0.2.1
'
'
'BioSpex_Overlay,0
'Phys_Dev_Num,0
'Timestamp,6/4/2018-21:19:28.779
'Device_SN,031-0785
'Dev_HW_Ver,10000401
'Dev_FW_Ver,10000040
'Pixel_Count,2048
'Peak_Count,0
'Peak_Search_Mode,None
'Peak_Threshold,   0.0000
'Integration_Time(us),1000000
'Average,3
'Baseline,0
'Noise_Threshold,2000.0000
'Sensor_Temperature,-55.7
'Pixel_Reverse,Yes
'Subtract_Background,Yes
'Laser_Power,255.000
'WL_Unit,Raman_Shift_(cm^-1)
'Pwr_Unit,Intensity_Count
'Raman_Shift_(cm^-1),Intensity_Count} #
'{Device_Count,0
'Parser_Ver,1.0.2.1
'
'
'BioSpex_Overlay,0
'Phys_Dev_Num,0
'Timestamp,6/4/2018-21:19:33.231
'Device_SN,031-0785
'Dev_HW_Ver,10000401
'Dev_FW_Ver,10000040
'Pixel_Count,2048
'Peak_Count,0
'Peak_Search_Mode,None
'Peak_Threshold,   0.0000
'Integration_Time(us),1000000
'Average,3
'Baseline,0
'Noise_Threshold,2000.0000
'Sensor_Temperature,-56.9
'Pixel_Reverse,Yes
'Subtract_Background,Yes
'Laser_Power,255.000
'WL_Unit,Raman_Shift_(cm^-1)
'Pwr_Unit,Intensity_Count
'Raman_Shift_(cm^-1),Intensity_Count} #
'{Device_Count,0
'Parser_Ver,1.0.2.1
'
'
'BioSpex_Overlay,0
'Phys_Dev_Num,0
'Timestamp,6/4/2018-21:19:37.685
'Device_SN,031-0785
'Dev_HW_Ver,10000401
'Dev_FW_Ver,10000040
'Pixel_Count,2048
'Peak_Count,0
'Peak_Search_Mode,None
'Peak_Threshold,   0.0000
'Integration_Time(us),1000000
'Average,3
'Baseline,0
'Noise_Threshold,2000.0000
'Sensor_Temperature,-57.4
'Pixel_Reverse,Yes
'Subtract_Background,Yes
'Laser_Power,255.000
'WL_Unit,Raman_Shift_(cm^-1)
'Pwr_Unit,Intensity_Count
'Raman_Shift_(cm^-1),Intensity_Count} #
'{Device_Count,0
'Parser_Ver,1.0.2.1
'
'
'BioSpex_Overlay,0
'Phys_Dev_Num,0
'Timestamp,6/4/2018-21:19:42.136
'Device_SN,031-0785
'Dev_HW_Ver,10000401
'Dev_FW_Ver,10000040
'Pixel_Count,2048
'Peak_Count,0
'Peak_Search_Mode,None
'Peak_Threshold,   0.0000
'Integration_Time(us),1000000
'Average,3
'Baseline,0
'Noise_Threshold,2000.0000
'Sensor_Temperature,-53.9
'Pixel_Reverse,Yes
'Subtract_Background,Yes
'Laser_Power,255.000
'WL_Unit,Raman_Shift_(cm^-1)
'Pwr_Unit,Intensity_Count
'Raman_Shift_(cm^-1),Intensity_Count} #
'{Device_Count,0
'Parser_Ver,1.0.2.1
'
'
'BioSpex_Overlay,0
'Phys_Dev_Num,0
'Timestamp,6/4/2018-21:19:46.590
'Device_SN,031-0785
'Dev_HW_Ver,10000401
'Dev_FW_Ver,10000040
'Pixel_Count,2048
'Peak_Count,0
'Peak_Search_Mode,None
'Peak_Threshold,   0.0000
'Integration_Time(us),1000000
'Average,3
'Baseline,0
'Noise_Threshold,2000.0000
'Sensor_Temperature,-54.7
'Pixel_Reverse,Yes
'Subtract_Background,Yes
'Laser_Power,255.000
'WL_Unit,Raman_Shift_(cm^-1)
'Pwr_Unit,Intensity_Count
'Raman_Shift_(cm^-1),Intensity_Count}
#Date: 2018/06/05  00:08:00
#Data Points:  2048   (from    23.7 to  3217.8 cm-1)
#Data Type:  1 (Raman Spectrum)
#Excitation:    0.0 nm (  0.0 mW)
#Accumulation:     0 x    0.0 sec
## of Spectra and Calibration:   15,   0
23.669, 688.74, 663.466, 677.769, 677.068, 665.782, 655.604, 669.745, 665.581, 672.033, 697.084, 701.866, 691.133, 702.905, 684.639, 725.923
25.782, 1167.419, 1185.147, 1183.446, 1171.731, 1141.459, 1163.286, 1155.404, 1146.259, 1186.699, 1197.747, 1171.539, 1163.826, 1163.576, 1142.323, 1189.594
27.894, 908.098, 944.828, 955.124, 941.395, 936.136, 949.967, 966.064, 955.936, 968.364, 953.409, 969.212, 953.519, 932.247, 917.007, 946.264
30.005, 248.777, 258.509, 266.802, 257.058, 254.813, 255.648, 264.724, 272.613, 277.029, 263.072, 271.885, 262.213, 261.918, 255.691, 262.934
32.116, 66.456, 72.19, 60.479, 59.722, 48.49, 55.33, 53.383, 53.291, 54.694, 62.735, 71.558, 53.906, 74.59, 66.374, 84.605
34.227, 53.136, 41.871, 35.157, 32.385, 26.167, 22.011, 23.043, 14.968, 46.359, 45.397, 35.231, 24.599, 28.261, 28.058, 38.275
36.337, 31.815, 24.552, 15.835, 12.049, 20.844, 19.692, 22.702, 17.645, 22.024, 30.06, 28.905, 21.293, 21.932, 9.742, 35.945
38.446, 22.494, 34.233, 30.512, 25.712, 5.522, 11.374, 25.362, 12.323, 16.689, 19.723, 36.578, 25.986, 13.603, 10.426, 29.616
40.555, 22.173, 22.914, 15.19, 32.375, 17.199, 10.055, 16.021, 0.0, 25.354, 17.385, 26.251, 28.68, 20.274, 26.11, 51.286
42.663, 22.852, 32.595, 35.868, 58.039, 33.876, 29.736, 25.681, 4.677, 28.019, 30.048, 45.924, 33.373, 26.946, 14.794, 46.956
44.771, 27.531, 41.276, 30.545, 22.702, 18.553, 28.418, 24.34, 10.355, 24.684, 25.711, 25.597, 23.066, 17.617, 30.478, 39.627
46.878, 10.21, 25.957, 17.223, 8.366, 7.23, 3.099, 0.0, 6.032, 17.349, 17.373, 17.27, 16.76, 26.288, 5.161, 19.297
48.985, 30.889, 28.638, 37.901, 13.029, 18.907, 21.78, 14.66, 25.709, 28.014, 30.036, 28.943, 34.453, 27.959, 13.845, 41.967
51.091, 9.568, 9.319, 17.578, 9.693, 6.584, 16.462, 5.319, 6.387, 7.679, 18.699, 24.616, 7.146, 20.63, 7.529, 15.638
53.197, 17.247, 0.0, 10.256, 22.356, 6.261, 21.143, 8.979, 5.064, 3.344, 21.361, 12.289, 10.84, 16.302, 4.213, 30.308
55.302, 19.926, 17.681, 23.934, 17.019, 4.938, 19.824, 9.638, 12.741, 9.01, 20.024, 13.962, 14.533, 15.973, 21.897, 24.978
57.406, 35.605, 47.362, 39.612, 38.683, 17.615, 10.506, 38.298, 15.419, 26.675, 17.687, 23.635, 31.227, 28.644, 24.581, 44.648
59.510, 21.284, 48.043, 42.289, 45.346, 21.292, 23.187, 36.957, 17.096, 37.34, 41.349, 36.308, 31.92, 32.315, 32.265, 73.319
61.614, 1.963, 22.724, 23.967, 16.01, 11.969, 11.868, 1.617, 8.773, 19.005, 13.012, 17.981, 3.613, 18.986, 1.948, 41.989
63.717, 12.642, 34.405, 25.645, 20.673, 33.646, 32.549, 16.276, 19.45, 23.67, 35.675, 41.654, 25.307, 18.658, 20.632, 35.659
65.819, 4.321, 8.086, 14.322, 4.337, 8.323, 5.231, 4.936, 3.128, 5.335, 17.337, 16.327, 0.0, 0.329, 1.316, 8.33
67.921, 0.0, 0.767, 0.0, 0.0, 0.0, 1.912, 4.596, 4.805, 0.0, 0.0, 0.0, 4.693, 0.0, 0.0, 0.0
70.022, 32.679, 9.448, 31.678, 19.663, 17.677, 12.593, 21.255, 24.482, 32.665, 21.663, 22.673, 11.387, 35.671, 14.684, 29.67
72.123, 47.358, 37.129, 46.355, 58.327, 23.354, 37.275, 21.915, 27.16, 43.33, 35.325, 46.346, 32.08, 36.342, 37.368, 45.341
74.223, 21.037, 32.81, 22.033, 30.99, 8.031, 12.956, 12.574, 2.837, 25.995, 21.988, 25.019, 3.773, 16.014, 28.052, 37.011
76.323, 23.716, 38.491, 29.711, 26.654, 15.708, 21.637, 19.234, 17.514, 18.66, 29.651, 32.692, 25.467, 12.685, 20.735, 61.681
78.422, 24.395, 35.172, 25.388, 33.317, 10.385, 6.319, 6.893, 14.192, 19.325, 21.313, 20.365, 26.16, 26.356, 9.419, 26.352
80.521, 22.074, 27.853, 36.066, 28.981, 13.062, 0.0, 10.553, 11.869, 19.99, 14.976, 22.038, 19.854, 14.027, 20.103, 42.022
82.619, 38.753, 45.534, 54.744, 46.644, 45.739, 29.681, 44.212, 29.546, 59.656, 47.639, 52.711, 48.547, 56.698, 44.787, 58.692
84.716, 98.432, 83.215, 104.422, 89.307, 92.416, 86.363, 82.872, 97.224, 95.321, 102.301, 110.384, 89.24, 111.37, 98.471, 118.362
86.813, 170.111, 155.896, 167.099, 167.971, 153.093, 163.044, 150.531, 151.901, 182.986, 176.964, 169.057, 169.934, 173.041, 159.155, 174.033
88.910, 282.79, 287.577, 275.777, 288.634, 273.77, 268.725, 276.191, 269.578, 251.651, 274.627, 272.73, 262.627, 281.712, 266.839, 279.703
91.005, 320.469, 339.258, 336.455, 345.298, 307.447, 320.407, 338.851, 325.256, 333.316, 320.289, 340.403, 336.32, 333.383, 331.522, 337.373
93.101, 412.148, 396.939, 424.132, 404.961, 396.124, 383.088, 396.51, 394.933, 401.981, 407.952, 403.076, 407.014, 400.054, 394.206, 439.044
95.196, 440.827, 456.62, 454.81, 450.625, 451.801, 429.769, 420.17, 411.61, 435.646, 442.615, 449.749, 429.707, 440.726, 438.89, 453.714
97.290, 487.506, 485.301, 479.488, 502.288, 460.478, 479.451, 484.829, 471.287, 473.311, 494.277, 485.422, 476.401, 472.397, 483.574, 506.384
99.384, 491.185, 500.982, 502.165, 512.951, 488.156, 485.132, 506.489, 488.965, 507.976, 494.94, 518.095, 509.094, 513.068, 482.258, 515.055
101.477, 533.864, 537.663, 540.843, 525.615, 536.833, 524.813, 529.148, 530.642, 551.641, 533.603, 534.769, 543.787, 533.739, 515.942, 541.725
103.570, 570.544, 543.344, 557.521, 564.278, 564.51, 573.494, 540.808, 558.319, 574.306, 576.265, 576.442, 553.481, 555.41, 563.626, 577.395
105.662, 574.223, 563.025, 591.198, 600.942, 574.187, 584.176, 574.467, 584.997, 599.971, 580.928, 581.115, 572.174, 572.082, 578.309, 604.066
107.753, 573.902, 579.706, 588.876, 560.605, 567.864, 587.857, 583.127, 563.674, 565.636, 585.591, 582.788, 568.867, 570.753, 585.993, 601.736
109.844, 587.581, 566.387, 549.554, 583.269, 553.541, 543.538, 559.787, 548.351, 566.301, 568.253, 553.461, 568.561, 542.424, 563.677, 571.406
111.935, 572.26, 590.068, 573.231, 599.932, 564.218, 558.22, 559.446, 548.029, 570.967, 580.916, 584.134, 579.254, 580.095, 587.361, 590.077
114.025, 540.939, 548.749, 554.909, 567.595, 554.895, 526.901, 549.106, 535.706, 549.632, 551.579, 554.807, 560.947, 540.767, 550.045, 577.747
116.114, 524.618, 543.43, 533.587, 534.259, 532.572, 516.582, 532.765, 513.383, 552.297, 545.241, 531.48, 509.641, 524.438, 511.729, 569.417
118.203, 528.297, 522.112, 525.265, 525.922, 528.249, 512.264, 520.425, 529.061, 524.962, 526.904, 538.153, 522.334, 524.109, 508.412, 535.087
120.291, 547.976, 546.793, 530.942, 521.586, 532.926, 530.945, 538.084, 528.738, 529.627, 527.567, 543.826, 531.028, 537.78, 533.096, 535.758
122.379, 508.655, 511.474, 516.62, 495.249, 494.603, 485.626, 511.744, 507.415, 515.292, 505.229, 516.499, 526.721, 504.451, 504.78, 511.428
124.466, 496.334, 486.155, 494.298, 498.913, 470.28, 483.308, 477.403, 492.093, 488.957, 492.892, 512.172, 483.414, 493.123, 487.464, 502.098
126.553, 459.013, 462.836, 463.975, 466.576, 443.957, 470.989, 445.063, 456.77, 470.622, 476.555, 458.845, 459.108, 464.794, 487.148, 474.769
128.639, 429.692, 441.517, 442.653, 445.239, 436.634, 440.67, 439.723, 410.447, 431.287, 429.217, 437.518, 416.801, 437.465, 436.832, 461.439
130.725, 425.371, 422.198, 416.331, 416.903, 394.311, 398.352, 406.382, 407.124, 420.952, 414.88, 420.191, 435.494, 406.136, 415.516, 436.109
132.810, 428.05, 415.879, 431.008, 431.566, 412.988, 405.033, 406.042, 388.802, 414.617, 424.543, 420.864, 423.188, 401.807, 417.199, 449.78
134.895, 403.729, 393.56, 401.686, 404.23, 386.665, 383.714, 385.701, 372.479, 398.282, 394.205, 394.537, 395.881, 381.479, 390.883, 413.45
136.979, 379.408, 378.241, 387.364, 377.893, 382.342, 393.396, 365.361, 386.156, 399.947, 405.868, 388.21, 377.574, 396.15, 355.567, 395.12
139.062, 384.087, 373.922, 386.041, 388.557, 371.019, 388.077, 360.02, 377.834, 374.612, 394.531, 392.883, 369.268, 374.821, 369.251, 400.791
141.145, 373.766, 358.603, 365.719, 352.22, 350.696, 357.758, 357.68, 347.511, 359.278, 345.193, 357.556, 357.961, 358.492, 353.935, 370.461
143.227, 355.445, 351.284, 352.397, 359.883, 346.373, 352.44, 351.339, 356.188, 343.943, 363.856, 357.229, 350.655, 346.163, 357.619, 356.131
145.309, 314.124, 321.965, 333.075, 316.547, 314.05, 314.121, 317.999, 308.866, 312.608, 324.519, 322.902, 316.348, 306.835, 312.303, 338.802
147.391, 300.803, 304.646, 324.752, 330.21, 302.727, 291.802, 288.658, 292.543, 310.273, 313.181, 316.575, 314.041, 303.506, 306.986, 338.472
149.471, 295.482, 304.327, 301.43, 307.874, 302.404, 309.483, 294.318, 258.22, 297.938, 295.844, 304.248, 294.735, 290.177, 279.67, 305.142
151.552, 292.161, 291.008, 293.108, 300.537, 288.081, 292.165, 308.978, 270.898, 292.603, 287.507, 301.921, 300.428, 288.848, 291.354, 314.812
153.631, 282.84, 277.689, 283.785, 293.201, 279.758, 263.846, 290.637, 277.575, 289.268, 269.17, 307.594, 294.121, 282.519, 265.038, 300.483
155.711, 281.519, 276.37, 284.463, 272.864, 285.435, 276.527, 275.297, 282.252, 282.933, 282.832, 300.267, 281.815, 277.191, 271.722, 301.153
157.789, 258.198, 261.051, 263.141, 262.527, 262.112, 268.209, 249.956, 242.93, 272.598, 276.495, 264.94, 242.508, 250.862, 235.406, 252.823
159.867, 265.877, 265.732, 274.818, 259.191, 263.789, 263.89, 261.616, 261.607, 255.263, 260.158, 262.613, 245.202, 251.533, 254.09, 274.494
161.945, 238.556, 228.413, 237.496, 229.854, 208.467, 210.571, 214.275, 217.284, 222.928, 225.82, 232.286, 226.895, 215.204, 226.773, 236.164
164.022, 240.235, 236.094, 232.174, 235.518, 212.144, 217.253, 221.935, 207.961, 237.593, 230.483, 223.959, 230.588, 240.875, 230.457, 241.834
166.098, 223.914, 225.775, 225.851, 234.181, 207.821, 208.934, 223.594, 213.639, 222.258, 225.146, 222.633, 226.282, 220.547, 226.141, 243.505
168.174, 211.593, 225.456, 236.529, 231.845, 211.498, 210.615, 219.254, 222.316, 230.924, 245.808, 233.306, 226.975, 247.218, 216.825, 256.175
170.250, 201.272, 214.137, 211.207, 220.508, 229.175, 210.297, 199.914, 203.993, 217.589, 217.471, 215.979, 194.668, 219.889, 192.509, 221.845
172.324, 210.952, 219.818, 207.884, 227.171, 224.852, 211.978, 225.573, 212.671, 231.254, 227.134, 225.652, 204.362, 211.56, 216.193, 214.516
174.399, 195.631, 209.499, 203.562, 195.835, 195.529, 206.659, 209.233, 200.348, 205.919, 200.796, 204.325, 210.055, 213.231, 203.877, 206.186
176.472, 200.31, 190.18, 203.24, 200.498, 180.206, 184.341, 193.892, 194.025, 211.584, 214.459, 204.998, 188.748, 203.903, 181.56, 203.856
178.546, 176.989, 182.861, 185.918, 175.162, 171.883, 199.022, 171.552, 185.703, 179.249, 191.122, 177.671, 176.442, 193.574, 193.244, 199.527
180.618, 199.668, 185.542, 197.595, 192.825, 183.56, 178.703, 171.211, 176.38, 193.914, 190.784, 190.344, 180.135, 197.245, 186.928, 199.197
182.690, 169.347, 192.223, 185.273, 200.489, 164.237, 161.385, 187.871, 176.057, 171.579, 189.447, 186.017, 194.829, 166.916, 181.612, 211.867
184.762, 165.026, 182.904, 164.951, 181.152, 159.914, 149.066, 163.53, 149.735, 169.244, 162.11, 158.69, 176.522, 164.587, 163.296, 183.537
186.833, 170.705, 154.585, 172.628, 184.815, 173.591, 151.747, 167.19, 157.412, 172.909, 174.772, 172.363, 168.215, 180.259, 136.98, 185.208
188.904, 169.384, 190.266, 191.306, 182.479, 184.268, 178.429, 174.849, 165.089, 200.574, 179.435, 192.036, 170.909, 172.93, 161.664, 181.878
190.974, 171.063, 172.947, 181.984, 173.142, 166.945, 178.11, 175.509, 161.767, 165.239, 179.098, 181.709, 166.602, 161.601, 169.347, 187.548
193.043, 178.742, 166.628, 167.661, 162.806, 153.622, 163.791, 141.169, 154.444, 162.904, 160.76, 183.382, 164.295, 165.272, 159.031, 171.219
195.112, 175.421, 165.309, 157.339, 156.469, 147.299, 139.472, 150.828, 139.121, 142.569, 150.423, 154.055, 150.989, 140.944, 142.715, 152.889
197.180, 152.1, 144.99, 155.017, 159.133, 139.976, 146.154, 159.488, 138.798, 159.235, 148.086, 150.728, 140.682, 149.615, 145.399, 163.559
199.248, 132.779, 133.671, 144.694, 153.796, 139.653, 135.835, 128.147, 124.476, 137.9, 142.748, 142.401, 147.375, 136.286, 131.083, 163.23
201.315, 159.458, 165.352, 163.372, 175.459, 173.33, 161.516, 158.807, 158.153, 154.565, 171.411, 170.074, 152.069, 165.957, 145.767, 175.9
203.382, 152.137, 161.033, 154.05, 173.123, 147.007, 136.198, 162.466, 126.83, 140.23, 159.074, 165.747, 168.762, 151.628, 145.45, 167.57
205.448, 141.816, 138.714, 144.728, 150.786, 136.684, 134.879, 148.126, 137.508, 150.895, 142.736, 143.42, 160.456, 138.3, 133.134, 163.241
207.514, 149.495, 141.395, 153.405, 135.45, 154.361, 136.56, 128.785, 140.185, 129.56, 143.399, 144.093, 140.149, 138.971, 128.818, 145.911
209.579, 137.174, 127.076, 138.083, 126.113, 133.038, 132.242, 128.445, 126.862, 147.225, 164.062, 152.766, 139.842, 132.642, 118.502, 147.581
211.644, 139.853, 143.757, 146.761, 126.777, 116.715, 129.923, 115.105, 126.54, 128.89, 127.724, 143.439, 109.536, 137.313, 136.186, 137.252
213.708, 121.532, 133.438, 139.438, 127.44, 126.392, 126.604, 128.764, 129.217, 127.555, 130.387, 139.112, 140.229, 134.984, 138.87, 146.922
215.771, 152.211, 154.119, 145.116, 146.103, 132.069, 128.286, 128.424, 129.894, 136.22, 151.05, 136.785, 138.922, 141.656, 139.554, 168.592
217.834, 153.89, 143.8, 156.794, 161.767, 142.746, 124.967, 146.083, 125.572, 141.885, 152.712, 138.458, 136.616, 150.327, 145.237, 156.262
219.897, 126.569, 148.481, 156.471, 147.43, 147.423, 134.648, 152.743, 133.249, 134.55, 144.375, 145.131, 137.309, 134.998, 117.921, 176.933
221.959, 139.248, 130.162, 139.149, 146.094, 146.101, 151.33, 129.402, 126.926, 140.215, 141.038, 142.804, 131.003, 119.669, 133.605, 163.603
224.020, 127.927, 124.843, 125.827, 148.757, 140.778, 138.011, 124.062, 121.604, 136.881, 136.7, 145.477, 118.696, 129.34, 115.289, 134.273
226.081, 123.606, 118.524, 118.504, 118.421, 110.455, 118.692, 115.721, 106.281, 133.546, 127.363, 137.15, 114.389, 121.012, 121.973, 133.944
228.141, 115.285, 113.205, 128.182, 119.084, 108.132, 124.374, 115.381, 121.958, 116.211, 119.026, 121.823, 115.083, 118.683, 113.657, 131.614
230.201, 137.964, 134.886, 128.86, 135.747, 121.809, 135.055, 114.041, 128.635, 135.876, 142.688, 145.497, 110.776, 126.354, 122.341, 150.284
232.260, 121.643, 134.567, 126.538, 126.411, 123.486, 128.736, 105.7, 112.313, 122.541, 124.351, 107.17, 119.469, 112.025, 126.024, 131.955
234.319, 119.322, 127.248, 133.215, 142.074, 102.163, 113.418, 121.36, 110.99, 124.206, 124.014, 125.843, 124.163, 112.696, 132.708, 135.625
236.377, 119.001, 119.929, 125.893, 131.738, 93.84, 104.099, 110.019, 94.667, 112.871, 114.676, 132.516, 121.856, 113.368, 105.392, 137.295
238.434, 128.68, 133.61, 126.571, 147.401, 128.517, 119.78, 118.679, 95.345, 125.536, 132.339, 123.189, 127.549, 136.039, 109.076, 150.966
240.491, 106.36, 95.291, 102.248, 118.065, 109.194, 102.461, 108.338, 84.022, 110.201, 118.002, 119.862, 121.243, 102.71, 92.76, 114.636
242.548, 102.039, 94.973, 124.926, 113.728, 105.871, 103.143, 99.998, 97.699, 112.866, 93.664, 108.535, 104.936, 111.381, 90.444, 118.306
244.604, 121.718, 106.654, 112.604, 97.391, 89.548, 101.824, 105.657, 104.377, 103.531, 125.327, 113.208, 111.63, 99.052, 102.128, 125.977
246.659, 116.397, 121.335, 123.281, 112.055, 96.225, 100.505, 109.317, 97.054, 110.196, 110.99, 114.881, 110.323, 105.724, 116.811, 125.647
248.714, 95.076, 108.016, 104.959, 109.718, 93.902, 92.187, 96.976, 98.731, 101.861, 100.652, 108.554, 117.016, 91.395, 113.495, 105.317
250.768, 117.755, 128.697, 125.637, 125.382, 95.579, 104.868, 113.636, 96.409, 121.526, 114.315, 115.227, 117.71, 112.066, 115.179, 144.987
252.822, 103.434, 110.378, 116.314, 127.045, 117.256, 117.549, 96.296, 98.086, 104.192, 114.978, 124.9, 124.403, 116.737, 107.863, 141.658
254.875, 115.113, 109.059, 120.992, 116.709, 119.933, 98.231, 106.955, 104.763, 105.857, 104.64, 122.573, 100.096, 97.408, 100.547, 123.328
256.928, 101.792, 93.74, 104.67, 92.372, 94.61, 97.912, 106.615, 76.441, 97.522, 97.303, 111.246, 97.79, 106.08, 108.231, 117.998
258.980, 95.471, 96.421, 101.347, 102.035, 93.287, 88.593, 95.274, 98.118, 101.187, 98.966, 122.919, 99.483, 96.751, 85.915, 113.669
261.032, 109.15, 112.102, 89.025, 98.699, 112.964, 111.275, 98.934, 105.795, 118.852, 112.628, 101.592, 107.176, 118.422, 98.598, 112.339
263.083, 86.829, 99.783, 111.703, 84.362, 76.641, 93.956, 85.593, 90.472, 101.517, 89.291, 93.265, 85.87, 73.093, 100.282, 98.009
265.134, 96.508, 107.464, 113.381, 109.026, 83.318, 97.637, 84.253, 112.15, 105.182, 90.954, 99.938, 100.563, 102.764, 87.966, 122.68
267.184, 111.187, 120.145, 116.058, 105.689, 98.995, 97.319, 91.912, 95.827, 106.847, 121.616, 116.611, 110.257, 105.436, 112.65, 118.35
269.233, 102.866, 108.826, 94.736, 116.353, 95.672, 102.0, 109.572, 92.504, 102.512, 114.279, 91.284, 108.95, 94.107, 99.334, 117.02
271.282, 98.545, 85.507, 105.414, 99.016, 97.349, 84.681, 101.232, 74.182, 112.177, 94.942, 106.957, 105.643, 101.778, 90.018, 108.691
273.330, 88.224, 92.188, 108.091, 104.679, 89.026, 92.363, 91.891, 79.859, 81.842, 95.604, 98.63, 92.337, 83.449, 78.702, 111.361
275.378, 82.903, 85.869, 85.769, 91.343, 96.703, 86.044, 91.551, 75.536, 87.507, 87.267, 98.303, 92.03, 100.121, 77.385, 102.031
277.426, 91.582, 99.55, 106.447, 101.006, 95.38, 78.725, 93.21, 77.214, 97.172, 92.93, 96.976, 95.723, 88.792, 84.069, 91.702
279.472, 104.261, 102.231, 100.124, 101.67, 83.057, 97.407, 95.87, 86.891, 106.837, 98.592, 105.649, 93.417, 108.463, 87.753, 103.372
281.519, 97.94, 101.912, 120.802, 89.333, 92.735, 82.088, 96.529, 101.568, 83.503, 116.255, 104.322, 105.11, 99.134, 86.437, 107.042
283.564, 96.619, 99.593, 106.48, 102.997, 100.412, 102.769, 85.189, 105.246, 106.168, 115.918, 109.995, 114.804, 123.805, 127.121, 118.712
285.609, 108.298, 107.274, 131.157, 113.66, 96.089, 101.45, 109.848, 103.923, 114.833, 102.58, 104.668, 105.497, 93.477, 114.805, 122.383
287.654, 83.977, 94.955, 90.835, 103.323, 79.766, 82.132, 82.508, 70.6, 89.498, 93.243, 96.341, 96.19, 96.148, 91.489, 121.053
289.698, 82.656, 75.636, 92.513, 86.987, 85.443, 76.813, 84.168, 71.278, 88.163, 92.906, 95.014, 86.884, 81.819, 68.172, 95.723
291.742, 92.335, 59.317, 90.191, 98.65, 94.12, 75.494, 94.827, 74.955, 86.828, 82.568, 99.687, 103.577, 75.49, 68.856, 96.394
293.785, 86.014, 109.998, 104.868, 101.314, 77.797, 93.176, 79.487, 78.632, 104.493, 85.231, 94.361, 82.27, 82.161, 82.54, 106.064
295.827, 97.693, 99.679, 99.546, 93.977, 85.474, 88.857, 79.146, 85.309, 96.158, 101.894, 98.034, 95.964, 88.833, 93.224, 113.734
297.869, 98.372, 98.36, 90.224, 87.641, 94.151, 95.538, 94.806, 86.987, 83.823, 106.556, 96.707, 88.657, 98.504, 89.908, 96.405
299.910, 109.051, 97.041, 107.901, 107.304, 94.828, 94.22, 96.465, 100.664, 109.488, 102.219, 98.38, 101.35, 91.175, 106.592, 105.075
301.951, 91.73, 84.722, 97.579, 92.967, 82.505, 74.901, 93.125, 73.341, 86.153, 94.882, 98.053, 86.044, 90.846, 79.275, 105.745
303.992, 81.409, 84.403, 97.257, 102.631, 78.182, 94.582, 73.784, 79.019, 95.818, 99.544, 89.726, 93.737, 100.517, 87.959, 101.416
306.031, 84.089, 70.084, 86.934, 103.294, 74.859, 72.264, 80.444, 66.696, 77.483, 83.207, 89.399, 81.431, 71.189, 86.643, 102.086
308.071, 80.768, 81.765, 97.612, 88.958, 83.536, 72.945, 90.103, 70.373, 78.149, 90.87, 82.072, 84.124, 66.86, 77.327, 89.756
310.109, 59.447, 70.446, 67.29, 80.621, 67.213, 75.626, 74.763, 43.051, 70.814, 74.533, 85.745, 72.817, 69.531, 60.011, 89.427
312.147, 89.126, 96.127, 105.967, 92.285, 86.89, 106.308, 80.423, 82.728, 101.479, 93.195, 101.418, 81.511, 108.202, 84.695, 101.097
314.185, 90.805, 88.808, 87.645, 68.948, 81.567, 76.989, 69.082, 66.405, 82.144, 81.858, 88.091, 96.204, 69.873, 86.379, 95.767
316.222, 73.484, 84.489, 98.323, 79.611, 69.244, 76.67, 54.742, 72.083, 66.809, 86.521, 70.764, 69.897, 75.545, 69.062, 87.437
318.258, 104.163, 106.17, 105.0, 87.275, 96.921, 87.352, 105.401, 101.76, 99.474, 105.183, 103.437, 96.591, 109.216, 95.746, 109.108
320.294, 83.842, 68.851, 74.678, 85.938, 71.598, 68.033, 59.061, 62.437, 64.139, 72.846, 78.11, 74.284, 69.887, 65.43, 101.778
322.330, 74.521, 61.532, 86.356, 69.602, 66.275, 64.714, 73.72, 57.115, 66.804, 76.509, 71.783, 83.977, 63.558, 82.114, 89.448
324.365, 65.2, 80.213, 82.034, 88.265, 62.952, 77.396, 69.38, 54.792, 72.469, 71.171, 72.456, 62.671, 58.229, 55.798, 95.119
326.399, 60.879, 64.894, 79.711, 75.929, 58.629, 57.077, 60.039, 64.469, 67.134, 74.834, 66.129, 75.364, 62.901, 58.482, 106.789
328.433, 67.558, 75.575, 73.389, 72.592, 81.306, 78.758, 55.699, 52.146, 87.799, 84.497, 87.802, 61.058, 66.572, 54.166, 84.459
330.466, 74.237, 87.256, 71.067, 89.255, 73.983, 71.439, 84.359, 91.824, 91.464, 89.159, 75.475, 80.751, 85.243, 80.849, 87.13
332.499, 79.916, 68.937, 82.744, 66.919, 65.66, 68.121, 69.018, 72.501, 81.129, 59.822, 88.148, 81.444, 71.914, 65.533, 73.8
334.531, 89.595, 87.618, 92.422, 79.582, 76.337, 74.802, 64.678, 79.178, 94.794, 85.485, 83.821, 75.138, 85.585, 83.217, 91.47
336.563, 60.274, 78.299, 76.1, 71.246, 59.014, 62.483, 56.337, 62.856, 66.46, 76.147, 69.494, 49.831, 65.257, 66.901, 73.141
338.594, 57.953, 71.98, 74.777, 83.909, 55.691, 58.165, 65.997, 66.533, 60.125, 72.81, 67.167, 71.524, 71.928, 67.585, 87.811
340.625, 64.632, 76.661, 78.455, 88.573, 71.368, 63.846, 68.656, 64.21, 67.79, 75.473, 76.84, 73.218, 70.599, 52.269, 90.481
342.655, 57.311, 46.342, 61.133, 55.236, 52.046, 67.527, 61.316, 48.888, 54.455, 57.135, 56.513, 54.911, 45.27, 39.953, 87.152
344.684, 61.99, 72.023, 73.81, 67.899, 70.723, 75.209, 73.975, 57.565, 79.12, 74.798, 80.186, 66.605, 61.941, 61.636, 78.822
346.713, 67.669, 80.704, 87.488, 80.563, 65.4, 76.89, 59.635, 62.242, 75.785, 81.461, 77.859, 69.298, 73.613, 75.32, 88.492
348.741, 97.348, 85.385, 73.166, 84.226, 73.077, 85.571, 85.295, 83.92, 93.45, 98.123, 104.532, 79.991, 99.284, 85.004, 93.162
350.769, 94.027, 68.066, 65.844, 81.89, 72.754, 68.253, 77.954, 70.597, 75.115, 70.786, 82.205, 82.685, 82.955, 73.688, 88.833
352.797, 79.706, 68.747, 75.521, 69.553, 63.431, 74.934, 57.614, 64.274, 76.78, 71.449, 76.878, 84.378, 75.626, 70.372, 86.503
354.823, 69.385, 71.428, 78.199, 78.217, 51.108, 50.615, 57.273, 67.952, 58.445, 52.111, 69.551, 66.071, 70.298, 48.056, 96.173
356.850, 46.064, 62.109, 68.877, 71.88, 60.785, 41.297, 46.933, 43.629, 56.11, 70.774, 65.225, 63.765, 50.969, 50.74, 74.844
358.875, 77.743, 71.79, 76.554, 77.543, 56.462, 59.978, 67.592, 49.306, 66.775, 74.437, 75.898, 78.458, 62.64, 47.423, 79.514
360.901, 70.422, 75.471, 69.232, 85.207, 80.139, 70.659, 88.252, 55.983, 70.44, 86.099, 80.571, 83.151, 86.311, 71.107, 98.184
362.925, 87.101, 78.152, 78.91, 75.87, 76.816, 70.341, 66.911, 61.661, 79.105, 63.762, 84.244, 81.845, 77.982, 64.791, 89.855
364.949, 80.78, 92.833, 72.587, 67.534, 69.493, 87.022, 63.571, 71.338, 85.771, 77.425, 84.917, 77.538, 74.654, 67.475, 86.525
366.973, 70.459, 88.515, 79.265, 73.197, 72.17, 78.703, 60.23, 63.015, 86.436, 90.087, 88.59, 57.232, 83.325, 64.159, 80.195
368.996, 68.138, 61.196, 62.943, 79.861, 50.847, 62.385, 56.89, 74.693, 67.101, 80.75, 70.263, 60.925, 87.996, 68.843, 85.866
371.018, 53.817, 42.877, 72.62, 70.524, 50.524, 52.066, 45.55, 51.37, 72.766, 54.413, 64.936, 70.618, 57.667, 63.527, 78.536
373.040, 81.497, 62.558, 64.298, 79.187, 62.201, 61.747, 70.209, 58.047, 59.431, 73.075, 60.609, 71.312, 64.338, 60.21, 86.206
375.062, 59.176, 68.239, 70.976, 66.851, 48.878, 48.428, 57.869, 41.725, 58.096, 57.738, 64.282, 70.005, 55.01, 61.894, 97.877
377.083, 68.855, 73.92, 92.653, 94.514, 77.555, 74.11, 69.528, 59.402, 79.761, 86.401, 76.955, 74.698, 76.681, 83.578, 110.547
379.103, 51.534, 68.601, 57.331, 59.178, 54.232, 53.791, 59.188, 54.079, 62.426, 65.063, 73.628, 48.392, 60.352, 50.262, 69.217
381.123, 76.213, 87.282, 79.009, 87.841, 83.909, 93.472, 80.847, 62.757, 85.091, 78.726, 74.301, 75.085, 86.023, 71.946, 90.887
383.142, 69.892, 71.963, 60.687, 69.505, 58.586, 71.154, 82.507, 55.434, 70.756, 57.389, 78.974, 67.778, 74.694, 67.63, 59.558
385.161, 70.571, 67.644, 82.364, 74.168, 69.263, 64.835, 59.166, 68.111, 83.421, 74.051, 77.647, 69.472, 71.366, 74.313, 76.228
387.179, 63.25, 72.325, 68.042, 50.831, 60.94, 52.516, 58.826, 64.789, 58.086, 66.714, 64.32, 54.165, 58.037, 60.997, 72.898
389.197, 67.929, 62.006, 89.72, 78.495, 62.617, 57.198, 67.486, 56.466, 71.751, 69.377, 71.993, 57.859, 64.708, 58.681, 77.569
391.214, 70.608, 60.687, 78.397, 86.158, 75.294, 68.879, 57.145, 65.143, 67.417, 77.039, 86.666, 78.552, 82.379, 62.365, 100.239
393.230, 82.287, 87.368, 73.075, 74.822, 87.971, 64.56, 73.805, 59.82, 92.082, 65.702, 82.339, 71.245, 68.05, 70.049, 106.909
395.246, 69.966, 72.049, 73.753, 80.485, 65.648, 71.242, 65.464, 41.498, 71.747, 76.365, 75.012, 67.939, 65.722, 61.733, 80.58
397.262, 90.645, 94.73, 98.43, 93.149, 92.325, 95.923, 83.124, 84.175, 106.412, 86.027, 102.685, 87.632, 100.393, 81.417, 99.25
399.277, 74.324, 63.411, 86.108, 73.812, 75.002, 80.604, 79.783, 77.852, 90.077, 79.69, 85.358, 73.325, 78.064, 67.1, 88.92
401.291, 86.003, 77.092, 73.786, 79.475, 74.68, 68.286, 73.443, 62.53, 78.742, 68.353, 85.031, 68.019, 64.735, 64.784, 70.591
403.305, 95.682, 74.773, 88.463, 83.139, 83.357, 78.967, 87.102, 88.207, 76.407, 84.015, 89.704, 89.712, 77.406, 71.468, 79.261
405.318, 68.361, 65.454, 80.141, 62.802, 50.034, 48.648, 56.762, 71.884, 58.072, 60.678, 71.377, 71.406, 67.078, 67.152, 69.931
407.331, 97.04, 89.135, 113.819, 91.466, 92.711, 90.33, 86.422, 87.562, 87.737, 99.341, 98.05, 99.099, 88.749, 76.836, 112.602
409.343, 83.719, 79.816, 90.497, 106.129, 84.388, 82.011, 59.081, 56.239, 92.402, 96.003, 94.723, 78.792, 78.42, 80.52, 88.272
411.355, 77.398, 69.497, 91.174, 92.793, 78.065, 74.692, 88.741, 60.916, 80.067, 70.666, 87.396, 76.486, 79.091, 75.204, 99.942
413.366, 94.077, 110.178, 86.852, 112.456, 94.742, 77.374, 97.4, 83.594, 98.732, 79.329, 119.069, 100.179, 91.762, 90.887, 114.612
415.377, 97.756, 109.859, 98.53, 89.119, 95.419, 104.055, 99.06, 85.271, 94.397, 98.991, 105.742, 89.872, 98.434, 96.571, 113.283
417.387, 82.435, 89.54, 99.207, 89.783, 60.096, 93.736, 77.719, 84.948, 82.062, 94.654, 97.415, 68.566, 102.105, 84.255, 81.953
419.396, 97.114, 89.221, 116.885, 85.446, 88.773, 88.417, 81.379, 85.626, 87.728, 107.317, 102.089, 94.259, 108.776, 89.939, 113.623
421.405, 106.138, 85.278, 89.931, 100.506, 83.796, 95.451, 92.427, 95.662, 106.763, 99.37, 101.116, 100.287, 90.821, 97.957, 117.662
423.414, 118.162, 106.336, 111.977, 114.565, 111.819, 104.485, 103.476, 107.699, 95.798, 113.423, 108.143, 124.315, 94.866, 116.976, 134.7
425.421, 129.185, 134.393, 140.022, 127.625, 125.842, 127.519, 110.525, 109.736, 126.834, 133.476, 130.17, 145.342, 121.911, 138.994, 139.738
427.429, 144.209, 147.45, 155.068, 155.684, 148.865, 141.553, 129.573, 115.772, 147.869, 129.53, 146.197, 140.37, 137.956, 130.013, 167.777
429.436, 125.233, 147.508, 151.114, 141.744, 144.888, 145.587, 152.622, 148.809, 143.905, 162.583, 160.224, 154.398, 140.0, 137.031, 166.815
431.442, 144.256, 149.565, 144.16, 156.803, 141.911, 146.621, 134.67, 124.846, 141.94, 132.636, 142.251, 145.426, 150.045, 139.049, 148.853
433.448, 166.28, 169.623, 179.205, 177.863, 161.934, 162.655, 179.719, 157.882, 186.975, 173.689, 173.279, 164.454, 182.09, 172.068, 181.892
435.453, 200.304, 211.68, 209.251, 209.922, 197.957, 189.689, 201.768, 201.919, 203.011, 195.743, 219.306, 193.481, 196.135, 187.086, 205.93
437.458, 204.327, 216.737, 206.297, 203.981, 197.98, 197.722, 174.816, 208.956, 212.046, 219.796, 212.333, 194.509, 215.18, 209.105, 226.968
439.462, 229.351, 201.795, 233.343, 215.041, 185.004, 223.756, 200.865, 212.992, 226.082, 229.849, 237.36, 218.537, 208.225, 214.123, 234.006
441.465, 238.375, 248.852, 235.388, 247.1, 228.027, 231.79, 227.913, 228.029, 241.117, 240.902, 253.387, 231.565, 226.27, 244.142, 255.045
443.468, 214.398, 231.909, 208.434, 217.16, 200.05, 184.824, 205.962, 188.066, 209.152, 195.955, 221.414, 215.593, 201.315, 194.16, 229.083
445.471, 220.422, 232.967, 223.48, 226.219, 222.073, 218.858, 216.011, 208.102, 231.188, 227.009, 218.441, 216.62, 203.36, 213.178, 232.121
447.473, 187.446, 183.024, 210.526, 190.279, 185.096, 179.892, 190.059, 170.139, 197.223, 186.062, 198.469, 192.648, 191.404, 177.197, 197.16
449.474, 167.469, 178.081, 196.572, 185.338, 172.119, 172.926, 175.108, 164.176, 185.258, 183.115, 183.496, 172.676, 183.449, 163.215, 181.198
451.475, 158.493, 152.139, 151.617, 143.398, 148.142, 145.96, 147.156, 148.212, 156.294, 151.168, 159.523, 160.704, 144.494, 150.234, 171.236
453.475, 174.517, 163.196, 159.663, 161.457, 156.165, 147.993, 148.205, 155.249, 165.329, 158.222, 160.55, 171.731, 158.539, 163.252, 160.274
455.475, 175.54, 168.254, 169.709, 159.517, 152.188, 160.027, 146.254, 150.286, 153.365, 162.275, 163.577, 166.759, 157.584, 159.27, 171.313
457.475, 154.564, 159.311, 166.755, 172.576, 151.211, 150.061, 154.302, 160.322, 172.4, 170.328, 160.604, 157.787, 156.629, 147.289, 175.351
459.473, 129.588, 144.368, 140.8, 139.636, 119.234, 141.095, 126.351, 125.359, 130.435, 135.381, 144.631, 144.815, 131.674, 142.307, 169.389
461.471, 130.611, 138.426, 136.846, 139.695, 139.257, 120.129, 126.399, 120.396, 106.471, 132.434, 128.659, 122.843, 123.719, 117.326, 150.428
463.469, 110.635, 137.483, 114.892, 133.755, 128.28, 116.163, 130.448, 113.432, 123.506, 120.488, 126.686, 127.87, 119.764, 118.344, 144.466
465.466, 115.659, 116.54, 103.938, 108.814, 96.303, 108.197, 111.496, 105.469, 115.542, 100.541, 110.713, 113.898, 114.808, 93.362, 119.504
467.463, 103.683, 103.598, 98.984, 85.874, 97.327, 103.231, 91.545, 76.506, 101.577, 116.594, 111.74, 103.926, 115.853, 93.381, 120.543
469.459, 93.706, 69.655, 94.029, 89.933, 77.35, 94.265, 81.594, 75.542, 95.612, 89.647, 90.767, 71.954, 92.898, 76.399, 78.581
471.454, 102.73, 84.712, 102.075, 101.992, 98.373, 102.298, 90.642, 107.579, 105.648, 97.701, 112.794, 100.982, 111.943, 112.418, 106.619
473.449, 94.754, 103.77, 90.121, 102.052, 90.396, 83.332, 89.691, 98.616, 87.683, 99.754, 101.822, 93.009, 81.988, 88.436, 102.657
475.444, 103.777, 106.827, 116.167, 98.111, 93.419, 91.366, 87.739, 76.652, 99.719, 97.807, 96.849, 110.037, 97.033, 104.455, 118.696
477.438, 83.801, 83.885, 90.212, 89.171, 87.442, 79.4, 86.788, 57.689, 76.754, 80.86, 95.876, 89.065, 78.078, 68.473, 88.734
479.431, 69.825, 85.942, 73.258, 93.23, 73.465, 82.434, 73.837, 56.726, 80.789, 85.913, 93.903, 89.093, 72.123, 62.491, 115.772
481.424, 60.848, 69.999, 47.304, 62.29, 65.488, 63.468, 58.885, 52.762, 60.825, 61.967, 63.93, 61.121, 59.167, 59.51, 72.811
483.416, 80.872, 79.057, 70.35, 86.349, 73.511, 69.502, 78.934, 62.799, 72.86, 80.02, 92.957, 73.148, 87.212, 77.528, 78.849
485.408, 59.896, 59.114, 73.396, 71.409, 68.534, 61.536, 55.982, 57.836, 66.896, 76.073, 72.984, 63.176, 70.257, 70.547, 63.887
487.399, 61.919, 58.171, 53.441, 50.468, 43.557, 62.569, 63.031, 51.872, 62.931, 67.126, 65.012, 62.204, 66.302, 49.565, 59.925
489.389, 80.943, 68.229, 94.487, 96.528, 82.58, 96.603, 77.08, 85.909, 93.966, 93.18, 95.039, 83.232, 83.347, 95.583, 105.964
491.380, 95.967, 87.286, 104.533, 84.587, 79.603, 74.637, 78.128, 86.946, 79.002, 79.233, 84.066, 77.259, 88.392, 82.602, 98.002
493.369, 65.99, 84.343, 65.579, 86.647, 67.626, 66.671, 80.177, 69.982, 71.037, 84.286, 75.093, 84.287, 59.437, 70.62, 101.04
495.358, 78.014, 74.401, 82.624, 80.706, 66.65, 50.705, 71.225, 62.019, 81.073, 63.339, 71.12, 72.315, 63.482, 50.639, 77.079
497.347, 63.038, 74.458, 60.67, 67.766, 63.673, 57.739, 47.274, 52.056, 63.108, 62.392, 70.147, 63.343, 64.527, 43.657, 77.117
499.335, 60.061, 57.516, 78.716, 63.825, 52.696, 63.773, 52.323, 39.092, 59.143, 60.446, 73.174, 47.371, 69.571, 41.675, 68.155
501.322, 75.085, 72.573, 58.762, 71.885, 46.719, 74.807, 69.371, 71.129, 62.179, 70.499, 65.202, 52.398, 73.616, 51.694, 83.194
503.309, 88.109, 101.63, 94.807, 85.944, 86.742, 78.84, 79.42, 85.166, 79.214, 86.552, 92.229, 92.426, 70.661, 78.712, 98.232
505.295, 68.132, 63.688, 68.853, 73.003, 56.765, 69.874, 51.468, 71.203, 71.25, 71.605, 63.256, 78.454, 62.706, 68.731, 82.27
507.281, 59.156, 52.745, 63.899, 64.063, 51.788, 60.908, 54.517, 48.239, 45.285, 58.659, 53.283, 52.482, 55.751, 42.749, 70.308
509.266, 43.18, 47.802, 63.945, 51.122, 45.811, 40.942, 41.566, 40.276, 49.32, 45.712, 57.31, 54.51, 48.796, 46.768, 77.347
511.251, 46.203, 60.86, 59.991, 55.182, 49.834, 51.976, 42.614, 43.313, 53.356, 49.765, 56.337, 49.537, 52.841, 51.786, 74.385
513.235, 52.227, 63.917, 40.036, 49.241, 44.857, 34.01, 50.663, 27.349, 32.391, 53.818, 47.365, 37.565, 40.886, 43.804, 59.423
515.219, 53.251, 67.975, 57.082, 70.301, 44.88, 44.044, 66.711, 46.386, 62.427, 72.871, 68.392, 71.593, 67.931, 42.823, 78.462
517.202, 49.274, 42.032, 62.128, 51.36, 42.903, 25.078, 36.76, 34.423, 63.462, 56.925, 46.419, 45.621, 59.975, 40.841, 74.5
519.184, 62.298, 48.089, 61.174, 42.42, 39.926, 65.112, 55.809, 42.459, 65.497, 71.978, 68.446, 49.648, 61.02, 46.86, 48.538
521.166, 52.322, 69.147, 82.219, 69.479, 57.949, 56.145, 49.857, 59.496, 74.533, 65.031, 71.473, 62.676, 76.065, 74.878, 78.576
523.148, 58.346, 60.204, 58.265, 46.539, 39.972, 50.179, 51.906, 66.533, 53.568, 56.084, 63.5, 47.704, 49.11, 51.896, 71.615
525.129, 47.369, 52.261, 54.311, 54.598, 46.996, 35.213, 41.954, 38.569, 37.604, 51.138, 42.527, 38.732, 40.155, 52.915, 65.653
527.109, 61.393, 46.319, 45.357, 54.658, 49.019, 40.247, 33.003, 28.606, 35.639, 46.191, 39.555, 45.76, 31.2, 41.933, 58.691
529.089, 59.417, 71.376, 74.403, 62.717, 53.042, 63.281, 53.052, 38.643, 84.674, 65.244, 71.582, 53.787, 71.245, 55.952, 82.73
531.068, 47.44, 63.433, 57.448, 73.777, 45.065, 65.315, 57.1, 58.679, 54.71, 60.297, 68.609, 60.815, 55.29, 57.97, 79.768
533.047, 47.464, 55.491, 54.494, 55.836, 61.088, 49.349, 59.149, 55.716, 70.745, 66.35, 58.636, 56.843, 58.334, 36.988, 76.806
535.025, 54.488, 62.548, 62.54, 64.896, 57.111, 50.383, 63.197, 61.753, 59.781, 73.404, 59.663, 49.871, 68.379, 48.007, 64.845
537.003, 53.511, 47.606, 57.586, 53.955, 25.134, 47.416, 49.246, 41.789, 63.816, 39.457, 53.69, 54.899, 47.424, 35.025, 57.883
538.980, 59.535, 70.663, 81.631, 69.014, 63.157, 66.45, 56.295, 66.826, 52.851, 69.51, 64.717, 60.926, 67.469, 61.044, 81.921
540.956, 55.559, 69.72, 67.677, 60.074, 47.18, 47.484, 38.343, 40.863, 49.887, 64.563, 65.745, 47.954, 45.514, 59.062, 64.959
542.933, 57.582, 59.778, 60.723, 60.133, 52.203, 32.518, 46.392, 49.899, 49.922, 48.617, 55.772, 47.982, 35.559, 54.081, 57.998
544.908, 39.606, 41.835, 45.769, 48.193, 31.226, 30.552, 48.44, 30.936, 43.958, 43.67, 40.799, 51.01, 37.604, 30.099, 70.036
546.883, 46.63, 31.892, 32.814, 49.252, 33.249, 22.586, 37.489, 24.973, 51.993, 43.723, 45.826, 35.038, 48.649, 36.117, 64.074
548.857, 49.653, 54.95, 59.86, 37.312, 30.272, 50.62, 40.537, 28.009, 58.028, 59.776, 55.853, 42.065, 70.694, 30.136, 49.113
550.831, 51.677, 62.007, 65.906, 63.371, 53.295, 60.654, 52.586, 47.046, 73.064, 68.83, 60.88, 49.093, 56.738, 57.154, 69.151
552.805, 63.701, 63.064, 52.952, 57.431, 50.319, 54.688, 52.635, 56.083, 66.099, 58.883, 66.907, 49.121, 55.783, 39.173, 76.189
554.778, 65.724, 42.122, 58.998, 50.49, 35.342, 42.721, 43.683, 45.119, 36.135, 60.936, 42.935, 47.149, 29.828, 44.191, 57.227
556.750, 72.748, 56.179, 62.043, 61.55, 49.365, 47.755, 48.732, 58.156, 68.17, 57.989, 63.962, 63.176, 61.873, 53.209, 72.266
558.722, 54.772, 63.237, 72.089, 64.609, 53.388, 58.789, 62.78, 43.193, 58.205, 58.042, 67.989, 70.204, 61.918, 61.228, 85.304
560.693, 31.795, 41.294, 50.135, 42.669, 36.411, 34.823, 25.829, 29.229, 40.241, 42.096, 38.016, 34.232, 27.963, 38.246, 67.342
562.663, 50.819, 63.351, 46.181, 61.728, 34.434, 49.857, 50.878, 46.266, 38.276, 39.149, 53.043, 45.26, 46.008, 40.265, 63.381
564.634, 52.843, 75.409, 71.226, 83.788, 62.457, 55.891, 63.926, 53.303, 57.312, 64.202, 72.07, 75.288, 67.053, 57.283, 81.419
566.603, 62.866, 47.466, 63.272, 76.847, 55.48, 69.925, 72.975, 46.339, 68.347, 53.255, 78.098, 62.315, 71.098, 48.301, 77.457
568.572, 63.89, 60.523, 70.318, 63.907, 54.503, 62.959, 56.023, 54.376, 59.382, 77.309, 67.125, 77.343, 68.142, 70.32, 70.496
570.541, 49.914, 36.581, 52.364, 35.966, 49.526, 25.992, 35.072, 53.413, 39.418, 44.362, 60.152, 43.371, 38.187, 45.338, 52.534
572.509, 27.937, 41.638, 50.41, 41.025, 34.549, 48.026, 30.121, 36.449, 33.453, 43.415, 39.179, 29.399, 24.232, 38.357, 58.572
574.476, 58.961, 50.696, 52.455, 43.085, 39.572, 44.06, 45.169, 45.486, 53.489, 52.468, 61.206, 51.427, 40.277, 53.375, 58.61
576.443, 59.985, 64.753, 72.501, 64.144, 53.595, 48.094, 50.218, 52.523, 59.524, 60.521, 54.233, 67.454, 53.322, 59.394, 86.649
578.409, 41.009, 49.81, 54.547, 60.204, 47.618, 48.128, 35.266, 33.559, 50.559, 35.575, 51.26, 53.482, 52.367, 53.412, 66.687
580.375, 46.032, 48.868, 39.593, 63.263, 39.642, 51.162, 42.315, 38.596, 54.595, 37.628, 55.288, 41.51, 62.412, 37.43, 80.725
582.340, 58.056, 55.925, 54.638, 67.323, 55.665, 43.196, 55.364, 30.633, 60.63, 58.681, 62.315, 47.538, 55.457, 43.449, 70.764
584.305, 66.08, 78.982, 62.684, 59.382, 72.688, 61.23, 58.412, 67.669, 74.665, 62.734, 66.342, 50.565, 80.501, 56.467, 83.802
586.269, 42.103, 52.04, 52.73, 54.442, 40.711, 49.263, 43.461, 23.706, 54.701, 50.788, 57.369, 46.593, 53.546, 42.486, 37.84
588.233, 55.127, 55.097, 57.776, 47.501, 45.734, 51.297, 45.509, 50.743, 50.736, 64.841, 58.396, 57.621, 51.591, 49.504, 67.878
590.196, 42.151, 37.154, 55.822, 43.561, 53.757, 26.331, 31.558, 40.779, 49.772, 47.894, 39.423, 48.649, 42.636, 47.522, 60.917
592.159, 52.174, 60.212, 50.867, 41.62, 36.78, 42.365, 36.607, 48.816, 41.807, 56.947, 38.45, 47.677, 31.681, 54.541, 73.955
594.121, 40.198, 55.269, 40.913, 51.68, 27.803, 27.399, 33.655, 44.853, 40.842, 53.0, 50.478, 49.704, 47.726, 49.559, 63.993
596.082, 62.222, 57.327, 64.959, 82.739, 51.826, 49.433, 44.704, 51.889, 51.878, 66.054, 53.505, 61.732, 58.771, 50.578, 75.032
598.043, 51.245, 68.384, 69.005, 53.799, 46.849, 51.467, 41.752, 41.926, 52.913, 55.107, 59.532, 47.76, 48.816, 42.596, 64.07
600.003, 50.269, 59.441, 67.05, 58.858, 43.872, 40.501, 36.801, 35.963, 66.949, 43.16, 62.559, 35.788, 48.861, 38.614, 60.108
601.963, 49.293, 62.499, 61.096, 67.918, 40.895, 56.535, 58.85, 42.0, 53.984, 77.213, 70.586, 45.816, 40.905, 35.633, 79.147
603.923, 60.316, 47.556, 55.142, 55.977, 38.918, 51.568, 38.898, 49.036, 57.019, 57.267, 42.613, 40.843, 48.95, 34.651, 65.185
605.881, 41.34, 45.613, 40.188, 54.036, 38.941, 40.602, 47.947, 33.073, 46.055, 37.32, 51.641, 43.871, 48.995, 44.67, 53.223
607.840, 53.364, 62.671, 72.233, 47.096, 33.965, 30.636, 38.995, 31.11, 51.09, 48.373, 45.668, 50.899, 36.04, 50.688, 72.261
609.797, 61.387, 78.728, 83.279, 67.155, 54.988, 63.67, 49.044, 54.146, 56.126, 65.426, 62.695, 72.927, 62.085, 64.707, 85.3
611.755, 49.411, 64.785, 61.325, 61.215, 61.011, 48.704, 43.093, 41.183, 37.161, 65.479, 56.722, 55.955, 49.13, 40.725, 77.338
613.711, 65.435, 73.843, 61.371, 76.274, 58.034, 56.738, 64.141, 55.22, 62.196, 62.533, 60.749, 76.982, 62.175, 54.743, 69.376
615.667, 60.458, 55.9, 50.417, 66.334, 45.057, 46.772, 67.19, 46.256, 71.232, 54.586, 74.776, 61.01, 63.22, 43.762, 91.415
617.623, 54.482, 42.958, 41.462, 45.393, 45.08, 44.806, 37.238, 33.293, 45.267, 62.639, 58.803, 47.038, 51.265, 28.78, 54.453
619.578, 53.506, 55.015, 59.508, 49.453, 41.103, 51.839, 34.287, 48.33, 58.303, 53.692, 66.831, 37.066, 45.309, 45.799, 60.491
621.532, 39.529, 50.072, 58.554, 46.512, 40.126, 46.873, 32.336, 41.366, 48.338, 55.746, 40.858, 42.093, 36.354, 41.817, 77.529
623.486, 39.553, 39.13, 36.6, 45.572, 30.149, 45.907, 26.384, 25.403, 42.373, 52.799, 50.885, 50.121, 47.399, 41.835, 46.568
625.440, 53.577, 47.187, 68.645, 44.631, 52.172, 41.941, 46.433, 40.44, 30.409, 40.852, 45.912, 47.149, 38.444, 48.854, 65.606
627.392, 51.6, 52.244, 42.691, 51.691, 47.195, 25.975, 36.481, 30.476, 49.444, 50.905, 41.939, 57.177, 56.489, 55.872, 61.644
629.345, 63.624, 76.302, 81.737, 84.75, 75.218, 54.009, 63.53, 55.513, 64.48, 77.958, 86.966, 64.205, 69.534, 50.891, 84.683
631.296, 53.648, 61.359, 52.783, 77.81, 43.241, 61.043, 58.578, 46.55, 58.515, 62.012, 57.993, 55.232, 74.579, 46.909, 89.721
633.248, 61.672, 51.417, 63.829, 55.869, 57.264, 46.077, 44.627, 39.586, 55.55, 47.065, 64.021, 56.26, 60.624, 45.927, 65.759
635.198, 63.695, 65.474, 65.874, 55.929, 52.288, 59.111, 74.676, 60.623, 64.586, 66.118, 65.048, 62.288, 72.669, 63.946, 70.798
637.149, 36.719, 46.531, 61.92, 50.988, 49.311, 51.144, 42.724, 20.66, 44.621, 52.171, 62.075, 48.316, 47.713, 62.964, 48.836
639.098, 57.743, 54.589, 62.966, 60.047, 53.334, 58.178, 46.773, 55.696, 50.657, 53.225, 65.102, 44.344, 48.758, 53.983, 60.874
641.047, 67.766, 80.646, 88.012, 65.107, 55.357, 51.212, 47.821, 61.733, 52.692, 66.278, 57.129, 65.371, 57.803, 64.001, 65.912
642.996, 47.79, 66.703, 60.057, 60.166, 47.38, 51.246, 50.87, 52.77, 66.727, 60.331, 58.156, 50.399, 57.848, 62.02, 78.951
644.944, 52.814, 54.761, 38.103, 57.226, 35.403, 21.28, 43.919, 35.806, 37.763, 38.384, 32.183, 38.427, 44.893, 32.038, 58.989
646.891, 58.837, 74.818, 70.149, 66.285, 60.426, 53.314, 54.967, 40.843, 61.798, 56.437, 64.211, 59.455, 55.938, 37.056, 74.027
648.838, 58.861, 60.875, 61.195, 63.345, 52.449, 48.348, 54.016, 32.88, 55.834, 60.491, 69.238, 41.482, 61.983, 44.075, 59.066
650.784, 32.885, 46.933, 62.24, 56.404, 34.472, 52.382, 53.064, 29.916, 48.869, 74.544, 54.265, 33.51, 41.028, 30.093, 66.104
652.730, 60.908, 41.99, 47.286, 40.464, 40.495, 46.415, 43.113, 36.953, 55.904, 49.597, 52.292, 39.538, 32.072, 37.112, 63.142
654.676, 46.932, 58.048, 53.332, 49.523, 41.518, 52.449, 38.162, 46.99, 40.94, 51.65, 58.319, 50.566, 53.117, 53.13, 60.181
656.620, 63.956, 69.105, 60.378, 69.583, 46.541, 47.483, 41.21, 50.026, 62.975, 65.704, 58.346, 60.594, 54.162, 60.148, 62.219
658.565, 66.979, 71.162, 92.424, 79.642, 68.564, 62.517, 68.259, 68.063, 63.011, 78.757, 71.374, 65.621, 68.207, 59.167, 110.257
660.508, 53.003, 64.22, 68.469, 59.702, 67.587, 58.551, 49.307, 60.1, 62.046, 63.81, 72.401, 58.649, 62.252, 53.185, 77.295
662.451, 42.027, 41.277, 62.515, 50.761, 45.611, 30.585, 37.356, 46.136, 37.081, 44.863, 41.428, 39.677, 43.297, 34.204, 74.334
664.394, 56.05, 56.334, 44.561, 73.821, 50.634, 45.619, 66.405, 34.173, 61.117, 60.916, 72.455, 77.705, 61.342, 42.222, 78.372
666.336, 50.074, 50.392, 53.607, 66.88, 41.657, 56.653, 56.453, 26.21, 56.152, 43.97, 54.482, 49.733, 52.387, 46.24, 77.41
668.278, 76.098, 85.449, 74.652, 80.94, 73.68, 82.687, 71.502, 59.246, 80.188, 97.023, 87.509, 79.76, 73.432, 77.259, 87.449
670.218, 51.121, 49.506, 67.698, 50.999, 42.703, 47.72, 37.55, 41.283, 44.223, 51.076, 55.536, 46.788, 42.476, 42.277, 52.487
672.159, 50.145, 58.564, 69.744, 46.058, 44.726, 65.754, 50.599, 54.32, 54.258, 62.129, 50.564, 69.816, 53.521, 75.296, 75.525
674.099, 85.032, 81.441, 78.633, 76.931, 71.607, 61.637, 64.481, 60.206, 74.144, 54.015, 78.443, 50.688, 71.407, 77.188, 70.413
676.038, 64.919, 59.319, 56.522, 41.803, 52.489, 44.52, 44.362, 54.092, 43.029, 59.901, 43.323, 63.56, 54.292, 50.079, 68.3
677.977, 71.807, 66.196, 69.411, 60.675, 45.37, 47.403, 58.244, 52.978, 65.914, 79.786, 60.203, 75.432, 65.177, 60.971, 80.187
679.915, 42.694, 39.074, 45.301, 72.547, 41.252, 48.285, 54.125, 26.864, 52.8, 40.672, 58.083, 47.305, 56.063, 27.863, 65.075
681.853, 46.581, 51.951, 50.19, 50.42, 51.133, 48.168, 40.007, 29.751, 59.685, 51.557, 41.963, 32.177, 41.948, 41.755, 75.962
683.790, 51.468, 57.829, 61.079, 54.292, 43.014, 40.051, 56.888, 39.637, 58.57, 56.443, 49.843, 31.049, 49.834, 44.647, 59.85
685.727, 47.355, 61.706, 52.968, 51.164, 48.896, 51.933, 54.77, 46.523, 62.456, 46.328, 55.723, 52.921, 54.719, 62.539, 50.737
687.663, 73.243, 72.584, 85.857, 84.036, 64.777, 74.816, 65.652, 61.409, 78.341, 79.214, 84.602, 63.793, 68.604, 63.431, 89.624
689.599, 65.13, 71.461, 71.746, 58.908, 46.659, 44.699, 40.533, 58.295, 68.227, 64.099, 61.482, 51.665, 62.49, 45.322, 78.512
691.534, 53.017, 50.339, 70.635, 51.781, 35.54, 40.582, 35.415, 46.182, 49.112, 43.985, 43.362, 51.537, 44.375, 52.214, 61.399
693.468, 56.904, 57.216, 55.524, 73.653, 52.421, 46.464, 52.296, 47.068, 44.997, 62.871, 67.242, 62.41, 64.261, 37.106, 87.287
695.402, 43.791, 58.094, 54.414, 58.525, 25.303, 28.347, 43.178, 36.954, 45.883, 46.756, 47.122, 49.282, 42.146, 30.998, 67.174
697.335, 28.679, 42.971, 45.303, 31.397, 23.184, 30.23, 32.059, 18.84, 37.768, 47.642, 42.002, 42.154, 38.031, 29.89, 54.061
699.268, 50.566, 36.849, 57.192, 66.27, 54.066, 46.113, 40.941, 34.726, 55.653, 56.527, 53.882, 55.026, 52.917, 26.782, 48.949
701.201, 44.453, 56.726, 61.081, 59.142, 54.947, 58.995, 57.822, 30.612, 61.539, 65.413, 74.761, 48.898, 44.802, 44.673, 62.836
703.132, 74.34, 85.604, 91.97, 76.014, 56.828, 66.878, 54.704, 54.499, 69.424, 59.298, 65.641, 60.77, 60.688, 68.565, 90.724
705.064, 78.227, 86.481, 69.859, 66.886, 65.71, 62.761, 64.586, 68.385, 67.309, 71.184, 72.521, 68.642, 59.573, 66.457, 82.611
706.994, 56.115, 62.359, 73.748, 53.758, 58.591, 40.644, 49.467, 51.271, 59.195, 56.069, 43.401, 51.515, 50.458, 55.349, 79.499
708.925, 22.002, 41.236, 41.638, 45.631, 33.473, 25.526, 22.349, 33.157, 22.08, 28.955, 34.281, 39.387, 40.344, 34.241, 63.386
710.854, 41.889, 41.114, 59.527, 50.503, 44.354, 48.409, 37.23, 52.043, 49.965, 58.841, 58.161, 48.259, 58.229, 31.133, 55.273
712.783, 53.776, 54.991, 55.416, 84.375, 52.235, 58.292, 52.112, 48.93, 56.851, 61.726, 59.041, 77.131, 61.114, 55.025, 76.161
714.712, 46.663, 45.869, 49.305, 59.247, 44.117, 38.175, 50.993, 23.816, 43.736, 38.612, 53.92, 50.003, 41.0, 40.916, 53.048
716.640, 54.551, 69.746, 55.194, 63.12, 42.998, 66.057, 41.875, 43.702, 50.621, 60.497, 55.8, 44.875, 40.885, 50.808, 67.936
718.567, 61.438, 56.624, 49.083, 52.992, 49.88, 66.94, 47.757, 33.588, 60.507, 61.383, 62.68, 61.747, 54.771, 50.7, 51.823
720.494, 54.325, 58.501, 57.972, 52.864, 44.761, 45.823, 36.638, 37.474, 52.392, 55.268, 50.56, 41.62, 55.656, 57.592, 68.71
722.421, 48.212, 68.379, 64.862, 53.736, 38.643, 36.706, 48.52, 41.36, 48.278, 53.154, 52.44, 42.492, 48.541, 49.484, 61.598
724.347, 35.099, 39.256, 49.751, 43.608, 29.524, 13.588, 30.401, 36.247, 34.163, 36.04, 41.32, 41.364, 49.427, 34.376, 46.485
726.272, 46.987, 36.134, 37.64, 45.481, 31.405, 26.471, 43.283, 27.133, 34.048, 54.925, 32.2, 51.236, 41.312, 27.268, 48.373
728.197, 40.874, 49.011, 61.529, 62.353, 39.287, 40.354, 57.164, 31.019, 42.934, 51.811, 49.08, 55.108, 54.198, 32.159, 66.26
730.121, 45.761, 55.889, 46.418, 55.225, 55.168, 52.237, 47.046, 32.905, 54.819, 55.696, 54.959, 53.98, 46.083, 39.051, 78.147
732.045, 57.648, 49.766, 53.307, 53.097, 48.05, 46.119, 51.928, 38.791, 47.704, 55.582, 54.839, 37.852, 53.968, 51.943, 49.035
733.968, 57.535, 64.644, 61.196, 51.969, 51.931, 43.002, 47.809, 40.678, 58.59, 67.467, 58.719, 52.725, 55.854, 60.835, 58.922
735.890, 44.423, 56.521, 55.085, 35.842, 32.812, 40.885, 45.691, 30.564, 53.475, 56.353, 63.599, 32.597, 35.739, 35.727, 57.81
737.812, 48.31, 60.399, 61.975, 63.714, 62.694, 46.768, 48.572, 50.45, 53.36, 64.238, 47.479, 48.469, 46.625, 64.619, 77.697
739.734, 60.197, 51.276, 61.864, 43.586, 42.575, 50.65, 35.454, 47.336, 38.246, 50.124, 40.359, 41.341, 49.51, 46.511, 62.584
741.655, 35.084, 59.154, 37.753, 49.458, 27.457, 34.533, 36.335, 33.222, 40.131, 45.01, 43.239, 44.213, 54.395, 42.402, 72.472
743.575, 61.971, 69.031, 56.642, 68.331, 45.338, 22.416, 59.217, 43.108, 53.016, 48.895, 52.118, 52.085, 59.281, 34.294, 66.359
745.495, 62.859, 53.909, 78.531, 76.203, 61.219, 52.299, 50.099, 54.995, 67.902, 66.781, 55.998, 52.957, 50.166, 46.186, 76.247
747.415, 60.746, 48.786, 50.42, 60.075, 41.101, 61.181, 50.98, 37.881, 58.787, 39.666, 63.878, 51.83, 52.052, 32.078, 58.134
749.334, 52.633, 78.664, 63.309, 78.947, 62.982, 71.064, 66.862, 56.767, 85.673, 78.552, 68.758, 60.702, 65.937, 62.97, 82.022
751.252, 47.52, 52.541, 66.199, 51.819, 46.864, 40.947, 50.743, 38.653, 73.558, 73.437, 57.638, 48.574, 38.822, 52.862, 56.909
753.170, 48.407, 46.419, 51.088, 41.692, 27.745, 37.83, 45.625, 47.539, 51.443, 62.323, 46.518, 43.446, 50.708, 57.754, 64.796
755.087, 36.294, 50.296, 35.977, 28.564, 46.626, 23.712, 23.506, 30.426, 44.329, 35.209, 46.398, 43.318, 41.593, 38.645, 46.684
757.004, 40.182, 57.174, 71.866, 67.436, 37.508, 41.595, 61.388, 54.312, 38.214, 49.094, 38.277, 60.19, 39.478, 43.537, 78.571
758.920, 47.069, 42.051, 52.755, 52.308, 51.389, 32.478, 29.269, 46.198, 40.099, 56.98, 55.157, 46.062, 39.364, 39.429, 62.459
760.835, 31.956, 58.929, 55.644, 64.181, 39.271, 56.361, 46.151, 39.084, 48.985, 41.865, 45.037, 56.935, 56.249, 43.321, 72.346
762.750, 45.843, 64.806, 55.533, 77.053, 37.152, 48.243, 75.033, 47.97, 68.87, 57.751, 77.917, 71.807, 64.135, 43.213, 76.233
764.665, 60.73, 60.684, 77.423, 74.925, 67.034, 55.126, 72.914, 54.856, 71.755, 76.636, 70.797, 68.679, 61.02, 55.105, 81.121
766.579, 42.618, 53.561, 57.312, 54.797, 43.915, 51.009, 47.796, 49.743, 50.641, 50.522, 52.677, 47.551, 55.905, 35.997, 60.008
768.492, 70.505, 70.439, 72.201, 48.669, 60.796, 74.892, 49.677, 41.629, 52.526, 58.407, 61.557, 53.423, 56.791, 57.888, 67.896
770.405, 44.392, 55.316, 40.09, 19.542, 34.678, 32.774, 41.559, 31.515, 38.411, 40.293, 42.436, 34.295, 37.676, 51.78, 66.783
772.318, 69.279, 50.194, 74.979, 58.414, 49.559, 35.657, 51.44, 47.401, 57.297, 59.179, 57.316, 41.167, 62.562, 50.672, 77.67
774.229, 57.166, 57.071, 51.868, 60.286, 49.441, 38.54, 40.322, 65.287, 58.182, 55.064, 51.196, 79.04, 63.447, 51.564, 77.558
776.141, 59.054, 79.949, 70.757, 65.158, 61.322, 49.423, 60.204, 41.173, 59.067, 51.95, 66.076, 57.912, 68.332, 39.456, 71.445
778.051, 61.941, 56.826, 47.646, 64.03, 59.203, 54.305, 67.085, 48.06, 61.953, 77.835, 64.956, 49.784, 52.218, 46.348, 86.333
779.962, 45.828, 47.704, 58.536, 68.903, 46.085, 41.188, 42.967, 31.946, 44.838, 55.721, 61.836, 34.656, 48.103, 26.239, 62.22
781.871, 54.715, 70.581, 58.425, 47.775, 55.966, 64.071, 56.848, 45.832, 67.724, 79.606, 60.716, 45.528, 49.989, 53.131, 67.108
783.780, 58.602, 75.459, 65.314, 66.647, 59.848, 59.953, 62.73, 46.718, 83.609, 57.492, 71.595, 55.4, 50.874, 55.023, 64.995
785.689, 43.49, 67.336, 70.203, 62.519, 51.729, 54.836, 50.611, 42.604, 52.494, 74.378, 70.475, 59.272, 42.759, 47.915, 79.882
787.597, 58.377, 56.214, 63.092, 62.392, 48.61, 44.719, 35.493, 35.491, 46.38, 42.263, 53.355, 52.145, 49.645, 65.807, 57.77
789.504, 48.264, 63.091, 70.981, 53.264, 32.492, 44.602, 52.375, 58.377, 59.265, 58.149, 47.235, 47.017, 60.53, 61.699, 78.657
791.411, 53.151, 65.969, 54.87, 57.136, 60.373, 47.484, 54.256, 68.263, 59.15, 66.034, 58.115, 56.889, 57.415, 59.591, 79.545
793.318, 84.038, 73.846, 79.76, 95.008, 65.255, 72.367, 72.138, 66.149, 81.036, 81.92, 77.995, 80.761, 84.301, 73.482, 88.432
795.224, 48.926, 66.724, 56.649, 64.88, 48.136, 56.25, 62.019, 40.035, 56.921, 56.805, 69.875, 54.633, 57.186, 48.374, 73.319
797.129, 53.813, 69.601, 61.538, 56.753, 52.018, 58.133, 50.901, 42.921, 67.806, 58.691, 64.754, 62.505, 61.072, 41.266, 68.207
799.034, 48.7, 59.479, 64.427, 66.625, 54.899, 48.015, 62.782, 42.808, 53.692, 65.576, 49.634, 37.377, 51.957, 55.158, 61.094
800.938, 68.587, 65.356, 65.316, 64.497, 49.78, 51.898, 49.664, 40.694, 52.577, 62.462, 56.514, 43.25, 57.842, 53.05, 58.982
802.842, 78.474, 87.234, 79.205, 75.369, 77.662, 74.781, 48.546, 83.58, 75.462, 75.348, 82.394, 75.122, 82.728, 71.942, 92.869
804.745, 72.362, 84.111, 96.094, 75.242, 71.543, 64.664, 57.427, 68.466, 74.348, 71.233, 77.274, 84.994, 92.613, 75.834, 84.756
806.648, 47.249, 64.989, 75.983, 69.114, 56.425, 76.546, 67.309, 64.352, 69.233, 69.119, 65.154, 66.866, 52.499, 56.725, 89.644
808.550, 73.136, 71.866, 89.873, 88.986, 74.306, 79.429, 67.19, 67.239, 73.118, 88.004, 78.034, 69.738, 75.384, 66.617, 93.531
810.451, 62.023, 56.744, 61.762, 63.858, 44.187, 68.312, 62.072, 56.125, 79.004, 69.89, 84.914, 87.61, 78.269, 62.509, 97.419
812.352, 79.91, 71.621, 71.651, 81.73, 76.069, 75.195, 69.953, 55.011, 81.889, 94.775, 88.793, 72.482, 56.155, 69.401, 83.306
814.253, 75.798, 85.499, 71.54, 83.603, 72.95, 70.077, 67.835, 58.897, 70.775, 61.661, 81.673, 67.355, 60.04, 70.293, 97.193
816.153, 63.685, 65.376, 68.429, 50.475, 58.832, 63.96, 40.717, 52.783, 56.66, 59.546, 67.553, 42.227, 45.926, 58.185, 57.081
818.052, 50.572, 68.254, 80.318, 44.347, 72.713, 54.843, 37.598, 55.669, 63.545, 63.432, 59.433, 55.099, 68.811, 73.077, 79.968
819.951, 77.459, 79.131, 81.207, 72.219, 61.594, 54.726, 72.48, 64.556, 68.431, 87.318, 79.313, 65.971, 69.696, 66.968, 87.856
821.849, 83.346, 75.009, 82.097, 79.091, 73.476, 71.608, 63.361, 89.442, 70.316, 76.203, 78.193, 87.843, 110.582, 77.86, 101.743
823.747, 79.234, 79.886, 75.986, 72.964, 59.357, 61.491, 60.243, 65.328, 66.201, 82.089, 64.073, 73.715, 79.467, 64.752, 79.631
825.645, 56.121, 61.764, 71.875, 91.836, 69.239, 73.374, 84.124, 72.214, 73.087, 80.974, 76.952, 79.587, 61.352, 62.644, 108.518
827.541, 52.008, 72.641, 57.764, 66.708, 54.12, 57.257, 58.006, 47.1, 57.972, 71.86, 74.832, 47.46, 56.238, 58.536, 85.405
829.437, 80.895, 78.519, 92.653, 83.58, 74.001, 74.139, 70.887, 64.987, 84.857, 76.745, 89.712, 69.332, 69.123, 71.428, 94.293
831.333, 71.782, 68.396, 67.542, 69.453, 64.883, 69.022, 64.769, 50.873, 59.743, 73.631, 71.592, 65.204, 61.009, 57.32, 65.18
833.228, 81.67, 87.274, 93.431, 87.325, 81.764, 87.905, 78.651, 78.759, 90.628, 87.517, 93.472, 80.076, 63.894, 77.211, 105.068
835.123, 92.557, 95.151, 88.321, 83.197, 81.646, 83.788, 72.532, 74.645, 92.513, 99.402, 87.352, 77.948, 78.779, 71.103, 93.955
837.017, 90.444, 114.029, 96.21, 73.069, 72.527, 69.67, 76.414, 84.531, 90.399, 90.288, 68.232, 82.82, 101.665, 97.995, 110.842
838.910, 90.331, 99.906, 84.099, 91.941, 68.409, 77.553, 78.295, 82.417, 77.284, 101.173, 91.111, 86.692, 88.55, 88.887, 117.73
840.803, 85.218, 99.784, 97.988, 95.814, 76.29, 83.436, 91.177, 102.304, 80.17, 95.059, 76.991, 95.565, 101.436, 83.779, 119.617
842.695, 91.105, 93.661, 87.877, 96.686, 80.171, 86.319, 89.058, 77.19, 84.055, 80.944, 88.871, 95.437, 80.321, 72.671, 100.505
844.587, 76.993, 70.539, 82.766, 90.558, 87.053, 73.201, 83.94, 78.076, 82.94, 76.83, 99.751, 87.309, 77.206, 70.563, 97.392
846.479, 89.88, 124.416, 101.655, 119.43, 99.934, 122.084, 96.822, 100.962, 121.826, 106.715, 123.631, 100.181, 106.092, 104.454, 117.279
848.369, 125.767, 106.294, 121.544, 112.303, 95.816, 103.967, 105.703, 92.848, 116.711, 102.601, 127.511, 105.053, 122.977, 98.346, 124.167
850.260, 114.654, 108.171, 104.434, 95.175, 106.697, 92.85, 93.585, 100.735, 102.596, 106.487, 94.391, 100.925, 118.863, 102.238, 102.054
852.149, 121.541, 125.049, 110.323, 121.047, 115.578, 102.732, 110.466, 112.621, 120.482, 128.372, 121.27, 111.797, 122.748, 111.13, 126.942
854.038, 126.429, 126.926, 148.212, 139.919, 118.46, 124.615, 114.348, 139.507, 117.367, 135.258, 128.15, 128.67, 133.633, 136.022, 150.829
855.927, 141.316, 135.804, 162.101, 160.791, 130.341, 141.498, 139.229, 142.393, 150.252, 154.143, 145.03, 141.542, 151.519, 131.914, 165.716
857.815, 143.203, 133.681, 140.99, 153.664, 136.223, 140.381, 142.111, 142.279, 135.138, 136.029, 148.91, 148.414, 153.404, 140.806, 168.604
859.703, 155.09, 150.559, 147.879, 172.536, 154.104, 146.263, 148.993, 151.165, 153.023, 166.914, 159.79, 166.286, 157.289, 153.697, 168.491
861.590, 193.977, 200.436, 188.768, 211.408, 182.985, 203.146, 204.874, 171.052, 202.908, 191.8, 190.67, 184.158, 182.175, 180.589, 216.379
863.476, 224.865, 238.314, 219.658, 233.28, 216.867, 218.029, 230.756, 205.938, 242.794, 231.686, 245.55, 218.03, 216.06, 229.481, 228.266
865.362, 278.752, 267.191, 283.547, 273.152, 268.748, 263.912, 272.637, 250.824, 265.679, 277.571, 277.429, 254.902, 277.946, 273.373, 298.154
867.247, 301.639, 306.069, 314.436, 305.025, 280.63, 304.794, 292.519, 298.71, 311.564, 315.457, 304.309, 305.775, 304.831, 312.265, 331.041
869.132, 400.526, 389.946, 392.325, 375.897, 370.511, 364.677, 386.4, 390.596, 379.45, 378.342, 386.189, 383.647, 381.716, 384.157, 408.928
871.017, 506.413, 482.824, 499.214, 492.769, 492.392, 501.56, 482.282, 485.482, 489.335, 503.228, 498.069, 514.519, 479.602, 497.048, 493.816
872.900, 679.301, 666.701, 686.103, 676.641, 670.274, 683.443, 672.164, 664.369, 669.221, 678.113, 688.949, 679.391, 649.487, 661.94, 702.703
874.783, 868.188, 877.579, 857.992, 872.514, 849.155, 881.325, 863.045, 847.255, 844.106, 877.999, 875.829, 858.263, 867.373, 849.832, 880.591
876.666, 1128.075, 1125.456, 1124.882, 1107.386, 1116.037, 1120.208, 1099.927, 1089.141, 1116.991, 1115.884, 1099.709, 1092.135, 1098.258, 1085.724, 1133.478
878.548, 1334.962, 1320.334, 1312.771, 1347.258, 1321.918, 1333.091, 1315.808, 1310.027, 1323.877, 1313.77, 1327.588, 1304.008, 1323.143, 1304.616, 1364.365
880.430, 1397.849, 1407.211, 1395.66, 1402.13, 1400.8, 1377.973, 1376.69, 1380.913, 1400.762, 1409.656, 1405.468, 1380.88, 1399.029, 1391.508, 1392.253
882.311, 1322.737, 1345.089, 1334.549, 1332.002, 1308.681, 1332.856, 1353.571, 1300.8, 1348.647, 1350.541, 1344.348, 1297.752, 1302.914, 1331.4, 1342.14
884.191, 1143.624, 1156.966, 1148.438, 1143.875, 1132.562, 1118.739, 1139.453, 1125.686, 1145.533, 1162.427, 1127.228, 1144.624, 1139.8, 1148.291, 1174.028
886.071, 902.511, 927.844, 903.327, 921.747, 882.444, 901.622, 881.334, 907.572, 911.418, 909.312, 921.108, 899.496, 910.685, 903.183, 941.915
887.951, 689.398, 683.721, 682.216, 683.619, 677.325, 665.504, 670.216, 683.458, 663.303, 645.198, 698.988, 660.368, 669.57, 677.075, 692.802
889.830, 509.285, 526.599, 534.105, 531.491, 508.207, 520.387, 525.098, 522.344, 526.189, 535.083, 515.868, 515.24, 514.456, 517.967, 537.69
891.708, 405.173, 398.476, 399.995, 418.364, 395.088, 397.27, 404.979, 383.23, 411.074, 403.969, 405.747, 404.113, 385.341, 387.859, 404.577
893.586, 310.06, 307.354, 325.884, 310.236, 308.969, 314.153, 309.861, 319.117, 325.959, 325.855, 319.627, 296.985, 306.227, 293.751, 314.465
895.463, 238.947, 259.231, 249.773, 259.108, 260.851, 247.035, 253.742, 258.003, 263.845, 258.74, 268.507, 239.857, 253.112, 248.643, 272.352
897.340, 235.834, 237.109, 224.662, 226.98, 224.732, 216.918, 210.624, 195.889, 230.73, 223.626, 227.387, 217.729, 220.997, 223.534, 246.239
899.216, 194.721, 188.986, 186.551, 190.852, 178.614, 166.801, 183.505, 178.775, 177.615, 200.511, 184.267, 191.601, 189.883, 194.426, 193.127
901.092, 162.609, 164.864, 191.44, 170.725, 144.495, 172.684, 153.387, 164.661, 146.501, 156.397, 177.147, 163.473, 155.768, 164.318, 185.014
902.967, 148.496, 122.741, 164.329, 152.597, 126.376, 150.566, 141.269, 148.548, 149.386, 157.282, 156.027, 143.345, 158.653, 147.21, 175.902
904.841, 118.383, 127.619, 134.219, 109.469, 101.258, 108.449, 121.15, 100.434, 107.272, 121.168, 121.907, 108.218, 112.539, 105.102, 130.789
906.715, 115.27, 109.496, 109.108, 122.341, 108.139, 130.332, 124.032, 111.32, 118.157, 117.053, 136.786, 124.09, 129.424, 110.994, 140.677
908.589, 105.157, 106.374, 116.997, 126.213, 99.021, 110.215, 117.913, 104.206, 121.042, 116.939, 129.666, 108.962, 100.31, 113.886, 124.564
910.462, 114.045, 124.251, 115.886, 133.086, 126.902, 100.097, 126.795, 103.092, 124.928, 133.825, 124.546, 123.834, 114.195, 99.777, 136.451
912.334, 97.932, 86.129, 83.775, 77.958, 81.783, 85.98, 63.676, 67.978, 90.813, 99.71, 92.426, 71.706, 76.08, 82.669, 83.339
914.206, 87.819, 88.006, 96.664, 79.83, 73.665, 79.863, 80.558, 74.865, 82.698, 86.596, 79.306, 81.578, 87.966, 89.561, 100.226
916.078, 68.706, 66.884, 94.553, 61.702, 73.546, 72.746, 69.44, 65.751, 74.584, 80.481, 82.186, 74.45, 89.851, 60.453, 99.114
917.948, 79.633, 66.805, 94.473, 79.63, 66.481, 65.667, 64.359, 55.675, 70.508, 76.399, 66.109, 73.376, 77.773, 81.374, 88.032
919.819, 65.56, 52.726, 61.392, 58.558, 46.416, 51.589, 44.278, 57.598, 49.433, 56.318, 63.033, 61.302, 51.696, 47.295, 85.95
921.688, 66.488, 72.647, 70.311, 87.485, 47.352, 63.511, 80.198, 70.522, 58.357, 76.236, 81.956, 68.228, 60.618, 66.216, 110.869
923.558, 59.415, 70.568, 67.23, 83.413, 50.287, 57.433, 57.117, 45.446, 74.281, 71.154, 71.88, 62.154, 77.54, 52.137, 80.787
925.426, 74.342, 90.489, 85.149, 85.341, 90.222, 72.354, 77.037, 55.369, 85.206, 85.072, 85.803, 81.079, 91.463, 71.058, 84.706
927.294, 75.269, 88.41, 69.068, 63.268, 74.157, 64.276, 60.956, 55.293, 70.13, 77.99, 63.727, 62.005, 63.385, 71.979, 67.624
929.162, 67.196, 67.331, 74.988, 64.196, 69.092, 58.198, 54.875, 56.217, 64.055, 75.908, 69.651, 62.931, 44.307, 47.901, 73.542
931.029, 59.123, 45.252, 67.907, 58.124, 48.027, 42.119, 56.795, 46.141, 56.979, 75.827, 66.574, 56.857, 59.23, 53.822, 72.461
932.895, 51.05, 61.173, 63.826, 48.051, 39.962, 38.041, 26.714, 51.064, 50.904, 49.745, 48.498, 52.783, 49.152, 59.743, 65.379
934.761, 45.978, 44.094, 47.745, 42.979, 36.897, 40.963, 34.634, 45.988, 31.828, 58.663, 42.421, 55.708, 55.074, 55.664, 83.298
936.627, 69.905, 68.015, 64.664, 61.907, 63.832, 63.885, 65.553, 71.912, 55.753, 66.581, 54.345, 66.634, 66.997, 49.585, 93.216
938.492, 50.832, 54.936, 69.584, 52.834, 40.767, 55.806, 54.473, 48.836, 54.677, 63.499, 63.268, 55.56, 49.919, 43.506, 75.135
940.356, 45.759, 51.857, 49.503, 60.762, 44.702, 50.728, 48.392, 37.759, 49.602, 48.418, 59.192, 46.486, 45.841, 37.427, 61.053
942.220, 60.686, 81.778, 66.422, 59.69, 57.638, 62.65, 63.311, 61.683, 68.526, 49.336, 62.115, 54.412, 48.763, 43.348, 67.971
944.083, 77.613, 76.699, 63.341, 67.617, 56.573, 50.572, 58.231, 49.607, 61.45, 50.254, 73.039, 54.337, 67.686, 57.269, 59.89
945.946, 64.54, 43.62, 51.26, 70.545, 39.508, 53.493, 28.15, 44.53, 55.375, 45.172, 54.962, 61.263, 52.608, 56.19, 55.808
947.808, 37.467, 43.54, 34.18, 30.473, 19.443, 32.415, 25.07, 27.454, 19.299, 28.09, 48.886, 33.189, 42.53, 30.111, 52.727
949.669, 43.395, 52.461, 62.099, 60.4, 44.378, 56.337, 48.989, 60.378, 36.224, 57.008, 48.81, 60.115, 59.453, 50.032, 84.645
951.530, 41.322, 44.382, 55.018, 51.328, 47.313, 34.258, 52.908, 42.302, 40.148, 50.927, 45.733, 24.041, 60.375, 46.954, 64.563
953.391, 50.249, 65.303, 71.937, 67.255, 54.248, 59.18, 58.828, 55.225, 42.073, 52.845, 68.657, 63.966, 50.297, 52.875, 86.482
955.251, 48.176, 50.224, 44.856, 63.183, 48.183, 52.102, 49.747, 32.149, 44.997, 62.763, 57.58, 51.892, 39.22, 26.796, 68.4
957.110, 44.103, 48.145, 39.776, 48.111, 40.118, 39.024, 36.667, 29.073, 41.922, 53.681, 45.504, 30.818, 42.142, 37.717, 57.319
958.969, 45.03, 51.066, 45.695, 56.038, 38.053, 27.945, 37.586, 23.997, 35.846, 41.599, 42.427, 45.744, 46.064, 35.638, 45.237
960.828, 40.957, 50.987, 48.614, 46.966, 43.988, 37.867, 24.506, 29.92, 53.77, 45.517, 37.351, 31.67, 36.986, 29.559, 45.156
962.686, 40.885, 58.908, 50.533, 47.894, 30.924, 18.789, 36.425, 23.844, 47.695, 45.436, 48.274, 53.595, 59.909, 29.48, 64.074
964.543, 32.812, 36.829, 38.452, 29.821, 18.859, 21.711, 14.344, 20.768, 27.619, 29.354, 26.198, 27.521, 33.831, 27.401, 48.992
966.400, 54.739, 44.75, 59.372, 62.749, 33.794, 47.632, 53.264, 47.691, 38.544, 51.272, 52.121, 55.447, 39.753, 44.322, 81.911
968.256, 39.666, 53.671, 48.291, 56.677, 44.729, 40.554, 40.183, 41.615, 61.468, 57.19, 53.045, 58.373, 51.676, 27.243, 67.829
970.112, 32.593, 52.592, 34.21, 53.604, 44.664, 33.476, 46.103, 43.539, 38.393, 48.108, 44.969, 34.299, 40.598, 37.164, 73.748
971.967, 57.52, 68.513, 66.129, 60.532, 68.599, 41.397, 53.022, 30.463, 61.317, 62.027, 57.892, 47.224, 63.52, 47.086, 74.666
973.821, 36.447, 40.434, 47.048, 32.46, 39.534, 36.319, 16.941, 15.386, 40.242, 37.945, 38.816, 31.15, 27.443, 21.007, 37.584
975.675, 46.375, 47.355, 38.967, 34.387, 42.469, 37.241, 42.861, 26.31, 44.166, 39.863, 52.739, 41.076, 39.365, 28.928, 36.503
977.529, 54.302, 52.276, 54.887, 48.315, 38.404, 41.163, 45.78, 41.234, 60.09, 50.781, 50.663, 38.002, 31.287, 41.849, 57.421
979.382, 30.229, 47.197, 39.806, 56.243, 35.339, 46.084, 32.7, 28.158, 45.015, 51.699, 43.586, 40.928, 46.209, 42.77, 52.34
981.234, 49.156, 42.118, 63.725, 58.17, 40.274, 45.006, 42.619, 44.081, 61.939, 66.617, 47.51, 45.853, 46.132, 57.691, 65.258
983.086, 37.083, 50.039, 51.644, 62.098, 43.209, 21.928, 37.539, 51.005, 41.864, 38.536, 43.433, 54.779, 50.054, 52.612, 71.176
984.938, 67.01, 60.96, 68.563, 73.026, 50.145, 46.85, 44.458, 55.929, 65.788, 53.454, 53.357, 63.705, 52.976, 50.533, 78.095
986.788, 63.937, 67.881, 53.483, 56.953, 49.08, 45.771, 53.377, 48.852, 61.713, 39.372, 68.28, 59.631, 41.899, 43.454, 55.013
988.639, 54.865, 76.802, 61.402, 70.881, 47.015, 62.693, 61.297, 48.776, 60.637, 63.29, 66.204, 50.557, 59.821, 34.375, 64.932
990.488, 52.792, 61.723, 69.321, 62.809, 54.95, 56.615, 49.216, 35.7, 65.562, 68.208, 72.128, 49.482, 53.743, 43.296, 68.85
992.338, 73.719, 47.644, 65.24, 60.736, 56.885, 43.536, 50.136, 32.624, 63.486, 66.126, 66.051, 48.408, 47.666, 60.217, 52.769
994.186, 51.646, 55.565, 59.159, 57.664, 42.82, 58.458, 50.055, 40.547, 55.411, 51.045, 54.975, 49.334, 47.588, 41.139, 70.687
996.034, 63.573, 50.486, 84.079, 71.592, 52.755, 55.38, 47.974, 56.471, 51.335, 71.963, 60.898, 61.26, 63.51, 76.06, 86.605
997.882, 52.5, 74.407, 72.998, 73.519, 54.69, 63.302, 61.894, 64.395, 60.259, 54.881, 72.822, 78.186, 75.433, 64.981, 89.524
999.729, 70.427, 69.328, 79.917, 79.447, 63.625, 63.223, 57.813, 70.319, 57.184, 57.799, 63.745, 73.111, 66.355, 58.902, 73.442
1001.576, 49.355, 69.249, 54.836, 67.375, 55.56, 52.145, 48.733, 59.242, 68.108, 53.717, 64.669, 58.037, 56.277, 44.823, 73.361
1003.422, 85.282, 86.17, 72.755, 80.302, 68.495, 63.067, 69.652, 74.166, 75.033, 63.636, 84.592, 80.963, 67.199, 56.744, 94.279
1005.267, 73.209, 78.091, 83.675, 88.23, 72.431, 71.989, 86.572, 69.09, 84.957, 90.554, 76.516, 60.889, 82.122, 79.665, 95.197
1007.112, 69.136, 66.012, 69.594, 68.158, 45.366, 52.91, 57.491, 41.013, 56.882, 72.472, 50.439, 48.815, 61.044, 51.586, 76.116
1008.956, 68.063, 65.933, 83.513, 71.085, 63.301, 58.832, 58.41, 62.937, 63.806, 79.39, 67.363, 55.74, 61.966, 67.507, 99.034
1010.800, 81.99, 82.854, 81.432, 75.013, 52.236, 76.754, 53.33, 61.861, 70.731, 83.308, 83.287, 62.666, 71.889, 78.428, 79.953
1012.643, 96.917, 97.775, 100.351, 86.941, 86.171, 74.675, 72.249, 69.785, 92.655, 92.226, 90.21, 92.592, 87.811, 100.349, 103.871
1014.486, 90.845, 83.696, 86.27, 84.868, 74.106, 70.597, 80.169, 84.708, 86.579, 95.145, 94.134, 83.518, 88.733, 72.27, 101.79
1016.328, 74.772, 92.617, 84.19, 79.796, 85.041, 90.519, 80.088, 89.632, 81.504, 82.063, 90.057, 90.444, 91.656, 66.192, 108.708
1018.170, 84.699, 84.538, 87.109, 88.723, 79.976, 68.441, 77.007, 65.556, 87.428, 86.981, 88.981, 80.37, 85.578, 61.113, 101.626
1020.011, 107.626, 113.459, 92.028, 103.651, 103.911, 94.362, 84.927, 81.48, 99.353, 113.899, 103.904, 88.295, 90.5, 86.034, 109.545
1021.851, 104.553, 109.38, 100.947, 99.579, 97.846, 110.284, 106.846, 82.403, 109.277, 120.817, 108.828, 97.221, 101.422, 90.955, 116.463
1023.692, 130.48, 125.301, 159.866, 131.506, 122.781, 133.206, 128.766, 114.327, 135.202, 148.735, 141.751, 129.147, 124.345, 129.876, 136.382
1025.531, 102.407, 118.222, 131.786, 116.434, 118.717, 115.128, 101.685, 121.251, 130.126, 126.654, 109.675, 124.073, 110.267, 128.797, 131.3
1027.370, 136.334, 141.143, 158.705, 133.362, 130.652, 128.049, 136.605, 129.175, 151.051, 137.572, 142.599, 143.999, 140.189, 153.718, 155.218
1029.208, 149.262, 158.064, 161.624, 150.289, 146.587, 160.971, 153.524, 166.098, 147.975, 155.49, 162.522, 164.924, 156.112, 160.639, 186.137
1031.046, 161.189, 171.985, 183.543, 187.217, 158.522, 159.893, 166.443, 159.022, 172.899, 159.408, 156.446, 166.85, 163.034, 155.56, 190.055
1032.884, 198.116, 198.906, 199.462, 219.145, 203.457, 184.814, 206.363, 192.946, 208.824, 196.326, 207.369, 201.776, 206.956, 173.481, 219.974
1034.720, 235.043, 226.827, 226.382, 233.072, 217.392, 223.736, 228.282, 190.869, 242.748, 217.245, 229.293, 238.702, 217.879, 212.402, 235.892
1036.557, 243.97, 256.748, 245.301, 251.0, 260.327, 249.658, 248.202, 226.793, 268.673, 261.163, 258.216, 231.628, 249.801, 236.323, 259.811
1038.392, 295.897, 282.669, 314.22, 315.928, 290.262, 284.58, 285.121, 265.717, 283.597, 295.081, 296.14, 278.553, 288.723, 280.245, 322.729
1040.227, 332.824, 318.59, 333.139, 318.855, 308.197, 324.501, 308.04, 310.641, 330.522, 325.999, 322.063, 324.479, 335.645, 332.166, 338.647
1042.062, 351.752, 362.511, 371.058, 350.783, 351.132, 353.423, 356.96, 351.564, 362.446, 352.917, 367.987, 352.405, 345.568, 371.087, 370.566
1043.896, 378.679, 387.432, 404.978, 382.711, 387.067, 405.345, 375.879, 389.488, 380.371, 388.835, 393.91, 403.331, 376.49, 376.008, 413.484
1045.730, 402.606, 397.353, 415.897, 428.638, 406.002, 394.267, 405.799, 407.412, 410.295, 417.754, 399.834, 406.257, 408.412, 392.929, 435.403
1047.563, 401.533, 417.274, 414.816, 423.566, 414.938, 401.188, 394.718, 411.336, 409.22, 407.672, 412.758, 407.182, 401.335, 402.85, 433.321
1049.395, 399.46, 422.195, 416.735, 391.494, 400.873, 399.11, 404.637, 408.259, 407.144, 403.59, 407.681, 399.108, 401.257, 380.771, 422.239
1051.227, 374.387, 362.116, 375.654, 402.421, 367.808, 378.032, 360.557, 369.183, 379.068, 369.508, 381.605, 380.034, 383.179, 358.692, 400.158
1053.059, 370.314, 359.037, 374.573, 374.349, 346.743, 362.953, 358.476, 353.107, 359.993, 384.426, 374.528, 347.96, 361.102, 362.613, 364.076
1054.889, 316.242, 322.958, 319.493, 317.277, 309.678, 301.875, 293.396, 294.03, 314.917, 317.344, 311.452, 310.886, 323.024, 318.534, 330.995
1056.720, 306.169, 305.879, 312.412, 303.204, 273.613, 301.797, 304.315, 293.954, 285.842, 311.263, 299.375, 303.811, 304.946, 296.455, 315.913
1058.550, 251.096, 250.8, 266.331, 262.132, 237.548, 233.719, 227.235, 247.878, 258.766, 267.181, 233.299, 234.737, 252.869, 265.376, 271.831
1060.379, 236.023, 244.721, 248.25, 225.06, 216.483, 236.64, 230.154, 238.802, 237.691, 237.099, 241.222, 239.663, 238.791, 234.298, 253.75
1062.207, 217.95, 237.642, 229.169, 222.987, 222.418, 215.562, 219.073, 205.725, 220.615, 222.017, 237.146, 227.589, 233.713, 226.219, 263.668
1064.036, 214.877, 232.563, 204.089, 219.915, 217.353, 223.484, 237.993, 216.649, 217.54, 220.935, 226.069, 226.515, 212.635, 193.14, 237.587
1065.863, 231.804, 230.484, 233.008, 247.843, 226.288, 214.406, 212.912, 220.573, 243.464, 220.854, 228.993, 218.44, 214.558, 213.061, 232.505
1067.690, 199.732, 213.405, 203.927, 215.77, 200.224, 210.327, 182.832, 182.497, 206.388, 222.772, 212.917, 205.366, 203.48, 208.982, 205.424
1069.517, 225.659, 206.326, 220.846, 221.698, 203.159, 213.249, 210.751, 191.42, 209.313, 220.69, 218.84, 215.292, 199.402, 220.903, 212.342
1071.343, 214.586, 228.247, 248.765, 226.626, 223.094, 233.171, 212.67, 216.344, 232.237, 234.608, 233.764, 223.218, 230.325, 236.824, 251.26
1073.168, 240.513, 240.168, 236.685, 230.553, 232.029, 216.092, 224.59, 234.268, 227.162, 213.526, 221.687, 240.144, 228.247, 223.745, 235.179
1074.993, 232.44, 256.089, 254.604, 240.481, 234.964, 228.014, 226.509, 232.191, 236.086, 249.444, 243.611, 242.069, 235.169, 244.666, 263.097
1076.818, 246.367, 250.01, 250.523, 256.409, 235.899, 231.936, 236.429, 236.115, 251.011, 256.363, 255.534, 248.995, 246.092, 246.587, 282.016
1078.641, 276.294, 289.931, 279.442, 273.336, 269.834, 260.858, 277.348, 257.039, 279.935, 291.281, 262.458, 268.921, 264.014, 279.508, 292.934
1080.465, 294.222, 309.852, 287.361, 292.264, 280.769, 273.779, 291.268, 277.963, 270.86, 289.199, 294.381, 278.847, 277.936, 275.429, 289.852
1082.287, 321.149, 322.773, 320.281, 318.191, 336.704, 327.701, 324.187, 311.886, 333.784, 323.117, 321.305, 311.773, 317.858, 320.351, 328.771
1084.110, 346.076, 337.694, 358.2, 345.119, 341.639, 343.623, 339.106, 338.81, 366.708, 359.035, 356.228, 344.698, 339.781, 341.272, 365.689
1085.931, 361.003, 369.615, 341.119, 369.047, 341.574, 349.545, 347.026, 340.734, 361.633, 337.953, 347.152, 358.624, 354.703, 368.193, 355.608
1087.752, 406.93, 402.536, 391.038, 380.974, 385.51, 385.466, 375.945, 373.658, 398.557, 383.872, 420.076, 408.55, 393.625, 392.114, 399.526
1089.573, 398.857, 392.457, 427.957, 411.902, 392.445, 399.388, 394.865, 391.581, 390.482, 405.79, 409.999, 395.476, 382.548, 406.035, 441.445
1091.393, 378.784, 396.378, 395.877, 394.83, 370.38, 381.31, 382.784, 383.505, 386.406, 397.708, 408.923, 387.402, 381.47, 390.956, 430.363
1093.213, 390.712, 414.299, 415.796, 416.757, 390.315, 386.231, 396.703, 406.429, 388.331, 397.626, 400.846, 405.327, 400.392, 391.877, 420.281
1095.032, 352.639, 368.22, 370.715, 367.685, 374.25, 351.153, 355.623, 341.352, 352.255, 356.544, 368.77, 358.253, 365.315, 337.798, 380.2
1096.850, 348.566, 349.141, 345.634, 340.613, 335.185, 334.075, 337.542, 344.276, 355.18, 335.463, 347.693, 327.179, 350.237, 329.719, 355.118
1098.668, 298.493, 294.062, 294.553, 317.54, 297.12, 302.997, 288.462, 302.2, 299.104, 311.381, 306.617, 294.105, 315.159, 287.64, 310.037
1100.485, 262.42, 264.983, 268.472, 272.468, 245.055, 263.918, 244.381, 245.124, 258.028, 269.299, 262.54, 247.031, 258.081, 249.561, 273.955
1102.302, 234.347, 235.904, 250.392, 244.396, 233.99, 234.84, 233.301, 226.047, 234.953, 243.217, 228.464, 223.956, 234.004, 229.482, 259.873
1104.118, 210.274, 209.825, 214.311, 199.323, 191.925, 192.762, 178.22, 185.971, 187.877, 191.135, 212.388, 206.882, 200.926, 190.404, 215.792
1105.934, 201.202, 207.746, 206.23, 189.251, 178.86, 175.684, 197.139, 175.895, 189.802, 190.053, 183.311, 186.808, 187.848, 205.325, 205.71
1107.749, 195.129, 195.667, 182.149, 183.179, 168.795, 167.605, 179.059, 171.819, 173.726, 177.972, 190.235, 188.734, 186.771, 184.246, 188.629
1109.564, 164.056, 192.588, 179.068, 177.106, 192.731, 181.527, 178.978, 187.742, 187.651, 194.89, 197.158, 195.66, 178.693, 174.167, 210.547
1111.378, 177.983, 176.509, 180.988, 180.034, 156.666, 152.449, 158.898, 165.666, 175.575, 191.808, 164.082, 164.585, 170.615, 149.088, 181.466
1113.192, 147.91, 165.43, 154.907, 163.962, 155.601, 143.37, 154.817, 147.59, 167.5, 156.726, 166.005, 146.511, 164.538, 155.009, 156.384
1115.005, 160.837, 137.351, 159.826, 157.889, 158.536, 165.292, 127.736, 139.513, 150.424, 171.644, 163.929, 149.437, 159.46, 148.93, 169.302
1116.817, 140.764, 141.272, 157.745, 149.817, 153.471, 156.214, 140.656, 126.437, 159.349, 159.562, 152.852, 145.363, 154.382, 145.851, 162.221
1118.629, 141.691, 138.193, 141.664, 147.745, 121.406, 128.136, 151.575, 137.361, 144.273, 146.481, 139.776, 139.289, 136.304, 138.772, 148.139
1120.441, 114.619, 125.114, 125.584, 117.672, 121.341, 109.057, 112.495, 102.285, 100.197, 109.399, 117.699, 112.214, 113.227, 99.693, 115.058
1122.251, 108.546, 129.035, 112.503, 114.6, 89.276, 94.979, 97.414, 102.208, 105.122, 113.317, 115.623, 116.14, 116.149, 115.614, 142.976
1124.062, 115.473, 139.956, 123.422, 134.528, 113.211, 125.901, 114.334, 117.132, 120.046, 119.235, 132.547, 112.066, 127.071, 121.536, 140.894
1125.872, 126.4, 124.877, 128.341, 121.455, 110.146, 106.823, 124.253, 124.056, 122.971, 133.153, 128.47, 119.992, 127.994, 112.457, 138.813
1127.681, 101.327, 93.798, 108.26, 115.383, 107.081, 100.744, 91.172, 96.98, 95.895, 102.072, 116.394, 102.918, 99.916, 80.378, 110.731
1129.490, 84.254, 90.719, 101.18, 83.311, 73.017, 90.666, 71.092, 81.903, 86.82, 107.99, 104.317, 77.843, 77.838, 68.299, 107.65
1131.298, 76.181, 69.64, 96.099, 93.238, 69.952, 68.588, 77.011, 64.827, 97.744, 75.908, 83.241, 55.769, 83.761, 79.22, 84.568
1133.105, 88.109, 68.561, 81.018, 82.166, 70.887, 73.509, 65.931, 65.751, 88.669, 73.826, 74.164, 67.695, 76.683, 74.141, 78.486
1134.912, 72.036, 77.482, 78.937, 68.094, 57.822, 67.431, 53.85, 48.674, 68.593, 83.744, 68.088, 76.621, 67.605, 57.062, 88.405
1136.719, 65.963, 87.403, 75.856, 73.021, 60.757, 64.353, 54.769, 65.598, 55.517, 72.662, 74.011, 76.547, 68.528, 70.983, 93.323
1138.525, 60.89, 74.324, 70.775, 71.949, 60.692, 52.275, 59.689, 66.522, 53.442, 66.581, 57.935, 65.472, 69.45, 56.904, 76.242
1140.331, 67.817, 73.245, 70.695, 71.877, 72.627, 57.196, 57.608, 68.446, 73.366, 75.499, 77.858, 60.398, 72.372, 66.825, 84.16
1142.135, 60.744, 59.166, 64.614, 67.804, 44.562, 53.118, 55.528, 58.369, 63.291, 76.417, 74.782, 55.324, 65.294, 40.746, 72.079
1143.940, 53.671, 45.087, 51.533, 66.732, 45.497, 56.04, 60.447, 47.293, 57.215, 60.335, 65.706, 50.25, 54.217, 47.667, 82.997
1145.744, 50.599, 50.008, 52.452, 56.659, 48.432, 32.962, 34.367, 31.217, 39.14, 58.253, 43.629, 34.176, 48.139, 39.589, 53.915
1147.547, 38.526, 37.929, 65.371, 61.587, 35.367, 44.883, 42.286, 28.141, 42.064, 48.171, 41.553, 44.101, 33.061, 30.51, 55.834
1149.350, 42.453, 68.85, 59.291, 41.515, 40.303, 55.805, 42.205, 47.064, 46.989, 62.09, 51.476, 60.027, 51.984, 57.431, 66.752
1151.152, 56.38, 56.771, 60.21, 44.442, 32.238, 39.727, 40.125, 43.988, 45.913, 46.008, 45.4, 38.953, 49.906, 48.352, 73.671
1152.954, 50.414, 36.797, 32.238, 32.469, 37.268, 30.758, 27.151, 26.017, 39.938, 30.033, 30.423, 40.98, 47.934, 43.385, 46.703
1154.755, 55.448, 75.823, 57.267, 48.496, 48.298, 40.789, 54.177, 59.047, 41.964, 63.058, 67.447, 51.006, 56.963, 59.419, 80.736
1156.556, 36.482, 54.848, 50.295, 44.524, 43.328, 42.82, 51.203, 52.076, 50.989, 47.083, 46.471, 48.033, 38.991, 30.453, 73.769
1158.356, 31.517, 43.874, 41.324, 54.551, 34.359, 35.851, 31.228, 35.106, 40.014, 33.108, 43.495, 28.059, 38.02, 32.487, 45.802
1160.155, 48.551, 47.9, 43.352, 65.578, 45.389, 57.882, 49.254, 39.135, 49.04, 51.133, 57.519, 47.086, 47.048, 44.52, 59.835
1161.954, 41.585, 33.926, 43.38, 44.605, 40.419, 39.913, 42.28, 14.165, 44.065, 36.158, 46.542, 33.112, 41.076, 34.554, 41.868
1163.753, 19.619, 40.952, 31.409, 22.632, 21.449, 15.944, 5.306, 2.194, 31.09, 21.183, 30.566, 20.139, 13.105, 28.588, 39.9
1165.551, 31.653, 31.978, 50.437, 29.659, 27.48, 4.975, 37.332, 25.224, 22.116, 23.208, 29.59, 20.165, 20.133, 33.622, 37.933
1167.348, 31.687, 60.004, 42.466, 34.686, 26.51, 28.006, 28.358, 37.253, 40.141, 30.233, 38.614, 39.192, 39.162, 29.655, 55.966
1169.145, 44.722, 63.03, 48.494, 46.713, 33.54, 41.037, 36.384, 38.283, 36.166, 36.259, 42.637, 41.218, 45.19, 41.689, 68.999
1170.941, 28.756, 38.056, 53.523, 33.74, 23.571, 21.068, 50.41, 30.312, 34.191, 30.284, 37.661, 26.244, 26.218, 25.723, 47.032
1172.737, 42.79, 16.082, 41.551, 46.767, 34.601, 24.1, 26.436, 26.342, 35.217, 31.309, 47.685, 35.271, 25.247, 27.756, 39.065
1174.532, 25.824, 21.108, 33.579, 31.794, 26.631, 25.131, 33.462, 17.371, 24.242, 32.334, 31.709, 27.297, 19.275, 19.79, 36.097
1176.327, 17.858, 15.134, 15.608, 36.821, 12.661, 27.162, 7.488, 11.401, 23.267, 30.359, 15.732, 14.324, 22.304, 20.824, 14.13
1178.121, 33.892, 43.16, 37.636, 37.848, 25.692, 26.193, 12.514, 23.43, 38.293, 30.384, 26.756, 25.35, 51.332, 33.858, 38.163
1179.915, 49.926, 60.186, 50.665, 46.875, 34.722, 19.224, 30.539, 18.459, 43.318, 42.409, 37.78, 35.377, 29.361, 38.891, 48.196
1181.708, 41.961, 53.212, 56.693, 35.902, 34.752, 37.255, 40.565, 30.489, 24.343, 40.434, 40.804, 50.403, 30.389, 28.925, 58.229
1183.500, 22.995, 40.237, 37.722, 30.929, 24.782, 10.286, 31.591, 27.518, 26.369, 38.459, 45.827, 35.43, 30.417, 23.959, 55.262
1185.292, 28.029, 44.263, 42.75, 37.956, 33.813, 29.317, 34.617, 28.548, 24.394, 40.484, 36.851, 39.456, 44.446, 18.993, 63.294
1187.084, 29.063, 28.289, 22.778, 38.983, 2.843, 24.348, 9.643, 17.577, 19.419, 17.509, 24.875, 23.483, 16.474, 20.026, 34.327
1188.874, 26.097, 22.315, 19.807, 34.01, 11.873, 43.379, 39.669, 20.607, 27.445, 19.534, 35.899, 18.509, 29.503, 33.06, 49.36
1190.665, 24.131, 22.341, 7.835, 25.037, 25.904, 11.41, 26.695, 2.636, 22.47, 17.559, 28.922, 25.536, 11.531, 15.094, 29.393
1192.455, 34.165, 36.367, 41.864, 41.064, 18.934, 40.441, 32.721, 26.666, 38.495, 32.584, 26.946, 33.562, 24.559, 10.127, 47.426
1194.244, 39.2, 27.393, 42.892, 47.091, 25.964, 40.472, 23.747, 16.695, 29.521, 50.61, 43.97, 27.589, 41.588, 27.161, 55.459
1196.033, 26.234, 41.419, 29.921, 9.118, 11.994, 28.503, 23.773, 6.725, 26.546, 32.635, 27.994, 17.615, 30.616, 41.195, 53.491
1197.821, 38.268, 59.445, 42.949, 42.145, 35.025, 33.535, 32.799, 37.754, 42.571, 51.66, 37.018, 37.642, 43.645, 32.229, 67.524
1199.609, 50.302, 43.471, 40.977, 29.172, 22.055, 13.566, 31.825, 27.784, 32.596, 36.685, 39.041, 30.668, 15.673, 27.262, 48.557
1201.396, 19.336, 20.497, 38.006, 26.199, 21.085, 18.597, 28.85, 21.813, 22.622, 37.71, 39.065, 31.695, 32.701, 20.296, 48.59
1203.182, 28.37, 35.523, 54.034, 54.226, 36.115, 32.628, 28.876, 38.843, 43.647, 43.735, 41.089, 28.721, 48.73, 18.33, 63.623
1204.968, 24.405, 10.549, 21.063, 28.253, 36.146, 32.659, 8.902, 13.872, 36.672, 28.76, 28.113, 21.748, 28.758, 18.364, 20.656
1206.754, 38.439, 35.575, 38.091, 28.28, 21.176, 33.69, 19.928, 11.901, 34.698, 29.785, 17.136, 19.774, 21.787, 16.397, 18.688
1208.539, 36.473, 46.6, 58.12, 48.307, 49.206, 41.721, 41.954, 20.931, 61.723, 46.81, 53.16, 41.801, 35.815, 33.431, 45.721
1210.323, 37.507, 56.626, 48.148, 46.334, 31.236, 38.752, 41.98, 25.96, 51.748, 53.835, 51.184, 39.827, 50.844, 58.465, 76.754
1212.107, 38.541, 50.652, 43.176, 49.361, 25.267, 22.783, 37.006, 28.99, 35.774, 39.86, 38.208, 43.854, 38.872, 42.498, 50.787
1213.891, 35.575, 56.678, 54.205, 39.388, 12.297, 33.814, 32.032, 28.019, 35.799, 38.885, 30.231, 26.88, 35.9, 24.532, 56.82
1215.673, 19.609, 21.704, 42.233, 36.415, 24.327, 30.845, 30.058, 14.049, 26.824, 24.91, 22.255, 28.907, 39.929, 33.566, 42.853
1217.456, 56.644, 38.73, 44.262, 62.442, 34.358, 44.876, 34.084, 33.078, 38.85, 42.935, 52.279, 47.933, 28.957, 40.6, 64.885
1219.237, 19.678, 23.756, 36.29, 40.469, 16.388, 35.907, 35.11, 21.108, 20.875, 22.961, 36.303, 29.96, 33.986, 16.633, 37.918
1221.018, 53.712, 40.782, 51.319, 43.496, 42.418, 38.938, 30.135, 38.137, 59.9, 50.986, 55.326, 33.986, 51.014, 30.667, 56.951
1222.799, 52.746, 50.808, 47.347, 52.523, 36.448, 43.969, 28.161, 30.167, 57.926, 42.011, 40.35, 35.013, 69.042, 23.701, 60.984
1224.579, 42.78, 26.834, 33.375, 37.55, 25.479, 17.001, 15.187, 12.196, 35.951, 33.036, 38.374, 36.039, 23.071, 22.735, 46.017
1226.359, 61.814, 59.86, 46.404, 52.577, 35.509, 38.032, 39.213, 22.226, 42.976, 49.061, 52.398, 59.066, 34.099, 38.768, 71.05
1228.138, 16.848, 30.886, 52.432, 31.604, 43.539, 30.063, 37.239, 24.255, 33.002, 49.086, 48.421, 46.092, 44.128, 48.802, 77.082
1229.916, 27.883, 43.912, 51.461, 41.631, 38.569, 19.094, 43.265, 37.285, 39.027, 48.111, 53.445, 47.119, 43.156, 33.836, 56.115
1231.694, 46.917, 55.938, 52.489, 47.658, 49.6, 53.125, 34.291, 44.314, 47.052, 49.136, 51.469, 56.145, 53.184, 44.869, 64.148
1233.472, 67.951, 53.964, 57.518, 56.685, 44.63, 63.156, 49.317, 53.343, 61.077, 70.161, 72.493, 61.172, 56.213, 52.903, 87.181
1235.249, 45.985, 43.989, 38.546, 55.712, 30.66, 39.187, 40.343, 47.373, 70.103, 38.186, 62.517, 40.198, 41.241, 54.937, 61.214
1237.025, 40.019, 45.015, 43.575, 56.739, 36.69, 28.218, 43.369, 37.402, 53.128, 42.211, 42.54, 39.225, 36.27, 32.971, 48.247
1238.801, 64.053, 59.041, 69.603, 66.766, 41.721, 53.249, 61.395, 50.432, 44.153, 69.236, 66.564, 56.251, 54.298, 53.004, 64.279
1240.576, 44.088, 67.067, 60.631, 59.794, 48.751, 47.28, 44.421, 23.461, 45.179, 63.261, 50.588, 44.278, 57.327, 40.038, 81.312
1242.351, 42.122, 74.093, 52.66, 40.821, 49.781, 34.311, 50.446, 30.491, 54.204, 76.286, 56.612, 41.304, 64.355, 57.072, 67.345
1244.125, 81.156, 71.119, 75.688, 68.848, 60.812, 52.342, 67.472, 55.52, 65.229, 71.312, 73.635, 75.331, 64.383, 72.106, 85.378
1245.898, 86.19, 73.145, 64.717, 80.875, 72.842, 68.373, 71.498, 65.55, 73.255, 75.337, 83.659, 80.357, 71.412, 74.139, 94.411
1247.672, 46.224, 63.171, 65.745, 65.902, 69.872, 66.404, 64.524, 65.579, 69.28, 69.362, 83.683, 80.384, 81.44, 48.173, 81.444
1249.444, 74.258, 76.197, 94.774, 87.929, 75.902, 82.436, 71.55, 75.609, 81.305, 69.387, 83.707, 69.41, 82.469, 61.207, 84.476
1251.216, 87.292, 98.223, 76.802, 104.956, 64.933, 90.467, 64.576, 80.638, 88.331, 83.412, 89.73, 66.437, 77.497, 76.24, 89.509
1252.988, 106.327, 106.249, 96.83, 100.983, 106.963, 101.498, 102.602, 79.668, 98.356, 102.437, 106.754, 93.463, 90.525, 90.274, 105.542
1254.759, 82.361, 89.275, 93.859, 77.01, 89.993, 78.529, 87.628, 73.697, 82.381, 117.462, 97.778, 87.49, 100.554, 91.308, 98.575
1256.529, 100.395, 99.301, 104.887, 99.037, 102.023, 85.56, 89.654, 77.727, 112.407, 105.487, 93.802, 110.516, 91.582, 104.342, 113.608
1258.299, 98.429, 104.327, 97.916, 94.064, 74.054, 86.591, 66.68, 89.756, 88.432, 101.512, 91.825, 85.543, 112.611, 101.375, 127.641
1260.068, 120.463, 124.352, 127.944, 127.091, 122.084, 139.622, 117.706, 120.785, 119.457, 120.537, 120.849, 128.569, 120.639, 119.409, 143.673
1261.837, 136.497, 146.378, 120.973, 132.118, 139.114, 132.653, 139.732, 130.815, 134.482, 142.562, 128.873, 131.596, 125.667, 142.443, 152.706
1263.605, 163.532, 134.404, 142.001, 152.145, 130.144, 143.684, 137.757, 131.844, 140.508, 138.587, 150.897, 126.622, 133.696, 145.477, 153.739
1265.373, 161.566, 157.43, 174.029, 182.172, 159.175, 165.715, 166.783, 153.874, 165.533, 176.612, 172.92, 150.649, 174.724, 143.51, 176.772
1267.140, 183.6, 183.456, 178.058, 181.199, 166.205, 176.746, 168.809, 166.903, 200.558, 189.637, 177.944, 168.675, 183.753, 162.544, 190.805
1268.907, 198.634, 199.482, 194.086, 218.226, 197.235, 188.777, 206.835, 175.933, 211.584, 214.663, 201.968, 186.702, 193.781, 187.578, 195.838
1270.673, 206.668, 200.508, 178.115, 200.253, 184.266, 166.808, 188.861, 171.962, 190.609, 198.688, 206.992, 197.728, 195.81, 199.611, 210.87
1272.438, 195.702, 188.534, 211.143, 179.28, 193.296, 179.839, 197.887, 170.992, 174.634, 204.713, 194.016, 179.755, 198.838, 195.645, 206.903
1274.203, 182.736, 190.56, 205.172, 183.307, 184.326, 170.87, 173.913, 190.021, 186.66, 194.738, 198.039, 201.781, 194.866, 202.679, 210.936
1275.968, 153.771, 174.586, 176.2, 173.334, 169.356, 160.902, 156.939, 158.051, 167.685, 157.763, 164.063, 155.808, 180.895, 160.713, 177.969
1277.732, 163.805, 165.612, 172.228, 175.361, 151.387, 168.933, 162.965, 166.08, 159.71, 182.788, 185.087, 174.834, 164.923, 140.746, 180.002
1279.495, 145.839, 143.638, 141.257, 145.388, 133.417, 131.964, 122.991, 124.11, 139.736, 138.813, 156.111, 135.861, 140.952, 118.78, 152.035
1281.258, 119.873, 132.664, 119.285, 132.415, 121.447, 120.995, 117.017, 109.139, 132.761, 127.838, 130.134, 119.887, 109.98, 122.814, 133.067
1283.020, 110.907, 122.69, 122.314, 119.442, 111.477, 113.026, 113.043, 93.169, 99.786, 111.863, 114.158, 113.914, 109.008, 91.848, 122.1
1284.782, 105.941, 114.715, 116.342, 108.469, 102.508, 97.057, 79.068, 78.198, 96.812, 122.888, 104.182, 96.94, 107.037, 94.881, 114.133
1286.543, 105.975, 113.741, 123.371, 116.496, 116.538, 104.088, 92.094, 93.227, 93.837, 114.913, 108.206, 100.967, 111.065, 109.915, 122.166
1288.304, 96.01, 85.767, 89.399, 82.523, 72.568, 73.119, 76.12, 72.257, 87.862, 85.938, 79.229, 84.993, 80.094, 94.949, 107.199
1290.064, 87.044, 79.793, 86.427, 83.55, 78.599, 79.15, 72.146, 71.286, 66.887, 89.963, 89.253, 95.02, 81.122, 84.982, 91.232
1291.823, 78.078, 88.819, 86.456, 88.577, 83.629, 80.181, 80.172, 80.316, 85.913, 87.989, 93.277, 86.046, 105.15, 76.016, 117.264
1293.583, 61.112, 66.845, 83.484, 83.604, 58.659, 67.212, 70.198, 77.345, 77.938, 75.014, 78.301, 68.073, 66.179, 53.05, 87.297
1295.341, 81.146, 94.871, 94.513, 94.631, 82.689, 84.243, 75.224, 70.375, 86.963, 80.039, 93.324, 70.099, 56.207, 73.084, 89.33
1297.099, 74.18, 72.897, 71.541, 81.658, 71.72, 54.274, 66.25, 61.404, 78.989, 70.064, 60.348, 65.126, 75.236, 74.117, 71.363
1298.856, 71.215, 79.923, 64.57, 56.685, 76.75, 56.305, 70.276, 52.434, 73.014, 70.089, 66.372, 58.152, 63.264, 59.151, 72.396
1300.613, 65.249, 66.949, 82.598, 58.712, 62.78, 39.337, 64.302, 61.463, 65.039, 70.114, 73.396, 63.179, 71.293, 53.185, 91.429
1302.370, 69.283, 83.975, 77.626, 91.739, 74.81, 80.368, 72.328, 81.493, 85.065, 79.139, 74.419, 75.205, 73.321, 73.219, 97.461
1304.126, 61.317, 78.001, 77.655, 71.766, 54.841, 74.399, 61.354, 63.522, 63.09, 65.164, 64.443, 95.231, 81.349, 83.252, 100.494
1305.881, 81.351, 66.027, 77.683, 70.793, 67.871, 63.43, 69.379, 64.552, 67.115, 65.189, 78.467, 67.258, 61.378, 55.286, 94.527
1307.636, 48.385, 69.053, 67.712, 81.82, 50.901, 71.461, 56.405, 61.581, 65.141, 58.214, 66.491, 73.284, 75.406, 50.32, 77.56
1309.390, 91.419, 83.079, 99.74, 88.847, 76.931, 93.492, 74.431, 75.61, 91.166, 96.239, 86.514, 77.311, 80.435, 61.353, 82.593
1311.143, 42.454, 66.104, 67.769, 72.874, 55.962, 52.523, 45.457, 54.64, 51.191, 65.264, 56.538, 67.337, 71.463, 39.387, 63.626
1312.897, 45.488, 55.13, 74.797, 71.901, 50.992, 51.554, 47.483, 50.669, 83.217, 68.289, 58.562, 43.364, 55.491, 63.421, 62.658
1314.649, 64.522, 75.156, 64.825, 61.928, 62.022, 44.585, 60.509, 48.699, 69.242, 54.314, 62.586, 65.39, 60.52, 61.455, 76.691
1316.401, 56.556, 48.182, 59.854, 43.955, 47.053, 40.616, 40.535, 37.728, 46.267, 60.34, 47.61, 49.417, 52.548, 35.488, 59.724
1318.153, 74.59, 79.208, 78.882, 68.982, 66.083, 58.647, 76.561, 61.758, 62.292, 73.365, 77.633, 76.443, 75.577, 69.522, 103.757
1319.904, 51.624, 77.234, 90.911, 75.009, 51.113, 56.678, 68.587, 69.787, 64.318, 66.39, 70.657, 62.47, 67.605, 63.556, 93.79
1321.654, 60.658, 67.26, 81.939, 83.036, 61.143, 69.709, 71.613, 70.817, 64.343, 70.415, 77.681, 71.496, 66.633, 61.589, 84.822
1323.404, 37.693, 44.286, 39.968, 49.063, 32.174, 42.74, 39.639, 25.846, 48.368, 37.44, 56.705, 38.523, 37.662, 24.623, 52.855
1325.153, 66.727, 75.312, 74.996, 82.091, 74.204, 61.771, 73.665, 73.876, 80.394, 76.465, 72.728, 70.549, 67.69, 64.657, 92.888
1326.902, 72.761, 82.338, 51.024, 74.118, 59.234, 46.803, 54.69, 48.905, 76.419, 62.49, 75.752, 51.576, 78.719, 57.691, 73.921
1328.650, 72.795, 68.364, 82.053, 86.145, 54.264, 63.834, 62.716, 42.935, 71.444, 64.515, 70.776, 55.602, 65.747, 49.724, 88.954
1330.398, 54.829, 59.39, 67.081, 58.172, 63.295, 50.865, 41.742, 40.964, 36.47, 61.54, 50.8, 48.629, 68.776, 56.758, 67.987
1332.145, 52.863, 61.416, 64.11, 63.199, 51.325, 53.896, 64.768, 52.994, 62.495, 64.565, 53.823, 59.655, 59.804, 61.792, 94.019
1333.892, 65.898, 81.442, 65.138, 71.226, 60.355, 62.927, 62.794, 47.023, 57.52, 58.59, 68.847, 73.682, 57.832, 69.826, 89.052
1335.638, 70.932, 66.467, 72.167, 64.253, 62.385, 52.958, 62.82, 65.052, 57.546, 74.615, 72.871, 63.708, 82.861, 43.859, 85.085
1337.384, 49.966, 54.493, 49.195, 56.28, 52.416, 33.989, 52.846, 61.082, 56.571, 62.64, 65.895, 48.735, 52.889, 41.893, 70.118
1339.129, 63.0, 82.519, 81.224, 77.307, 60.446, 63.02, 53.872, 67.111, 85.596, 75.665, 71.918, 59.761, 63.918, 52.927, 77.151
1340.873, 44.034, 44.545, 52.252, 55.334, 36.476, 52.051, 35.898, 30.141, 55.622, 52.691, 56.942, 36.788, 43.946, 31.96, 52.184
1342.617, 96.068, 89.571, 89.28, 76.361, 75.507, 82.082, 72.924, 57.17, 83.647, 84.716, 83.966, 73.814, 74.974, 74.994, 81.216
1344.360, 72.102, 84.597, 82.309, 91.388, 81.537, 74.113, 64.95, 58.2, 84.672, 94.741, 81.99, 79.841, 89.003, 81.028, 90.249
1346.103, 53.137, 80.623, 75.337, 70.415, 59.567, 60.144, 64.976, 60.229, 72.697, 71.766, 72.013, 82.867, 66.031, 70.062, 89.282
1347.846, 59.171, 50.649, 70.366, 52.442, 45.597, 47.175, 49.001, 50.259, 47.723, 61.791, 68.037, 72.894, 59.06, 60.095, 90.315
1349.587, 86.205, 85.675, 76.394, 69.469, 71.628, 71.206, 77.027, 75.288, 68.748, 74.816, 92.061, 78.92, 71.088, 69.129, 93.348
1351.329, 70.239, 78.701, 76.423, 81.496, 65.658, 78.238, 70.053, 59.318, 69.773, 83.841, 85.085, 75.947, 68.116, 71.163, 98.381
1353.069, 84.273, 86.727, 77.451, 78.523, 62.688, 57.269, 78.079, 75.347, 73.799, 74.866, 76.109, 71.973, 87.145, 65.197, 100.413
1354.809, 83.307, 82.753, 83.479, 75.55, 73.718, 77.3, 79.105, 68.377, 91.824, 87.891, 83.132, 82.0, 75.173, 56.23, 87.446
1356.549, 55.342, 70.779, 77.508, 93.577, 67.749, 62.331, 68.131, 61.406, 87.849, 85.916, 68.156, 47.026, 63.202, 46.264, 86.479
1358.288, 80.376, 86.805, 73.536, 81.604, 69.779, 78.362, 71.157, 75.436, 85.875, 86.941, 70.18, 73.053, 77.23, 74.298, 83.512
1360.027, 60.41, 60.831, 68.565, 69.631, 59.809, 54.393, 49.183, 45.465, 53.9, 70.966, 58.204, 55.079, 50.259, 59.331, 70.545
1361.765, 81.444, 78.856, 79.593, 73.658, 81.84, 73.424, 64.209, 58.494, 63.925, 76.991, 77.227, 68.106, 70.287, 74.365, 90.578
1363.502, 64.478, 62.882, 87.622, 87.685, 72.87, 58.455, 73.235, 62.524, 62.951, 82.016, 84.251, 73.132, 73.315, 65.399, 91.61
1365.239, 75.512, 81.908, 96.65, 73.712, 66.9, 73.486, 71.261, 78.553, 70.976, 74.042, 77.275, 75.159, 84.344, 63.433, 93.643
1366.975, 94.546, 91.934, 102.678, 97.739, 76.93, 96.517, 84.287, 91.583, 90.001, 98.067, 107.299, 98.185, 92.372, 88.466, 115.676
1368.711, 81.581, 106.96, 92.707, 101.766, 94.961, 87.548, 98.312, 91.612, 100.027, 100.092, 101.322, 78.212, 90.401, 77.5, 113.709
1370.447, 73.615, 82.986, 72.735, 84.793, 72.991, 71.579, 84.338, 85.642, 85.052, 84.117, 81.346, 66.238, 73.429, 70.534, 77.742
1372.181, 95.649, 101.012, 100.764, 109.82, 88.021, 74.61, 72.364, 78.671, 85.077, 89.142, 84.37, 82.265, 87.457, 66.568, 91.775
1373.916, 101.683, 104.038, 100.792, 98.847, 100.051, 101.641, 80.39, 85.701, 96.102, 110.167, 95.394, 104.291, 95.486, 95.601, 120.807
1375.649, 95.717, 103.064, 112.821, 103.874, 98.082, 101.672, 92.416, 92.73, 112.128, 110.192, 94.417, 94.318, 95.514, 92.635, 120.84
1377.382, 109.751, 105.09, 101.849, 99.901, 102.112, 89.704, 89.442, 85.76, 97.153, 98.217, 102.441, 97.344, 96.543, 109.669, 113.873
1379.115, 118.084, 109.411, 129.181, 115.237, 102.455, 113.041, 110.781, 96.1, 103.493, 108.558, 111.775, 117.674, 111.886, 110.997, 127.21
1380.847, 83.417, 92.731, 87.513, 68.572, 66.797, 64.379, 68.12, 80.441, 81.832, 91.899, 93.108, 88.004, 81.23, 68.324, 98.547
1382.579, 74.75, 89.052, 100.845, 115.907, 96.14, 79.717, 98.459, 86.782, 113.172, 82.24, 98.442, 82.334, 93.573, 70.652, 110.884
1384.310, 84.083, 103.373, 98.178, 103.243, 101.483, 100.054, 87.797, 93.122, 94.512, 94.58, 97.775, 87.664, 79.916, 91.98, 101.221
1386.040, 118.416, 123.694, 107.51, 137.578, 106.825, 133.392, 111.136, 95.463, 109.851, 135.921, 118.109, 94.994, 109.26, 102.308, 108.558
1387.770, 127.749, 130.015, 115.842, 114.914, 126.168, 111.73, 117.475, 106.804, 123.191, 116.262, 111.443, 104.325, 107.603, 108.635, 118.895
1389.499, 98.082, 82.335, 118.174, 93.249, 93.511, 74.067, 104.814, 72.145, 99.531, 96.603, 77.776, 102.655, 98.947, 98.963, 111.232
1391.228, 113.414, 101.656, 100.506, 107.585, 106.853, 105.405, 100.153, 95.485, 106.87, 93.944, 94.11, 98.985, 107.29, 109.291, 107.569
1392.957, 104.747, 120.977, 113.838, 115.92, 92.196, 104.743, 91.491, 85.826, 117.21, 104.285, 109.443, 102.315, 104.634, 108.619, 123.906
1394.684, 104.08, 104.298, 95.17, 103.255, 82.539, 94.081, 91.83, 91.167, 96.55, 87.625, 105.777, 97.645, 102.977, 84.946, 115.243
1396.411, 99.413, 106.619, 106.503, 93.591, 77.882, 87.418, 99.169, 96.507, 88.889, 114.966, 108.11, 95.975, 112.321, 98.274, 109.58
1398.138, 125.746, 140.94, 148.835, 136.926, 133.224, 110.756, 119.508, 126.848, 127.229, 143.307, 132.444, 131.305, 126.664, 116.602, 139.917
1399.864, 111.079, 121.26, 106.167, 114.262, 107.567, 109.094, 114.847, 96.189, 126.569, 116.648, 116.778, 110.635, 116.008, 100.93, 119.254
1401.590, 132.412, 131.581, 153.499, 148.597, 131.91, 139.431, 121.186, 129.529, 147.908, 142.989, 138.111, 120.965, 133.351, 144.257, 155.591
1403.315, 113.745, 127.902, 110.831, 130.933, 119.252, 108.769, 107.524, 111.87, 117.248, 116.33, 108.445, 113.295, 101.694, 120.585, 118.928
1405.039, 117.078, 116.223, 125.163, 118.268, 110.595, 112.107, 110.863, 92.211, 105.588, 118.67, 120.778, 107.625, 115.038, 108.913, 131.265
1406.763, 124.41, 148.544, 142.495, 129.603, 112.938, 126.445, 134.202, 120.551, 137.928, 143.011, 134.112, 134.955, 134.381, 139.241, 152.602
1408.487, 134.743, 144.864, 141.828, 140.939, 124.28, 131.782, 139.541, 125.892, 124.267, 131.352, 135.445, 142.285, 144.725, 124.568, 160.939
1410.210, 148.076, 147.185, 156.16, 144.274, 141.623, 154.12, 147.88, 142.233, 135.607, 155.693, 146.779, 153.615, 145.068, 125.896, 160.276
1411.932, 141.409, 131.506, 132.492, 135.61, 116.966, 131.458, 118.219, 126.574, 133.947, 144.034, 140.113, 128.945, 132.412, 118.224, 141.613
1413.654, 145.742, 159.827, 148.824, 161.945, 146.309, 136.795, 157.557, 151.914, 173.286, 168.375, 150.446, 156.275, 136.755, 155.552, 160.95
1415.375, 164.075, 152.148, 189.156, 167.281, 144.651, 148.133, 141.896, 152.255, 161.626, 164.715, 169.78, 147.605, 153.099, 147.88, 165.287
1417.096, 168.408, 188.468, 174.488, 187.616, 179.994, 188.471, 181.235, 173.596, 171.966, 173.056, 174.113, 165.935, 181.442, 179.207, 177.624
1418.816, 170.741, 166.789, 192.82, 161.951, 162.337, 178.808, 158.574, 156.936, 159.305, 167.397, 163.447, 160.266, 175.785, 169.535, 194.961
1420.536, 169.074, 166.11, 174.153, 144.287, 155.679, 171.146, 164.913, 159.277, 162.645, 150.738, 156.78, 166.596, 170.129, 175.863, 186.298
1422.255, 174.406, 162.431, 165.485, 169.622, 170.022, 167.484, 156.252, 147.618, 172.985, 181.079, 187.114, 169.926, 183.472, 171.191, 191.635
1423.973, 220.739, 209.752, 210.817, 202.958, 195.365, 203.822, 202.59, 191.958, 200.324, 217.42, 205.448, 206.256, 217.816, 200.518, 246.972
1425.691, 209.072, 204.072, 195.149, 201.293, 204.707, 183.159, 195.929, 207.299, 194.664, 219.76, 202.781, 213.586, 204.159, 189.846, 220.309
1427.409, 205.405, 224.393, 223.481, 221.629, 205.05, 206.497, 213.268, 212.64, 226.004, 222.101, 219.115, 200.916, 215.503, 206.174, 226.646
1429.126, 226.738, 227.714, 217.813, 235.964, 233.393, 229.835, 213.607, 206.98, 219.343, 210.442, 222.448, 227.246, 225.846, 213.502, 244.983
1430.842, 245.071, 247.035, 243.145, 249.299, 237.736, 244.172, 250.946, 210.321, 247.683, 251.783, 232.782, 224.576, 232.19, 236.829, 232.32
1432.558, 248.404, 250.356, 257.478, 248.635, 260.078, 227.51, 236.285, 238.662, 252.023, 270.124, 257.115, 250.906, 260.533, 259.157, 277.657
1434.274, 260.737, 257.677, 281.81, 271.97, 245.421, 255.848, 252.623, 238.003, 254.362, 257.465, 254.449, 270.236, 247.877, 256.485, 272.994
1435.988, 288.07, 288.997, 296.142, 291.306, 294.764, 289.186, 269.962, 273.343, 281.702, 283.805, 281.783, 282.566, 306.22, 275.813, 300.331
1437.703, 313.402, 317.318, 320.474, 323.641, 298.106, 311.523, 305.301, 303.684, 317.042, 317.146, 323.116, 325.896, 319.563, 311.14, 331.668
1439.416, 334.735, 363.639, 342.806, 337.977, 327.449, 326.861, 331.64, 333.025, 356.381, 350.487, 340.45, 335.226, 338.907, 326.468, 361.005
1441.129, 382.068, 385.96, 398.138, 379.312, 369.792, 361.199, 379.979, 383.365, 378.721, 386.828, 379.783, 389.556, 359.25, 367.796, 405.342
1442.842, 393.401, 385.281, 401.47, 398.647, 378.134, 381.536, 393.318, 385.706, 377.061, 395.169, 384.117, 390.886, 385.594, 376.124, 411.679
1444.554, 418.734, 435.601, 430.803, 434.983, 425.477, 413.874, 418.656, 417.047, 427.4, 424.51, 432.45, 417.216, 425.937, 422.452, 445.016
1446.266, 465.067, 444.922, 444.135, 447.318, 430.82, 429.212, 425.995, 435.387, 455.74, 452.85, 443.784, 425.546, 438.281, 440.779, 451.353
1447.977, 476.4, 489.243, 476.467, 482.654, 473.162, 464.549, 466.334, 439.728, 452.08, 467.191, 470.118, 451.876, 482.624, 472.107, 475.69
1449.687, 486.733, 500.564, 489.799, 496.989, 480.505, 470.887, 490.673, 474.069, 462.419, 493.532, 481.451, 489.207, 494.968, 481.435, 502.027
1451.397, 447.066, 466.885, 490.131, 458.324, 445.848, 439.225, 461.012, 448.41, 460.759, 477.873, 464.785, 471.537, 461.311, 466.763, 494.364
1453.107, 442.398, 477.205, 475.463, 465.66, 446.191, 465.563, 444.351, 457.75, 453.099, 454.214, 461.118, 469.867, 455.655, 460.09, 471.701
1454.815, 431.731, 437.526, 432.795, 434.995, 398.533, 418.9, 415.689, 428.091, 423.438, 438.554, 450.452, 432.197, 432.998, 418.418, 422.038
1456.524, 393.064, 414.847, 395.128, 387.331, 376.876, 392.238, 409.028, 383.432, 395.778, 413.895, 390.785, 385.527, 396.341, 408.746, 425.375
1458.232, 369.397, 367.168, 362.46, 361.666, 359.219, 354.576, 347.367, 348.772, 356.118, 359.236, 369.119, 357.857, 357.685, 367.074, 360.712
1459.939, 320.73, 328.489, 345.792, 328.002, 319.561, 310.913, 317.706, 321.113, 324.457, 309.577, 309.453, 316.187, 327.028, 305.401, 331.049
1461.645, 284.063, 291.809, 298.124, 301.337, 281.904, 300.251, 301.045, 273.454, 297.797, 302.918, 288.786, 305.517, 282.372, 283.729, 306.386
1463.352, 279.396, 271.13, 279.456, 279.672, 258.247, 273.589, 272.384, 275.794, 274.137, 269.259, 263.12, 252.847, 271.715, 260.057, 287.723
1465.057, 274.729, 278.451, 267.788, 258.008, 257.589, 267.926, 256.722, 255.135, 286.476, 270.599, 275.453, 262.177, 262.059, 269.385, 292.06
1466.762, 260.062, 251.772, 264.12, 241.343, 249.932, 231.264, 249.061, 236.476, 231.816, 261.94, 256.787, 250.507, 256.402, 245.712, 261.397
1468.467, 226.394, 240.093, 239.453, 221.679, 220.275, 217.602, 234.4, 229.816, 230.156, 244.281, 238.12, 241.837, 239.746, 240.04, 277.734
1470.171, 226.727, 242.413, 230.785, 229.014, 230.618, 231.94, 221.739, 224.157, 240.495, 236.622, 236.454, 223.167, 231.089, 213.368, 249.071
1471.874, 213.06, 239.734, 234.117, 249.35, 217.96, 220.277, 219.078, 234.498, 233.835, 232.963, 232.788, 222.497, 222.433, 217.696, 245.408
1473.577, 221.393, 215.055, 219.449, 230.685, 222.303, 231.615, 216.417, 217.839, 238.175, 217.304, 208.121, 207.827, 220.776, 220.024, 224.745
1475.280, 235.726, 230.376, 231.781, 244.02, 232.646, 242.953, 225.755, 212.179, 245.514, 243.644, 238.455, 227.157, 229.119, 242.351, 245.082
1476.981, 222.059, 216.697, 229.113, 223.356, 223.988, 211.29, 205.094, 214.52, 209.854, 218.985, 211.788, 216.487, 208.463, 215.679, 234.419
1478.683, 226.392, 223.018, 228.445, 237.691, 211.331, 218.628, 231.433, 203.861, 203.194, 213.326, 218.122, 226.817, 232.806, 222.007, 236.756
1480.383, 208.725, 217.338, 234.778, 213.027, 195.674, 206.966, 184.772, 188.201, 212.533, 221.667, 209.455, 197.148, 215.15, 206.335, 228.093
1482.084, 209.058, 211.659, 206.11, 218.362, 213.016, 199.304, 218.111, 202.542, 225.873, 209.008, 220.789, 229.478, 216.493, 217.662, 243.43
1483.783, 189.39, 199.98, 210.442, 191.698, 181.359, 182.641, 199.45, 186.883, 192.213, 188.349, 197.123, 179.808, 199.837, 191.99, 198.767
1485.483, 184.723, 177.301, 191.774, 179.033, 166.702, 179.979, 163.788, 176.223, 180.552, 173.689, 184.456, 174.138, 165.18, 163.318, 183.104
1487.181, 162.056, 171.622, 178.106, 177.368, 171.045, 168.317, 172.127, 158.564, 171.892, 183.03, 160.79, 173.468, 159.524, 163.646, 188.441
1488.879, 161.389, 173.942, 180.438, 177.704, 153.387, 160.654, 166.466, 158.905, 180.232, 160.371, 163.123, 169.798, 151.867, 153.973, 177.778
1490.577, 146.722, 146.263, 144.77, 151.039, 142.73, 141.992, 140.805, 139.245, 156.571, 157.712, 144.457, 148.128, 141.21, 143.301, 154.115
1492.274, 159.055, 157.584, 146.103, 154.375, 138.073, 135.33, 141.144, 137.586, 130.911, 141.053, 143.791, 135.458, 140.554, 137.629, 146.452
1493.970, 125.388, 148.905, 138.435, 138.71, 130.415, 124.667, 143.483, 122.927, 137.251, 138.394, 151.124, 148.788, 155.897, 141.957, 175.789
1495.666, 143.721, 152.226, 154.767, 135.046, 139.758, 130.005, 128.821, 115.268, 127.59, 141.734, 133.458, 147.118, 151.241, 143.284, 167.126
1497.361, 109.054, 118.546, 131.099, 117.381, 92.101, 118.343, 108.16, 128.608, 119.93, 106.075, 121.791, 111.448, 116.584, 117.612, 129.463
1499.056, 111.386, 118.867, 125.431, 128.716, 100.443, 101.681, 115.499, 110.949, 111.27, 131.416, 123.125, 113.778, 119.928, 102.94, 137.8
1500.750, 115.719, 129.188, 111.763, 124.052, 121.786, 119.018, 111.838, 107.29, 113.609, 136.757, 123.458, 118.108, 113.271, 116.268, 132.137
1502.444, 113.052, 103.509, 114.095, 106.387, 105.129, 98.356, 104.177, 105.63, 101.949, 96.098, 125.792, 97.438, 97.615, 97.596, 122.474
1504.137, 122.385, 122.83, 122.428, 141.723, 112.471, 110.694, 107.516, 97.971, 105.289, 106.439, 102.126, 109.768, 106.958, 100.923, 128.811
1505.830, 114.718, 106.15, 104.76, 117.058, 106.814, 104.031, 102.854, 91.312, 110.628, 113.779, 108.459, 105.098, 106.302, 101.251, 137.148
1507.522, 97.051, 93.471, 100.092, 91.394, 92.157, 80.369, 76.193, 86.652, 110.968, 115.12, 104.793, 90.428, 97.645, 108.579, 113.485
1509.214, 99.384, 103.792, 106.424, 83.729, 74.5, 87.707, 88.532, 77.993, 93.308, 100.461, 103.126, 88.758, 90.988, 103.907, 116.822
1510.905, 102.717, 103.113, 114.756, 93.064, 107.842, 99.045, 100.871, 94.334, 90.647, 109.802, 114.46, 104.089, 101.332, 87.234, 136.159
1512.595, 78.05, 89.434, 94.088, 92.4, 79.185, 72.382, 80.21, 70.674, 82.987, 98.143, 92.793, 82.419, 84.675, 72.562, 107.496
1514.285, 86.382, 106.755, 105.42, 104.735, 93.528, 100.72, 91.549, 80.015, 118.327, 101.484, 108.127, 82.749, 94.019, 83.89, 120.833
1515.975, 96.715, 87.075, 91.753, 112.071, 87.87, 82.058, 80.887, 80.356, 97.666, 95.824, 101.461, 80.079, 80.362, 85.218, 90.17
1517.664, 90.048, 90.396, 80.085, 98.406, 91.213, 92.395, 86.226, 84.697, 86.006, 100.165, 99.794, 76.409, 81.706, 87.545, 86.507
1519.352, 97.381, 87.717, 93.417, 83.742, 92.556, 68.733, 85.565, 75.037, 95.346, 89.506, 92.128, 91.739, 98.049, 84.873, 88.844
1521.040, 89.714, 88.038, 102.749, 80.077, 82.898, 67.071, 74.904, 64.378, 91.685, 88.847, 76.461, 90.069, 98.393, 83.201, 107.181
1522.727, 67.047, 77.359, 88.081, 77.412, 50.241, 69.408, 86.243, 61.719, 61.025, 74.188, 73.795, 83.399, 87.736, 79.529, 99.518
1524.414, 52.38, 61.679, 59.413, 58.748, 30.584, 51.746, 55.582, 39.059, 56.365, 57.529, 64.128, 65.729, 55.08, 51.856, 79.855
1526.100, 75.713, 73.0, 70.745, 65.083, 57.927, 65.084, 57.92, 66.4, 83.704, 75.869, 74.462, 68.059, 83.423, 73.184, 92.192
1527.786, 92.046, 85.321, 104.078, 87.419, 88.269, 92.422, 84.259, 83.741, 83.044, 80.21, 110.796, 87.389, 86.766, 82.512, 104.529
1529.471, 78.378, 69.642, 86.41, 84.754, 80.612, 84.759, 69.598, 65.081, 83.384, 67.551, 76.129, 74.719, 58.11, 59.84, 83.866
1531.155, 76.711, 78.963, 84.742, 87.09, 79.955, 73.097, 73.937, 68.422, 93.723, 72.892, 90.463, 69.049, 66.453, 60.167, 97.203
1532.839, 72.044, 73.283, 69.074, 71.425, 73.297, 61.435, 69.276, 72.763, 76.063, 62.233, 61.796, 61.379, 62.797, 68.495, 78.54
1534.523, 78.377, 79.604, 67.406, 78.76, 54.64, 52.772, 72.615, 53.104, 58.403, 82.574, 69.13, 54.709, 69.14, 70.823, 67.877
1536.206, 89.71, 89.925, 79.738, 78.096, 71.983, 65.11, 78.953, 65.444, 65.742, 78.914, 91.463, 86.039, 88.484, 71.151, 88.214
1537.888, 62.043, 64.246, 74.07, 58.431, 57.325, 48.448, 48.292, 42.785, 54.082, 58.255, 51.797, 55.369, 76.827, 56.479, 91.551
1539.570, 47.376, 72.567, 83.403, 72.767, 67.668, 57.785, 74.631, 67.126, 57.422, 74.596, 65.131, 69.699, 70.171, 61.806, 84.888
1541.251, 53.709, 67.887, 62.735, 65.102, 28.011, 55.123, 53.97, 44.466, 68.761, 54.937, 63.464, 64.03, 64.514, 46.134, 75.225
1542.932, 65.042, 82.208, 59.067, 78.438, 70.354, 69.461, 59.309, 62.807, 85.101, 58.278, 79.798, 53.36, 55.857, 61.462, 91.562
1544.612, 75.375, 86.529, 96.399, 85.773, 74.696, 74.799, 80.648, 67.148, 84.441, 81.619, 87.131, 79.69, 78.201, 75.79, 92.899
1546.292, 82.707, 54.85, 76.731, 83.108, 63.039, 55.136, 63.986, 46.488, 64.78, 65.959, 67.465, 55.02, 48.544, 56.117, 64.236
1547.971, 58.04, 63.171, 68.063, 80.444, 53.382, 59.474, 60.325, 41.829, 62.12, 75.3, 63.798, 62.35, 60.888, 48.445, 79.573
1549.650, 73.373, 75.491, 71.395, 78.779, 60.724, 73.812, 65.664, 44.17, 60.46, 68.641, 65.132, 55.68, 84.231, 63.773, 91.91
1551.328, 46.706, 59.812, 67.728, 54.115, 48.067, 53.149, 46.003, 45.51, 70.799, 76.982, 68.466, 54.01, 64.575, 64.101, 72.247
1553.005, 58.039, 40.133, 57.06, 43.45, 26.41, 35.487, 42.342, 42.851, 35.139, 44.323, 46.799, 41.34, 40.918, 44.428, 72.584
1554.682, 61.372, 66.454, 54.392, 50.786, 49.752, 48.825, 48.681, 45.192, 56.479, 70.664, 59.133, 62.67, 53.262, 49.756, 81.921
1556.359, 46.705, 65.775, 63.724, 65.121, 54.095, 60.163, 61.019, 55.533, 69.818, 52.004, 66.466, 57.0, 54.605, 54.084, 75.258
1558.035, 50.038, 59.096, 74.056, 63.456, 52.438, 60.5, 50.358, 67.873, 63.158, 50.345, 61.8, 60.33, 54.949, 65.412, 65.595
1559.710, 65.371, 63.416, 54.388, 69.792, 61.78, 62.838, 45.697, 61.214, 53.498, 51.686, 73.133, 41.66, 36.292, 44.739, 62.932
1561.385, 70.703, 65.737, 58.72, 64.127, 64.123, 71.176, 71.036, 58.555, 60.838, 66.027, 65.467, 61.99, 73.635, 57.067, 78.269
1563.059, 44.036, 48.058, 60.053, 52.463, 54.466, 15.513, 48.375, 31.895, 47.177, 40.368, 24.801, 40.32, 40.979, 40.395, 60.606
1564.733, 44.369, 60.379, 40.385, 40.798, 26.809, 29.851, 38.714, 30.236, 39.517, 50.709, 44.134, 47.65, 39.322, 29.723, 64.943
1566.406, 63.702, 59.7, 66.717, 72.133, 43.151, 49.189, 34.052, 47.577, 48.857, 68.049, 64.468, 52.98, 70.666, 58.051, 85.28
1568.079, 48.035, 67.02, 61.049, 60.469, 48.494, 56.526, 55.391, 52.917, 62.196, 61.39, 67.801, 70.31, 63.009, 67.378, 76.617
1569.751, 51.368, 56.341, 68.381, 51.804, 48.837, 60.864, 51.73, 39.258, 59.536, 53.731, 68.135, 53.64, 53.353, 50.706, 62.954
1571.423, 57.701, 52.662, 50.713, 53.14, 51.179, 58.202, 40.069, 53.599, 49.876, 38.072, 46.468, 43.971, 43.696, 36.034, 67.291
1573.094, 48.034, 51.983, 54.045, 65.475, 51.522, 47.54, 51.408, 45.939, 67.215, 56.413, 57.802, 50.301, 45.04, 40.362, 60.628
1574.764, 51.367, 73.304, 62.378, 78.811, 49.865, 49.877, 50.747, 54.28, 66.555, 71.754, 70.136, 53.631, 55.383, 45.689, 83.965
1576.434, 55.699, 56.624, 64.71, 70.146, 47.207, 40.215, 50.085, 49.621, 55.895, 58.094, 56.469, 54.961, 55.727, 59.017, 67.302
1578.104, 61.032, 54.945, 56.042, 67.481, 38.55, 49.553, 43.424, 40.962, 48.234, 57.435, 53.803, 51.291, 60.07, 55.345, 70.639
1579.773, 42.365, 44.266, 59.374, 53.817, 38.893, 11.89, 36.763, 28.302, 21.574, 48.776, 43.136, 54.621, 49.413, 43.673, 70.976
1581.441, 39.698, 53.587, 56.706, 48.152, 37.236, 36.228, 45.102, 19.643, 36.914, 60.117, 41.47, 56.951, 35.757, 40.0, 81.313
1583.109, 43.031, 66.908, 61.038, 59.488, 47.578, 62.566, 41.441, 51.984, 53.253, 55.458, 70.803, 59.281, 55.1, 51.328, 71.65
1584.776, 73.364, 72.228, 83.37, 84.823, 71.921, 78.903, 80.78, 66.324, 69.593, 65.799, 85.137, 66.611, 70.444, 62.656, 94.987
1586.443, 40.697, 41.549, 32.703, 43.159, 32.264, 40.241, 31.118, 33.665, 42.933, 29.139, 52.471, 32.941, 36.787, 33.984, 60.324
1588.109, 46.03, 34.87, 53.035, 49.494, 43.606, 28.579, 35.457, 42.006, 40.272, 46.48, 41.804, 36.271, 26.131, 29.311, 62.661
1589.775, 62.363, 66.191, 77.367, 75.829, 58.949, 61.917, 65.796, 59.346, 55.612, 63.821, 68.138, 58.601, 63.474, 51.639, 70.998
1591.440, 66.695, 59.512, 52.699, 69.165, 47.292, 58.254, 41.135, 36.687, 51.952, 65.162, 48.471, 59.931, 63.818, 49.967, 59.335
1593.105, 40.028, 53.833, 48.031, 44.5, 41.634, 47.592, 38.474, 40.028, 43.291, 51.503, 55.805, 43.261, 53.161, 57.295, 62.672
1594.769, 60.361, 54.153, 48.363, 60.836, 47.977, 42.93, 37.813, 43.369, 66.631, 42.844, 64.138, 48.591, 53.505, 60.623, 68.009
1596.432, 51.631, 56.426, 62.628, 35.105, 44.245, 44.204, 50.094, 41.635, 41.907, 53.114, 69.413, 53.86, 49.773, 50.897, 71.275
1598.095, 63.901, 60.699, 76.893, 51.375, 63.512, 45.479, 51.376, 43.902, 61.183, 70.384, 63.687, 62.129, 52.042, 48.172, 86.54
1599.758, 50.172, 72.971, 68.158, 68.645, 50.78, 72.754, 67.657, 59.169, 72.459, 62.655, 57.962, 57.397, 48.311, 50.447, 85.806
1601.420, 50.442, 65.244, 57.423, 66.914, 53.048, 63.028, 52.939, 60.436, 72.735, 50.925, 64.236, 45.666, 55.58, 34.722, 44.071
1603.081, 41.712, 30.516, 50.687, 47.184, 40.315, 30.303, 39.22, 35.703, 28.011, 47.196, 37.511, 31.934, 44.848, 21.997, 33.336
1604.742, 69.982, 54.789, 69.952, 67.453, 70.583, 42.577, 58.501, 42.97, 69.287, 83.466, 62.785, 50.203, 70.117, 50.271, 63.602
1606.402, 58.252, 74.061, 77.217, 50.723, 48.851, 30.852, 53.783, 43.237, 53.563, 63.736, 48.059, 43.472, 55.386, 58.546, 72.867
1608.062, 66.522, 60.334, 68.482, 58.993, 41.118, 39.127, 50.064, 51.504, 53.839, 63.007, 76.334, 65.74, 76.655, 48.821, 65.132
1609.721, 50.792, 64.607, 55.747, 52.262, 35.386, 48.401, 40.346, 43.771, 48.115, 53.277, 50.608, 48.009, 67.924, 49.096, 69.398
1611.380, 49.063, 57.879, 63.012, 47.532, 55.654, 52.676, 46.627, 46.038, 68.391, 57.548, 65.883, 74.277, 47.192, 62.371, 83.663
1613.038, 49.333, 48.152, 67.276, 59.801, 43.921, 45.951, 48.909, 43.305, 55.667, 59.818, 68.157, 33.546, 45.461, 46.645, 61.929
1614.695, 63.603, 69.424, 63.541, 73.071, 45.189, 61.225, 63.19, 61.572, 52.943, 64.089, 64.431, 62.815, 51.73, 45.92, 74.194
1616.352, 68.873, 60.697, 59.806, 72.34, 62.457, 56.5, 63.472, 40.839, 68.219, 66.359, 61.706, 67.083, 49.999, 48.195, 76.459
1618.009, 48.143, 49.97, 51.071, 55.61, 49.724, 43.775, 44.753, 41.106, 49.495, 50.629, 43.98, 45.352, 35.268, 40.47, 55.725
1619.665, 74.413, 55.242, 60.336, 55.88, 48.992, 55.049, 45.035, 57.373, 58.771, 45.9, 55.255, 38.62, 58.536, 51.745, 59.99
1621.320, 70.683, 81.515, 78.601, 91.149, 67.26, 63.324, 61.316, 74.64, 61.047, 82.17, 77.529, 77.889, 98.805, 79.019, 105.255
1622.975, 69.953, 68.787, 61.865, 57.419, 57.527, 42.598, 56.598, 32.907, 60.323, 74.441, 61.804, 57.158, 66.074, 59.294, 75.521
1624.629, 28.224, 48.06, 69.13, 54.688, 24.795, 47.873, 46.879, 31.174, 43.6, 38.711, 48.078, 53.426, 50.343, 38.569, 74.786
1626.283, 38.494, 27.333, 23.395, 39.958, 24.063, 44.148, 31.161, 37.441, 25.876, 28.981, 43.352, 29.695, 22.612, 30.844, 40.052
1627.936, 59.764, 59.605, 68.66, 76.228, 62.331, 66.422, 70.442, 56.708, 79.152, 59.252, 72.627, 60.964, 63.88, 49.119, 84.317
1629.589, 56.034, 45.878, 49.925, 45.497, 42.598, 34.697, 57.724, 38.975, 65.428, 61.522, 53.901, 37.232, 29.149, 34.393, 54.582
1631.241, 56.304, 54.15, 60.19, 44.767, 47.866, 45.972, 47.005, 37.242, 37.704, 65.793, 38.176, 46.501, 44.418, 49.668, 51.848
1632.893, 45.574, 54.423, 52.454, 72.036, 41.134, 55.246, 38.287, 55.509, 49.98, 52.063, 53.45, 41.769, 65.687, 45.943, 74.113
1634.544, 54.844, 62.696, 45.719, 60.306, 30.401, 39.521, 32.568, 22.776, 54.256, 54.334, 44.725, 38.038, 45.955, 35.218, 62.378
1636.195, 45.114, 58.968, 61.984, 47.576, 47.669, 41.795, 36.85, 29.043, 59.532, 50.604, 59.999, 49.307, 58.224, 51.493, 71.644
1637.845, 67.385, 67.241, 74.249, 50.845, 56.937, 41.07, 55.131, 39.31, 53.808, 59.874, 72.273, 50.575, 54.493, 53.767, 74.909
1639.494, 56.655, 69.513, 57.514, 42.115, 47.204, 50.345, 40.413, 39.577, 46.084, 71.145, 56.548, 56.844, 53.762, 52.042, 89.175
1641.143, 39.925, 43.786, 53.778, 48.384, 40.472, 43.619, 46.694, 42.844, 43.36, 43.415, 51.822, 52.112, 28.031, 21.317, 77.44
1642.791, 29.195, 32.058, 48.043, 55.654, 44.74, 53.894, 34.976, 34.111, 52.636, 43.686, 59.097, 28.381, 40.299, 21.592, 50.705
1644.439, 59.465, 67.331, 61.308, 74.924, 42.007, 58.169, 59.257, 55.378, 50.912, 63.956, 54.371, 47.65, 66.568, 42.867, 57.971
1646.087, 67.735, 65.604, 53.573, 67.193, 49.275, 48.443, 51.539, 66.645, 70.188, 72.226, 74.646, 62.918, 63.837, 56.142, 76.236
1647.733, 39.005, 41.876, 49.838, 53.463, 37.543, 19.718, 46.82, 22.912, 35.464, 52.497, 34.92, 25.187, 36.106, 47.416, 52.501
1649.380, 55.276, 57.149, 54.103, 56.732, 32.81, 47.992, 40.102, 37.179, 54.74, 54.767, 47.194, 56.456, 71.375, 49.691, 68.767
1651.025, 48.546, 63.421, 53.367, 45.002, 28.078, 44.267, 28.383, 36.446, 45.016, 38.038, 44.469, 46.724, 51.643, 36.966, 57.032
1652.670, 31.816, 41.694, 41.632, 45.272, 32.346, 44.542, 39.665, 26.713, 39.292, 36.308, 49.743, 37.993, 42.912, 46.241, 66.298
1654.315, 61.086, 61.967, 74.897, 51.541, 47.613, 53.816, 58.946, 49.98, 73.568, 64.578, 78.018, 50.261, 47.181, 49.516, 66.563
1655.959, 51.356, 50.239, 58.162, 53.811, 47.881, 38.091, 45.227, 40.247, 56.844, 53.849, 51.292, 45.53, 33.45, 35.79, 63.828
1657.603, 50.626, 57.512, 65.427, 66.08, 43.149, 51.366, 44.509, 42.514, 53.12, 57.119, 56.567, 38.799, 49.719, 40.065, 60.094
1659.246, 43.896, 52.784, 54.692, 63.35, 48.416, 45.64, 44.79, 29.781, 65.396, 50.39, 48.841, 41.067, 51.987, 27.34, 69.359
1660.888, 62.166, 66.057, 55.956, 65.62, 53.684, 52.915, 55.072, 53.048, 71.672, 88.66, 65.115, 63.336, 64.256, 57.615, 66.624
1662.530, 79.437, 78.33, 75.221, 77.889, 63.952, 53.19, 62.353, 62.315, 57.948, 61.931, 60.39, 59.604, 70.525, 65.89, 95.89
1664.171, 32.707, 52.602, 59.486, 40.159, 29.219, 40.464, 28.635, 35.582, 52.224, 38.201, 50.664, 49.873, 54.794, 45.164, 70.155
1665.812, 45.977, 62.875, 67.751, 41.428, 46.487, 37.739, 42.916, 42.849, 33.5, 36.471, 45.939, 62.142, 48.063, 33.439, 61.421
1667.453, 35.247, 42.147, 55.016, 51.698, 38.755, 44.013, 29.198, 34.116, 55.776, 44.742, 58.213, 52.41, 53.331, 40.714, 53.686
1669.092, 59.517, 60.42, 63.281, 66.968, 54.022, 52.288, 45.479, 55.383, 68.052, 84.012, 73.488, 44.679, 51.6, 50.989, 76.951
1670.732, 56.787, 44.693, 48.545, 54.237, 45.29, 47.563, 42.761, 41.65, 59.328, 55.283, 48.762, 52.947, 36.869, 47.264, 64.217
1672.370, 70.057, 54.965, 70.81, 60.507, 68.558, 47.837, 58.042, 56.917, 51.604, 68.553, 53.036, 57.216, 65.138, 43.538, 75.482
1674.008, 50.328, 55.238, 51.075, 63.776, 36.825, 44.112, 59.324, 43.184, 46.88, 60.823, 57.311, 52.485, 63.406, 47.813, 60.747
1675.646, 69.598, 63.51, 59.34, 71.046, 54.093, 54.387, 60.605, 48.451, 58.157, 47.094, 50.585, 49.753, 63.675, 40.088, 78.013
1677.283, 37.868, 54.783, 44.605, 50.316, 36.361, 33.661, 45.887, 39.718, 47.433, 57.364, 40.86, 49.022, 46.944, 58.363, 72.278
1678.920, 54.138, 62.055, 54.869, 41.585, 41.628, 41.936, 37.168, 35.985, 39.709, 51.635, 56.134, 52.291, 47.213, 59.638, 52.543
1680.556, 55.408, 42.328, 42.134, 29.855, 45.896, 29.21, 35.45, 29.252, 40.985, 40.905, 50.409, 48.559, 31.482, 31.912, 61.809
1682.191, 51.678, 56.601, 63.399, 51.124, 45.164, 66.485, 53.731, 29.519, 56.261, 58.176, 62.683, 54.828, 52.75, 40.187, 89.074
1683.826, 57.948, 58.873, 78.664, 64.394, 62.431, 61.76, 63.013, 51.786, 83.537, 69.446, 69.957, 55.096, 65.019, 54.462, 71.34
1685.460, 46.218, 51.146, 39.929, 69.664, 52.699, 52.034, 45.294, 53.053, 61.813, 69.716, 58.232, 44.365, 60.288, 23.737, 42.605
1687.094, 56.489, 59.418, 62.194, 67.933, 46.967, 45.309, 58.576, 55.32, 65.089, 70.987, 72.506, 32.634, 56.557, 62.012, 58.87
1688.727, 57.759, 65.691, 46.458, 60.203, 52.234, 41.584, 59.857, 48.587, 48.365, 59.257, 31.781, 42.902, 51.826, 48.286, 61.136
1690.360, 53.029, 67.964, 68.723, 65.472, 50.502, 44.858, 59.139, 44.854, 52.641, 57.528, 53.055, 66.171, 83.094, 51.561, 67.401
1691.992, 67.299, 60.236, 58.988, 56.742, 59.77, 52.133, 39.42, 43.121, 53.917, 59.798, 59.33, 60.439, 68.363, 50.836, 65.666
1693.624, 55.569, 52.509, 48.253, 50.012, 50.037, 53.407, 29.702, 45.388, 41.193, 36.068, 50.604, 50.708, 44.632, 45.111, 64.932
1695.255, 26.839, 42.781, 46.518, 35.281, 23.305, 18.682, 26.983, 24.655, 48.469, 42.339, 45.878, 30.977, 32.901, 36.386, 51.197
1696.886, 47.109, 66.054, 62.783, 39.551, 47.573, 49.957, 45.265, 35.922, 51.745, 43.609, 62.153, 47.245, 41.17, 46.66, 63.463
1698.516, 71.38, 54.327, 76.047, 73.82, 56.84, 65.231, 71.546, 50.189, 57.021, 83.88, 73.427, 65.514, 76.438, 46.935, 86.728
1700.145, 66.65, 62.599, 74.312, 83.09, 60.108, 72.506, 76.828, 68.456, 74.297, 84.15, 66.702, 65.783, 58.707, 63.21, 80.993
1701.774, 62.92, 48.872, 53.577, 71.36, 41.376, 45.781, 55.109, 50.723, 53.573, 69.42, 47.976, 50.051, 62.976, 52.485, 66.259
1703.403, 52.19, 63.144, 45.842, 59.629, 41.643, 34.055, 34.391, 35.99, 35.849, 48.691, 59.25, 53.32, 46.245, 42.76, 54.524
1705.031, 65.46, 65.417, 61.107, 56.899, 42.911, 66.33, 52.672, 58.257, 64.125, 61.961, 60.525, 69.588, 54.514, 67.035, 90.789
1706.658, 50.73, 55.69, 74.372, 53.168, 53.179, 42.605, 40.954, 36.524, 44.401, 57.232, 59.799, 54.857, 51.782, 38.309, 79.055
1708.285, 44.0, 40.962, 75.636, 40.438, 47.446, 47.879, 57.235, 41.791, 47.677, 53.502, 51.074, 54.126, 53.051, 39.584, 68.32
1709.911, 60.27, 66.235, 69.901, 81.707, 56.714, 55.154, 46.516, 63.058, 78.953, 59.773, 72.348, 62.394, 40.32, 48.859, 69.586
1711.537, 66.541, 72.507, 70.166, 75.977, 64.982, 70.428, 80.798, 71.325, 77.229, 89.043, 77.623, 58.663, 60.589, 64.134, 90.851
1713.162, 56.811, 58.78, 52.431, 67.247, 52.249, 50.703, 78.079, 52.592, 56.505, 60.313, 60.897, 51.931, 66.857, 47.409, 67.116
1714.787, 84.081, 100.053, 91.696, 87.516, 70.517, 84.978, 87.361, 84.859, 79.781, 76.584, 81.171, 83.2, 82.126, 68.683, 87.382
1716.411, 60.351, 47.325, 48.961, 71.786, 50.785, 51.252, 43.642, 32.126, 44.057, 45.854, 57.446, 53.469, 51.395, 46.958, 69.647
1718.034, 34.621, 48.598, 36.225, 48.055, 42.052, 33.527, 26.924, 23.393, 41.333, 49.125, 44.72, 28.737, 43.664, 42.233, 42.912
1719.657, 39.891, 55.87, 53.49, 33.325, 42.32, 36.802, 17.205, 43.66, 63.609, 56.395, 46.995, 45.006, 54.933, 61.508, 62.178
1721.280, 71.161, 69.143, 68.755, 58.595, 46.588, 49.076, 60.487, 47.927, 48.885, 53.665, 71.269, 72.274, 71.201, 61.783, 83.443
1722.902, 55.431, 45.415, 52.02, 40.864, 41.855, 48.351, 42.768, 42.194, 64.161, 46.936, 47.544, 42.543, 46.47, 30.057, 78.709
1724.523, 51.702, 49.688, 66.285, 66.134, 57.123, 58.625, 62.05, 49.461, 56.438, 70.206, 65.818, 61.812, 54.739, 38.332, 72.974
1726.144, 41.972, 51.961, 59.549, 59.403, 47.391, 61.9, 50.331, 51.728, 74.714, 71.477, 75.092, 53.08, 53.008, 33.607, 56.239
1727.764, 57.242, 51.233, 45.814, 65.673, 49.658, 51.175, 46.613, 46.995, 64.99, 61.747, 57.367, 27.349, 44.277, 43.882, 59.505
1729.384, 80.512, 87.506, 78.079, 77.943, 67.926, 67.449, 72.894, 70.262, 73.266, 74.018, 76.641, 56.618, 78.545, 62.157, 78.77
1731.003, 61.782, 54.778, 78.344, 49.212, 73.194, 47.724, 63.176, 35.529, 54.542, 48.288, 44.916, 41.886, 65.814, 46.431, 82.035
1732.622, 48.052, 43.051, 42.609, 57.482, 47.461, 33.999, 40.457, 34.796, 47.818, 50.558, 52.19, 60.155, 59.083, 47.706, 53.301
1734.240, 55.322, 65.324, 52.874, 65.751, 39.729, 47.273, 26.739, 42.063, 53.094, 45.829, 65.465, 52.423, 53.352, 41.981, 76.566
1735.858, 51.593, 69.596, 71.138, 61.021, 45.997, 51.548, 48.02, 59.33, 72.37, 70.099, 59.739, 68.692, 53.621, 64.256, 80.832
1737.475, 40.863, 48.869, 70.403, 54.291, 45.264, 44.822, 43.302, 46.597, 59.646, 59.37, 74.013, 52.961, 43.889, 51.531, 67.097
1739.091, 52.133, 53.141, 55.668, 47.56, 49.532, 51.097, 50.583, 50.864, 55.922, 68.64, 62.288, 50.229, 62.158, 41.805, 67.362
1740.707, 53.403, 46.414, 38.933, 67.83, 42.8, 45.372, 49.865, 55.131, 60.198, 65.91, 59.562, 35.498, 46.427, 26.08, 56.628
1742.323, 26.673, 32.687, 34.198, 59.099, 35.067, 25.646, 31.146, 23.398, 57.474, 46.181, 41.837, 38.766, 35.696, 47.355, 62.893
1743.938, 60.943, 74.959, 47.463, 71.369, 39.335, 52.921, 50.428, 57.665, 52.75, 51.451, 64.111, 43.035, 60.965, 46.63, 55.158
1745.552, 47.213, 63.232, 59.727, 66.639, 38.603, 48.196, 42.709, 40.932, 42.026, 46.722, 50.386, 48.304, 53.233, 53.905, 56.424
1747.166, 44.483, 47.504, 60.992, 41.908, 45.87, 29.47, 37.991, 38.199, 38.302, 40.992, 53.66, 50.572, 41.502, 36.179, 71.689
1748.779, 55.754, 60.777, 69.257, 52.178, 46.138, 45.745, 56.272, 27.466, 41.578, 66.262, 51.934, 61.841, 61.771, 48.454, 62.955
1750.392, 23.024, 45.05, 49.522, 44.447, 37.406, 56.02, 41.554, 34.733, 54.854, 55.533, 55.209, 35.11, 51.04, 39.729, 56.22
1752.004, 66.294, 68.322, 65.787, 76.717, 37.673, 48.294, 47.835, 48.0, 58.13, 59.803, 77.483, 56.378, 57.308, 58.004, 83.485
1753.616, 58.564, 67.595, 68.052, 67.987, 58.941, 57.569, 63.117, 68.267, 80.406, 72.074, 66.758, 59.647, 63.577, 53.279, 80.751
1755.227, 49.834, 54.867, 50.316, 55.256, 40.209, 36.843, 43.398, 33.534, 52.682, 42.344, 45.032, 38.915, 50.846, 42.554, 44.016
1756.838, 32.104, 44.14, 42.581, 43.526, 34.476, 41.118, 53.68, 47.801, 43.958, 45.615, 47.307, 55.184, 41.115, 35.828, 59.281
1758.448, 67.374, 65.412, 50.846, 74.795, 61.744, 48.393, 52.961, 49.068, 56.234, 61.885, 54.581, 49.453, 62.384, 53.103, 70.547
1760.057, 58.645, 75.685, 59.111, 72.065, 58.012, 58.667, 54.242, 52.335, 61.51, 63.155, 67.855, 64.721, 53.652, 72.378, 77.812
1761.666, 61.915, 58.958, 77.376, 60.335, 45.279, 71.942, 51.524, 46.602, 53.786, 63.426, 76.13, 40.99, 59.921, 54.653, 72.078
1763.275, 68.185, 47.23, 63.64, 44.604, 49.547, 53.217, 44.805, 62.869, 54.062, 67.696, 63.404, 56.258, 73.19, 36.928, 87.343
1764.883, 48.455, 48.503, 53.905, 46.874, 44.815, 44.491, 64.087, 26.136, 55.338, 70.967, 65.679, 56.527, 46.459, 32.202, 79.608
1766.490, 38.725, 65.775, 63.17, 46.143, 55.082, 46.766, 39.368, 48.403, 49.614, 44.237, 39.953, 54.796, 40.728, 48.477, 66.874
1768.097, 46.995, 67.048, 43.435, 67.413, 50.35, 53.04, 56.65, 45.67, 65.89, 55.507, 63.228, 49.064, 53.996, 48.752, 60.139
1769.703, 44.265, 71.321, 55.7, 70.683, 40.618, 44.315, 54.931, 64.937, 62.166, 55.778, 45.502, 27.333, 75.265, 50.027, 54.404
1771.309, 50.535, 53.593, 57.965, 50.952, 49.885, 45.59, 48.213, 38.204, 49.442, 47.048, 32.776, 37.601, 61.534, 47.302, 62.67
1772.914, 40.806, 53.866, 63.229, 59.222, 39.153, 54.864, 49.494, 34.471, 49.718, 46.319, 48.051, 56.87, 54.803, 46.576, 64.935
1774.519, 50.076, 64.138, 77.494, 65.491, 48.421, 61.139, 55.776, 35.738, 61.995, 64.589, 56.325, 65.139, 40.072, 49.851, 65.2
1776.123, 61.346, 69.411, 60.759, 73.761, 56.688, 60.414, 35.057, 53.005, 61.271, 61.86, 71.6, 64.407, 63.34, 60.126, 94.466
1777.727, 39.616, 47.684, 68.024, 55.031, 35.956, 40.688, 46.339, 42.272, 48.547, 55.13, 64.874, 48.676, 42.609, 44.401, 75.731
1779.330, 54.886, 36.956, 57.289, 36.3, 44.224, 46.963, 40.62, 54.539, 50.823, 54.4, 50.149, 40.945, 49.878, 46.676, 50.997
1780.932, 70.156, 60.229, 54.554, 66.57, 47.491, 40.237, 66.902, 54.806, 56.099, 81.671, 65.423, 59.213, 57.147, 42.95, 74.262
1782.534, 63.426, 65.501, 59.818, 63.839, 49.759, 46.512, 48.183, 49.073, 68.375, 61.941, 48.697, 50.482, 50.416, 53.225, 70.527
1784.136, 57.696, 66.774, 55.083, 77.109, 39.027, 59.787, 47.465, 54.34, 62.651, 44.212, 43.972, 50.75, 50.684, 47.5, 71.793
1785.737, 57.967, 54.047, 46.348, 48.379, 24.294, 49.061, 42.746, 32.607, 25.927, 36.482, 59.246, 35.019, 44.953, 35.775, 58.058
1787.337, 55.237, 43.319, 58.613, 53.648, 45.562, 39.336, 31.028, 48.874, 51.203, 55.752, 51.521, 55.288, 52.222, 52.05, 73.323
1788.937, 62.507, 52.592, 75.878, 52.918, 46.83, 41.611, 62.309, 40.14, 54.479, 47.023, 52.795, 63.556, 39.491, 43.324, 77.589
1790.536, 38.777, 53.864, 50.143, 48.187, 47.097, 58.885, 37.591, 31.407, 46.755, 60.293, 66.069, 49.825, 43.759, 39.599, 63.854
1792.135, 29.047, 52.137, 54.407, 42.457, 30.365, 39.16, 38.872, 37.674, 58.031, 55.564, 59.344, 44.093, 52.028, 44.874, 65.12
1793.733, 42.317, 63.41, 58.672, 62.727, 48.633, 46.434, 63.154, 51.941, 57.307, 57.834, 54.618, 45.362, 55.297, 38.149, 72.385
1795.331, 62.587, 72.682, 62.937, 67.996, 53.901, 56.709, 64.435, 50.208, 73.583, 62.104, 64.893, 51.631, 79.566, 51.424, 68.65
1796.928, 77.858, 88.955, 76.202, 73.266, 55.168, 62.984, 75.717, 69.475, 57.859, 72.375, 55.167, 68.899, 60.835, 65.698, 82.916
1798.524, 58.128, 72.227, 49.467, 73.535, 53.436, 52.258, 58.998, 61.742, 46.135, 54.645, 57.442, 57.168, 59.103, 49.973, 65.181
1800.120, 59.398, 57.5, 55.731, 66.805, 54.704, 62.533, 46.28, 49.009, 51.411, 44.916, 53.716, 57.437, 44.372, 62.248, 72.446
1801.716, 61.668, 54.772, 78.996, 63.074, 47.971, 49.808, 44.561, 38.276, 52.687, 65.186, 60.99, 59.705, 63.641, 60.523, 68.712
1803.311, 74.938, 42.045, 66.261, 51.344, 50.239, 55.082, 54.843, 47.543, 71.963, 80.457, 68.265, 57.974, 63.91, 56.798, 72.977
1804.905, 65.046, 62.161, 72.368, 61.464, 65.355, 50.188, 59.943, 53.659, 57.08, 74.568, 69.393, 71.085, 59.019, 60.903, 88.098
1806.499, 51.154, 71.277, 60.474, 54.585, 49.472, 43.294, 56.043, 34.774, 48.197, 71.68, 48.521, 60.197, 51.128, 29.008, 68.218
1808.092, 50.262, 68.393, 55.58, 53.705, 51.588, 54.4, 56.143, 43.89, 57.314, 45.792, 61.649, 58.308, 60.238, 53.112, 53.339
1809.685, 52.369, 65.509, 62.687, 74.826, 46.705, 67.505, 67.244, 42.005, 69.431, 69.904, 67.777, 36.42, 57.347, 53.217, 64.46
1811.277, 59.477, 69.625, 69.793, 74.946, 51.821, 53.611, 62.344, 69.121, 51.547, 56.016, 49.906, 43.531, 55.456, 53.322, 63.58
1812.869, 63.585, 62.741, 79.899, 71.066, 63.938, 51.717, 58.444, 51.236, 55.664, 74.128, 64.034, 59.642, 57.566, 47.427, 79.701
1814.460, 52.693, 60.857, 67.006, 68.187, 62.055, 49.823, 46.544, 46.352, 65.781, 63.24, 57.162, 66.754, 53.675, 71.532, 86.822
1816.051, 26.801, 54.973, 54.112, 45.307, 29.171, 43.928, 15.645, 26.467, 32.898, 38.351, 47.29, 30.865, 45.784, 37.637, 58.942
1817.641, 45.909, 35.089, 67.219, 60.428, 41.288, 57.034, 42.745, 52.583, 60.015, 56.463, 54.418, 57.977, 36.894, 46.742, 82.063
1819.231, 59.017, 53.205, 68.325, 52.548, 42.404, 46.14, 58.845, 41.698, 66.132, 84.575, 66.546, 48.088, 70.003, 50.847, 78.184
1820.820, 70.124, 74.321, 68.431, 66.668, 60.521, 58.246, 65.945, 56.813, 65.249, 85.687, 73.675, 66.2, 79.112, 67.952, 81.304
1822.408, 62.232, 66.437, 60.538, 68.789, 54.637, 44.352, 51.046, 55.929, 60.365, 45.799, 56.803, 56.311, 51.222, 38.057, 64.425
1823.996, 41.34, 52.553, 46.644, 59.909, 42.754, 45.457, 43.146, 40.044, 52.482, 29.911, 32.931, 50.423, 50.331, 34.162, 57.545
1825.584, 51.448, 41.669, 48.751, 64.029, 35.87, 49.563, 36.246, 34.16, 56.599, 33.022, 58.059, 33.534, 47.44, 42.267, 55.666
1827.170, 64.556, 50.785, 57.857, 53.15, 66.987, 47.669, 52.346, 59.275, 50.716, 77.134, 74.187, 63.646, 64.55, 55.371, 76.787
1828.757, 65.664, 50.901, 70.963, 57.27, 65.103, 30.775, 39.447, 48.391, 61.833, 64.246, 54.315, 59.757, 57.659, 61.476, 92.907
1830.342, 53.771, 61.017, 62.07, 40.391, 40.22, 38.88, 60.547, 23.506, 38.95, 66.358, 55.443, 61.868, 37.768, 56.581, 78.028
1831.928, 34.879, 71.133, 49.176, 54.511, 49.336, 40.986, 45.647, 39.622, 55.066, 64.47, 67.572, 63.98, 58.878, 50.686, 55.149
1833.512, 54.987, 61.249, 49.282, 71.631, 41.453, 63.092, 51.747, 51.737, 74.183, 64.582, 56.7, 55.091, 60.987, 53.791, 72.269
1835.097, 63.095, 68.365, 73.389, 76.752, 56.569, 58.198, 73.848, 66.853, 66.3, 84.694, 76.828, 76.203, 69.096, 62.896, 78.39
1836.680, 70.203, 82.481, 75.495, 60.872, 66.686, 66.304, 68.948, 64.968, 61.417, 63.805, 57.956, 63.314, 63.206, 74.001, 76.51
1838.263, 49.311, 45.597, 35.602, 45.993, 42.802, 47.409, 53.048, 51.083, 40.534, 42.917, 39.084, 50.426, 45.315, 35.106, 53.631
1839.846, 54.418, 66.713, 60.708, 70.113, 52.919, 55.515, 38.148, 43.199, 53.651, 50.029, 54.212, 48.537, 48.424, 52.211, 75.752
1841.428, 40.526, 50.829, 58.814, 52.233, 38.035, 42.621, 24.249, 30.314, 53.768, 59.141, 41.34, 40.649, 62.534, 56.316, 62.872
1843.009, 47.634, 50.945, 56.921, 57.354, 50.152, 42.727, 46.349, 37.43, 43.884, 85.253, 67.469, 53.76, 68.643, 58.421, 72.993
1844.590, 66.742, 61.061, 63.027, 54.474, 48.268, 39.832, 56.449, 44.545, 69.001, 76.365, 71.597, 57.872, 57.752, 53.526, 78.114
1846.171, 46.85, 58.177, 56.133, 44.594, 39.385, 34.938, 37.549, 36.661, 47.118, 46.477, 43.725, 46.983, 35.862, 30.63, 76.234
1847.750, 54.958, 72.293, 61.24, 68.715, 58.501, 58.044, 58.65, 52.776, 68.235, 62.588, 70.853, 67.094, 60.971, 57.735, 78.355
1849.330, 66.066, 73.409, 75.346, 83.835, 56.618, 85.15, 77.75, 62.892, 89.352, 76.7, 77.981, 58.206, 79.08, 61.84, 74.476
1850.909, 80.173, 73.525, 59.453, 73.956, 68.735, 60.256, 66.85, 59.007, 68.469, 72.812, 71.109, 54.317, 64.19, 65.945, 75.596
1852.487, 49.281, 46.641, 54.559, 50.076, 52.851, 34.361, 38.95, 39.123, 42.586, 55.924, 47.237, 31.429, 36.299, 44.05, 62.717
1854.064, 50.389, 52.757, 49.665, 53.196, 60.968, 36.467, 42.051, 39.238, 50.702, 49.036, 47.366, 50.54, 55.408, 53.155, 74.837
1855.642, 52.497, 56.873, 62.772, 52.317, 36.084, 34.573, 31.151, 29.354, 42.819, 61.148, 63.494, 55.652, 52.518, 41.26, 72.958
1857.218, 57.605, 64.989, 74.878, 72.437, 50.201, 64.679, 55.251, 50.469, 71.936, 90.259, 71.622, 72.763, 76.627, 39.365, 87.079
1858.794, 42.713, 53.105, 69.985, 50.558, 37.317, 34.784, 46.351, 34.584, 57.053, 58.371, 56.75, 44.875, 54.736, 51.47, 69.199
1860.370, 57.82, 69.221, 73.091, 74.678, 61.434, 52.89, 65.452, 38.7, 62.17, 51.483, 70.878, 69.986, 70.846, 66.575, 81.32
1861.945, 55.928, 87.337, 56.197, 72.798, 56.55, 55.996, 61.552, 50.815, 58.287, 54.595, 60.006, 61.097, 56.955, 33.68, 77.441
1863.519, 68.036, 69.453, 56.304, 53.919, 49.667, 57.102, 41.652, 54.931, 64.404, 41.707, 50.134, 53.209, 55.064, 47.785, 68.561
1865.093, 63.144, 61.569, 60.41, 82.039, 58.783, 49.207, 54.752, 60.046, 63.52, 73.819, 67.263, 63.32, 47.174, 53.89, 67.682
1866.666, 47.252, 42.685, 49.516, 43.159, 44.9, 46.313, 41.853, 34.162, 47.637, 51.931, 56.391, 36.432, 55.283, 41.994, 52.802
1868.239, 56.36, 50.801, 60.623, 58.28, 50.016, 36.419, 51.953, 46.277, 37.754, 72.042, 57.519, 52.543, 52.392, 40.099, 57.923
1869.812, 41.468, 49.917, 69.729, 42.4, 38.133, 53.525, 33.053, 35.393, 32.871, 63.154, 42.647, 53.655, 26.501, 36.204, 72.044
1871.383, 47.575, 68.033, 60.836, 52.521, 51.249, 53.631, 55.153, 39.508, 48.988, 51.266, 78.775, 60.766, 57.611, 48.309, 70.164
1872.955, 39.683, 61.149, 68.942, 66.641, 52.366, 71.736, 38.254, 44.624, 61.105, 56.378, 63.903, 42.878, 55.72, 46.414, 65.285
1874.525, 50.791, 70.265, 55.048, 63.761, 51.482, 54.842, 58.354, 52.739, 60.221, 68.49, 69.032, 44.989, 51.829, 62.519, 88.406
1876.095, 53.899, 58.381, 55.155, 59.882, 54.599, 36.948, 56.454, 37.854, 48.338, 42.602, 65.16, 43.101, 56.939, 30.624, 70.526
1877.665, 47.007, 50.497, 56.261, 66.002, 55.715, 50.054, 48.554, 54.97, 44.455, 49.714, 49.288, 54.212, 52.048, 51.729, 64.647
1879.234, 62.115, 68.613, 53.368, 57.123, 44.832, 56.159, 41.655, 67.085, 55.572, 52.825, 52.416, 47.323, 49.157, 33.834, 63.768
1880.802, 52.222, 40.729, 74.474, 66.243, 42.948, 50.265, 39.755, 51.201, 56.689, 62.937, 48.544, 54.435, 61.267, 42.939, 79.888
1882.370, 54.33, 52.845, 63.58, 68.363, 40.065, 45.371, 39.855, 40.316, 53.806, 74.049, 71.672, 50.546, 67.376, 53.044, 73.009
1883.938, 70.438, 75.961, 75.687, 66.484, 64.181, 46.477, 75.955, 53.432, 51.923, 81.161, 78.8, 63.658, 72.485, 79.149, 93.129
1885.505, 71.546, 68.077, 67.793, 46.604, 56.298, 50.583, 57.056, 51.547, 70.039, 65.273, 56.929, 59.769, 53.595, 39.253, 79.25
1887.071, 61.654, 81.193, 83.899, 62.724, 56.415, 69.688, 72.156, 55.663, 77.156, 63.385, 79.057, 71.881, 77.704, 50.358, 88.371
1888.637, 52.762, 66.309, 65.006, 75.845, 55.531, 63.794, 73.256, 48.778, 72.273, 64.496, 68.185, 55.992, 83.813, 46.463, 77.491
1890.202, 53.87, 57.425, 50.112, 67.965, 48.648, 44.9, 56.356, 47.894, 54.39, 65.608, 57.313, 42.104, 53.923, 50.568, 60.612
1891.767, 52.977, 52.541, 60.219, 52.086, 57.764, 43.006, 44.457, 50.009, 62.507, 75.72, 42.441, 44.215, 41.032, 45.673, 63.733
1893.331, 60.085, 61.657, 71.325, 72.206, 60.881, 43.111, 53.557, 34.125, 44.624, 58.832, 63.569, 64.327, 54.141, 49.778, 75.853
1894.895, 47.193, 54.773, 48.431, 56.326, 28.997, 38.217, 34.657, 37.24, 44.741, 40.944, 44.697, 51.438, 38.251, 47.883, 64.974
1896.458, 49.301, 51.889, 62.538, 51.447, 40.114, 51.323, 38.757, 30.355, 54.857, 68.056, 54.826, 41.549, 50.36, 43.988, 71.094
1898.020, 45.409, 50.005, 53.644, 53.567, 25.23, 40.429, 30.858, 39.471, 51.974, 54.168, 55.954, 46.661, 44.469, 45.093, 64.215
1899.582, 56.517, 72.121, 80.751, 43.688, 57.347, 43.535, 52.958, 38.586, 62.091, 48.279, 66.082, 51.772, 48.579, 61.198, 68.336
1901.144, 66.624, 87.237, 56.857, 65.808, 65.463, 59.64, 71.058, 59.702, 63.208, 62.391, 72.21, 66.884, 62.688, 64.303, 82.456
1902.705, 68.732, 57.353, 59.963, 70.928, 48.58, 61.746, 60.158, 52.817, 81.325, 50.503, 63.338, 44.995, 61.797, 48.408, 77.577
1904.265, 57.84, 53.469, 39.07, 57.049, 51.696, 63.852, 55.259, 55.933, 55.442, 65.615, 54.466, 51.107, 50.907, 35.512, 62.698
1905.825, 56.948, 57.585, 68.176, 74.169, 56.813, 57.958, 49.359, 51.048, 60.559, 70.727, 73.594, 33.218, 58.016, 54.617, 58.818
1907.384, 72.056, 43.701, 65.282, 63.289, 42.929, 41.063, 41.459, 47.164, 50.675, 59.839, 46.723, 51.33, 49.125, 47.722, 77.939
1908.943, 61.164, 60.817, 76.389, 66.41, 57.046, 43.169, 46.559, 62.279, 53.792, 69.951, 66.851, 65.441, 52.235, 61.827, 81.06
1910.502, 51.271, 57.933, 67.495, 58.53, 55.162, 47.275, 43.66, 43.395, 55.909, 47.062, 65.979, 61.553, 46.344, 53.932, 78.18
1912.059, 39.379, 58.049, 59.602, 39.651, 35.279, 51.381, 56.76, 34.51, 51.026, 54.174, 69.107, 37.664, 65.453, 48.037, 68.301
1913.616, 50.487, 77.165, 60.708, 59.771, 50.395, 58.487, 52.86, 38.625, 63.143, 68.286, 53.235, 55.775, 49.563, 44.142, 72.421
1915.173, 54.595, 76.281, 69.814, 81.891, 55.512, 57.592, 78.96, 68.741, 82.26, 67.398, 62.363, 76.887, 65.672, 69.247, 88.542
1916.729, 56.703, 58.397, 59.921, 67.012, 51.628, 56.698, 55.06, 37.856, 48.377, 51.51, 45.491, 41.998, 46.781, 44.352, 54.663
1918.285, 60.811, 48.513, 54.027, 70.132, 42.745, 63.804, 56.161, 51.972, 49.493, 69.622, 71.62, 64.11, 49.891, 49.457, 67.783
1919.840, 58.919, 54.629, 62.134, 62.253, 49.861, 53.91, 55.261, 46.087, 47.61, 52.734, 54.748, 46.221, 50.0, 36.562, 67.904
1921.394, 61.026, 58.745, 63.24, 59.373, 65.978, 45.015, 54.361, 58.203, 54.727, 67.845, 58.876, 54.333, 71.109, 61.667, 79.025
1922.948, 64.134, 80.861, 72.346, 70.493, 65.095, 54.121, 63.461, 43.318, 69.844, 74.957, 72.004, 59.444, 72.219, 69.771, 93.145
1924.501, 62.242, 62.977, 69.453, 38.614, 42.211, 52.227, 50.562, 49.434, 47.961, 62.069, 60.132, 57.556, 65.328, 55.876, 86.266
1926.054, 51.35, 57.093, 40.559, 43.734, 32.328, 42.333, 47.662, 34.549, 48.078, 50.181, 49.26, 52.667, 50.437, 42.981, 68.386
1927.607, 58.458, 65.209, 59.665, 65.854, 49.444, 65.438, 52.762, 51.665, 52.194, 56.293, 61.388, 64.778, 56.547, 51.086, 80.507
1929.158, 62.566, 67.325, 59.772, 83.975, 67.561, 68.544, 59.862, 46.78, 73.311, 79.405, 83.517, 59.89, 58.656, 54.191, 68.628
1930.710, 67.673, 59.441, 62.878, 85.095, 72.677, 58.65, 58.963, 80.896, 59.428, 76.516, 66.645, 65.001, 54.765, 61.296, 71.748
1932.260, 68.781, 65.557, 75.985, 70.216, 85.794, 52.756, 65.063, 66.011, 77.545, 71.628, 58.773, 60.113, 53.875, 42.401, 67.869
1933.811, 60.889, 63.673, 57.091, 50.336, 59.91, 39.862, 45.163, 41.126, 43.662, 76.74, 47.901, 58.224, 59.984, 52.506, 64.99
1935.360, 37.997, 44.789, 58.197, 51.456, 44.027, 36.967, 36.263, 15.242, 39.779, 49.852, 52.029, 29.336, 49.093, 36.611, 67.11
1936.909, 59.105, 65.905, 76.304, 72.577, 59.143, 53.073, 54.364, 60.357, 69.896, 68.964, 66.157, 67.447, 69.203, 62.716, 90.231
1938.458, 46.213, 77.021, 62.41, 66.697, 31.26, 55.179, 53.464, 38.473, 64.012, 44.076, 68.286, 51.559, 59.312, 47.821, 73.352
1940.006, 63.321, 71.137, 56.517, 63.818, 54.376, 60.285, 69.564, 45.588, 59.129, 66.188, 63.414, 60.67, 55.421, 64.926, 79.472
1941.553, 43.428, 35.253, 50.623, 54.938, 39.493, 48.39, 48.664, 48.704, 53.246, 53.299, 65.542, 44.782, 43.53, 43.031, 60.593
1943.100, 60.536, 51.369, 59.729, 77.058, 57.609, 53.496, 50.765, 61.819, 65.363, 57.411, 54.67, 52.893, 46.64, 41.135, 74.713
1944.646, 68.644, 56.485, 57.836, 79.179, 62.726, 50.602, 41.865, 48.935, 72.48, 74.523, 66.798, 56.004, 71.749, 58.24, 66.834
1946.192, 79.752, 70.601, 91.942, 80.299, 60.842, 52.708, 71.965, 64.05, 58.597, 70.635, 80.926, 58.116, 59.858, 63.345, 71.955
1947.738, 44.86, 57.717, 65.048, 44.419, 34.959, 36.814, 31.065, 38.166, 42.714, 51.747, 56.054, 51.227, 46.968, 44.45, 73.075
1949.282, 55.968, 75.833, 73.155, 57.54, 48.075, 53.919, 53.166, 43.281, 39.83, 51.859, 56.183, 55.339, 65.077, 47.555, 74.196
1950.827, 52.075, 72.949, 77.261, 70.66, 52.192, 64.025, 63.266, 48.396, 71.947, 68.971, 85.311, 74.45, 80.186, 74.66, 79.317
1952.370, 60.183, 66.065, 70.368, 69.781, 55.308, 65.131, 69.366, 41.512, 74.064, 81.082, 75.439, 62.562, 60.296, 63.765, 80.437
1953.913, 38.291, 60.181, 49.474, 61.901, 51.425, 43.237, 32.466, 32.627, 56.181, 42.194, 44.567, 31.673, 40.405, 37.87, 58.558
1955.456, 60.399, 63.297, 74.58, 64.021, 60.541, 49.342, 58.567, 50.743, 66.298, 53.306, 69.695, 53.785, 54.514, 35.975, 59.679
1956.998, 71.507, 61.413, 67.687, 69.142, 53.658, 59.448, 70.667, 50.858, 56.415, 80.418, 65.823, 70.896, 66.624, 52.08, 76.799
1958.540, 70.615, 72.529, 67.793, 90.262, 73.775, 60.554, 62.767, 59.974, 78.532, 72.53, 76.951, 68.008, 77.733, 51.185, 75.92
1960.081, 59.723, 69.645, 74.899, 77.383, 62.891, 66.66, 67.867, 77.089, 75.648, 69.642, 54.08, 64.119, 63.842, 60.29, 89.04
1961.621, 49.83, 62.761, 45.006, 66.503, 53.008, 43.766, 48.968, 45.205, 48.765, 56.753, 47.208, 42.23, 58.952, 52.394, 61.161
1963.161, 71.938, 72.877, 84.112, 77.623, 48.124, 61.871, 52.068, 46.32, 55.882, 67.865, 63.336, 52.342, 77.061, 58.499, 102.282
1964.700, 76.046, 69.993, 61.219, 55.744, 57.241, 56.977, 62.168, 65.436, 68.999, 83.977, 76.464, 64.453, 71.17, 51.604, 98.402
1966.239, 64.154, 72.109, 75.325, 54.864, 55.357, 67.083, 54.268, 44.551, 80.116, 60.089, 73.592, 74.565, 59.28, 62.709, 83.523
1967.777, 56.262, 61.225, 53.431, 75.984, 51.474, 57.189, 59.369, 64.666, 55.233, 71.201, 76.72, 56.676, 57.389, 44.814, 59.644
1969.315, 66.37, 65.341, 66.538, 78.105, 72.59, 59.294, 61.469, 63.782, 71.35, 67.313, 79.848, 47.788, 64.498, 58.919, 75.764
1970.852, 46.477, 61.457, 61.644, 66.225, 53.707, 38.4, 56.569, 46.897, 49.466, 61.425, 39.977, 38.899, 46.608, 46.024, 64.885
1972.389, 70.585, 64.573, 60.751, 65.346, 56.823, 44.506, 62.669, 56.013, 51.583, 78.536, 51.105, 60.011, 58.717, 51.129, 80.005
1973.925, 59.693, 64.689, 63.857, 49.466, 48.94, 51.612, 44.77, 46.128, 51.7, 55.648, 62.233, 61.122, 63.826, 57.234, 76.126
1975.461, 47.801, 61.805, 68.963, 59.586, 37.056, 54.717, 44.87, 40.244, 53.817, 46.76, 66.361, 64.234, 66.936, 46.339, 73.247
1976.996, 51.909, 55.921, 55.07, 50.707, 20.173, 57.823, 29.97, 42.359, 38.934, 44.872, 37.489, 48.345, 33.045, 43.444, 68.367
1978.530, 42.017, 55.037, 60.176, 45.827, 39.289, 46.929, 50.07, 34.475, 65.051, 46.984, 50.617, 45.456, 37.154, 52.549, 56.488
1980.064, 61.124, 63.153, 66.282, 55.947, 51.406, 49.035, 53.171, 54.59, 68.167, 80.096, 71.745, 63.568, 57.264, 53.653, 82.609
1981.598, 60.232, 58.269, 66.389, 82.068, 55.522, 61.141, 55.271, 59.706, 75.284, 70.208, 74.874, 48.679, 51.373, 45.758, 69.729
1983.130, 81.34, 45.385, 63.495, 85.188, 52.639, 57.246, 51.371, 70.821, 73.401, 57.319, 60.002, 68.791, 65.482, 47.863, 70.85
1984.663, 37.448, 38.501, 50.602, 63.309, 34.755, 35.352, 45.471, 34.937, 54.518, 48.431, 47.13, 37.902, 48.592, 48.968, 53.971
1986.195, 73.556, 93.617, 92.708, 80.429, 59.872, 64.458, 63.572, 78.052, 66.635, 74.543, 87.258, 76.014, 78.701, 79.073, 95.091
1987.726, 43.664, 60.733, 56.814, 46.549, 36.988, 47.564, 47.672, 43.167, 52.752, 53.655, 54.386, 55.125, 55.81, 44.178, 69.212
1989.257, 46.772, 72.849, 63.921, 56.67, 50.105, 40.669, 44.772, 38.283, 45.869, 64.767, 67.514, 52.237, 65.92, 57.283, 57.332
1990.787, 57.879, 71.965, 55.027, 62.79, 49.221, 57.775, 55.872, 35.398, 62.985, 56.879, 79.643, 60.348, 60.029, 55.388, 80.453
1992.316, 54.987, 64.081, 62.134, 59.911, 38.338, 55.881, 50.973, 42.514, 73.102, 53.991, 53.771, 42.46, 60.138, 52.493, 78.574
1993.845, 51.095, 72.197, 66.24, 60.031, 45.455, 54.987, 60.073, 55.629, 79.219, 77.102, 46.899, 67.571, 55.248, 36.598, 69.694
1995.374, 77.203, 74.313, 80.346, 84.151, 72.571, 73.093, 80.173, 75.745, 74.336, 96.214, 72.027, 76.682, 79.357, 74.703, 95.815
1996.902, 51.311, 48.429, 40.453, 65.272, 46.688, 39.198, 44.273, 56.86, 58.453, 60.326, 67.155, 61.794, 51.466, 45.808, 58.936
1998.430, 50.419, 51.545, 44.559, 62.392, 48.804, 36.304, 37.374, 44.976, 31.57, 42.438, 41.283, 40.905, 46.576, 42.912, 70.056
1999.956, 46.526, 53.661, 54.665, 63.512, 45.921, 42.41, 44.474, 43.091, 47.687, 42.55, 59.411, 45.017, 65.685, 45.017, 66.177
2001.483, 58.634, 73.777, 65.772, 61.633, 39.037, 51.516, 46.574, 36.207, 55.803, 52.662, 61.54, 56.128, 69.794, 61.122, 81.297
2003.009, 59.742, 63.893, 65.878, 29.753, 44.154, 46.621, 41.674, 32.322, 43.92, 50.773, 64.668, 48.24, 47.904, 49.227, 86.418
2004.534, 49.816, 47.96, 49.948, 42.815, 30.214, 43.691, 44.741, 37.374, 43.975, 49.836, 53.733, 51.307, 28.971, 39.298, 70.482
2006.059, 52.89, 59.028, 66.018, 61.877, 61.274, 65.761, 58.807, 44.427, 75.03, 78.899, 71.798, 59.374, 51.039, 40.369, 66.547
2007.583, 60.965, 50.095, 60.088, 78.938, 54.335, 44.83, 59.873, 48.479, 65.085, 58.962, 63.862, 48.441, 54.107, 38.44, 54.611
2009.107, 46.039, 59.163, 62.158, 64.0, 58.395, 43.9, 37.939, 55.532, 60.14, 76.024, 48.927, 50.508, 57.174, 52.51, 71.675
2010.630, 63.113, 50.231, 70.228, 66.062, 60.456, 45.97, 47.005, 51.584, 55.195, 55.087, 53.992, 55.576, 52.242, 56.581, 65.739
2012.153, 57.187, 64.298, 64.298, 62.123, 56.516, 41.039, 60.071, 46.637, 42.25, 52.15, 61.057, 55.643, 69.31, 59.652, 62.804
2013.675, 46.261, 62.366, 57.369, 43.185, 28.576, 40.109, 45.137, 31.689, 48.305, 24.212, 50.122, 33.71, 50.377, 34.723, 62.868
2015.196, 46.335, 71.433, 67.439, 72.247, 56.637, 51.178, 35.203, 44.742, 67.36, 55.275, 53.187, 55.777, 53.445, 42.794, 86.932
2016.717, 54.41, 83.501, 78.509, 84.308, 54.697, 62.248, 67.269, 49.794, 81.415, 73.338, 78.252, 61.844, 74.513, 62.865, 82.996
2018.238, 51.484, 50.568, 66.579, 54.37, 44.757, 41.318, 49.336, 46.847, 57.47, 79.4, 56.317, 64.912, 64.58, 45.935, 74.061
2019.758, 51.558, 56.636, 50.649, 63.432, 58.818, 50.387, 59.402, 40.899, 66.525, 67.463, 68.382, 54.979, 58.648, 37.006, 66.125
2021.277, 55.632, 45.703, 46.719, 67.493, 62.878, 38.457, 46.468, 47.952, 65.58, 57.526, 43.447, 45.046, 48.716, 38.077, 64.189
2022.796, 50.706, 70.771, 71.789, 80.555, 45.939, 50.526, 53.534, 71.004, 77.635, 64.588, 75.512, 60.113, 60.783, 63.148, 59.254
2024.314, 88.78, 88.838, 69.859, 82.617, 72.999, 62.596, 48.6, 67.057, 69.69, 67.651, 76.577, 65.18, 80.851, 72.219, 87.318
2025.832, 49.855, 66.906, 63.929, 52.678, 33.059, 36.666, 39.666, 47.109, 52.745, 58.714, 47.641, 47.248, 49.919, 49.289, 76.382
2027.349, 55.929, 60.973, 64.999, 51.74, 45.12, 47.735, 39.732, 41.161, 34.8, 47.776, 43.706, 62.315, 57.986, 51.36, 73.446
2028.866, 41.003, 65.041, 58.069, 37.802, 32.18, 46.805, 54.798, 39.214, 53.855, 50.839, 59.771, 50.382, 59.054, 40.431, 60.511
2030.382, 62.077, 75.108, 65.139, 75.863, 61.24, 73.875, 57.865, 37.266, 79.91, 72.902, 80.836, 72.449, 57.122, 58.502, 79.575
2031.898, 47.151, 50.176, 54.209, 63.925, 56.301, 48.944, 46.931, 44.319, 54.965, 58.964, 50.901, 43.516, 53.189, 37.573, 69.639
2033.413, 46.225, 37.244, 52.279, 60.987, 52.361, 36.014, 60.997, 51.371, 53.02, 55.027, 49.966, 53.584, 49.257, 46.643, 57.703
2034.927, 49.299, 49.311, 41.349, 43.048, 49.422, 40.083, 52.063, 35.424, 37.075, 39.09, 54.031, 44.651, 38.325, 39.714, 61.768
2036.441, 54.374, 56.379, 71.419, 64.11, 58.482, 55.153, 51.129, 54.476, 68.13, 60.152, 56.096, 49.718, 42.392, 49.785, 65.832
2037.955, 56.448, 80.446, 65.489, 70.172, 47.542, 58.223, 48.195, 61.529, 55.185, 59.215, 55.161, 56.785, 74.46, 62.856, 71.896
2039.468, 68.522, 88.514, 77.559, 75.233, 60.603, 62.292, 53.261, 54.581, 74.24, 68.278, 73.226, 59.852, 89.528, 52.927, 88.96
2040.980, 48.596, 51.581, 60.629, 57.295, 38.663, 40.362, 38.327, 35.634, 45.295, 63.34, 63.291, 61.92, 63.595, 55.997, 83.025
2042.492, 61.67, 57.649, 65.699, 60.357, 39.723, 44.432, 57.393, 35.686, 57.35, 64.403, 50.356, 57.987, 58.663, 43.068, 81.089
2044.003, 59.744, 48.716, 58.769, 55.418, 50.784, 57.501, 66.46, 44.739, 67.405, 61.466, 71.421, 72.054, 58.731, 34.139, 81.153
2045.514, 83.819, 75.784, 63.839, 79.48, 57.844, 68.571, 87.526, 58.791, 76.46, 83.528, 80.485, 72.121, 64.798, 61.21, 74.217
2047.024, 39.893, 45.851, 41.909, 50.542, 43.905, 40.64, 29.592, 38.844, 46.515, 53.591, 43.55, 31.188, 48.866, 40.281, 52.282
2048.534, 31.967, 41.919, 57.979, 43.603, 38.965, 33.71, 31.658, 40.896, 53.569, 50.654, 43.615, 43.256, 35.934, 28.351, 49.346
2050.043, 68.041, 63.986, 63.05, 56.665, 46.025, 35.78, 54.724, 50.948, 45.624, 39.716, 46.68, 48.323, 65.002, 58.422, 80.41
2051.551, 65.115, 84.054, 70.12, 54.727, 58.086, 42.849, 51.79, 57.001, 57.679, 53.779, 63.745, 66.39, 67.069, 56.493, 64.475
2053.059, 46.189, 69.121, 75.19, 51.788, 47.146, 52.919, 44.856, 42.053, 51.734, 51.842, 64.81, 50.457, 55.137, 53.564, 68.539
2054.567, 50.263, 51.189, 72.26, 57.85, 30.206, 51.989, 42.922, 35.106, 56.789, 68.904, 44.875, 57.524, 50.205, 29.635, 63.603
2056.074, 54.338, 46.257, 75.33, 59.912, 56.267, 55.058, 54.988, 33.158, 66.844, 57.967, 62.94, 57.592, 48.272, 56.706, 56.667
2057.580, 49.412, 43.324, 53.4, 48.973, 42.327, 42.128, 43.055, 41.211, 53.899, 52.03, 62.005, 53.659, 45.34, 62.776, 74.732
2059.086, 49.486, 46.392, 50.47, 59.035, 50.388, 49.197, 43.121, 40.263, 55.954, 44.093, 59.07, 46.726, 46.408, 33.847, 68.796
2060.592, 40.56, 66.459, 50.54, 51.097, 43.448, 46.267, 41.187, 55.316, 68.009, 55.155, 53.135, 45.793, 42.475, 39.918, 64.86
2062.096, 64.634, 75.527, 60.61, 74.158, 52.508, 52.337, 57.253, 49.368, 74.064, 51.218, 64.2, 48.86, 68.543, 54.989, 62.924
2063.601, 68.708, 69.594, 82.68, 64.22, 54.569, 58.406, 56.319, 65.421, 67.119, 71.281, 75.264, 55.928, 73.611, 73.06, 92.989
2065.104, 63.783, 66.662, 69.75, 65.282, 54.629, 52.476, 55.385, 51.473, 55.174, 49.343, 52.329, 59.995, 64.678, 56.13, 74.053
2066.608, 58.857, 76.729, 72.82, 61.343, 67.689, 69.545, 72.451, 52.526, 55.229, 76.406, 77.394, 78.062, 61.746, 62.201, 96.117
2068.110, 54.931, 60.797, 66.89, 59.405, 41.75, 62.615, 62.517, 44.578, 61.284, 75.469, 69.459, 56.129, 53.814, 44.272, 65.181
2069.612, 41.005, 50.864, 46.96, 54.467, 28.81, 38.685, 31.583, 26.63, 51.339, 42.531, 49.524, 45.196, 40.881, 26.343, 67.246
2071.114, 64.079, 59.932, 65.03, 63.528, 59.871, 52.754, 51.65, 47.683, 84.394, 79.594, 59.589, 60.264, 66.949, 52.414, 73.31
2072.615, 67.153, 51.999, 60.1, 69.59, 57.931, 45.824, 57.716, 54.735, 54.449, 48.657, 62.654, 59.331, 48.017, 60.484, 63.374
2074.115, 57.228, 80.067, 52.17, 60.652, 52.991, 44.894, 52.782, 53.788, 64.504, 51.719, 65.719, 47.398, 63.084, 47.555, 70.439
2075.615, 64.302, 81.135, 67.24, 60.713, 39.052, 51.963, 58.848, 57.84, 59.559, 64.782, 55.784, 50.465, 72.152, 51.626, 74.503
2077.115, 53.376, 50.202, 48.31, 62.775, 47.112, 52.033, 38.914, 42.893, 55.614, 51.845, 51.849, 46.532, 65.22, 52.697, 64.567
2078.614, 62.45, 54.27, 79.38, 59.837, 50.172, 55.102, 40.98, 57.945, 62.669, 69.907, 58.914, 51.6, 59.287, 61.768, 77.631
2080.112, 66.524, 36.337, 51.45, 49.898, 41.233, 40.172, 43.046, 40.998, 64.724, 58.97, 67.979, 48.667, 54.355, 43.838, 80.696
2081.610, 55.598, 55.405, 58.52, 41.96, 57.293, 54.242, 49.112, 28.05, 45.779, 47.033, 42.044, 49.734, 41.423, 30.909, 60.76
2083.107, 50.672, 48.472, 42.59, 47.022, 46.354, 50.311, 50.178, 44.103, 54.834, 56.095, 55.108, 38.801, 38.49, 33.98, 52.824
2084.604, 50.747, 70.54, 59.661, 71.083, 55.414, 54.381, 53.245, 33.155, 67.889, 69.158, 65.173, 46.868, 45.558, 49.051, 50.888
2086.100, 46.821, 69.607, 68.731, 68.145, 64.474, 39.451, 44.311, 46.208, 62.944, 64.221, 51.238, 57.936, 65.626, 52.122, 76.953
2087.596, 70.895, 67.675, 82.801, 72.207, 62.535, 54.52, 57.377, 81.26, 65.999, 55.283, 61.303, 56.003, 73.693, 65.192, 74.017
2089.091, 63.969, 72.742, 53.871, 44.268, 43.595, 50.59, 41.443, 53.313, 44.054, 48.346, 59.368, 54.07, 50.761, 60.263, 60.081
2090.585, 49.043, 59.81, 56.941, 51.33, 40.655, 49.659, 43.509, 45.365, 48.109, 46.409, 58.433, 43.137, 43.829, 53.334, 58.145
2092.079, 48.117, 39.877, 46.011, 41.391, 21.716, 40.729, 32.575, 31.417, 37.164, 43.471, 50.498, 45.204, 42.896, 36.405, 63.21
2093.573, 54.192, 75.945, 79.081, 77.453, 62.776, 63.799, 61.641, 58.47, 80.219, 76.534, 77.563, 78.272, 55.964, 78.476, 91.274
2095.066, 54.266, 66.012, 74.151, 62.515, 71.837, 45.868, 70.707, 47.522, 67.274, 67.597, 67.628, 55.339, 41.032, 63.547, 81.338
2096.558, 51.34, 69.08, 59.221, 70.576, 66.897, 53.938, 55.774, 44.575, 52.329, 62.659, 63.693, 62.406, 72.099, 42.617, 68.402
2098.050, 44.414, 73.148, 51.291, 60.638, 50.957, 52.007, 49.84, 45.627, 67.384, 58.722, 47.758, 41.473, 52.167, 39.688, 72.467
2099.541, 71.488, 71.215, 58.361, 78.7, 44.018, 68.077, 56.906, 60.68, 65.439, 61.785, 72.823, 56.54, 75.235, 50.759, 72.531
2101.032, 72.562, 75.283, 86.431, 87.761, 70.078, 66.147, 69.972, 70.732, 60.494, 74.847, 80.887, 86.608, 79.303, 77.83, 87.595
2102.522, 62.636, 55.35, 67.501, 56.823, 47.139, 59.216, 50.038, 60.785, 63.549, 58.91, 65.952, 54.675, 52.37, 56.901, 91.66
2104.012, 52.711, 48.418, 56.571, 43.885, 42.199, 44.286, 47.104, 39.837, 41.603, 33.973, 57.017, 48.742, 44.438, 40.971, 60.724
2105.501, 37.785, 60.485, 45.641, 41.946, 36.259, 56.356, 52.17, 37.89, 44.658, 59.036, 61.082, 52.809, 49.506, 44.042, 63.788
2106.990, 68.859, 85.553, 82.711, 77.008, 50.32, 70.425, 78.236, 63.942, 83.713, 72.098, 75.147, 65.876, 73.573, 55.113, 94.852
2108.478, 40.933, 43.62, 56.781, 64.07, 47.38, 43.495, 48.302, 44.995, 72.768, 67.161, 43.212, 50.944, 51.641, 54.184, 81.917
2109.965, 48.007, 58.688, 50.851, 63.131, 44.44, 31.564, 42.369, 39.047, 50.823, 46.224, 50.277, 51.011, 37.709, 47.255, 58.981
2111.452, 72.081, 65.755, 76.921, 75.193, 80.501, 61.634, 69.435, 65.1, 66.878, 68.286, 64.342, 71.078, 81.776, 62.325, 90.045
2112.939, 64.156, 74.823, 71.991, 74.255, 54.561, 71.704, 72.501, 58.152, 53.933, 60.349, 76.407, 55.145, 62.844, 53.396, 85.109
2114.425, 49.23, 59.89, 67.061, 67.316, 46.622, 59.773, 50.567, 64.204, 54.988, 58.412, 60.472, 54.212, 61.912, 51.467, 86.174
2115.910, 58.304, 56.958, 72.131, 53.378, 36.682, 42.843, 33.633, 44.257, 46.043, 60.474, 44.537, 48.28, 57.979, 50.538, 67.238
2117.395, 64.378, 59.025, 65.201, 59.44, 54.742, 38.913, 49.699, 45.309, 57.098, 65.537, 56.602, 46.347, 58.047, 71.609, 97.302
2118.879, 49.452, 48.093, 40.271, 33.501, 40.803, 41.982, 36.765, 19.362, 45.153, 52.6, 46.667, 33.414, 32.115, 35.679, 73.366
2120.363, 62.526, 73.161, 63.342, 58.563, 62.863, 69.052, 75.831, 47.414, 70.208, 59.662, 74.731, 69.481, 65.182, 53.75, 69.431
2121.846, 69.601, 57.228, 49.412, 72.625, 56.923, 60.121, 56.897, 42.467, 75.263, 77.725, 63.796, 58.548, 67.25, 53.821, 53.495
2123.329, 68.675, 65.296, 61.482, 73.686, 56.984, 48.191, 64.964, 49.519, 78.318, 68.788, 56.861, 51.616, 68.318, 62.892, 74.559
2124.811, 59.749, 69.363, 46.552, 56.748, 32.044, 39.261, 44.03, 38.572, 46.373, 41.85, 45.926, 43.683, 55.385, 41.963, 80.624
2126.293, 48.823, 58.431, 61.622, 45.81, 59.105, 45.33, 44.096, 48.624, 40.428, 50.913, 44.991, 37.75, 45.453, 43.033, 62.688
2127.774, 67.897, 70.498, 69.692, 59.871, 61.165, 51.4, 47.162, 59.677, 48.483, 63.976, 71.056, 60.817, 58.521, 60.104, 85.752
2129.254, 46.971, 42.566, 63.762, 54.933, 32.225, 42.469, 42.228, 40.729, 49.538, 59.038, 47.121, 42.884, 42.588, 37.175, 72.816
2130.734, 52.045, 51.633, 61.832, 59.995, 34.286, 40.539, 36.294, 28.782, 60.593, 63.101, 69.186, 50.952, 44.656, 56.246, 63.881
2132.214, 46.12, 54.701, 57.902, 58.056, 43.346, 39.609, 43.36, 44.834, 64.648, 51.164, 50.251, 58.019, 47.724, 44.317, 64.945
2133.692, 45.194, 51.768, 41.972, 50.118, 49.406, 44.678, 44.426, 22.886, 44.703, 53.226, 52.316, 44.086, 40.791, 38.387, 64.009
2135.171, 58.268, 66.836, 68.042, 79.18, 71.467, 64.748, 66.492, 51.939, 74.758, 70.289, 69.381, 54.153, 56.859, 50.458, 82.073
2136.649, 61.342, 55.903, 50.112, 76.241, 47.527, 56.818, 55.559, 55.991, 69.813, 53.352, 71.446, 61.22, 54.927, 63.529, 73.138
2138.126, 60.416, 49.971, 62.182, 54.303, 31.588, 46.887, 37.625, 41.044, 48.868, 46.414, 53.51, 41.288, 42.994, 42.6, 65.202
2139.603, 65.49, 42.038, 63.252, 63.365, 35.648, 40.957, 40.691, 39.096, 35.923, 63.477, 52.575, 54.355, 60.062, 52.671, 79.266
2141.079, 51.565, 64.106, 71.322, 53.426, 47.708, 54.026, 53.757, 53.149, 63.978, 62.54, 52.64, 58.422, 58.13, 50.742, 81.33
2142.554, 51.639, 83.174, 65.392, 65.488, 60.769, 57.096, 60.823, 60.201, 54.033, 67.602, 83.705, 63.489, 60.197, 66.812, 83.395
2144.030, 58.713, 55.241, 57.462, 68.55, 51.829, 51.166, 48.889, 50.254, 64.088, 77.665, 75.77, 56.556, 67.265, 48.883, 71.459
2145.504, 47.787, 47.309, 61.532, 62.611, 50.889, 56.235, 37.955, 40.306, 58.143, 52.728, 58.835, 53.624, 58.333, 53.954, 74.523
2146.978, 48.861, 70.376, 65.602, 73.673, 57.95, 55.305, 49.021, 39.359, 75.198, 47.79, 52.9, 56.691, 53.401, 50.025, 71.587
2148.452, 55.935, 57.444, 59.672, 60.735, 55.01, 56.375, 48.087, 47.411, 63.253, 53.853, 62.965, 59.758, 61.468, 56.096, 58.652
2149.925, 64.009, 60.511, 57.742, 61.796, 52.071, 50.444, 54.154, 51.464, 55.308, 57.916, 63.03, 45.825, 60.536, 58.166, 71.716
2151.397, 53.084, 57.579, 72.812, 66.858, 39.131, 50.514, 57.22, 48.516, 61.363, 61.979, 54.095, 58.892, 38.604, 50.237, 72.78
2152.869, 39.158, 42.646, 52.882, 59.92, 31.191, 28.583, 22.286, 47.569, 39.418, 49.041, 47.16, 25.96, 41.671, 43.308, 63.845
2154.340, 52.232, 43.714, 60.953, 62.981, 40.252, 41.653, 55.352, 41.621, 55.473, 78.104, 56.225, 52.027, 47.739, 37.379, 72.909
2155.811, 63.306, 66.781, 51.023, 40.043, 57.312, 54.723, 51.418, 34.673, 56.528, 59.167, 53.29, 47.094, 53.807, 53.45, 83.973
2157.281, 68.38, 84.849, 72.093, 61.105, 79.372, 77.792, 59.484, 55.726, 66.583, 63.229, 69.354, 62.161, 60.874, 67.52, 93.037
2158.751, 60.454, 52.916, 56.163, 55.166, 50.433, 51.862, 66.55, 35.778, 62.638, 68.292, 71.419, 64.228, 43.942, 38.591, 61.102
2160.220, 69.529, 47.984, 59.233, 65.228, 52.493, 57.931, 52.616, 52.831, 76.692, 65.355, 65.484, 60.296, 67.01, 53.662, 63.166
2161.689, 54.603, 72.051, 64.303, 60.29, 48.554, 50.001, 53.683, 44.883, 66.747, 58.417, 45.549, 48.363, 52.077, 47.733, 73.23
2163.157, 55.677, 80.119, 66.373, 70.351, 66.614, 52.071, 53.749, 53.936, 56.802, 58.48, 54.614, 56.43, 62.145, 56.804, 76.294
2164.625, 64.751, 66.187, 67.443, 52.413, 57.674, 64.14, 57.815, 63.988, 54.857, 71.543, 62.679, 49.497, 53.213, 58.874, 74.359
2166.092, 57.825, 56.254, 77.513, 72.475, 55.735, 45.21, 55.881, 55.041, 56.912, 67.605, 69.744, 53.564, 67.28, 48.945, 72.423
2167.558, 55.899, 63.322, 71.583, 57.536, 42.795, 64.28, 60.947, 50.093, 62.967, 67.668, 64.809, 61.632, 56.348, 51.016, 84.487
2169.024, 40.974, 56.389, 56.653, 59.598, 34.855, 38.349, 27.013, 31.146, 49.022, 42.731, 47.874, 40.699, 44.416, 54.087, 58.551
2170.489, 60.048, 61.457, 64.723, 55.66, 58.916, 50.419, 49.079, 36.198, 63.077, 58.793, 66.939, 60.766, 74.483, 55.158, 71.616
2171.954, 63.122, 69.524, 67.793, 62.721, 52.976, 70.488, 63.145, 48.251, 76.132, 54.856, 63.004, 62.833, 48.551, 50.228, 72.68
2173.419, 39.196, 40.592, 51.863, 52.783, 39.037, 39.558, 46.211, 35.303, 50.187, 34.919, 35.069, 36.9, 38.619, 34.299, 59.744
2174.882, 60.27, 67.659, 60.933, 78.845, 44.097, 52.628, 52.278, 58.356, 55.242, 75.981, 68.133, 66.968, 68.686, 52.37, 63.808
2176.346, 73.344, 69.727, 68.003, 73.906, 59.157, 56.697, 66.344, 55.408, 54.297, 69.044, 65.198, 57.035, 74.754, 54.441, 97.873
2177.808, 55.418, 70.794, 60.073, 75.968, 42.218, 50.767, 53.41, 51.46, 37.352, 62.107, 68.263, 55.102, 41.822, 46.512, 80.937
2179.271, 59.493, 69.862, 72.143, 68.03, 61.278, 65.837, 60.476, 61.513, 61.407, 67.169, 76.328, 71.169, 70.889, 54.583, 82.001
2180.732, 53.567, 51.929, 70.213, 54.091, 41.338, 50.906, 58.542, 54.565, 56.462, 61.232, 73.393, 59.236, 54.957, 58.653, 70.066
2182.193, 57.641, 64.997, 68.283, 64.153, 63.399, 58.976, 46.608, 55.618, 68.517, 68.295, 72.458, 62.304, 65.025, 62.724, 73.13
2183.654, 55.715, 75.064, 62.353, 75.215, 62.459, 66.045, 59.674, 41.67, 70.572, 68.357, 66.523, 64.371, 61.092, 56.795, 71.194
2185.114, 53.789, 46.132, 60.423, 61.276, 56.52, 39.115, 41.74, 29.723, 40.627, 45.42, 40.588, 55.438, 52.16, 37.866, 58.258
2186.573, 56.863, 60.2, 60.493, 70.338, 35.58, 60.185, 56.806, 51.775, 56.682, 64.483, 69.653, 61.505, 62.228, 55.937, 66.323
2188.032, 50.938, 45.267, 47.563, 63.4, 28.64, 43.254, 53.873, 39.828, 39.737, 45.545, 43.718, 44.572, 47.295, 31.007, 59.387
2189.491, 52.012, 68.335, 71.634, 76.461, 56.701, 72.324, 52.939, 50.88, 68.792, 73.608, 69.783, 62.64, 70.363, 55.078, 84.451
2190.948, 47.086, 55.402, 65.704, 59.523, 51.761, 40.394, 49.005, 58.933, 54.847, 62.671, 57.848, 41.707, 52.431, 54.149, 75.515
2192.406, 62.16, 59.47, 70.774, 49.585, 46.821, 43.463, 46.071, 45.985, 41.902, 66.733, 56.913, 61.774, 48.498, 64.22, 82.58
2193.863, 53.234, 63.537, 51.844, 51.646, 59.882, 48.533, 48.137, 32.038, 55.957, 67.796, 49.977, 52.841, 46.566, 47.291, 73.644
2195.319, 49.28, 47.584, 60.901, 55.698, 54.935, 57.594, 58.204, 35.1, 63.019, 34.852, 60.028, 58.89, 49.613, 47.346, 70.685
2196.774, 83.326, 73.63, 67.959, 89.749, 65.988, 60.655, 74.271, 58.162, 86.081, 78.907, 73.078, 63.938, 66.66, 52.401, 72.727
2198.230, 50.372, 82.677, 69.016, 63.8, 56.041, 60.716, 60.338, 69.225, 68.143, 74.963, 61.129, 47.987, 69.706, 49.456, 76.768
2199.684, 58.418, 66.723, 45.074, 54.851, 51.095, 29.777, 61.405, 36.287, 53.205, 59.018, 49.179, 47.035, 63.753, 24.511, 66.809
2201.138, 72.464, 51.77, 67.131, 69.902, 46.148, 51.838, 63.472, 53.35, 54.267, 60.074, 51.23, 64.083, 75.8, 58.566, 80.851
2202.592, 64.51, 54.816, 60.188, 51.953, 33.201, 45.899, 57.539, 52.412, 50.329, 52.129, 60.28, 45.132, 51.846, 55.621, 76.892
2204.045, 73.556, 71.863, 76.246, 64.004, 52.254, 67.96, 53.606, 53.474, 56.391, 60.185, 60.33, 59.18, 49.893, 60.677, 90.933
2205.497, 49.602, 67.909, 68.303, 61.055, 49.307, 37.021, 41.673, 46.537, 71.453, 66.24, 70.381, 56.229, 62.94, 60.732, 77.975
2206.949, 32.649, 59.956, 56.361, 47.106, 40.36, 47.082, 29.74, 37.599, 52.515, 55.296, 58.431, 48.277, 57.986, 40.787, 54.016
2208.401, 47.695, 50.002, 47.418, 41.158, 36.414, 44.143, 39.806, 28.662, 50.577, 46.351, 50.482, 34.326, 33.033, 46.842, 53.057
2209.851, 72.741, 66.049, 62.476, 67.209, 66.467, 58.204, 55.873, 60.724, 68.639, 60.406, 60.532, 59.374, 64.08, 57.897, 61.099
2211.302, 43.787, 50.095, 53.533, 75.26, 46.52, 53.265, 54.94, 51.787, 59.701, 64.462, 64.582, 66.423, 61.127, 42.952, 64.14
2212.751, 64.833, 62.142, 69.591, 68.311, 50.573, 59.326, 55.007, 54.849, 54.763, 59.517, 61.633, 68.471, 60.173, 55.007, 64.181
2214.201, 66.879, 67.188, 70.648, 57.362, 47.626, 43.387, 46.074, 53.911, 44.825, 57.573, 48.683, 54.519, 51.22, 44.062, 76.223
2215.649, 63.925, 57.235, 85.706, 62.413, 55.679, 49.448, 54.141, 58.974, 48.887, 60.628, 69.734, 57.568, 66.267, 56.118, 87.264
2217.097, 45.971, 50.281, 76.763, 49.464, 36.733, 35.509, 53.208, 38.036, 49.949, 48.684, 61.784, 58.616, 48.313, 46.173, 77.305
2218.545, 48.017, 67.328, 67.821, 59.515, 51.786, 60.57, 47.275, 33.099, 58.011, 57.739, 66.835, 59.665, 60.36, 40.228, 64.347
2219.992, 49.063, 60.374, 53.878, 57.567, 50.839, 51.631, 34.342, 41.161, 72.073, 69.795, 52.885, 47.713, 64.407, 48.283, 80.388
2221.439, 40.109, 59.421, 46.935, 56.618, 41.892, 55.692, 51.409, 25.223, 55.135, 46.85, 51.935, 45.762, 58.453, 34.338, 53.429
2222.885, 53.155, 56.467, 50.993, 63.669, 50.945, 38.753, 47.476, 56.286, 56.197, 55.906, 56.986, 49.81, 60.5, 44.393, 62.471
2224.330, 78.201, 66.514, 60.05, 74.72, 53.998, 76.814, 65.543, 55.348, 61.259, 73.961, 80.036, 63.859, 65.547, 66.448, 67.512
2225.775, 60.247, 55.56, 70.108, 63.771, 49.052, 54.874, 68.61, 56.411, 57.321, 51.017, 52.087, 44.907, 52.594, 48.504, 73.553
2227.219, 57.293, 71.607, 76.165, 71.822, 59.105, 50.935, 49.677, 54.473, 60.383, 63.072, 64.137, 56.955, 72.64, 57.559, 81.595
2228.663, 64.339, 76.654, 85.223, 69.873, 58.158, 53.996, 63.744, 62.536, 63.445, 64.128, 69.188, 61.004, 61.687, 64.614, 105.636
2230.106, 54.385, 57.7, 77.28, 53.924, 43.211, 35.057, 56.811, 52.598, 56.507, 74.183, 59.238, 56.052, 56.734, 52.669, 86.677
2231.549, 70.431, 67.747, 62.338, 63.976, 57.264, 71.118, 66.878, 48.66, 70.569, 71.239, 81.288, 60.101, 53.78, 52.724, 87.719
2232.991, 45.477, 71.793, 43.395, 52.027, 47.317, 50.179, 44.945, 29.723, 54.631, 59.294, 62.339, 61.149, 49.827, 33.779, 50.76
2234.433, 63.523, 62.84, 53.453, 73.078, 53.371, 50.24, 43.012, 40.785, 61.693, 58.35, 41.389, 49.198, 57.874, 53.834, 63.801
2235.874, 63.569, 52.886, 68.51, 69.129, 63.424, 48.301, 53.078, 50.848, 69.755, 69.405, 60.44, 58.246, 55.92, 55.89, 76.843
2237.315, 55.615, 43.933, 76.568, 59.18, 61.477, 46.362, 49.145, 51.91, 53.817, 45.461, 47.49, 53.294, 54.967, 42.945, 70.884
2238.755, 67.661, 73.979, 75.625, 68.231, 74.53, 57.423, 75.212, 71.972, 53.879, 62.516, 82.54, 70.343, 47.014, 72.0, 89.925
2240.194, 78.708, 74.026, 78.682, 84.282, 65.583, 61.484, 68.279, 59.035, 50.941, 63.572, 66.591, 51.391, 60.06, 61.055, 90.967
2241.633, 39.754, 56.072, 39.74, 46.333, 34.636, 45.545, 29.346, 43.097, 39.003, 41.627, 46.641, 51.44, 51.107, 31.11, 68.008
2243.071, 57.8, 72.119, 70.797, 74.384, 63.69, 61.606, 48.413, 43.16, 67.066, 56.683, 73.692, 64.488, 72.154, 64.165, 80.049
2244.509, 57.846, 74.165, 64.855, 53.436, 63.743, 60.667, 73.48, 57.222, 63.128, 69.738, 67.742, 76.537, 43.201, 70.22, 83.091
2245.947, 52.892, 50.212, 56.912, 52.487, 54.796, 59.728, 57.547, 45.285, 63.19, 64.794, 60.793, 47.585, 49.247, 52.275, 70.132
2247.383, 52.938, 69.258, 62.97, 70.538, 58.849, 57.789, 53.614, 52.347, 68.252, 55.849, 64.843, 43.634, 65.294, 47.331, 73.173
2248.820, 65.984, 63.305, 61.027, 80.589, 52.902, 56.85, 47.681, 50.409, 65.314, 70.904, 58.893, 50.682, 67.341, 47.386, 52.215
2250.255, 71.03, 89.351, 86.085, 86.64, 66.955, 52.911, 63.748, 58.472, 57.376, 66.96, 61.944, 75.73, 68.387, 57.441, 100.256
2251.691, 73.076, 57.398, 78.142, 67.691, 67.009, 51.972, 62.815, 48.534, 50.438, 71.015, 64.994, 45.779, 64.434, 62.496, 86.298
2253.125, 56.122, 66.444, 65.2, 68.742, 62.062, 53.033, 45.882, 45.597, 42.5, 47.071, 78.045, 58.827, 46.481, 58.551, 75.339
2254.559, 48.168, 63.491, 66.257, 46.793, 44.115, 53.094, 55.949, 40.659, 39.562, 49.126, 74.095, 52.876, 62.527, 42.606, 61.38
2255.993, 55.214, 53.537, 43.315, 46.845, 36.168, 47.155, 39.016, 37.721, 59.624, 55.182, 39.146, 43.924, 38.574, 33.661, 60.422
2257.426, 60.26, 64.584, 63.372, 70.896, 73.221, 64.216, 55.083, 51.784, 76.686, 70.237, 64.196, 65.973, 71.621, 44.717, 81.463
2258.858, 73.306, 75.63, 68.429, 73.947, 65.274, 56.277, 52.15, 47.846, 62.748, 61.293, 67.246, 61.021, 62.668, 63.772, 84.504
2260.290, 70.352, 69.677, 74.487, 69.998, 59.328, 61.338, 64.217, 60.909, 70.81, 77.348, 79.297, 74.07, 52.714, 67.827, 79.546
2261.722, 56.398, 60.723, 64.544, 65.049, 58.381, 52.399, 58.283, 55.971, 49.872, 57.404, 59.347, 40.118, 65.761, 46.882, 62.587
2263.153, 70.444, 67.77, 56.602, 76.1, 55.434, 62.46, 57.35, 61.034, 66.934, 83.459, 69.398, 53.166, 60.808, 47.937, 90.628
2264.583, 53.49, 74.816, 76.659, 66.151, 59.487, 58.521, 59.417, 53.096, 46.996, 70.515, 68.448, 59.215, 70.854, 65.992, 78.67
2266.013, 41.536, 25.863, 33.717, 41.202, 29.54, 15.582, 27.484, 45.158, 41.058, 34.57, 28.498, 33.263, 26.901, 35.047, 66.711
2267.442, 60.582, 65.909, 67.774, 61.254, 50.593, 72.643, 64.551, 50.221, 57.12, 66.626, 68.549, 54.312, 42.948, 55.102, 81.752
2268.871, 53.628, 71.956, 75.832, 67.305, 50.647, 73.704, 62.618, 37.283, 68.182, 68.681, 84.599, 76.36, 66.994, 49.158, 72.794
2270.299, 51.674, 60.002, 51.889, 52.356, 49.7, 52.765, 55.685, 37.346, 67.244, 64.737, 62.65, 61.409, 48.041, 42.213, 50.835
2271.726, 55.72, 62.049, 62.947, 72.407, 53.753, 44.826, 69.752, 43.408, 65.306, 54.792, 46.7, 60.457, 69.088, 49.268, 67.876
2273.153, 65.767, 61.095, 78.004, 86.458, 52.806, 54.887, 68.819, 55.47, 68.368, 65.848, 60.751, 66.506, 82.135, 56.323, 77.918
2274.580, 59.813, 59.142, 54.062, 60.509, 65.859, 50.948, 66.886, 55.533, 61.43, 60.903, 65.801, 45.554, 54.181, 67.378, 80.959
2276.006, 56.859, 45.188, 72.119, 53.56, 51.912, 47.009, 56.953, 50.595, 42.492, 51.959, 68.851, 47.602, 62.228, 43.433, 67.0
2277.431, 71.905, 79.235, 64.177, 69.611, 59.966, 69.07, 69.02, 62.658, 67.554, 73.014, 71.902, 48.651, 64.275, 56.488, 96.042
2278.856, 44.951, 56.281, 74.234, 50.662, 34.019, 51.131, 41.087, 53.72, 58.616, 58.07, 59.952, 38.699, 63.321, 58.544, 72.083
2280.281, 52.997, 54.328, 63.291, 46.714, 50.072, 47.192, 49.154, 40.783, 63.678, 66.125, 68.003, 66.748, 55.368, 61.599, 71.124
2281.705, 46.043, 46.374, 48.349, 54.765, 61.125, 54.253, 44.221, 35.845, 59.74, 58.181, 58.053, 61.796, 40.415, 42.654, 76.166
2283.128, 80.089, 88.421, 71.406, 80.816, 69.178, 63.314, 73.288, 51.907, 76.802, 69.236, 85.104, 62.845, 74.461, 55.709, 100.207
2284.551, 54.135, 70.467, 60.464, 74.867, 68.231, 58.375, 63.355, 45.97, 73.864, 64.292, 73.154, 63.893, 71.508, 43.764, 64.248
2285.973, 72.181, 52.514, 57.521, 70.918, 51.285, 39.436, 53.422, 44.032, 50.926, 62.347, 50.204, 50.941, 67.555, 47.819, 71.29
2287.395, 38.227, 45.56, 51.579, 51.969, 41.338, 19.497, 38.488, 47.095, 34.988, 42.403, 42.255, 50.99, 29.601, 45.874, 69.331
2288.816, 62.273, 59.607, 78.636, 65.02, 57.391, 54.558, 44.555, 54.157, 54.05, 57.458, 69.305, 56.038, 57.648, 55.93, 77.372
2290.236, 54.319, 64.653, 75.694, 54.071, 53.444, 55.619, 43.622, 59.219, 39.112, 55.513, 75.356, 55.087, 35.695, 50.985, 84.414
2291.656, 53.365, 66.7, 60.751, 56.123, 48.497, 60.68, 61.689, 42.282, 57.174, 52.569, 64.406, 63.135, 52.742, 45.04, 75.455
2293.076, 54.411, 55.747, 60.809, 67.174, 46.55, 46.741, 48.756, 55.344, 69.236, 65.624, 49.456, 58.184, 61.788, 54.095, 74.496
2294.495, 64.457, 66.793, 59.866, 71.225, 62.604, 56.802, 52.823, 54.407, 72.298, 77.68, 66.507, 76.232, 63.835, 65.15, 72.538
2295.913, 67.503, 63.84, 71.924, 79.276, 58.657, 62.863, 70.89, 45.469, 78.36, 77.735, 65.557, 66.281, 53.882, 53.205, 76.579
2297.331, 65.549, 63.886, 66.981, 67.327, 46.71, 57.924, 80.957, 47.532, 57.422, 64.791, 77.608, 61.329, 67.928, 52.26, 66.62
2298.749, 61.595, 66.933, 67.038, 65.378, 57.763, 44.985, 66.024, 61.594, 48.484, 58.846, 56.658, 47.377, 70.975, 55.315, 70.662
2300.165, 56.641, 58.979, 76.096, 59.429, 47.816, 42.046, 52.091, 53.656, 61.546, 64.902, 65.709, 57.426, 63.022, 59.371, 59.703
2301.582, 58.687, 40.026, 53.153, 63.48, 39.869, 34.107, 45.158, 59.719, 48.608, 46.957, 52.759, 46.474, 37.068, 57.426, 77.744
2302.997, 64.733, 51.072, 58.211, 44.532, 45.923, 46.168, 52.225, 48.781, 52.67, 54.013, 75.809, 51.523, 41.115, 56.481, 75.786
2304.413, 63.779, 78.119, 74.268, 56.583, 55.976, 80.229, 53.292, 52.844, 70.732, 61.068, 76.86, 68.571, 61.162, 59.536, 82.827
2305.827, 51.825, 77.165, 56.326, 64.634, 58.029, 58.29, 53.359, 39.906, 67.794, 80.124, 66.91, 50.62, 57.209, 45.591, 54.868
2307.241, 44.872, 70.212, 60.383, 74.685, 49.082, 45.351, 53.426, 48.968, 74.856, 70.179, 56.961, 55.668, 57.255, 53.646, 58.91
2308.655, 51.918, 54.258, 50.441, 55.736, 36.135, 22.412, 51.493, 44.031, 54.918, 46.235, 48.011, 55.717, 45.302, 41.701, 61.951
2310.068, 70.964, 58.305, 65.498, 57.787, 52.188, 39.473, 41.56, 37.093, 37.98, 48.29, 45.062, 44.765, 40.349, 46.757, 74.992
2311.481, 70.01, 62.351, 97.556, 69.838, 79.242, 68.534, 73.627, 78.156, 66.042, 75.346, 90.112, 67.813, 76.395, 74.812, 96.034
2312.893, 64.056, 60.398, 70.613, 45.889, 45.295, 49.595, 51.694, 54.218, 60.104, 44.401, 65.162, 35.862, 58.442, 53.867, 75.075
2314.304, 69.102, 68.444, 75.671, 63.94, 46.348, 46.656, 54.76, 61.281, 61.166, 66.457, 55.213, 54.91, 59.489, 57.922, 91.116
2315.715, 36.148, 57.491, 65.728, 56.992, 44.401, 49.717, 42.827, 28.343, 63.228, 65.512, 60.263, 55.959, 51.535, 40.977, 63.158
2317.125, 42.194, 55.537, 62.785, 51.043, 56.454, 50.778, 41.894, 38.405, 44.29, 50.568, 43.314, 56.007, 40.582, 45.032, 66.199
2318.535, 45.24, 55.584, 42.843, 54.094, 39.507, 52.839, 55.961, 24.468, 56.353, 51.623, 57.364, 56.056, 52.629, 31.087, 69.24
2319.944, 59.286, 73.63, 67.9, 77.145, 74.561, 69.9, 48.028, 56.53, 73.415, 74.679, 67.414, 67.104, 74.676, 51.142, 63.282
2321.353, 37.332, 47.677, 60.958, 63.196, 36.614, 40.961, 43.095, 37.593, 45.477, 51.734, 52.465, 48.153, 52.722, 37.198, 61.323
2322.761, 51.378, 43.723, 59.015, 73.247, 47.667, 39.022, 45.162, 49.655, 43.539, 37.79, 35.515, 47.201, 46.769, 46.253, 85.364
2324.169, 70.424, 66.77, 69.073, 60.298, 63.72, 52.083, 53.229, 57.718, 56.601, 73.845, 74.566, 62.249, 59.816, 57.308, 81.406
2325.576, 60.47, 65.816, 78.13, 63.349, 56.773, 51.144, 55.296, 49.78, 48.663, 68.901, 76.616, 62.298, 62.862, 56.363, 77.447
2326.982, 42.516, 60.863, 56.188, 54.401, 34.826, 46.205, 48.363, 41.842, 50.725, 62.956, 80.667, 52.346, 54.909, 43.418, 69.488
2328.388, 47.562, 65.909, 59.245, 57.452, 46.88, 47.266, 62.43, 41.905, 68.787, 67.011, 52.717, 52.395, 61.956, 54.473, 75.53
2329.794, 51.608, 60.956, 41.303, 66.503, 43.933, 46.327, 53.497, 41.967, 63.849, 67.067, 66.767, 63.443, 62.002, 46.528, 80.571
2331.199, 58.654, 63.002, 58.36, 67.554, 53.986, 67.388, 55.564, 39.03, 60.911, 63.122, 66.818, 58.492, 60.049, 35.584, 85.613
2332.603, 47.7, 58.049, 55.418, 46.605, 46.039, 45.449, 60.631, 38.092, 49.973, 35.178, 57.868, 39.54, 52.096, 42.639, 59.654
2334.007, 60.746, 60.095, 52.475, 59.656, 53.092, 36.51, 64.698, 36.154, 47.035, 51.233, 50.919, 41.589, 59.143, 56.694, 65.695
2335.411, 53.792, 56.142, 70.532, 63.707, 48.145, 50.571, 54.765, 61.217, 70.097, 65.289, 66.969, 50.637, 67.189, 51.749, 69.737
2336.813, 57.838, 62.188, 80.59, 57.758, 42.199, 49.632, 54.832, 56.279, 46.159, 60.344, 57.02, 46.685, 52.236, 50.804, 79.778
2338.216, 45.884, 74.235, 58.647, 67.81, 58.252, 63.693, 46.899, 73.342, 55.221, 72.4, 59.07, 64.734, 48.283, 68.859, 87.819
2339.617, 53.931, 57.281, 70.705, 38.861, 60.305, 61.754, 40.965, 48.404, 66.283, 64.455, 62.12, 61.782, 55.329, 41.914, 80.861
2341.018, 62.977, 64.328, 43.762, 52.912, 53.358, 56.815, 42.032, 36.467, 59.345, 52.511, 57.171, 53.831, 57.376, 48.97, 57.902
2342.419, 49.023, 39.374, 69.82, 56.963, 48.411, 36.876, 48.099, 34.529, 53.407, 63.566, 49.221, 51.879, 51.423, 44.025, 48.943
2343.819, 50.069, 46.421, 55.877, 55.014, 35.464, 37.937, 44.166, 47.591, 52.469, 60.622, 36.272, 48.928, 49.469, 44.08, 58.985
2345.219, 60.115, 56.467, 59.935, 75.065, 54.518, 45.998, 55.233, 42.654, 74.531, 56.677, 56.322, 55.976, 65.516, 47.135, 73.026
2346.618, 47.161, 66.514, 68.992, 61.116, 68.571, 47.059, 53.3, 60.716, 49.593, 42.733, 64.372, 48.024, 53.563, 58.19, 78.067
2348.016, 55.207, 67.56, 73.05, 60.167, 44.624, 50.12, 56.367, 61.779, 48.655, 57.788, 66.423, 35.073, 66.609, 57.245, 79.109
2349.414, 57.253, 57.607, 41.107, 49.218, 36.677, 43.181, 37.434, 49.841, 41.717, 52.844, 53.473, 43.121, 51.656, 49.3, 70.15
2350.811, 48.299, 58.653, 62.165, 49.27, 38.73, 46.241, 23.501, 50.903, 58.779, 54.899, 63.524, 53.17, 43.703, 45.355, 62.191
2352.208, 58.345, 58.7, 62.222, 52.321, 48.783, 57.302, 49.568, 29.966, 51.841, 51.955, 61.574, 53.218, 60.75, 40.411, 56.233
2353.605, 55.391, 70.746, 55.28, 58.372, 48.837, 62.363, 55.635, 48.028, 60.903, 62.01, 60.625, 57.267, 52.796, 65.466, 78.274
2355.000, 67.437, 68.793, 70.337, 50.423, 53.89, 51.424, 45.702, 42.091, 63.965, 61.066, 69.675, 48.315, 71.843, 54.521, 62.315
2356.396, 46.483, 48.84, 39.394, 61.474, 45.943, 30.485, 41.769, 41.153, 57.027, 53.121, 56.725, 45.364, 43.89, 44.576, 39.357
2357.790, 70.529, 70.886, 84.452, 76.525, 62.996, 48.546, 73.836, 64.216, 72.089, 75.177, 69.776, 59.412, 71.936, 74.631, 84.398
2359.184, 60.575, 66.933, 58.509, 54.576, 42.049, 36.607, 50.903, 64.278, 48.151, 60.232, 67.826, 63.46, 54.983, 44.686, 85.439
2360.578, 60.621, 60.979, 83.567, 54.627, 47.102, 56.668, 39.97, 38.34, 60.213, 53.288, 78.877, 60.509, 62.03, 46.741, 72.481
2361.971, 42.667, 56.026, 40.624, 46.679, 33.156, 59.729, 51.037, 43.403, 28.275, 58.343, 66.927, 53.557, 51.076, 46.797, 59.522
2363.364, 69.713, 70.072, 61.682, 59.73, 50.209, 64.79, 58.104, 56.465, 67.337, 72.399, 61.978, 51.606, 50.123, 53.852, 73.563
2364.756, 62.759, 63.119, 52.739, 52.781, 39.262, 57.851, 39.17, 43.528, 48.399, 57.454, 56.028, 55.654, 42.17, 39.907, 69.605
2366.147, 64.805, 70.165, 60.797, 70.832, 62.315, 60.912, 58.237, 52.59, 82.461, 63.51, 70.078, 59.703, 64.217, 61.962, 87.646
2367.538, 53.851, 64.212, 77.854, 68.883, 75.368, 60.973, 57.304, 46.652, 54.523, 63.565, 75.129, 65.751, 64.263, 62.017, 70.687
2368.928, 68.897, 66.258, 64.912, 65.934, 60.421, 57.034, 68.371, 51.715, 61.585, 57.62, 72.179, 53.8, 66.31, 50.072, 71.729
2370.318, 59.943, 54.305, 54.969, 66.985, 50.475, 55.095, 41.438, 57.777, 49.647, 63.676, 56.23, 46.848, 76.357, 44.127, 79.77
2371.708, 52.989, 60.351, 68.027, 61.036, 53.528, 45.156, 57.505, 35.84, 57.709, 53.731, 61.28, 40.896, 60.403, 47.182, 65.811
2373.096, 52.036, 63.398, 59.084, 67.088, 54.581, 51.217, 52.572, 47.902, 62.771, 69.787, 54.33, 54.945, 42.45, 52.238, 90.853
2374.485, 55.082, 66.444, 62.141, 65.139, 47.634, 59.278, 38.639, 47.965, 54.833, 60.842, 56.381, 53.993, 58.497, 56.293, 81.894
2375.872, 74.128, 78.491, 78.199, 59.19, 68.687, 66.339, 65.706, 53.027, 75.895, 71.898, 86.431, 70.042, 70.543, 55.348, 89.935
2377.259, 40.129, 64.498, 55.2, 49.186, 46.691, 54.326, 48.707, 31.036, 61.886, 58.893, 60.429, 50.053, 55.546, 53.349, 57.943
2378.646, 53.13, 63.504, 54.202, 69.183, 46.696, 36.314, 55.707, 40.045, 61.877, 64.887, 44.426, 66.064, 68.548, 51.35, 57.951
2380.032, 55.131, 57.511, 55.203, 58.18, 54.7, 39.301, 55.708, 33.054, 52.867, 38.882, 55.423, 64.076, 55.551, 43.35, 65.959
2381.417, 63.132, 68.518, 74.205, 78.176, 73.704, 56.288, 65.708, 56.063, 62.858, 50.876, 64.42, 55.087, 63.553, 68.351, 83.966
2382.802, 44.134, 52.525, 60.206, 48.173, 39.708, 47.275, 60.709, 44.072, 38.849, 55.871, 66.418, 51.098, 45.555, 56.352, 64.974
2384.187, 48.135, 52.532, 59.207, 53.17, 27.713, 42.263, 38.71, 55.081, 36.839, 48.866, 50.415, 26.11, 44.558, 37.353, 56.982
2385.571, 61.136, 53.539, 63.209, 50.166, 33.717, 46.25, 46.71, 48.089, 47.83, 55.86, 70.412, 51.121, 46.56, 39.354, 65.99
2386.954, 54.137, 66.546, 64.21, 67.163, 48.721, 55.237, 45.711, 56.098, 67.821, 54.855, 66.41, 53.132, 54.562, 47.355, 69.997
2388.337, 37.138, 48.553, 40.212, 45.16, 38.726, 29.224, 33.711, 27.107, 52.811, 62.849, 49.407, 51.143, 47.565, 43.355, 54.005
2389.719, 52.139, 48.56, 46.213, 61.156, 50.73, 39.211, 42.712, 32.116, 57.802, 51.844, 57.404, 47.155, 58.567, 32.356, 65.013
2391.101, 68.141, 62.566, 50.215, 56.153, 60.734, 58.199, 66.713, 53.125, 77.793, 63.839, 60.402, 70.166, 75.57, 53.357, 57.021
2392.482, 59.142, 31.573, 46.216, 62.15, 38.738, 38.186, 46.713, 26.134, 40.783, 46.833, 51.399, 35.177, 39.572, 32.358, 37.028
2393.863, 49.143, 60.58, 76.217, 58.146, 63.743, 52.173, 52.714, 48.143, 42.774, 56.828, 54.396, 60.189, 47.574, 51.359, 76.036
2395.243, 60.144, 60.587, 72.219, 61.143, 49.747, 46.16, 39.714, 52.152, 52.765, 55.823, 72.393, 59.2, 59.577, 57.36, 72.044
2396.623, 55.145, 75.594, 86.22, 53.14, 50.751, 67.147, 45.715, 55.161, 56.755, 72.817, 79.391, 42.211, 65.579, 55.36, 80.052
2398.002, 47.147, 61.601, 65.222, 54.136, 42.755, 61.135, 47.716, 52.17, 61.746, 71.812, 61.388, 40.223, 50.581, 54.361, 56.059
2399.380, 46.148, 51.608, 53.223, 52.133, 39.76, 40.122, 43.716, 48.179, 54.737, 51.806, 43.385, 39.234, 48.584, 33.362, 62.067
2400.758, 59.149, 52.615, 57.225, 68.129, 48.764, 55.109, 49.717, 49.188, 66.727, 56.801, 60.383, 67.245, 54.586, 53.363, 63.075
2402.135, 46.15, 77.622, 57.226, 80.126, 75.768, 76.096, 49.717, 41.197, 59.718, 62.796, 66.38, 60.257, 71.588, 53.364, 66.083
2403.512, 45.151, 47.628, 53.227, 50.123, 48.772, 33.084, 44.718, 31.206, 38.709, 51.79, 53.377, 60.268, 41.591, 38.365, 65.09
2404.889, 58.153, 61.635, 71.229, 81.119, 62.777, 52.071, 69.719, 54.215, 67.699, 61.785, 60.374, 47.279, 72.593, 51.365, 67.098
2406.264, 55.154, 46.642, 53.23, 60.116, 31.781, 44.058, 49.719, 49.223, 40.69, 42.78, 48.372, 32.29, 53.596, 36.366, 64.106
2407.640, 56.155, 68.649, 74.232, 74.113, 39.785, 49.045, 47.72, 47.232, 54.681, 48.774, 50.369, 46.302, 42.598, 50.367, 85.114
2409.014, 62.156, 73.656, 64.233, 66.109, 42.789, 44.032, 46.72, 58.241, 67.671, 62.769, 70.366, 64.313, 53.6, 74.368, 92.122
2410.389, 59.157, 52.663, 49.235, 41.106, 47.794, 56.02, 37.721, 43.25, 48.662, 57.763, 58.364, 55.324, 49.603, 42.369, 75.129
2411.762, 43.158, 54.67, 47.236, 47.103, 43.798, 58.007, 49.722, 36.259, 59.653, 57.758, 63.361, 51.336, 42.605, 37.37, 59.137
2413.135, 77.16, 80.677, 72.237, 75.099, 66.802, 66.994, 70.722, 56.268, 82.643, 76.753, 64.358, 70.347, 61.607, 61.37, 74.145
2414.508, 52.161, 55.683, 61.239, 65.096, 46.806, 53.981, 52.723, 50.277, 71.634, 49.747, 51.355, 63.358, 51.61, 58.371, 71.153
2415.880, 56.162, 44.69, 69.24, 59.093, 59.811, 40.968, 50.723, 32.286, 60.625, 42.742, 50.353, 51.37, 63.612, 57.372, 69.16
2417.251, 69.163, 77.697, 91.242, 59.089, 71.815, 59.956, 72.724, 56.295, 64.616, 71.736, 77.35, 56.381, 60.615, 66.373, 79.168
2418.622, 50.164, 62.704, 58.243, 71.086, 44.819, 45.943, 52.725, 56.304, 43.606, 53.731, 59.347, 41.392, 61.617, 52.374, 77.176
2419.993, 49.166, 69.711, 72.244, 58.083, 36.823, 60.93, 50.725, 66.313, 55.597, 58.726, 68.345, 58.403, 52.619, 47.375, 74.184
2421.363, 50.167, 64.718, 65.246, 54.079, 37.828, 45.917, 50.726, 34.322, 57.588, 60.72, 47.342, 43.415, 44.622, 38.375, 55.191
2422.732, 51.168, 64.725, 60.247, 59.076, 50.832, 49.904, 35.726, 28.331, 42.578, 56.715, 54.339, 61.426, 56.624, 45.376, 72.199
2424.101, 50.169, 51.732, 53.249, 63.073, 53.836, 52.892, 49.727, 35.34, 53.569, 54.71, 53.337, 55.437, 51.626, 62.377, 73.207
2425.469, 61.17, 44.739, 55.25, 46.069, 50.841, 45.879, 50.728, 40.348, 59.56, 49.704, 50.334, 39.449, 56.629, 53.378, 78.215
2426.837, 62.171, 59.745, 71.252, 77.066, 59.845, 53.866, 62.728, 56.357, 75.55, 66.699, 66.331, 66.46, 69.631, 63.379, 79.222
2428.204, 60.173, 68.752, 74.253, 74.063, 57.849, 52.853, 65.729, 53.366, 60.541, 65.693, 63.328, 59.471, 64.634, 51.38, 74.23
2429.570, 52.174, 51.759, 59.254, 64.059, 42.853, 42.841, 38.729, 42.375, 43.532, 48.688, 45.326, 44.483, 48.636, 34.38, 67.238
2430.936, 57.175, 63.766, 72.256, 49.056, 34.858, 51.828, 50.73, 51.384, 49.522, 59.683, 61.323, 51.494, 43.638, 51.381, 78.246
2432.302, 51.176, 70.773, 64.257, 54.052, 58.862, 62.815, 53.731, 45.393, 56.513, 84.677, 67.32, 65.505, 53.641, 47.382, 75.253
2433.667, 62.177, 68.78, 63.259, 73.049, 48.866, 60.802, 51.731, 56.402, 62.504, 67.672, 75.318, 64.517, 58.643, 63.383, 64.261
2435.031, 46.179, 61.787, 48.26, 67.046, 40.87, 62.789, 54.732, 37.411, 68.494, 50.667, 59.315, 58.528, 53.645, 51.384, 84.269
2436.395, 74.18, 67.794, 66.262, 72.042, 62.875, 51.777, 59.732, 49.42, 80.485, 67.661, 64.312, 69.539, 73.648, 60.385, 79.277
2437.759, 34.181, 50.801, 62.263, 61.039, 50.879, 48.764, 34.733, 36.429, 53.476, 60.656, 63.309, 54.55, 50.65, 53.385, 67.284
2439.122, 42.182, 50.807, 56.264, 57.036, 51.883, 55.751, 56.734, 35.438, 56.466, 48.65, 49.307, 35.562, 59.653, 39.386, 63.292
2440.484, 69.183, 61.814, 66.266, 66.032, 36.887, 53.738, 59.734, 50.447, 59.457, 51.645, 57.304, 51.573, 42.655, 43.387, 73.3
2441.846, 69.185, 80.821, 76.267, 78.029, 61.892, 53.725, 53.735, 57.456, 65.448, 60.64, 69.301, 52.584, 56.657, 44.388, 81.308
2443.207, 45.186, 60.828, 47.269, 58.026, 38.896, 41.713, 29.735, 46.465, 46.438, 49.634, 35.299, 52.596, 50.66, 41.389, 76.315
2444.568, 56.187, 56.835, 59.27, 58.022, 43.9, 40.7, 51.736, 46.474, 62.429, 58.629, 77.296, 46.607, 64.662, 52.39, 77.323
2445.928, 69.188, 52.842, 62.272, 55.019, 64.904, 57.687, 50.737, 53.482, 69.42, 77.623, 60.293, 69.618, 63.664, 47.39, 65.331
2447.287, 53.189, 54.849, 66.273, 56.016, 56.909, 58.674, 66.737, 46.491, 72.41, 60.618, 63.29, 57.63, 68.667, 38.391, 76.339
2448.646, 54.19, 60.856, 58.274, 57.012, 48.913, 54.661, 65.738, 29.5, 56.401, 59.613, 40.288, 57.641, 60.669, 56.392, 63.346
2450.005, 47.192, 58.863, 55.276, 55.009, 45.917, 35.649, 41.738, 38.509, 48.392, 46.607, 42.285, 47.652, 51.671, 37.393, 67.354
2451.363, 45.193, 63.869, 71.277, 69.006, 61.921, 49.636, 56.739, 40.518, 49.382, 56.602, 61.282, 60.664, 50.674, 50.394, 73.362
2452.720, 45.194, 63.876, 52.279, 54.002, 52.926, 49.623, 42.74, 31.527, 35.373, 44.597, 62.28, 54.675, 51.676, 38.395, 65.37
2454.077, 65.195, 58.883, 63.28, 46.999, 33.93, 49.61, 40.74, 34.536, 45.364, 54.591, 42.277, 36.686, 43.679, 37.395, 65.377
2455.434, 55.196, 66.89, 60.281, 48.996, 48.934, 54.598, 41.741, 63.545, 67.354, 76.586, 61.274, 63.697, 48.681, 56.396, 68.385
2456.789, 58.198, 77.897, 79.283, 70.992, 63.938, 53.585, 40.741, 65.554, 66.345, 74.58, 61.272, 78.709, 58.683, 48.397, 74.393
2458.145, 54.199, 45.904, 61.284, 54.989, 60.943, 50.572, 48.742, 43.563, 68.336, 65.575, 59.269, 68.72, 61.686, 67.398, 67.401
2459.499, 68.2, 62.911, 72.286, 69.986, 56.947, 57.559, 62.743, 35.572, 64.326, 60.57, 60.266, 54.731, 68.688, 55.399, 79.408
2460.854, 53.201, 63.918, 54.287, 57.982, 57.951, 52.546, 59.743, 43.581, 56.317, 51.564, 70.263, 57.743, 61.69, 48.4, 77.416
2462.207, 54.202, 58.925, 58.289, 69.979, 55.956, 50.534, 51.744, 41.59, 60.308, 51.559, 56.261, 48.754, 64.693, 47.4, 67.424
2463.560, 68.203, 70.931, 71.29, 80.975, 47.96, 48.521, 64.744, 65.599, 54.298, 59.554, 54.258, 67.765, 58.695, 42.401, 82.432
2464.913, 61.205, 67.938, 81.291, 72.972, 52.964, 56.508, 52.745, 54.608, 59.289, 70.548, 61.255, 69.777, 65.698, 47.402, 83.44
2466.265, 65.206, 53.945, 76.293, 66.969, 47.968, 57.495, 58.746, 45.616, 64.28, 52.543, 68.253, 51.788, 55.7, 51.403, 83.447
2467.617, 43.207, 49.952, 62.294, 54.965, 55.973, 63.482, 48.746, 57.625, 52.27, 67.537, 78.25, 49.799, 52.702, 56.404, 70.455
2468.968, 52.208, 68.959, 52.296, 60.962, 47.977, 55.47, 55.747, 56.634, 69.261, 64.532, 50.247, 52.81, 62.705, 58.405, 82.463
2470.318, 45.209, 58.966, 46.297, 54.959, 57.981, 35.457, 44.747, 36.643, 66.252, 56.527, 58.244, 54.822, 70.707, 53.405, 60.471
2471.668, 51.211, 65.973, 64.299, 68.955, 63.985, 52.444, 59.748, 36.652, 58.242, 69.521, 63.242, 69.833, 63.709, 51.406, 82.478
2473.017, 59.212, 60.98, 67.3, 72.952, 61.99, 69.431, 56.749, 44.661, 62.233, 64.516, 77.239, 70.844, 67.712, 50.407, 76.486
2474.366, 59.213, 56.987, 58.301, 65.949, 40.994, 52.418, 67.749, 57.67, 56.224, 56.511, 53.236, 53.856, 46.714, 35.408, 65.494
2475.714, 53.214, 58.993, 55.303, 47.945, 47.998, 33.406, 66.75, 48.679, 51.215, 61.505, 49.234, 36.867, 50.717, 45.409, 65.502
2477.062, 70.215, 72.0, 69.304, 66.942, 48.002, 49.393, 53.75, 61.688, 61.205, 60.5, 73.231, 58.878, 55.719, 66.41, 93.509
2478.409, 50.217, 48.007, 57.306, 65.939, 48.007, 45.38, 39.751, 45.697, 59.196, 58.494, 63.228, 58.89, 47.721, 65.41, 86.517
2479.756, 47.218, 52.014, 76.307, 47.935, 60.011, 50.367, 37.752, 43.706, 61.187, 49.489, 63.226, 67.901, 56.724, 44.411, 75.525
2481.102, 56.219, 57.021, 51.309, 42.932, 42.015, 68.355, 39.752, 45.715, 68.177, 60.484, 55.223, 41.912, 61.726, 59.412, 63.533
2482.448, 59.22, 57.028, 67.31, 59.929, 51.019, 55.342, 61.753, 50.724, 49.168, 60.478, 55.22, 43.924, 71.728, 48.413, 61.54
2483.793, 55.221, 61.035, 50.311, 48.925, 50.024, 43.329, 60.753, 48.733, 52.159, 60.473, 42.217, 65.935, 56.731, 46.414, 59.548
2485.137, 53.222, 47.042, 56.313, 60.922, 40.028, 35.316, 37.754, 15.741, 47.149, 48.467, 47.215, 42.946, 48.733, 21.415, 54.556
2486.481, 53.224, 57.048, 73.314, 65.919, 69.032, 55.303, 56.755, 51.75, 57.14, 58.462, 64.212, 73.957, 62.736, 53.415, 85.564
2487.824, 48.225, 62.055, 57.316, 63.915, 43.036, 49.291, 34.755, 38.759, 32.131, 52.457, 59.209, 31.969, 39.738, 44.416, 63.571
2489.167, 64.226, 75.062, 58.317, 67.912, 42.041, 61.278, 47.756, 64.768, 66.121, 67.451, 63.207, 57.98, 60.74, 60.417, 85.579
2490.510, 77.227, 71.069, 83.319, 74.909, 51.045, 50.265, 49.756, 61.777, 68.112, 80.446, 66.204, 53.991, 70.743, 59.418, 72.587
2491.851, 48.228, 49.076, 58.32, 56.905, 58.049, 56.252, 30.757, 48.786, 62.103, 59.441, 65.201, 63.003, 67.745, 39.419, 73.595
2493.193, 51.23, 54.083, 65.321, 70.902, 51.053, 49.239, 45.758, 53.795, 72.093, 61.435, 56.198, 57.014, 53.747, 48.42, 70.602
2494.533, 56.231, 66.09, 56.323, 56.898, 74.058, 56.227, 62.758, 32.804, 59.084, 55.43, 55.196, 61.025, 59.75, 53.42, 61.61
2495.874, 67.232, 78.097, 67.324, 67.895, 71.062, 68.214, 75.759, 61.813, 77.075, 73.424, 78.193, 62.037, 69.752, 51.421, 82.618
2497.213, 64.233, 67.104, 75.326, 78.892, 44.066, 41.201, 54.759, 42.822, 64.065, 76.419, 68.19, 66.048, 58.754, 57.422, 83.626
2498.552, 59.234, 72.11, 71.327, 59.888, 32.071, 44.188, 48.76, 54.831, 55.056, 69.414, 56.188, 42.059, 44.757, 43.423, 84.633
2499.891, 83.236, 66.117, 84.328, 67.885, 49.075, 78.175, 51.761, 64.84, 53.047, 74.408, 68.185, 74.07, 64.759, 51.424, 87.641
2501.229, 52.237, 43.124, 52.33, 43.882, 57.079, 54.163, 30.761, 32.849, 52.037, 63.403, 61.182, 31.082, 45.762, 57.425, 65.649
2502.566, 55.238, 77.131, 52.331, 49.878, 55.083, 41.15, 58.762, 62.858, 56.028, 62.398, 52.179, 61.093, 58.764, 55.425, 64.657
2503.903, 59.239, 65.138, 56.333, 69.875, 48.088, 43.137, 50.762, 44.867, 69.019, 58.392, 70.177, 73.104, 74.766, 41.426, 78.664
2505.240, 41.24, 42.145, 56.334, 59.872, 65.092, 59.124, 51.763, 54.875, 65.009, 61.387, 58.174, 67.116, 56.769, 47.427, 64.672
2506.575, 32.241, 49.152, 49.336, 55.868, 40.096, 45.112, 46.764, 21.884, 44.0, 41.381, 50.171, 53.127, 34.771, 38.428, 65.68
2507.911, 82.243, 85.159, 70.337, 76.865, 70.1, 69.099, 76.764, 57.893, 64.991, 80.376, 69.169, 59.138, 71.773, 70.429, 67.688
2509.246, 68.244, 82.166, 73.338, 78.862, 62.105, 59.086, 69.765, 69.902, 63.981, 75.371, 64.166, 59.15, 66.776, 61.43, 76.695
2510.580, 38.245, 47.172, 44.34, 46.858, 31.109, 40.073, 44.765, 29.911, 40.972, 48.365, 49.163, 38.161, 34.778, 47.43, 64.703
2511.913, 39.246, 49.179, 58.341, 39.855, 38.113, 46.06, 37.766, 46.92, 49.963, 66.36, 60.161, 58.172, 48.781, 47.431, 79.711
2513.247, 48.247, 52.186, 51.343, 55.852, 39.117, 58.048, 39.767, 47.929, 50.953, 43.354, 66.158, 54.184, 43.783, 39.432, 70.719
2514.579, 46.249, 37.193, 44.344, 40.848, 47.122, 51.035, 46.767, 37.938, 45.944, 54.349, 58.155, 44.195, 48.785, 46.433, 49.726
2515.911, 66.25, 55.2, 51.346, 48.845, 54.126, 45.022, 53.768, 47.947, 67.935, 66.344, 58.152, 47.206, 50.788, 48.434, 57.734
2517.243, 73.251, 78.207, 70.347, 73.842, 55.13, 60.009, 74.768, 52.956, 75.925, 71.338, 59.15, 74.217, 70.79, 61.435, 78.742
2518.574, 41.252, 57.214, 69.348, 63.838, 51.134, 33.996, 43.769, 43.965, 56.916, 45.333, 46.147, 50.229, 51.792, 33.435, 67.75
2519.904, 68.253, 55.221, 83.35, 67.835, 54.139, 50.984, 49.77, 49.974, 58.907, 61.328, 60.144, 50.24, 59.795, 59.436, 86.757
2521.234, 58.254, 82.228, 76.351, 56.832, 60.143, 61.971, 56.77, 47.983, 52.897, 69.322, 71.142, 56.251, 50.797, 62.437, 72.765
2522.564, 63.256, 82.234, 57.353, 61.828, 46.147, 53.958, 62.771, 64.992, 54.888, 57.317, 60.139, 38.263, 56.8, 63.438, 76.773
2523.892, 71.257, 51.241, 60.354, 55.825, 41.151, 44.945, 45.771, 57.001, 57.879, 58.311, 66.136, 48.274, 58.802, 46.439, 70.781
2525.221, 59.258, 55.248, 76.356, 68.821, 53.156, 60.933, 41.772, 72.009, 57.869, 74.306, 72.133, 78.285, 67.804, 56.44, 75.789
2526.548, 58.259, 55.255, 65.357, 56.818, 61.16, 56.92, 54.773, 47.018, 64.86, 66.301, 64.131, 65.297, 58.807, 65.44, 83.796
2527.876, 55.26, 71.262, 66.358, 70.815, 70.164, 53.907, 69.773, 42.027, 72.851, 62.295, 59.128, 65.308, 68.809, 62.441, 83.804
2529.202, 50.262, 62.269, 60.36, 49.811, 64.168, 51.894, 59.774, 37.036, 64.841, 68.29, 69.125, 58.319, 54.811, 44.442, 61.812
2530.528, 48.263, 67.276, 65.361, 66.808, 41.173, 35.881, 52.774, 42.045, 53.832, 64.285, 54.123, 53.33, 35.814, 39.443, 59.82
2531.854, 57.264, 71.283, 54.363, 71.805, 46.177, 45.869, 50.775, 41.054, 32.823, 50.279, 50.12, 51.342, 53.816, 35.444, 83.827
2533.179, 57.265, 57.29, 67.364, 50.801, 34.181, 41.856, 38.776, 52.063, 46.814, 48.274, 64.117, 47.353, 41.818, 60.445, 65.835
2534.504, 53.266, 61.296, 58.366, 55.798, 52.186, 67.843, 48.776, 48.072, 46.804, 51.268, 69.115, 49.364, 50.821, 49.445, 66.843
2535.828, 64.268, 69.303, 75.367, 66.795, 56.19, 61.83, 66.777, 66.081, 70.795, 83.263, 79.112, 60.376, 73.823, 75.446, 87.851
2537.151, 36.269, 64.31, 56.368, 57.791, 39.194, 46.817, 61.777, 58.09, 62.786, 63.258, 49.109, 57.387, 53.826, 47.447, 79.858
2538.474, 62.27, 75.317, 65.37, 75.788, 57.198, 52.805, 62.778, 60.099, 68.776, 60.252, 55.106, 75.398, 70.828, 50.448, 79.866
2539.796, 48.271, 66.324, 62.371, 70.785, 65.203, 52.792, 54.779, 47.108, 71.767, 61.247, 54.104, 73.41, 52.83, 55.449, 72.874
2541.118, 45.272, 70.331, 58.373, 69.781, 52.207, 43.779, 61.779, 26.117, 50.758, 52.242, 66.101, 50.421, 42.833, 42.45, 67.882
2542.439, 69.273, 62.338, 56.374, 64.778, 47.211, 48.766, 55.78, 44.126, 52.748, 51.236, 49.098, 46.432, 45.835, 42.45, 58.889
2543.760, 65.275, 49.345, 61.375, 60.775, 45.215, 46.753, 49.78, 54.135, 57.739, 63.231, 60.096, 50.444, 52.837, 59.451, 51.897
2545.080, 49.276, 54.352, 66.377, 69.771, 32.22, 41.741, 36.781, 43.143, 49.73, 56.225, 54.093, 37.455, 51.84, 51.452, 70.905
2546.400, 66.277, 51.358, 66.378, 60.768, 41.224, 53.728, 41.782, 63.152, 58.72, 56.22, 69.09, 54.466, 55.842, 36.453, 73.913
2547.719, 48.278, 55.365, 54.38, 46.765, 55.228, 55.715, 51.782, 41.161, 46.711, 55.215, 53.087, 57.477, 55.845, 49.454, 68.92
2549.038, 37.279, 45.372, 51.381, 36.761, 55.232, 44.702, 36.783, 40.17, 47.702, 56.209, 54.085, 46.489, 43.847, 37.455, 55.928
2550.356, 44.231, 65.305, 49.319, 47.72, 46.183, 39.656, 54.722, 38.119, 66.651, 54.161, 49.033, 51.438, 59.799, 40.405, 59.882
2551.673, 65.183, 76.237, 74.256, 76.68, 61.134, 65.61, 59.661, 65.068, 72.6, 74.114, 52.981, 77.387, 69.75, 63.355, 75.835
2552.990, 67.135, 73.169, 95.193, 74.639, 69.085, 72.564, 77.6, 60.018, 62.549, 72.066, 62.929, 76.336, 57.702, 47.306, 81.789
2554.307, 60.087, 71.102, 61.131, 68.598, 58.035, 42.518, 38.539, 48.967, 42.498, 56.018, 59.877, 54.285, 48.654, 45.256, 66.743
2555.622, 64.039, 60.034, 58.068, 57.557, 47.986, 47.472, 54.477, 37.916, 56.447, 54.97, 69.825, 45.234, 51.606, 44.206, 69.696
2556.938, 69.991, 54.967, 74.006, 77.516, 53.937, 58.426, 66.416, 66.865, 75.396, 61.922, 67.773, 58.183, 78.558, 74.156, 91.65
2558.253, 69.943, 56.899, 76.943, 65.475, 44.888, 58.38, 54.355, 62.814, 63.345, 74.874, 66.721, 50.132, 65.509, 57.107, 70.604
2559.567, 40.895, 68.831, 63.881, 58.434, 43.838, 51.334, 42.294, 36.763, 55.294, 57.827, 64.67, 74.081, 48.461, 48.057, 75.557
2560.881, 45.847, 63.764, 65.818, 54.394, 50.789, 58.288, 57.233, 47.712, 60.243, 57.779, 59.618, 56.03, 62.413, 65.007, 53.511
2562.194, 54.799, 81.696, 52.756, 63.353, 73.74, 56.242, 70.172, 29.661, 58.192, 68.731, 62.566, 73.979, 78.365, 65.958, 66.465
2563.506, 55.751, 53.629, 47.693, 61.312, 47.691, 40.196, 53.111, 34.61, 60.141, 58.683, 61.514, 47.927, 53.316, 32.908, 55.418
2564.819, 67.703, 77.561, 77.63, 73.271, 49.641, 53.15, 65.05, 55.56, 57.09, 66.635, 67.462, 60.876, 61.268, 62.858, 83.372
2566.130, 71.655, 63.493, 102.568, 78.23, 51.592, 56.104, 54.989, 48.509, 54.039, 68.587, 67.41, 67.825, 65.22, 56.809, 89.326
2567.441, 79.607, 74.426, 72.505, 89.189, 60.543, 71.058, 64.928, 65.458, 67.988, 64.54, 84.358, 63.774, 68.172, 65.759, 82.279
2568.752, 44.559, 42.358, 60.443, 60.148, 30.494, 37.012, 33.867, 62.407, 37.937, 55.492, 57.306, 48.723, 50.123, 49.709, 71.233
2570.062, 70.511, 70.291, 73.38, 76.108, 72.444, 67.966, 66.806, 64.356, 81.886, 78.444, 78.254, 73.672, 82.075, 70.66, 82.187
2571.371, 50.463, 52.223, 53.318, 55.067, 40.395, 58.92, 52.745, 60.305, 60.835, 63.396, 43.202, 64.621, 56.027, 42.61, 61.14
2572.680, 48.415, 60.155, 51.255, 52.026, 47.346, 48.874, 36.684, 39.254, 41.784, 51.348, 52.151, 49.57, 37.979, 36.56, 60.094
2573.988, 56.367, 84.088, 58.193, 70.985, 55.297, 62.828, 66.623, 44.203, 58.733, 59.3, 57.099, 73.519, 59.93, 57.51, 74.048
2575.296, 58.319, 63.02, 72.13, 64.944, 62.247, 57.782, 68.562, 45.152, 50.682, 58.253, 67.047, 54.468, 67.882, 46.461, 71.001
2576.603, 54.271, 40.953, 60.067, 55.903, 33.198, 44.736, 47.501, 43.102, 45.631, 60.205, 49.995, 48.417, 46.834, 47.411, 66.955
2577.910, 67.223, 55.885, 69.005, 71.863, 47.149, 46.69, 47.44, 64.051, 52.58, 53.157, 59.943, 40.366, 59.786, 63.361, 77.909
2579.216, 56.175, 46.817, 63.942, 48.822, 51.1, 37.644, 36.378, 46.0, 50.53, 49.109, 45.891, 52.315, 51.737, 57.312, 87.862
2580.522, 61.127, 61.75, 51.88, 52.781, 54.05, 48.598, 34.317, 45.949, 57.479, 57.061, 59.839, 53.264, 55.689, 41.262, 73.816
2581.827, 53.079, 73.682, 53.817, 65.74, 60.001, 64.552, 51.256, 63.898, 70.428, 62.013, 68.787, 52.213, 62.641, 47.212, 80.77
2583.131, 58.031, 76.615, 64.755, 65.699, 60.952, 54.506, 69.195, 57.847, 71.377, 65.966, 62.735, 64.162, 62.593, 45.163, 54.723
2584.435, 59.983, 53.547, 48.692, 49.658, 51.903, 41.46, 52.134, 44.796, 62.326, 54.918, 54.683, 62.111, 54.545, 36.113, 64.677
2585.739, 53.935, 72.479, 61.63, 67.617, 54.853, 49.414, 55.073, 44.745, 65.275, 48.87, 50.631, 53.06, 34.496, 52.063, 78.631
2587.042, 50.887, 56.412, 73.567, 67.577, 62.804, 50.368, 47.012, 49.694, 43.224, 59.822, 49.58, 46.009, 48.448, 61.014, 78.584
2588.344, 58.839, 70.344, 53.504, 66.536, 58.755, 49.322, 57.951, 38.644, 59.173, 72.774, 81.528, 59.958, 60.4, 58.964, 87.538
2589.646, 55.791, 36.277, 61.442, 60.495, 40.706, 49.276, 62.89, 52.593, 50.122, 66.726, 48.476, 42.907, 56.352, 48.914, 74.492
2590.947, 66.743, 49.209, 54.379, 59.454, 38.656, 56.23, 36.829, 58.542, 54.071, 60.679, 56.424, 54.856, 55.303, 47.864, 72.445
2592.248, 60.695, 74.141, 70.317, 60.413, 49.607, 53.184, 42.768, 52.491, 50.02, 48.631, 52.372, 64.805, 65.255, 47.815, 57.399
2593.548, 48.647, 64.074, 55.254, 52.372, 53.558, 49.138, 55.707, 50.44, 60.969, 62.583, 69.32, 59.754, 64.207, 55.765, 76.353
2594.848, 73.599, 82.006, 78.192, 85.331, 85.509, 74.092, 72.646, 54.389, 81.918, 79.535, 73.268, 79.703, 83.159, 56.715, 91.306
2596.147, 48.551, 47.939, 47.129, 62.291, 27.459, 47.046, 45.585, 47.338, 52.867, 54.487, 52.216, 56.652, 52.11, 50.666, 56.26
2597.446, 55.503, 41.871, 64.067, 47.25, 35.41, 38.0, 38.524, 29.287, 51.816, 49.439, 39.164, 48.601, 49.062, 45.616, 73.214
2598.744, 61.455, 57.803, 71.004, 68.209, 43.361, 51.954, 52.463, 55.236, 60.765, 66.392, 62.112, 54.55, 64.014, 57.566, 87.167
2600.041, 70.407, 75.736, 83.941, 79.168, 60.312, 56.908, 54.402, 50.186, 52.714, 66.344, 77.061, 63.499, 66.966, 52.517, 73.121
2601.338, 40.359, 50.668, 42.879, 60.127, 39.262, 43.862, 35.341, 50.135, 51.663, 52.296, 62.009, 40.448, 45.917, 44.467, 64.075
2602.635, 52.311, 58.601, 55.816, 55.086, 37.213, 54.816, 55.279, 43.084, 55.612, 53.248, 71.957, 42.397, 57.869, 62.417, 69.028
2603.931, 56.263, 71.533, 46.754, 56.045, 41.164, 56.77, 51.218, 52.033, 68.561, 53.2, 55.905, 55.346, 66.821, 43.368, 67.982
2605.226, 55.215, 73.465, 61.691, 72.005, 44.115, 61.724, 56.157, 52.982, 62.51, 51.152, 71.853, 58.295, 60.773, 53.318, 72.936
2606.521, 61.167, 67.398, 74.629, 58.964, 59.065, 48.678, 58.096, 66.931, 70.459, 63.105, 53.801, 67.244, 39.724, 54.268, 86.889
2607.815, 45.119, 49.33, 63.566, 63.923, 49.016, 45.632, 44.035, 24.88, 51.408, 57.057, 61.749, 45.193, 49.676, 41.218, 60.843
2609.109, 58.071, 61.262, 67.504, 73.882, 50.967, 63.586, 65.974, 49.829, 52.357, 52.009, 65.697, 55.142, 68.628, 59.169, 76.797
2610.402, 51.023, 44.195, 42.441, 55.841, 24.918, 31.54, 38.913, 39.778, 28.307, 39.961, 48.645, 28.091, 37.58, 47.119, 48.75
2611.695, 63.975, 68.127, 71.378, 65.8, 61.868, 49.494, 42.852, 62.728, 65.256, 59.913, 64.593, 51.04, 75.532, 44.069, 85.704
2612.987, 51.927, 66.06, 65.316, 65.76, 53.819, 40.448, 41.791, 53.677, 56.205, 61.865, 65.542, 64.989, 54.483, 51.02, 75.658
2614.278, 50.879, 61.992, 43.253, 51.719, 40.77, 53.402, 42.73, 40.626, 47.154, 43.818, 53.49, 34.937, 50.435, 32.97, 48.611
2615.569, 50.831, 60.924, 47.191, 46.678, 49.721, 52.356, 55.669, 54.575, 60.103, 70.77, 62.438, 44.886, 58.387, 50.92, 66.565
2616.860, 57.783, 46.857, 54.128, 52.637, 43.671, 38.31, 58.608, 39.524, 62.052, 66.722, 61.386, 51.835, 53.339, 39.871, 52.519
2618.150, 57.735, 79.789, 66.066, 56.596, 51.622, 46.264, 44.547, 38.473, 70.001, 59.674, 44.334, 59.784, 53.29, 55.821, 69.472
2619.439, 58.687, 67.722, 75.003, 77.555, 62.573, 50.218, 50.486, 55.422, 56.95, 59.626, 61.282, 78.733, 51.242, 66.771, 78.426
2620.728, 50.639, 43.654, 48.941, 51.514, 57.524, 32.172, 33.425, 36.371, 35.899, 49.578, 47.23, 40.682, 36.194, 33.722, 70.38
2622.017, 56.591, 50.586, 51.878, 61.474, 50.474, 58.126, 64.364, 42.32, 47.848, 55.531, 62.178, 49.631, 51.146, 48.672, 64.333
2623.304, 60.543, 45.519, 46.815, 45.433, 22.425, 47.08, 42.303, 30.269, 40.797, 52.483, 45.126, 33.58, 41.097, 33.622, 64.287
2624.592, 58.495, 63.451, 72.753, 55.392, 57.376, 63.034, 51.242, 65.219, 57.746, 60.435, 68.074, 52.529, 58.049, 51.572, 75.241
2625.878, 48.447, 63.384, 66.69, 66.351, 45.327, 48.988, 44.18, 50.168, 67.695, 70.387, 52.023, 63.478, 59.001, 41.523, 72.194
2627.165, 59.399, 63.316, 67.628, 57.31, 58.277, 51.942, 53.119, 36.117, 70.644, 66.339, 55.971, 59.427, 58.953, 57.473, 74.148
2628.450, 32.351, 36.248, 53.565, 59.269, 35.228, 41.896, 53.058, 38.066, 48.593, 50.291, 48.919, 37.376, 41.904, 54.423, 52.102
2629.735, 51.303, 60.181, 61.503, 62.228, 47.179, 51.85, 53.997, 49.015, 59.542, 52.244, 64.867, 57.325, 40.856, 54.374, 74.055
2631.020, 58.255, 71.113, 73.44, 71.188, 59.13, 53.804, 64.936, 64.964, 58.491, 76.196, 59.815, 69.274, 75.808, 61.324, 80.009
2632.304, 61.207, 58.046, 71.378, 78.147, 61.08, 43.758, 47.875, 49.913, 56.44, 50.148, 72.763, 53.223, 49.76, 60.274, 71.963
2633.587, 56.159, 57.978, 69.315, 52.106, 41.031, 40.712, 46.814, 51.862, 49.389, 54.1, 68.711, 44.172, 55.712, 36.225, 66.916
2634.870, 51.111, 45.91, 41.252, 53.065, 33.982, 51.666, 46.753, 36.811, 38.338, 67.052, 74.659, 47.121, 52.663, 50.175, 63.87
2636.153, 46.063, 57.843, 57.19, 43.024, 39.933, 46.62, 35.692, 38.761, 60.287, 62.004, 48.607, 51.07, 54.615, 36.125, 62.824
2637.435, 37.015, 55.775, 40.127, 52.983, 38.883, 41.574, 33.631, 29.71, 47.236, 50.957, 35.555, 51.019, 38.567, 49.076, 59.777
2638.716, 49.967, 57.708, 54.065, 53.942, 44.834, 46.528, 31.57, 40.659, 60.185, 51.909, 49.504, 55.968, 37.519, 42.026, 78.731
2639.997, 30.919, 31.64, 51.002, 41.902, 34.785, 36.482, 41.509, 15.608, 39.134, 48.861, 47.452, 47.917, 50.47, 41.976, 60.685
2641.277, 56.871, 64.572, 70.94, 64.861, 49.736, 55.436, 73.448, 35.557, 56.083, 43.813, 55.4, 56.866, 57.422, 52.926, 66.638
2642.557, 56.823, 52.505, 48.877, 73.82, 36.686, 40.39, 59.387, 50.506, 57.033, 62.765, 52.348, 49.815, 53.374, 50.877, 66.592
2643.836, 64.775, 69.437, 77.815, 65.779, 66.637, 56.344, 63.326, 64.455, 51.982, 69.717, 64.296, 47.764, 61.326, 53.827, 80.546
2645.115, 45.727, 53.37, 63.752, 56.738, 40.588, 41.298, 32.265, 48.404, 58.931, 53.67, 56.244, 47.713, 53.277, 34.777, 72.499
2646.393, 59.679, 64.302, 61.689, 58.697, 51.539, 51.252, 41.204, 39.353, 46.88, 42.622, 59.192, 49.662, 52.229, 31.728, 60.453
2647.670, 41.631, 55.234, 47.627, 44.657, 37.489, 58.206, 35.143, 44.303, 44.829, 52.574, 46.14, 48.611, 47.181, 43.678, 65.407
2648.947, 52.583, 56.167, 56.564, 51.616, 53.44, 44.16, 45.081, 41.252, 58.778, 61.526, 48.088, 49.56, 39.133, 46.628, 56.36
2650.224, 51.535, 68.099, 59.502, 42.575, 42.391, 46.114, 52.02, 42.201, 58.727, 53.478, 40.036, 64.509, 53.084, 49.579, 61.314
2651.500, 45.487, 56.032, 71.439, 55.534, 51.342, 32.068, 46.959, 31.15, 52.676, 57.43, 50.985, 45.458, 49.036, 48.529, 67.268
2652.775, 68.439, 65.964, 69.377, 75.493, 70.292, 57.022, 63.898, 59.099, 53.625, 66.383, 70.933, 51.407, 61.988, 55.479, 95.221
2654.050, 59.391, 53.896, 71.314, 66.452, 51.243, 54.976, 61.837, 57.048, 55.574, 59.335, 64.881, 46.356, 69.94, 41.429, 62.175
2655.324, 70.343, 68.829, 66.252, 79.411, 53.194, 69.93, 60.776, 55.997, 60.523, 59.287, 69.829, 52.305, 66.891, 66.38, 81.129
2656.598, 61.295, 68.761, 64.189, 53.371, 51.145, 50.884, 47.715, 54.946, 68.472, 67.239, 59.777, 44.254, 72.843, 38.33, 76.082
2657.871, 41.247, 56.694, 55.126, 55.33, 44.095, 42.838, 40.654, 50.895, 50.421, 53.191, 48.725, 49.203, 42.795, 55.28, 54.036
2659.144, 57.199, 70.626, 73.064, 67.289, 58.046, 68.792, 48.593, 57.845, 74.37, 79.143, 76.673, 78.152, 57.747, 68.231, 78.99
2660.416, 50.151, 59.558, 53.001, 61.248, 63.997, 64.746, 54.532, 38.794, 67.319, 57.096, 68.621, 65.101, 58.699, 56.181, 71.943
2661.688, 72.103, 63.491, 60.939, 68.207, 64.948, 65.7, 59.471, 43.743, 58.268, 69.048, 65.569, 64.05, 70.65, 65.131, 72.897
2662.959, 46.055, 29.423, 56.876, 46.166, 34.898, 10.654, 36.41, 25.692, 35.217, 28.0, 45.517, 37.999, 32.602, 24.082, 48.851
2664.229, 62.007, 58.356, 72.814, 70.125, 52.849, 47.608, 54.349, 42.641, 54.166, 58.952, 67.466, 50.948, 45.554, 50.032, 77.804
2665.499, 66.959, 54.288, 72.751, 67.085, 47.8, 36.562, 44.288, 44.59, 53.115, 66.904, 67.414, 48.896, 58.506, 47.982, 81.758
2666.769, 48.911, 47.22, 41.688, 48.044, 40.751, 50.516, 35.227, 42.539, 35.064, 53.856, 50.362, 37.845, 46.457, 48.933, 60.712
2668.038, 54.863, 72.153, 43.626, 48.003, 44.701, 56.47, 45.166, 50.488, 53.013, 60.809, 58.31, 40.794, 55.409, 45.883, 66.665
2669.306, 31.815, 53.085, 39.563, 38.962, 35.652, 43.424, 57.105, 34.437, 58.962, 56.761, 47.258, 51.743, 41.361, 47.833, 72.619
2670.574, 36.767, 45.018, 48.501, 43.921, 48.603, 40.378, 53.044, 31.387, 41.911, 41.713, 45.206, 51.692, 36.313, 21.783, 54.573
2671.841, 78.719, 73.95, 84.438, 81.88, 68.554, 74.332, 80.983, 71.336, 75.86, 76.665, 77.154, 80.641, 66.264, 84.734, 109.526
2673.108, 54.671, 44.882, 55.376, 66.839, 38.504, 41.286, 35.921, 31.285, 56.81, 41.617, 56.102, 54.59, 68.216, 51.684, 54.48
2674.374, 56.623, 53.815, 53.313, 59.799, 42.455, 48.24, 53.86, 33.234, 53.759, 50.569, 52.05, 34.539, 61.168, 45.634, 62.434
2675.640, 55.575, 57.747, 49.251, 61.758, 50.406, 58.194, 44.799, 45.183, 40.708, 62.522, 47.998, 42.488, 56.12, 41.585, 59.387
2676.905, 38.527, 53.68, 54.188, 43.717, 35.357, 34.148, 26.738, 38.132, 38.657, 40.474, 49.947, 33.437, 44.071, 32.535, 79.341
2678.169, 50.479, 70.612, 51.125, 46.676, 39.307, 43.102, 35.677, 36.081, 42.606, 47.426, 50.895, 52.386, 42.023, 42.485, 63.295
2679.434, 59.431, 70.544, 68.063, 66.635, 65.258, 76.056, 60.616, 52.03, 60.555, 65.378, 72.843, 58.335, 56.975, 52.436, 71.248
2680.697, 70.383, 68.477, 72.0, 52.594, 53.209, 64.01, 51.555, 57.979, 57.504, 75.33, 68.791, 61.284, 62.927, 56.386, 65.202
2681.960, 34.335, 55.409, 51.938, 48.554, 38.16, 35.964, 46.494, 52.929, 56.453, 43.282, 45.739, 49.233, 66.878, 45.336, 46.156
2683.222, 50.287, 58.342, 67.875, 55.513, 55.11, 32.918, 58.433, 41.878, 69.402, 76.235, 45.687, 74.182, 52.83, 57.287, 74.109
2684.484, 68.239, 58.274, 79.813, 77.472, 55.061, 50.872, 58.372, 50.827, 65.351, 57.187, 62.635, 64.131, 63.782, 53.237, 76.063
2685.746, 37.191, 53.206, 58.75, 57.431, 46.012, 42.826, 36.311, 38.776, 46.3, 40.139, 48.583, 46.08, 44.734, 50.187, 68.017
2687.007, 63.143, 66.139, 53.688, 67.39, 54.963, 49.78, 46.25, 44.725, 46.249, 69.091, 49.531, 38.029, 59.686, 46.137, 69.97
2688.267, 67.095, 60.071, 55.625, 54.349, 56.913, 55.734, 64.189, 49.674, 57.198, 57.043, 56.479, 52.978, 63.637, 45.088, 71.924
2689.527, 72.046, 67.004, 69.562, 74.308, 49.864, 51.688, 47.128, 67.623, 55.147, 62.995, 54.428, 50.927, 45.589, 48.038, 63.877
2690.786, 33.998, 60.936, 61.5, 48.268, 24.815, 48.642, 40.067, 40.572, 44.096, 48.948, 52.376, 54.876, 31.541, 44.988, 71.831
2692.044, 33.95, 45.868, 48.437, 44.227, 34.766, 38.596, 29.006, 20.521, 50.045, 48.9, 51.324, 37.825, 43.493, 31.939, 62.785
2693.303, 40.902, 40.801, 52.375, 55.186, 48.716, 42.55, 53.945, 33.471, 57.994, 50.852, 64.272, 52.774, 47.444, 49.889, 60.738
2694.560, 66.854, 45.733, 60.312, 60.145, 47.667, 54.504, 60.884, 36.42, 52.943, 52.804, 56.22, 58.723, 63.396, 51.839, 60.692
2695.817, 37.806, 58.666, 72.25, 56.104, 41.618, 36.458, 43.822, 41.369, 62.892, 52.756, 48.168, 48.672, 59.348, 54.79, 72.646
2697.074, 62.758, 55.598, 66.187, 59.063, 43.569, 41.412, 49.761, 31.318, 48.841, 49.708, 63.116, 42.621, 51.3, 38.74, 69.599
2698.330, 52.71, 60.53, 63.125, 70.022, 43.519, 52.366, 44.7, 52.267, 44.79, 56.661, 55.064, 48.57, 49.251, 46.69, 74.553
2699.585, 34.662, 62.463, 36.062, 45.982, 37.47, 38.32, 50.639, 33.216, 53.739, 56.613, 61.012, 39.519, 50.203, 47.641, 56.507
2700.840, 53.614, 73.395, 62.999, 46.941, 50.421, 50.274, 47.578, 44.165, 57.688, 64.565, 58.96, 54.468, 52.155, 56.591, 55.46
2702.094, 59.566, 61.328, 73.937, 70.9, 53.372, 56.228, 78.517, 62.114, 76.637, 67.517, 70.909, 77.417, 74.107, 67.541, 86.414
2703.348, 57.518, 50.26, 60.874, 46.859, 67.322, 47.182, 49.456, 51.063, 60.587, 49.469, 53.857, 74.366, 49.058, 66.491, 82.368
2704.601, 45.47, 40.192, 59.812, 57.818, 44.273, 42.136, 31.395, 62.013, 54.536, 58.421, 63.805, 65.315, 57.01, 47.442, 73.321
2705.854, 48.422, 60.125, 49.749, 61.777, 50.224, 57.09, 49.334, 31.962, 53.485, 51.374, 50.753, 48.264, 70.962, 35.392, 68.275
2707.106, 59.374, 63.057, 58.687, 71.737, 59.175, 54.044, 59.273, 48.911, 67.434, 64.326, 61.701, 63.213, 50.914, 47.342, 67.229
2708.358, 60.326, 84.99, 62.624, 58.696, 57.125, 53.998, 56.212, 52.86, 54.383, 65.278, 71.649, 53.162, 34.865, 61.293, 81.182
2709.609, 71.278, 79.922, 74.562, 78.655, 68.076, 68.952, 62.151, 65.809, 66.332, 72.23, 82.597, 78.111, 65.817, 74.243, 98.136
2710.860, 69.23, 54.854, 66.499, 62.614, 47.027, 57.906, 35.09, 51.758, 64.281, 56.182, 68.545, 48.06, 46.769, 52.193, 75.09
2712.110, 77.182, 79.787, 76.436, 78.573, 72.978, 78.86, 63.029, 76.707, 77.23, 83.134, 77.493, 81.009, 76.721, 75.144, 94.043
2713.359, 57.134, 55.719, 58.374, 56.532, 45.928, 50.814, 48.968, 52.656, 49.179, 63.087, 61.441, 60.958, 52.673, 44.094, 62.997
2714.608, 53.991, 64.588, 61.24, 72.389, 56.791, 58.68, 69.832, 62.507, 74.037, 74.952, 62.305, 63.814, 65.535, 51.954, 78.854
2715.856, 52.848, 54.456, 76.105, 70.246, 54.653, 47.547, 57.696, 36.357, 62.896, 69.817, 59.169, 69.671, 58.397, 50.813, 65.712
2717.104, 37.705, 56.325, 55.971, 50.103, 61.516, 39.413, 47.56, 47.207, 38.754, 49.682, 58.033, 52.528, 60.259, 35.673, 74.569
2718.352, 80.562, 88.193, 72.837, 87.959, 70.378, 77.279, 66.424, 61.058, 78.613, 86.547, 92.897, 55.385, 80.122, 53.533, 86.426
2719.598, 81.419, 86.062, 72.703, 73.816, 54.24, 62.146, 72.288, 66.908, 71.471, 76.413, 69.761, 63.241, 73.984, 71.393, 91.283
2720.845, 72.277, 62.931, 69.568, 63.673, 58.103, 50.012, 63.152, 67.759, 59.33, 64.278, 64.625, 48.098, 50.846, 62.252, 72.14
2722.090, 69.134, 62.799, 80.434, 69.53, 49.965, 58.879, 66.016, 78.609, 66.188, 87.143, 65.489, 70.955, 60.709, 64.112, 87.998
2723.335, 44.991, 49.668, 67.3, 54.386, 49.828, 64.745, 50.88, 59.459, 64.047, 53.008, 56.353, 58.812, 59.571, 48.972, 77.855
2724.580, 54.848, 54.536, 59.165, 59.243, 59.69, 49.612, 39.744, 31.31, 61.905, 50.873, 61.217, 56.668, 62.433, 40.832, 61.712
2725.824, 72.705, 71.405, 71.031, 70.1, 61.552, 59.478, 63.608, 45.16, 71.764, 60.739, 73.081, 67.525, 76.295, 63.691, 71.569
2727.068, 56.562, 74.274, 66.897, 67.957, 53.415, 47.344, 52.472, 44.011, 66.622, 50.604, 63.945, 63.382, 64.158, 51.551, 89.426
2728.311, 55.419, 45.142, 70.763, 64.813, 35.277, 54.211, 46.336, 39.861, 47.481, 48.469, 47.809, 49.239, 35.02, 39.411, 64.284
2729.553, 72.276, 67.011, 82.628, 76.67, 51.14, 63.077, 65.2, 52.711, 61.339, 67.334, 79.672, 52.096, 79.882, 55.271, 87.141
2730.795, 65.133, 80.879, 72.494, 84.527, 61.002, 72.944, 64.064, 66.562, 60.198, 82.2, 74.536, 68.952, 62.745, 73.13, 92.998
2732.037, 64.99, 62.748, 64.36, 60.384, 59.864, 64.81, 56.928, 55.412, 60.056, 79.065, 66.4, 44.809, 65.607, 49.99, 78.855
2733.277, 47.847, 65.616, 62.226, 50.24, 39.727, 43.677, 47.792, 46.262, 66.915, 59.93, 48.264, 57.666, 42.469, 73.85, 84.713
2734.518, 46.704, 54.485, 55.091, 55.097, 48.589, 41.543, 60.656, 48.113, 51.773, 57.795, 53.128, 44.523, 43.332, 53.709, 61.57
2735.757, 61.561, 64.354, 70.957, 69.954, 69.452, 67.409, 58.52, 68.963, 58.632, 73.66, 86.992, 86.379, 67.194, 63.569, 83.427
2736.997, 61.418, 67.222, 71.823, 58.811, 60.314, 55.276, 50.384, 49.814, 46.49, 57.526, 60.856, 44.236, 63.056, 49.429, 60.284
2738.235, 62.275, 84.091, 67.689, 73.668, 73.176, 55.142, 63.248, 40.664, 67.349, 68.391, 72.72, 65.093, 78.918, 57.289, 76.141
2739.474, 73.132, 78.959, 60.554, 63.524, 51.039, 52.009, 61.112, 40.514, 38.207, 57.256, 58.584, 53.95, 61.781, 45.148, 71.999
2740.711, 48.989, 67.828, 75.42, 66.381, 46.901, 43.875, 56.976, 51.365, 65.065, 62.121, 74.448, 45.806, 45.643, 59.008, 95.856
2741.948, 53.846, 48.697, 59.286, 59.238, 50.764, 53.742, 51.84, 54.215, 71.924, 64.986, 78.312, 66.663, 56.505, 61.868, 76.713
2743.185, 82.703, 74.565, 69.151, 69.095, 56.626, 74.608, 61.704, 62.066, 66.782, 73.852, 70.176, 67.52, 71.368, 59.728, 74.57
2744.421, 58.56, 60.434, 52.017, 58.951, 59.489, 56.474, 48.568, 51.916, 67.641, 70.717, 63.04, 58.377, 51.23, 54.587, 66.427
2745.656, 50.417, 54.302, 63.883, 58.808, 56.351, 42.341, 40.433, 48.766, 67.499, 62.582, 44.904, 66.234, 68.092, 49.447, 62.285
2746.891, 72.274, 74.171, 78.749, 77.665, 75.213, 54.207, 68.297, 68.617, 88.358, 76.447, 71.767, 70.09, 70.954, 69.307, 87.142
2748.125, 81.131, 69.039, 77.614, 81.522, 65.076, 56.074, 72.161, 56.467, 57.216, 59.312, 81.631, 85.947, 74.817, 50.167, 99.999
2749.359, 58.988, 69.908, 56.48, 68.378, 74.938, 51.94, 53.025, 47.317, 49.075, 65.178, 71.495, 58.804, 64.679, 48.026, 77.856
2750.593, 54.845, 66.777, 56.346, 62.235, 54.801, 45.807, 49.889, 42.168, 45.933, 62.043, 45.359, 35.661, 50.541, 46.886, 77.714
2751.825, 57.702, 42.645, 48.212, 58.092, 33.663, 51.673, 41.753, 38.018, 39.792, 49.908, 57.223, 32.517, 46.404, 51.746, 55.571
2753.057, 68.559, 65.514, 74.077, 60.949, 43.525, 48.539, 59.617, 47.869, 54.65, 71.773, 58.087, 53.374, 29.266, 57.606, 67.428
2754.289, 49.416, 48.382, 52.943, 64.805, 51.388, 53.406, 56.481, 64.719, 65.509, 54.638, 56.951, 63.231, 50.128, 48.465, 73.285
2755.520, 50.273, 67.251, 60.809, 57.662, 56.25, 51.272, 42.345, 54.569, 67.367, 50.504, 64.815, 62.088, 65.991, 54.325, 75.142
2756.751, 32.13, 59.119, 59.674, 53.519, 42.113, 48.139, 39.209, 29.42, 37.226, 34.369, 57.679, 50.944, 54.853, 42.185, 56.0
2757.981, 66.987, 61.988, 79.54, 66.376, 61.975, 57.005, 64.073, 40.27, 58.084, 65.234, 64.543, 65.801, 70.715, 62.045, 77.857
2759.210, 64.844, 77.857, 91.406, 81.232, 62.837, 61.872, 64.937, 65.121, 68.943, 80.099, 69.407, 66.658, 77.577, 69.904, 95.714
2760.439, 57.701, 50.725, 55.272, 70.089, 37.7, 40.738, 53.801, 39.971, 52.801, 57.964, 63.271, 42.515, 59.44, 48.764, 64.571
2761.668, 45.558, 55.594, 56.137, 59.946, 48.562, 47.604, 40.665, 43.821, 55.66, 62.83, 65.135, 41.372, 45.302, 40.624, 68.428
2762.896, 53.415, 60.462, 46.003, 61.803, 48.425, 56.471, 43.529, 55.672, 48.518, 61.695, 64.998, 45.228, 38.164, 58.483, 69.286
2764.123, 59.272, 60.331, 43.869, 55.66, 40.287, 58.337, 58.393, 56.522, 62.377, 59.56, 69.862, 50.085, 57.027, 52.343, 72.143
2765.350, 45.129, 51.2, 54.735, 38.516, 33.149, 29.204, 50.257, 29.372, 53.235, 47.425, 55.726, 37.942, 45.889, 41.203, 56.0
2766.576, 62.987, 71.068, 72.6, 65.373, 57.012, 60.07, 63.121, 64.223, 57.094, 67.29, 52.59, 61.799, 64.751, 33.063, 85.857
2767.802, 50.844, 61.937, 76.466, 71.23, 70.874, 42.937, 39.985, 59.073, 53.952, 58.156, 53.454, 59.655, 59.613, 54.922, 73.715
2769.027, 61.701, 62.805, 55.332, 56.087, 41.737, 54.803, 39.849, 39.924, 55.811, 52.021, 66.318, 53.512, 57.476, 39.782, 66.572
2770.252, 55.558, 59.674, 46.198, 57.943, 37.599, 38.669, 47.713, 26.774, 45.669, 47.886, 46.182, 47.369, 42.338, 40.642, 56.429
2771.476, 68.415, 55.542, 71.063, 63.8, 62.461, 70.536, 66.577, 59.624, 62.528, 71.751, 66.046, 58.226, 55.2, 63.502, 75.286
2772.699, 51.272, 56.411, 51.929, 54.657, 36.324, 44.402, 42.441, 46.475, 53.386, 50.617, 56.91, 51.082, 41.063, 54.361, 76.143
2773.922, 63.129, 68.28, 65.795, 61.514, 49.186, 56.269, 38.305, 38.325, 61.245, 60.482, 59.774, 40.939, 56.925, 34.221, 71.001
2775.145, 55.986, 55.148, 38.66, 46.37, 42.049, 55.135, 31.169, 42.176, 47.103, 64.347, 56.638, 55.796, 40.787, 37.081, 62.858
2776.367, 42.843, 50.017, 58.526, 31.227, 46.911, 38.002, 34.033, 46.026, 53.962, 50.212, 42.502, 45.653, 30.65, 28.941, 49.715
2777.588, 37.7, 38.885, 47.392, 33.084, 32.773, 33.868, 39.897, 40.876, 65.82, 43.077, 35.366, 47.51, 53.512, 43.8, 56.572
2778.809, 47.557, 53.754, 57.258, 48.941, 47.636, 28.734, 38.761, 27.727, 36.678, 42.943, 42.23, 41.366, 52.374, 27.66, 45.429
2780.030, 45.414, 55.623, 67.123, 53.797, 63.498, 46.601, 49.625, 38.577, 39.537, 64.808, 56.093, 46.223, 58.236, 55.52, 76.287
2781.249, 44.271, 40.491, 47.989, 43.654, 40.361, 35.467, 35.489, 27.427, 39.395, 35.673, 49.957, 37.08, 30.099, 31.38, 46.144
2782.469, 63.128, 63.36, 45.855, 70.511, 36.223, 57.334, 53.353, 48.278, 61.254, 63.538, 53.821, 52.937, 54.961, 49.239, 73.001
2783.687, 61.985, 49.228, 64.721, 60.368, 32.085, 54.2, 58.217, 41.128, 59.112, 61.403, 57.685, 34.793, 45.823, 49.099, 75.858
2784.905, 38.842, 43.097, 42.586, 51.225, 25.948, 35.067, 35.082, 43.979, 36.971, 51.269, 53.549, 45.65, 41.686, 32.959, 54.716
2786.123, 53.699, 71.965, 56.452, 60.081, 51.81, 43.933, 47.946, 59.829, 62.829, 54.134, 57.413, 73.507, 64.548, 52.819, 79.573
2787.340, 39.556, 52.834, 46.318, 35.938, 33.673, 36.799, 32.81, 36.679, 44.688, 31.999, 50.277, 40.364, 55.41, 31.678, 55.43
2788.557, 50.413, 54.703, 54.183, 62.795, 50.535, 47.666, 48.674, 36.53, 45.546, 63.864, 57.141, 65.22, 55.272, 57.538, 62.287
2789.773, 41.27, 57.571, 65.049, 56.652, 47.397, 41.532, 44.538, 42.38, 49.405, 65.729, 49.005, 55.077, 45.135, 56.398, 78.144
2790.988, 51.127, 54.44, 56.915, 45.508, 36.26, 41.399, 46.402, 42.231, 43.263, 48.595, 47.869, 35.934, 44.997, 34.257, 62.002
2792.203, 65.984, 73.308, 66.781, 70.365, 52.122, 63.265, 53.266, 30.081, 53.122, 59.46, 78.733, 41.791, 58.859, 45.117, 70.859
2793.418, 55.841, 59.177, 55.646, 76.222, 45.985, 50.132, 59.13, 44.931, 46.98, 67.325, 77.597, 49.647, 52.722, 60.977, 64.716
2794.631, 44.698, 64.045, 50.512, 50.079, 42.847, 42.998, 41.994, 42.782, 53.839, 40.19, 39.461, 46.504, 52.584, 44.837, 65.573
2795.845, 38.555, 47.914, 53.378, 41.935, 29.709, 37.864, 43.858, 37.632, 47.697, 45.055, 46.325, 42.361, 45.446, 30.696, 47.43
2797.058, 45.412, 49.783, 61.244, 37.792, 31.572, 37.731, 38.722, 35.482, 51.556, 39.921, 41.188, 56.218, 52.309, 34.556, 68.288
2798.270, 27.269, 51.651, 40.109, 54.649, 36.434, 54.597, 25.586, 40.333, 40.414, 33.786, 45.052, 47.075, 47.171, 31.416, 68.145
2799.481, 55.126, 80.52, 71.975, 70.506, 66.297, 62.464, 49.45, 43.183, 66.273, 62.651, 68.916, 59.931, 66.033, 52.276, 67.002
2800.693, 57.983, 69.388, 52.841, 65.362, 39.159, 42.33, 57.314, 49.034, 58.131, 60.516, 70.78, 61.788, 59.895, 49.135, 52.859
2801.903, 63.84, 58.257, 57.707, 57.219, 50.021, 54.197, 55.178, 23.884, 48.99, 52.381, 47.644, 39.645, 36.758, 36.995, 77.717
2803.113, 43.697, 51.126, 57.572, 57.076, 41.884, 35.063, 47.042, 44.734, 46.848, 50.247, 49.508, 43.502, 43.62, 39.855, 79.574
2804.323, 59.554, 52.994, 65.438, 50.933, 34.746, 47.929, 45.906, 56.585, 57.707, 58.112, 56.372, 52.358, 66.482, 38.715, 77.431
2805.532, 56.411, 53.863, 58.304, 58.789, 44.609, 46.796, 35.77, 43.435, 47.565, 58.977, 50.236, 49.215, 42.345, 53.574, 62.288
2806.740, 45.268, 40.731, 41.169, 64.646, 51.471, 45.662, 34.634, 42.286, 47.424, 57.842, 46.1, 53.072, 56.207, 38.434, 48.145
2807.948, 38.125, 50.6, 51.035, 46.503, 47.334, 51.529, 49.498, 46.136, 52.282, 66.707, 34.964, 46.929, 57.069, 34.294, 57.003
2809.156, 48.982, 65.468, 62.901, 52.36, 65.196, 23.395, 47.362, 46.986, 52.141, 54.573, 54.828, 49.785, 49.932, 41.154, 69.86
2810.362, 45.84, 64.337, 55.767, 52.217, 61.058, 47.262, 46.226, 32.837, 41.999, 39.438, 52.692, 45.642, 49.794, 41.013, 56.717
2811.569, 69.697, 53.206, 66.632, 72.073, 66.921, 56.128, 52.09, 56.687, 54.858, 55.303, 79.556, 53.499, 46.656, 58.873, 85.574
2812.774, 54.554, 54.074, 44.498, 54.93, 33.783, 46.994, 50.954, 39.537, 51.716, 55.168, 48.419, 57.356, 47.518, 50.733, 61.431
2813.980, 45.411, 36.943, 54.364, 46.787, 16.646, 43.861, 47.818, 37.388, 43.575, 66.034, 50.283, 27.213, 31.381, 36.593, 59.289
2815.184, 55.268, 42.811, 53.23, 50.644, 28.508, 22.727, 37.682, 29.238, 41.433, 48.899, 42.147, 35.069, 37.243, 33.452, 59.146
2816.389, 45.125, 69.68, 62.095, 58.5, 43.37, 59.594, 47.546, 68.089, 68.291, 52.764, 48.011, 64.926, 76.105, 56.312, 74.003
2817.592, 54.982, 68.549, 72.961, 54.357, 64.233, 54.46, 49.41, 44.939, 60.15, 51.629, 58.875, 58.783, 56.968, 42.172, 59.86
2818.795, 42.839, 47.417, 45.827, 52.214, 52.095, 64.327, 35.274, 56.789, 59.008, 60.494, 56.739, 73.64, 57.83, 55.031, 72.718
2819.998, 57.696, 64.286, 58.692, 76.071, 67.958, 54.193, 58.138, 36.64, 67.867, 48.36, 73.603, 49.496, 42.692, 52.891, 69.575
2821.200, 46.553, 62.154, 74.558, 54.927, 44.82, 48.059, 49.002, 53.49, 52.725, 47.225, 57.467, 51.353, 55.554, 49.751, 85.432
2822.401, 58.41, 61.023, 63.424, 59.784, 44.682, 37.926, 47.866, 36.341, 45.584, 62.09, 57.331, 35.21, 58.417, 42.611, 69.289
2823.602, 47.267, 41.891, 52.29, 55.641, 41.545, 40.792, 30.731, 29.191, 44.442, 36.955, 59.195, 36.067, 38.279, 37.47, 74.146
2824.802, 56.124, 56.76, 43.155, 68.498, 40.407, 63.659, 40.595, 46.041, 68.301, 60.82, 64.059, 48.923, 61.141, 48.33, 73.004
2826.002, 44.981, 51.629, 53.021, 54.354, 55.27, 55.525, 58.459, 41.892, 56.159, 64.686, 35.923, 53.78, 57.004, 45.19, 73.861
2827.201, 65.838, 88.497, 69.887, 69.211, 64.132, 62.392, 61.323, 71.742, 74.018, 81.551, 74.787, 67.637, 71.866, 61.05, 78.718
2828.400, 61.695, 81.366, 66.753, 69.068, 64.994, 58.258, 54.187, 44.592, 59.876, 48.416, 61.651, 65.494, 67.728, 47.909, 68.575
2829.598, 56.552, 79.234, 77.618, 70.925, 72.857, 70.124, 58.051, 60.443, 77.735, 63.281, 77.514, 75.351, 70.591, 53.769, 75.432
2830.796, 69.409, 65.103, 73.484, 77.782, 67.719, 64.991, 61.915, 68.293, 76.593, 72.146, 64.378, 69.207, 69.453, 69.629, 90.29
2831.993, 66.266, 49.971, 53.35, 67.638, 39.582, 53.857, 68.779, 41.144, 55.452, 73.012, 60.242, 61.064, 60.315, 56.489, 76.147
2833.190, 68.123, 64.84, 80.216, 75.495, 46.444, 42.724, 65.643, 33.994, 68.31, 63.877, 64.106, 38.921, 42.177, 66.348, 84.004
2834.386, 54.98, 57.709, 51.081, 56.352, 45.306, 24.59, 34.507, 37.844, 55.169, 56.742, 49.97, 40.778, 55.04, 49.208, 71.861
2835.581, 75.837, 67.577, 77.947, 81.209, 61.169, 70.457, 63.371, 68.695, 81.027, 76.607, 70.834, 64.634, 57.902, 55.068, 83.719
2836.776, 64.694, 56.446, 39.813, 63.065, 53.031, 58.323, 49.235, 56.545, 43.886, 63.472, 70.698, 54.491, 60.764, 59.928, 65.576
2837.971, 73.551, 69.314, 82.678, 65.922, 65.894, 61.189, 58.099, 65.396, 74.744, 85.338, 63.562, 79.348, 80.627, 59.787, 71.433
2839.165, 44.408, 72.183, 75.544, 55.779, 53.756, 50.056, 58.963, 58.246, 68.603, 71.203, 48.426, 64.205, 64.489, 66.647, 75.29
2840.358, 77.265, 66.052, 77.41, 67.636, 74.618, 51.922, 63.827, 57.096, 74.461, 55.068, 76.29, 76.061, 56.351, 62.507, 82.147
2841.551, 52.122, 56.92, 69.276, 73.492, 59.481, 50.789, 55.691, 44.947, 56.32, 55.933, 70.154, 64.918, 62.213, 58.367, 81.005
2842.743, 53.979, 56.789, 62.141, 67.349, 46.343, 45.655, 44.555, 42.797, 68.178, 59.798, 69.018, 55.775, 56.076, 40.226, 66.862
2843.935, 68.836, 71.657, 73.007, 67.206, 40.206, 66.522, 72.419, 59.647, 68.037, 70.664, 66.882, 67.632, 74.938, 58.086, 82.719
2845.126, 73.693, 78.526, 77.873, 76.063, 57.068, 58.388, 70.283, 65.498, 77.895, 81.529, 76.746, 57.489, 73.8, 58.946, 83.576
2846.317, 77.55, 78.394, 74.739, 66.919, 61.93, 67.254, 67.147, 72.348, 71.754, 69.394, 72.609, 80.345, 71.663, 59.805, 82.433
2847.507, 81.407, 73.263, 76.604, 80.776, 77.793, 86.121, 54.011, 75.199, 82.612, 83.259, 79.473, 80.202, 86.525, 77.665, 89.291
2848.696, 70.264, 74.132, 87.47, 72.633, 84.655, 66.987, 62.875, 76.049, 82.471, 74.124, 92.337, 68.059, 74.387, 70.525, 86.148
2849.885, 58.121, 56.0, 60.336, 65.49, 54.518, 49.854, 52.739, 32.899, 51.329, 66.99, 61.201, 62.916, 62.25, 61.385, 60.005
2851.074, 65.978, 83.869, 100.202, 82.346, 62.38, 61.72, 66.603, 55.75, 71.188, 86.855, 71.065, 79.772, 76.112, 70.244, 82.862
2852.262, 72.835, 87.737, 84.067, 82.203, 56.242, 59.587, 67.467, 47.6, 75.046, 69.72, 68.929, 65.629, 70.974, 64.104, 92.72
2853.449, 83.693, 73.606, 73.933, 80.06, 67.105, 72.453, 68.331, 71.451, 83.904, 66.585, 79.793, 65.486, 63.836, 66.964, 90.577
2854.636, 85.55, 89.475, 81.799, 106.917, 74.967, 77.319, 79.195, 77.301, 76.763, 91.45, 98.657, 86.343, 80.699, 84.824, 96.434
2855.822, 94.407, 95.343, 91.664, 85.774, 88.83, 100.186, 84.059, 91.151, 93.621, 89.316, 84.521, 79.199, 95.561, 76.683, 107.291
2857.008, 76.264, 91.212, 90.53, 66.63, 69.692, 74.052, 66.923, 74.002, 79.48, 79.181, 77.385, 88.056, 69.423, 78.543, 103.148
2858.193, 75.121, 86.08, 90.396, 86.487, 72.554, 86.919, 79.787, 72.852, 85.338, 69.046, 76.249, 71.913, 86.286, 68.403, 97.006
2859.378, 61.978, 58.949, 82.262, 78.344, 63.417, 66.785, 40.651, 60.702, 70.197, 63.911, 82.113, 77.77, 84.148, 79.263, 91.863
2860.562, 99.835, 91.817, 103.127, 97.201, 85.279, 93.652, 88.515, 90.553, 100.055, 108.777, 105.977, 89.627, 105.01, 88.122, 101.72
2861.746, 81.692, 85.686, 89.993, 100.057, 75.142, 68.518, 84.38, 74.403, 80.914, 88.642, 81.841, 77.483, 83.872, 86.982, 93.577
2862.929, 98.549, 112.555, 99.859, 109.914, 83.004, 81.384, 88.244, 76.254, 85.772, 107.507, 82.704, 80.34, 89.735, 80.842, 99.434
2864.111, 91.406, 101.423, 108.725, 104.771, 102.866, 71.251, 88.108, 79.104, 106.631, 95.372, 109.568, 82.197, 87.597, 100.702, 126.292
2865.293, 95.263, 81.292, 100.59, 89.628, 80.729, 100.117, 92.972, 83.954, 98.489, 91.237, 107.432, 88.054, 92.459, 74.561, 104.149
2866.475, 92.12, 88.16, 100.456, 102.484, 101.591, 93.984, 87.836, 94.805, 101.348, 99.103, 105.296, 90.91, 98.322, 85.421, 121.006
2867.656, 92.977, 86.029, 101.322, 94.341, 90.454, 95.85, 80.7, 81.655, 83.206, 105.968, 103.16, 95.767, 109.184, 84.281, 101.863
2868.836, 93.834, 97.897, 114.187, 84.198, 91.316, 88.717, 93.564, 85.506, 106.065, 93.833, 84.024, 90.624, 88.046, 93.141, 105.721
2870.016, 81.99, 91.051, 101.334, 91.35, 77.469, 76.861, 89.717, 81.663, 86.223, 98.985, 99.177, 92.785, 96.204, 90.305, 100.868
2871.195, 97.147, 94.204, 101.48, 105.501, 96.622, 89.005, 90.871, 82.821, 97.381, 104.136, 112.329, 87.947, 99.362, 102.469, 119.016
2872.374, 130.303, 121.358, 141.626, 134.653, 123.775, 127.149, 128.024, 120.978, 126.539, 132.288, 149.481, 121.108, 111.519, 128.633, 135.164
2873.552, 140.46, 142.511, 141.773, 139.805, 116.929, 136.293, 125.178, 130.136, 131.697, 135.44, 120.634, 119.27, 133.677, 132.797, 139.311
2874.730, 111.616, 129.665, 120.919, 106.956, 105.082, 104.437, 117.332, 108.294, 119.855, 110.592, 129.786, 108.431, 110.835, 114.961, 134.459
2875.907, 138.773, 144.818, 142.065, 139.108, 115.235, 136.581, 139.485, 118.451, 137.013, 133.743, 150.939, 133.592, 135.992, 129.125, 155.607
2877.084, 117.93, 119.972, 145.211, 136.26, 114.388, 123.725, 126.639, 115.609, 136.171, 128.895, 133.091, 127.754, 125.15, 126.289, 142.754
2878.260, 130.086, 132.125, 137.358, 127.412, 124.541, 139.869, 128.792, 142.767, 138.329, 128.047, 135.244, 135.915, 127.308, 116.454, 144.902
2879.435, 129.243, 145.278, 118.504, 154.563, 133.694, 136.013, 124.946, 121.924, 142.487, 144.198, 139.396, 145.077, 147.466, 132.618, 142.05
2880.610, 134.399, 153.432, 139.65, 156.715, 140.847, 128.157, 145.1, 129.082, 121.645, 131.35, 134.549, 138.238, 145.623, 133.782, 156.198
2881.785, 135.556, 135.585, 155.796, 140.867, 126.001, 118.301, 140.253, 125.24, 138.803, 130.502, 142.701, 132.399, 119.781, 144.946, 155.345
2882.959, 141.712, 144.739, 155.943, 141.018, 121.154, 128.445, 129.407, 129.397, 146.961, 139.654, 139.853, 124.561, 129.939, 124.11, 148.493
2884.132, 150.869, 148.892, 134.089, 169.17, 141.307, 163.589, 139.56, 143.555, 148.119, 163.805, 169.006, 144.722, 150.096, 130.274, 179.641
2885.305, 131.025, 138.046, 122.235, 143.322, 129.46, 142.733, 128.714, 126.713, 133.277, 140.957, 141.158, 144.884, 133.254, 124.438, 147.788
2886.477, 116.182, 140.199, 131.381, 124.474, 117.613, 114.877, 113.868, 118.87, 124.435, 130.109, 134.311, 117.045, 128.412, 113.602, 142.936
2887.649, 130.338, 129.353, 137.528, 140.625, 123.766, 136.022, 125.021, 125.028, 130.593, 139.26, 123.463, 125.207, 140.57, 136.767, 141.084
2888.820, 126.495, 130.506, 133.674, 127.777, 129.919, 138.166, 112.175, 117.186, 132.751, 126.412, 125.616, 140.368, 121.727, 124.931, 159.232
2889.991, 108.651, 102.659, 120.82, 117.929, 110.072, 105.31, 104.328, 99.343, 108.909, 114.564, 122.768, 111.529, 99.885, 112.095, 124.379
2891.161, 116.808, 146.813, 123.967, 123.08, 113.226, 117.454, 129.482, 129.501, 134.067, 115.716, 132.921, 126.691, 129.043, 124.259, 142.527
2892.331, 144.964, 152.966, 142.113, 153.232, 129.379, 111.598, 136.636, 115.659, 127.225, 130.867, 135.073, 122.852, 130.2, 125.423, 147.675
2893.500, 134.121, 118.12, 132.259, 136.384, 112.532, 120.742, 127.789, 107.816, 118.383, 128.019, 136.225, 121.014, 127.358, 126.587, 149.822
2894.668, 118.277, 113.273, 127.405, 118.535, 101.685, 118.886, 112.943, 121.974, 139.541, 134.171, 146.378, 113.175, 130.516, 118.751, 138.97
2895.836, 138.434, 127.427, 137.552, 125.687, 126.838, 132.03, 112.096, 112.131, 118.699, 128.323, 123.53, 127.336, 121.674, 110.915, 134.118
2897.004, 117.59, 118.58, 104.698, 115.839, 113.991, 106.174, 102.25, 112.289, 102.857, 135.474, 116.683, 116.498, 115.831, 109.08, 118.266
2898.171, 107.747, 105.733, 112.844, 111.991, 121.144, 91.318, 95.404, 96.447, 115.015, 109.626, 109.835, 116.659, 106.989, 99.244, 118.413
2899.337, 97.903, 118.887, 133.99, 126.142, 109.297, 100.462, 122.557, 130.604, 128.173, 125.778, 118.988, 130.821, 105.147, 116.408, 137.561
2900.503, 136.06, 121.04, 145.137, 127.294, 122.451, 113.606, 110.711, 114.762, 114.331, 115.929, 125.14, 118.982, 109.304, 123.572, 138.709
2901.668, 121.217, 118.194, 126.283, 127.446, 113.604, 123.75, 111.864, 110.92, 105.489, 125.081, 123.293, 114.143, 115.462, 111.736, 138.856
2902.833, 120.373, 120.347, 122.429, 122.597, 100.757, 107.894, 102.018, 98.077, 127.647, 108.233, 124.445, 109.305, 115.62, 98.9, 134.004
2903.997, 108.53, 121.501, 107.576, 102.749, 87.91, 85.038, 110.172, 96.235, 109.805, 114.385, 112.597, 110.466, 109.777, 110.064, 125.152
2905.161, 117.686, 111.654, 118.722, 120.901, 87.063, 97.182, 100.325, 86.393, 102.963, 110.536, 117.75, 99.628, 99.935, 102.228, 118.299
2906.324, 102.843, 107.808, 117.868, 105.053, 102.216, 96.326, 89.479, 83.55, 119.121, 96.688, 96.902, 100.789, 92.093, 100.393, 123.447
2907.486, 116.999, 97.961, 103.014, 99.204, 93.369, 106.471, 85.632, 96.708, 117.279, 109.84, 105.055, 112.951, 104.251, 100.557, 123.595
2908.648, 105.156, 131.114, 108.161, 118.356, 110.522, 95.615, 101.786, 120.866, 113.437, 113.991, 111.207, 99.112, 121.408, 102.721, 122.743
2909.810, 96.312, 127.268, 120.307, 126.508, 101.676, 97.759, 101.94, 91.023, 97.595, 106.143, 100.36, 105.273, 98.566, 108.885, 122.89
2910.971, 101.469, 122.421, 126.453, 114.659, 100.829, 93.903, 115.093, 99.181, 118.753, 102.295, 117.512, 115.435, 108.724, 125.049, 135.038
2912.131, 105.625, 107.575, 128.599, 119.811, 87.982, 105.047, 98.247, 100.339, 117.911, 119.447, 114.665, 104.596, 102.881, 93.213, 142.186
2913.291, 104.782, 106.728, 101.746, 107.963, 88.135, 99.191, 100.4, 94.496, 107.069, 108.598, 121.817, 92.758, 95.039, 78.377, 123.333
2914.450, 112.938, 109.882, 92.892, 121.114, 114.288, 104.335, 100.554, 106.654, 112.227, 108.75, 114.97, 98.919, 112.197, 103.541, 124.481
2915.609, 115.095, 124.035, 128.038, 119.266, 107.441, 101.479, 108.708, 114.812, 122.385, 119.902, 108.122, 115.08, 110.355, 111.706, 122.629
2916.767, 89.251, 101.189, 108.184, 95.418, 102.594, 97.623, 81.861, 105.969, 105.543, 105.053, 110.274, 104.242, 95.512, 102.87, 117.777
2917.925, 124.408, 111.342, 120.331, 112.57, 101.747, 102.767, 101.015, 101.127, 107.701, 114.205, 109.427, 97.403, 94.67, 112.034, 130.924
2919.082, 121.564, 121.495, 133.477, 119.721, 133.901, 109.911, 117.168, 98.284, 121.859, 123.357, 128.579, 142.565, 120.828, 114.198, 140.072
2920.239, 109.721, 112.649, 113.623, 113.873, 109.054, 98.055, 101.322, 103.442, 105.017, 101.509, 111.732, 108.726, 116.985, 108.362, 110.22
2921.395, 114.877, 122.802, 112.77, 140.025, 118.207, 100.199, 111.476, 112.6, 108.175, 128.66, 122.884, 111.888, 123.143, 118.526, 136.367
2922.551, 124.034, 122.956, 135.916, 150.176, 132.36, 118.343, 139.629, 108.757, 119.333, 130.812, 138.037, 122.049, 128.301, 123.69, 147.515
2923.706, 111.19, 120.109, 127.062, 133.328, 125.513, 113.487, 122.783, 105.915, 134.491, 125.964, 129.189, 118.21, 121.459, 110.854, 152.663
2924.860, 114.347, 116.263, 107.208, 108.48, 96.666, 108.631, 97.936, 95.073, 119.649, 120.116, 131.342, 106.372, 122.616, 105.019, 131.811
2926.014, 142.504, 152.416, 140.355, 143.632, 151.819, 146.775, 132.09, 129.23, 137.807, 149.267, 139.494, 139.533, 127.774, 128.183, 161.958
2927.167, 140.66, 140.569, 142.501, 135.783, 140.973, 132.92, 122.243, 120.388, 127.965, 134.419, 141.646, 134.695, 143.932, 132.347, 136.106
2928.320, 135.817, 143.723, 156.647, 144.935, 139.126, 130.064, 140.397, 138.546, 151.123, 152.571, 142.799, 158.856, 139.089, 147.511, 162.254
2929.473, 139.973, 147.876, 145.793, 137.087, 123.279, 113.208, 137.551, 138.703, 145.281, 141.722, 141.951, 138.017, 147.247, 137.675, 150.401
2930.624, 154.13, 146.03, 152.94, 139.238, 146.432, 131.352, 143.704, 145.861, 147.439, 141.874, 147.104, 152.179, 130.405, 133.839, 167.549
2931.776, 136.286, 141.183, 143.086, 153.39, 143.585, 126.496, 135.858, 129.019, 131.597, 141.026, 150.256, 135.34, 136.563, 123.003, 164.697
2932.926, 137.443, 140.337, 134.232, 131.542, 128.738, 122.64, 141.011, 126.176, 141.755, 136.178, 138.409, 133.502, 138.72, 133.167, 137.845
2934.076, 147.599, 142.49, 136.378, 156.694, 124.891, 145.784, 141.165, 127.334, 136.913, 153.329, 134.561, 131.663, 128.878, 138.332, 159.992
2935.226, 137.756, 129.644, 159.525, 131.845, 121.044, 125.928, 140.319, 109.492, 141.071, 124.481, 129.714, 118.824, 121.036, 140.496, 151.14
2936.375, 123.912, 141.797, 139.671, 143.997, 116.198, 126.072, 108.472, 126.649, 127.229, 120.633, 126.866, 128.986, 126.193, 123.66, 144.288
2937.524, 122.069, 140.95, 135.817, 121.149, 119.351, 121.216, 117.626, 124.807, 126.387, 129.784, 132.018, 126.147, 139.351, 127.824, 134.435
2938.672, 110.225, 117.104, 122.964, 125.3, 133.504, 113.36, 119.779, 128.965, 111.545, 119.936, 126.171, 127.309, 127.509, 122.988, 140.583
2939.819, 128.382, 123.257, 140.11, 141.452, 112.657, 96.504, 112.933, 110.122, 116.703, 127.088, 126.323, 119.47, 110.666, 115.152, 135.731
2940.966, 117.538, 108.411, 126.256, 114.604, 111.81, 114.648, 116.087, 89.28, 105.861, 118.24, 102.476, 118.632, 110.824, 103.316, 124.878
2942.112, 116.695, 120.564, 115.402, 111.755, 104.963, 105.792, 103.24, 92.437, 119.019, 122.391, 125.628, 94.793, 101.982, 97.48, 128.026
2943.258, 117.851, 106.718, 102.549, 123.907, 89.116, 103.936, 112.394, 108.595, 103.177, 120.543, 132.781, 100.954, 112.14, 97.645, 139.174
2944.404, 108.008, 117.871, 102.695, 111.059, 97.269, 99.08, 101.547, 84.753, 108.335, 102.695, 104.933, 97.116, 100.297, 91.809, 118.322
2945.548, 98.164, 100.024, 111.841, 88.211, 78.423, 100.224, 89.701, 93.91, 85.493, 107.847, 95.086, 95.277, 103.455, 87.973, 115.469
2946.693, 88.321, 103.178, 99.987, 106.362, 82.576, 80.368, 89.855, 99.068, 84.651, 99.998, 99.238, 96.439, 94.613, 89.137, 110.617
2947.836, 88.477, 105.331, 106.134, 90.514, 94.729, 95.513, 98.008, 96.226, 92.809, 93.15, 94.39, 96.6, 95.77, 96.301, 117.765
2948.979, 94.634, 100.485, 104.28, 98.666, 102.882, 81.657, 99.162, 83.383, 96.967, 94.302, 117.543, 102.761, 115.928, 88.465, 116.912
2950.122, 78.791, 90.638, 83.426, 91.817, 95.035, 70.801, 82.315, 87.541, 80.125, 93.453, 87.695, 87.923, 103.086, 87.629, 97.06
2951.264, 84.947, 78.792, 90.573, 91.969, 76.188, 72.945, 85.469, 77.699, 79.283, 98.605, 97.848, 71.084, 77.244, 76.793, 100.208
2952.406, 75.104, 81.945, 77.719, 95.121, 74.341, 59.089, 82.623, 55.856, 69.441, 85.757, 80.0, 74.246, 70.401, 71.958, 101.356
2953.547, 96.26, 76.099, 87.865, 94.273, 74.494, 87.233, 83.776, 60.014, 83.599, 90.909, 105.153, 82.407, 79.559, 83.122, 104.503
2954.687, 89.417, 107.252, 96.011, 90.424, 86.648, 93.377, 69.93, 78.172, 93.757, 94.06, 85.305, 80.568, 90.717, 75.286, 103.651
2955.827, 89.573, 92.405, 90.158, 102.576, 80.801, 88.521, 78.083, 78.329, 94.915, 93.212, 96.458, 98.73, 93.874, 75.45, 88.799
2956.966, 76.73, 80.559, 89.304, 88.728, 73.954, 85.665, 77.237, 69.487, 80.073, 82.364, 82.61, 87.891, 84.032, 69.614, 80.946
2958.105, 63.886, 82.712, 88.45, 81.879, 74.107, 58.809, 72.391, 90.645, 97.231, 74.515, 89.763, 99.053, 79.19, 67.778, 95.094
2959.243, 87.043, 83.866, 82.596, 81.031, 68.26, 67.953, 84.544, 83.802, 74.389, 84.667, 87.915, 83.214, 79.348, 71.942, 101.242
2960.381, 71.199, 73.019, 73.743, 85.183, 78.413, 67.097, 70.698, 67.96, 67.547, 68.819, 84.067, 81.376, 62.505, 61.106, 88.39
2961.518, 71.356, 90.173, 83.889, 86.334, 78.566, 80.241, 74.851, 68.117, 85.705, 67.971, 77.22, 77.537, 86.663, 67.271, 92.537
2962.655, 91.512, 91.326, 93.035, 97.486, 72.719, 80.385, 93.005, 82.275, 92.863, 97.122, 93.372, 90.698, 91.821, 84.435, 114.685
2963.791, 92.669, 86.48, 91.181, 70.638, 65.873, 77.529, 72.159, 63.433, 82.021, 90.274, 83.525, 67.86, 70.978, 74.599, 99.833
2964.927, 98.825, 108.633, 105.328, 107.79, 85.026, 90.673, 92.312, 91.59, 113.179, 107.426, 107.677, 87.021, 107.136, 95.763, 117.98
2966.062, 83.982, 101.786, 91.474, 83.941, 76.179, 70.817, 78.466, 81.748, 100.337, 86.577, 89.83, 74.183, 103.294, 86.927, 104.128
2967.196, 73.138, 86.94, 73.62, 82.093, 83.332, 78.962, 74.619, 89.906, 71.495, 72.729, 75.982, 88.344, 82.451, 76.091, 94.276
2968.330, 75.295, 104.093, 99.767, 100.245, 97.485, 79.106, 79.773, 75.063, 77.653, 96.881, 95.135, 99.505, 84.609, 83.255, 95.424
2969.464, 80.451, 98.247, 119.913, 109.396, 90.638, 84.25, 104.927, 82.221, 98.811, 105.033, 101.287, 94.667, 92.767, 91.419, 117.571
2970.597, 80.608, 86.4, 84.059, 81.548, 67.791, 70.394, 87.08, 68.379, 89.969, 83.184, 87.439, 61.828, 70.925, 69.584, 96.719
2971.729, 93.764, 91.554, 102.205, 105.7, 89.945, 95.538, 102.234, 90.536, 98.127, 95.336, 106.592, 85.99, 93.082, 73.748, 120.867
2972.861, 96.921, 94.707, 78.352, 112.852, 93.098, 93.682, 83.387, 71.694, 92.285, 99.488, 104.744, 89.151, 97.24, 80.912, 98.014
2973.992, 106.078, 99.86, 105.498, 103.003, 99.251, 96.826, 89.541, 97.852, 110.443, 98.64, 102.897, 98.312, 111.398, 103.076, 105.162
2975.123, 93.234, 89.014, 83.644, 92.155, 77.404, 77.97, 85.695, 90.009, 77.601, 91.791, 94.049, 84.474, 94.555, 79.24, 103.31
2976.253, 99.391, 104.167, 112.79, 95.307, 94.557, 90.114, 86.848, 84.167, 100.759, 102.943, 94.202, 102.635, 98.713, 90.404, 122.457
2977.383, 66.547, 86.321, 76.937, 65.458, 57.71, 56.258, 70.002, 61.325, 61.917, 73.095, 72.354, 64.797, 74.871, 72.568, 76.605
2978.512, 81.704, 81.474, 92.083, 85.61, 82.863, 67.402, 77.155, 66.482, 91.075, 66.246, 79.507, 82.958, 78.029, 74.732, 85.753
2979.640, 87.86, 95.628, 106.229, 104.762, 93.016, 84.546, 99.309, 102.64, 96.233, 103.398, 97.659, 95.12, 95.186, 82.897, 112.901
2980.768, 84.017, 82.781, 96.375, 99.913, 71.17, 81.69, 90.463, 80.798, 83.391, 102.55, 88.811, 82.281, 74.344, 94.061, 101.048
2981.896, 97.173, 97.935, 100.522, 94.065, 91.323, 80.834, 88.616, 80.955, 91.549, 96.702, 97.964, 93.442, 96.502, 104.225, 112.196
2983.023, 87.33, 79.088, 76.668, 88.217, 77.476, 72.978, 64.77, 64.113, 81.707, 67.853, 89.116, 63.604, 70.659, 64.389, 94.344
2984.149, 84.486, 79.241, 76.814, 78.369, 79.629, 83.122, 73.923, 75.27, 87.865, 95.005, 92.269, 89.765, 85.817, 76.553, 102.491
2985.275, 77.643, 70.395, 87.961, 90.52, 78.782, 73.266, 58.077, 72.428, 69.023, 100.157, 76.421, 84.927, 75.975, 69.717, 76.639
2986.400, 66.799, 78.548, 91.107, 78.672, 57.935, 74.411, 82.23, 62.586, 82.181, 77.308, 71.574, 90.088, 79.133, 73.881, 97.787
2987.525, 82.956, 85.702, 79.253, 80.824, 82.088, 43.555, 77.384, 88.743, 82.339, 72.46, 86.726, 76.249, 73.29, 94.045, 83.935
2988.649, 69.112, 67.855, 82.399, 69.975, 71.241, 59.699, 65.538, 69.901, 72.497, 69.612, 75.879, 69.411, 65.448, 62.21, 85.082
2989.773, 66.269, 66.009, 58.546, 73.127, 60.395, 59.843, 57.691, 62.059, 69.655, 69.764, 65.031, 64.572, 83.606, 64.374, 85.23
2990.896, 80.425, 66.162, 74.692, 86.279, 70.548, 75.987, 64.845, 59.216, 75.813, 76.915, 74.184, 53.734, 71.763, 79.538, 87.378
2992.019, 66.582, 75.316, 84.838, 77.431, 54.701, 61.131, 57.998, 38.374, 64.971, 94.067, 83.336, 59.895, 75.921, 63.702, 82.525
2993.141, 72.738, 85.469, 81.984, 73.582, 60.854, 64.275, 66.152, 57.532, 85.129, 67.219, 61.488, 56.057, 77.079, 67.866, 81.673
2994.262, 63.895, 73.622, 62.131, 58.734, 45.007, 53.419, 49.306, 51.689, 70.287, 50.37, 71.641, 57.218, 54.236, 67.03, 80.821
2995.383, 46.051, 47.776, 61.277, 52.886, 59.16, 45.563, 42.459, 57.847, 50.445, 64.522, 48.793, 57.379, 55.394, 43.194, 67.969
2996.504, 46.208, 56.929, 70.423, 52.037, 53.313, 53.707, 47.613, 54.005, 50.603, 52.674, 53.946, 64.541, 57.552, 54.359, 67.116
2997.624, 55.365, 55.083, 73.57, 69.189, 44.466, 45.851, 49.766, 44.162, 40.761, 65.826, 49.098, 47.702, 51.71, 45.523, 76.264
2998.743, 42.521, 64.236, 65.716, 64.341, 52.62, 52.995, 60.92, 49.32, 71.919, 49.977, 70.251, 53.864, 60.867, 41.687, 88.412
2999.862, 66.678, 54.39, 84.862, 74.492, 63.773, 54.139, 70.074, 51.478, 66.077, 66.129, 78.403, 56.025, 61.025, 55.851, 78.559
3000.980, 54.834, 61.543, 45.008, 68.644, 47.926, 57.283, 51.227, 32.635, 55.235, 66.281, 60.556, 41.186, 48.183, 37.015, 70.707
3002.098, 43.991, 50.696, 53.155, 66.796, 50.079, 64.427, 36.381, 40.793, 62.393, 51.433, 50.708, 54.348, 56.34, 37.179, 69.855
3003.215, 58.147, 79.85, 64.301, 66.948, 49.232, 59.571, 51.534, 50.951, 67.551, 70.584, 73.86, 61.509, 55.498, 65.343, 71.002
3004.332, 44.304, 55.003, 54.447, 42.099, 33.385, 37.715, 44.688, 33.108, 51.709, 47.736, 48.013, 35.671, 44.656, 44.507, 58.15
3005.448, 41.46, 61.157, 59.593, 48.251, 44.538, 48.86, 43.842, 52.266, 48.867, 43.888, 43.165, 60.832, 48.814, 46.672, 64.298
3006.564, 60.617, 46.31, 67.74, 70.403, 55.691, 63.004, 49.995, 44.423, 54.025, 57.039, 56.318, 66.993, 73.971, 51.836, 74.446
3007.679, 65.773, 55.464, 57.886, 60.554, 69.845, 58.148, 60.149, 57.581, 60.183, 76.191, 60.47, 71.155, 69.129, 50.0, 81.593
3008.793, 67.93, 68.617, 79.032, 76.706, 62.998, 63.292, 72.302, 64.739, 75.341, 71.343, 85.623, 74.316, 68.287, 66.164, 90.741
3009.907, 66.086, 67.771, 64.178, 74.858, 63.151, 66.436, 65.456, 58.896, 66.499, 61.495, 76.775, 57.478, 46.444, 72.328, 83.889
3011.021, 47.243, 55.924, 51.325, 64.01, 41.304, 38.58, 42.61, 27.054, 49.657, 36.646, 52.928, 27.639, 46.602, 42.492, 63.036
3012.134, 36.399, 54.077, 40.471, 40.161, 31.457, 42.724, 43.763, 35.212, 47.815, 63.798, 46.08, 42.801, 40.76, 41.656, 71.184
3013.246, 60.556, 68.231, 57.617, 49.313, 48.61, 55.868, 29.917, 39.369, 49.973, 67.95, 51.232, 56.962, 53.918, 43.82, 57.332
3014.358, 47.712, 45.384, 61.764, 64.465, 36.763, 41.012, 45.07, 36.527, 43.131, 55.101, 53.385, 65.123, 47.075, 44.985, 67.48
3015.469, 39.869, 42.538, 57.91, 52.616, 40.917, 32.156, 47.224, 33.685, 40.289, 40.253, 48.537, 55.285, 56.233, 48.149, 53.627
3016.580, 56.008, 75.688, 68.059, 59.761, 74.062, 59.309, 70.367, 60.826, 66.431, 64.396, 70.686, 54.425, 55.36, 70.302, 81.787
3017.690, 70.147, 70.838, 61.208, 62.906, 73.208, 63.462, 64.509, 56.968, 66.574, 67.539, 82.835, 79.566, 63.487, 58.455, 92.947
3018.800, 39.285, 42.987, 50.356, 52.051, 34.354, 37.615, 43.652, 42.11, 43.716, 47.682, 50.983, 38.707, 47.614, 34.608, 50.107
3019.909, 43.424, 54.137, 40.505, 45.196, 17.5, 31.768, 35.794, 30.252, 45.858, 52.825, 37.132, 33.848, 13.741, 35.761, 54.266
3021.018, 53.563, 65.287, 69.654, 59.341, 34.646, 56.921, 49.937, 47.394, 58.0, 42.969, 56.28, 35.988, 55.868, 47.914, 64.426
3022.126, 50.702, 55.437, 54.803, 53.486, 49.792, 54.075, 33.079, 46.536, 55.142, 51.112, 49.429, 38.129, 40.995, 43.067, 78.586
3023.233, 60.841, 48.587, 46.952, 55.632, 39.938, 36.228, 43.222, 34.677, 51.284, 44.255, 57.578, 44.27, 60.122, 29.22, 63.746
3024.340, 59.98, 72.737, 56.101, 58.777, 48.084, 57.381, 52.364, 57.819, 56.427, 69.398, 52.726, 70.41, 63.249, 41.373, 78.905
3025.447, 65.119, 63.887, 67.25, 62.922, 55.23, 46.534, 46.507, 63.961, 52.569, 73.541, 62.875, 71.551, 63.376, 51.526, 65.065
3026.553, 41.257, 54.037, 43.398, 68.067, 29.376, 43.687, 46.649, 37.103, 48.711, 42.684, 54.023, 49.692, 43.503, 58.679, 53.225
3027.658, 59.396, 67.187, 69.547, 67.212, 53.522, 51.84, 63.792, 44.245, 67.853, 61.827, 59.172, 46.832, 57.63, 62.832, 83.385
3028.763, 53.535, 68.337, 57.696, 48.357, 46.668, 44.993, 47.935, 37.387, 49.995, 56.97, 59.321, 39.973, 49.757, 47.985, 70.544
3029.867, 31.674, 36.487, 38.845, 35.502, 24.814, 41.146, 18.077, 22.528, 38.137, 43.113, 34.469, 28.114, 46.884, 25.138, 46.704
3030.971, 42.813, 48.636, 40.994, 45.647, 17.96, 26.299, 31.22, 19.67, 42.28, 42.256, 39.618, 22.254, 39.011, 32.291, 56.864
3032.074, 62.952, 67.786, 72.143, 69.792, 54.106, 60.452, 63.362, 57.812, 71.422, 67.399, 73.766, 66.395, 68.138, 67.444, 82.024
3033.177, 45.09, 51.936, 71.292, 58.937, 55.252, 51.605, 52.505, 48.954, 55.564, 51.542, 51.915, 51.536, 64.265, 47.597, 70.184
3034.279, 54.229, 48.086, 60.44, 63.082, 63.398, 69.759, 53.647, 56.096, 60.706, 66.685, 72.064, 59.676, 63.392, 63.75, 72.343
3035.380, 48.368, 46.236, 47.589, 48.227, 48.544, 46.912, 51.79, 43.238, 48.848, 56.829, 49.212, 57.817, 58.519, 40.903, 63.503
3036.481, 47.507, 53.386, 69.738, 55.372, 46.69, 50.065, 49.932, 49.379, 40.99, 55.972, 58.361, 53.958, 47.646, 46.056, 61.663
3037.582, 57.646, 59.536, 50.887, 60.517, 53.835, 36.218, 45.075, 52.521, 36.132, 36.115, 62.509, 39.098, 33.773, 44.209, 53.823
3038.682, 54.785, 48.686, 60.036, 63.662, 43.981, 39.371, 51.218, 36.663, 50.275, 35.258, 55.658, 38.239, 41.899, 53.362, 73.982
3039.781, 53.923, 61.836, 48.185, 50.807, 40.127, 50.524, 50.36, 32.805, 43.417, 57.401, 54.807, 34.38, 54.026, 39.515, 63.142
3040.880, 53.062, 47.986, 58.334, 46.952, 53.273, 50.677, 26.503, 49.947, 49.559, 65.544, 45.955, 55.521, 62.153, 38.668, 63.302
3041.978, 45.201, 57.136, 64.482, 58.097, 54.419, 48.83, 40.645, 42.089, 66.701, 61.687, 60.104, 55.661, 57.28, 45.821, 61.462
3043.076, 45.34, 39.285, 56.631, 53.242, 40.565, 36.983, 50.788, 42.23, 56.843, 42.83, 41.252, 58.802, 41.407, 45.974, 53.621
3044.173, 64.479, 73.435, 80.78, 57.387, 55.711, 63.136, 52.93, 57.372, 63.985, 55.973, 81.401, 54.943, 54.534, 60.127, 70.781
3045.270, 49.618, 58.585, 54.929, 61.532, 60.857, 48.289, 44.073, 43.514, 53.128, 50.116, 67.55, 53.083, 37.661, 37.28, 66.941
3046.366, 49.757, 52.735, 55.078, 45.677, 62.003, 41.443, 45.215, 29.656, 41.27, 61.259, 55.698, 42.224, 54.788, 40.433, 67.101
3047.462, 47.895, 67.885, 51.227, 62.822, 34.149, 48.596, 54.358, 45.798, 52.412, 57.402, 39.847, 53.365, 49.915, 53.586, 70.26
3048.557, 47.034, 61.035, 64.376, 54.967, 30.295, 42.749, 46.5, 29.94, 50.554, 48.545, 59.995, 35.505, 42.042, 34.739, 58.42
3049.652, 48.173, 59.185, 59.524, 43.112, 32.441, 40.902, 39.643, 30.081, 50.696, 53.689, 55.144, 37.646, 41.169, 55.892, 54.58
3050.746, 65.312, 62.335, 60.673, 74.257, 60.587, 56.055, 50.786, 45.223, 59.838, 68.832, 69.293, 59.787, 75.296, 51.045, 72.74
3051.839, 65.451, 61.485, 57.822, 49.402, 44.733, 54.208, 45.928, 43.365, 51.98, 65.975, 51.441, 56.927, 52.423, 50.198, 65.9
3052.932, 42.59, 53.635, 44.971, 48.547, 45.879, 36.361, 41.071, 49.507, 37.123, 46.118, 50.59, 58.068, 49.55, 42.351, 54.059
3054.025, 37.728, 32.785, 58.12, 41.692, 43.025, 30.514, 48.213, 39.649, 34.265, 35.261, 45.738, 54.209, 31.677, 38.504, 56.219
3055.116, 26.867, 41.934, 36.269, 48.837, 26.171, 30.667, 46.356, 13.791, 30.407, 41.404, 37.887, 30.349, 34.804, 47.657, 44.379
3056.208, 54.006, 49.084, 59.418, 47.982, 33.317, 39.82, 47.498, 33.932, 42.549, 53.547, 59.036, 40.49, 47.931, 37.81, 57.539
3057.298, 66.145, 67.234, 52.567, 69.127, 49.463, 61.973, 46.641, 47.074, 66.691, 58.69, 68.184, 45.631, 52.058, 37.963, 84.698
3058.389, 61.284, 56.384, 54.715, 70.272, 47.609, 42.127, 42.783, 40.216, 59.833, 72.833, 49.333, 64.772, 54.185, 36.116, 75.858
3059.478, 54.423, 58.534, 52.864, 62.417, 42.754, 41.28, 32.926, 39.358, 59.976, 60.976, 60.481, 57.912, 60.312, 51.269, 73.018
3060.568, 64.562, 71.684, 67.013, 64.562, 61.9, 62.433, 56.069, 48.5, 48.118, 62.119, 61.63, 71.053, 52.439, 38.422, 77.178
3061.656, 52.7, 52.834, 57.162, 51.707, 66.046, 62.586, 39.211, 54.642, 54.26, 52.262, 56.779, 62.194, 60.566, 69.575, 84.337
3062.744, 47.839, 34.984, 46.311, 36.852, 43.192, 37.739, 38.354, 36.783, 43.402, 51.405, 42.927, 46.334, 29.693, 43.728, 60.497
3063.832, 53.978, 60.134, 50.46, 51.997, 31.338, 44.892, 44.496, 47.925, 52.544, 53.548, 48.076, 47.475, 49.82, 44.881, 73.657
3064.919, 40.117, 57.284, 56.609, 40.142, 41.484, 28.045, 30.639, 31.067, 43.686, 47.692, 50.224, 47.616, 44.947, 25.034, 59.817
3066.005, 55.256, 65.434, 57.757, 70.287, 52.63, 45.198, 55.781, 47.209, 53.828, 66.835, 56.373, 50.756, 45.074, 54.187, 73.977
3067.091, 65.395, 60.583, 62.906, 62.432, 49.776, 45.351, 52.924, 38.351, 58.971, 63.978, 53.522, 44.897, 58.201, 54.34, 68.136
3068.177, 62.533, 65.733, 61.055, 62.577, 56.922, 59.504, 57.066, 48.493, 65.113, 72.121, 67.67, 53.038, 49.328, 36.493, 74.296
3069.261, 64.672, 67.883, 72.204, 75.722, 65.068, 60.657, 49.209, 62.634, 64.255, 71.264, 67.819, 74.178, 63.455, 59.646, 76.456
3070.346, 40.811, 53.033, 60.353, 49.867, 40.214, 33.811, 43.351, 29.776, 47.397, 34.407, 41.967, 52.319, 51.582, 40.799, 57.616
3071.430, 31.95, 48.183, 56.502, 51.012, 45.36, 35.964, 39.494, 40.918, 50.539, 47.55, 48.116, 49.46, 35.709, 48.952, 53.775
3072.513, 57.089, 62.333, 59.651, 45.157, 58.506, 45.117, 49.637, 51.06, 54.681, 41.693, 60.265, 52.6, 59.836, 48.105, 69.935
3073.595, 35.228, 54.483, 45.799, 48.302, 63.652, 46.27, 52.779, 55.202, 36.824, 67.836, 68.413, 46.741, 54.963, 47.258, 71.095
3074.678, 54.366, 65.633, 47.948, 68.447, 34.798, 50.423, 56.922, 46.344, 53.966, 48.979, 47.562, 46.882, 47.09, 46.411, 59.255
3075.759, 52.505, 57.783, 66.097, 57.593, 32.944, 34.576, 50.064, 37.485, 51.108, 72.122, 61.71, 42.022, 44.217, 39.564, 56.414
3076.840, 64.644, 66.933, 67.246, 58.738, 44.09, 46.729, 55.207, 43.627, 58.25, 75.265, 56.859, 41.163, 50.344, 48.717, 79.574
3077.921, 47.783, 53.083, 65.395, 54.883, 41.236, 55.882, 47.349, 37.769, 67.392, 56.408, 64.008, 51.304, 61.471, 50.87, 69.734
3079.001, 46.922, 52.233, 58.544, 51.028, 35.382, 46.035, 33.492, 42.911, 49.534, 48.552, 51.156, 54.445, 52.598, 33.023, 61.894
3080.080, 50.061, 52.382, 62.693, 56.173, 56.527, 54.188, 47.634, 40.053, 54.677, 37.695, 60.305, 55.585, 46.725, 38.176, 77.053
3081.159, 25.2, 39.532, 36.841, 47.318, 29.673, 33.341, 42.777, 33.195, 28.819, 42.838, 44.453, 40.726, 33.852, 26.329, 54.213
3082.237, 41.338, 51.682, 39.99, 52.463, 34.819, 35.495, 58.92, 40.336, 45.961, 41.981, 46.602, 47.867, 35.979, 51.482, 69.373
3083.315, 35.477, 60.832, 59.139, 66.608, 49.965, 59.648, 59.062, 33.478, 60.103, 59.124, 63.751, 37.007, 48.106, 40.635, 76.533
3084.393, 73.616, 63.982, 64.288, 56.753, 52.111, 57.801, 55.205, 45.62, 60.245, 63.267, 68.899, 50.148, 61.233, 48.788, 75.693
3085.469, 72.755, 62.132, 60.437, 70.898, 56.257, 58.954, 31.347, 38.762, 59.387, 62.41, 60.048, 63.289, 59.36, 50.941, 72.852
3086.546, 62.894, 89.282, 72.586, 82.043, 52.403, 57.107, 71.49, 60.904, 73.529, 67.553, 64.197, 74.429, 72.487, 62.094, 83.012
3087.621, 42.033, 42.432, 59.735, 52.188, 28.549, 34.26, 34.632, 36.046, 47.672, 59.696, 55.345, 38.57, 46.613, 41.247, 63.172
3088.696, 43.171, 37.582, 43.883, 31.333, 37.695, 40.413, 35.775, 32.187, 31.814, 49.839, 48.494, 40.711, 43.74, 36.4, 64.332
3089.771, 45.31, 45.732, 62.032, 59.478, 48.841, 55.566, 48.917, 50.329, 51.956, 52.982, 54.642, 52.851, 62.867, 61.553, 63.491
3090.845, 67.449, 56.882, 64.181, 66.623, 64.987, 67.719, 50.06, 51.471, 66.098, 69.125, 69.791, 68.992, 72.994, 64.706, 79.651
3091.918, 53.588, 66.031, 54.33, 64.768, 48.133, 48.872, 49.202, 40.613, 47.24, 62.268, 64.94, 64.133, 51.121, 52.859, 60.811
3092.991, 57.727, 69.181, 60.479, 68.913, 53.279, 46.025, 53.345, 44.755, 53.382, 60.412, 64.088, 42.273, 46.248, 54.012, 61.971
3094.064, 47.866, 64.331, 66.628, 69.058, 50.425, 59.179, 53.488, 49.897, 68.525, 66.555, 74.237, 51.414, 54.375, 63.165, 79.13
3095.136, 43.005, 43.481, 50.777, 55.203, 30.571, 46.332, 31.63, 19.038, 39.667, 30.698, 37.385, 37.555, 31.502, 21.318, 58.29
3096.207, 46.143, 54.631, 51.926, 49.348, 48.717, 45.485, 29.773, 32.18, 52.809, 56.841, 53.534, 48.696, 45.629, 41.471, 69.45
3097.278, 41.282, 47.781, 48.074, 49.493, 37.863, 37.638, 30.915, 37.322, 60.951, 38.984, 38.683, 37.836, 51.756, 31.624, 50.61
3098.348, 29.421, 52.931, 44.223, 52.638, 51.009, 39.791, 35.058, 47.464, 47.093, 46.127, 50.831, 58.977, 41.883, 42.777, 47.769
3099.418, 49.56, 50.081, 68.372, 55.783, 55.155, 40.944, 37.2, 41.606, 40.235, 47.27, 45.98, 50.118, 56.01, 37.93, 53.929
3100.487, 48.699, 60.231, 60.521, 57.928, 71.301, 51.097, 55.343, 57.748, 53.377, 55.413, 74.128, 56.258, 58.137, 66.083, 78.089
3101.556, 54.838, 64.381, 56.67, 45.073, 28.446, 42.25, 47.485, 41.889, 43.52, 44.556, 50.277, 43.399, 54.264, 41.236, 69.249
3102.624, 59.976, 71.531, 64.819, 79.218, 45.592, 50.403, 56.628, 54.031, 62.662, 66.699, 65.426, 54.54, 55.391, 55.389, 88.409
3103.691, 55.115, 69.68, 68.968, 60.363, 52.738, 50.556, 63.771, 43.173, 60.804, 65.842, 58.574, 54.68, 68.518, 47.542, 70.568
3104.758, 57.254, 62.83, 70.116, 77.508, 42.884, 53.709, 63.913, 34.315, 63.946, 49.985, 64.723, 42.821, 53.645, 54.695, 83.728
3105.825, 51.393, 47.98, 56.265, 56.653, 38.03, 37.862, 44.056, 38.457, 49.088, 46.128, 56.871, 48.962, 49.772, 46.848, 55.888
3106.891, 46.532, 31.13, 40.414, 24.798, 44.176, 23.016, 28.198, 20.599, 41.23, 28.272, 34.02, 42.102, 32.899, 25.001, 60.048
3107.956, 43.671, 65.28, 50.563, 51.943, 48.322, 41.169, 38.341, 48.74, 48.373, 58.415, 64.169, 67.243, 50.026, 44.154, 71.207
3109.021, 43.809, 70.43, 57.712, 59.088, 37.468, 51.322, 56.483, 50.882, 52.515, 56.558, 69.317, 70.384, 52.153, 66.307, 71.367
3110.085, 70.948, 76.58, 75.861, 89.233, 66.614, 77.475, 69.626, 60.024, 78.657, 84.701, 66.466, 64.524, 73.28, 72.46, 87.527
3111.149, 70.087, 73.73, 83.01, 67.378, 64.76, 64.628, 68.768, 55.166, 63.799, 64.844, 72.614, 57.665, 63.407, 69.613, 86.687
3112.213, 55.226, 67.88, 65.158, 48.523, 51.906, 51.781, 46.911, 45.308, 57.941, 53.987, 70.763, 50.806, 61.534, 49.766, 69.846
3113.275, 56.365, 48.03, 55.307, 68.668, 40.052, 43.934, 37.053, 51.45, 58.083, 55.13, 40.912, 48.946, 56.661, 37.919, 56.006
3114.337, 37.504, 53.18, 48.456, 61.813, 39.198, 40.087, 40.196, 32.591, 33.226, 54.273, 55.06, 39.087, 41.788, 34.072, 49.166
3115.399, 56.643, 51.329, 72.605, 48.958, 63.344, 53.24, 48.339, 53.733, 63.368, 57.416, 72.209, 53.228, 63.915, 61.225, 65.326
3116.460, 55.781, 64.479, 62.754, 58.103, 56.49, 53.393, 46.481, 52.875, 51.51, 60.559, 59.357, 60.369, 62.042, 71.378, 83.485
3117.521, 55.92, 65.629, 48.903, 65.248, 58.636, 63.546, 45.624, 55.017, 62.652, 48.702, 53.506, 56.509, 45.169, 48.531, 72.645
3118.581, 58.059, 62.779, 68.052, 54.393, 58.782, 43.7, 54.766, 45.159, 65.794, 78.845, 60.655, 71.65, 49.296, 48.684, 77.805
3119.640, 56.198, 84.929, 80.2, 72.538, 68.928, 55.853, 65.909, 58.301, 66.936, 71.988, 73.803, 50.791, 52.423, 64.837, 72.965
3120.699, 58.337, 59.079, 70.349, 63.683, 40.074, 64.006, 55.051, 63.442, 65.078, 63.131, 64.952, 52.931, 71.55, 67.99, 91.125
3121.757, 57.476, 48.229, 59.498, 65.828, 40.219, 43.159, 56.194, 32.584, 58.221, 44.275, 54.1, 30.072, 56.677, 44.143, 72.284
3122.815, 39.614, 44.379, 38.647, 34.973, 39.365, 52.312, 27.336, 32.726, 50.363, 39.418, 38.249, 42.213, 57.804, 32.296, 54.444
3123.873, 71.753, 58.529, 66.796, 60.118, 63.511, 46.465, 46.479, 45.868, 64.505, 61.561, 65.398, 63.353, 59.931, 53.449, 65.604
3124.929, 62.892, 76.679, 70.945, 60.263, 48.657, 54.618, 60.622, 53.01, 64.647, 64.704, 56.546, 64.494, 55.058, 59.602, 64.764
3125.986, 49.031, 54.829, 63.094, 57.408, 72.803, 51.771, 60.764, 55.152, 54.789, 63.847, 56.695, 53.635, 61.185, 57.755, 62.923
3127.041, 69.17, 78.978, 69.242, 63.554, 59.949, 55.924, 65.907, 57.293, 61.931, 58.99, 62.843, 65.775, 68.312, 76.908, 79.083
3128.097, 47.309, 68.128, 57.391, 46.699, 42.095, 38.077, 44.049, 40.435, 43.074, 53.133, 66.992, 40.916, 49.439, 53.061, 71.243
3129.151, 64.448, 66.278, 68.54, 66.844, 51.241, 52.23, 71.192, 60.577, 61.216, 71.276, 53.141, 60.057, 60.566, 50.214, 88.403
3130.205, 57.586, 51.428, 60.689, 70.989, 46.387, 53.384, 58.334, 38.719, 58.358, 62.419, 61.289, 45.197, 65.693, 50.367, 58.562
3131.259, 57.725, 51.578, 72.838, 71.134, 30.533, 57.537, 61.477, 42.861, 53.5, 55.562, 54.438, 56.338, 57.82, 43.52, 62.722
3132.312, 66.864, 58.728, 55.987, 62.279, 46.679, 66.69, 51.619, 50.003, 67.642, 51.705, 72.586, 62.479, 68.947, 61.673, 75.882
3133.364, 55.003, 56.878, 72.136, 56.424, 72.825, 39.843, 35.762, 47.144, 59.784, 51.848, 54.735, 58.619, 39.074, 49.826, 72.042
3134.416, 60.142, 67.028, 62.285, 63.569, 55.971, 56.996, 52.904, 58.286, 53.926, 74.991, 68.884, 71.76, 65.201, 49.979, 73.201
3135.467, 70.281, 86.178, 94.433, 67.714, 62.117, 64.149, 66.047, 72.428, 59.069, 77.135, 82.032, 76.901, 66.327, 69.132, 84.361
3136.518, 57.419, 64.328, 62.582, 61.859, 58.263, 53.302, 55.19, 67.57, 56.211, 59.278, 75.181, 64.042, 52.454, 71.285, 86.521
3137.569, 48.558, 55.478, 70.731, 62.004, 48.409, 46.455, 53.332, 41.712, 60.353, 47.421, 69.329, 47.182, 58.581, 53.438, 70.681
3138.618, 58.697, 61.627, 52.88, 62.149, 52.555, 45.608, 42.475, 44.854, 51.495, 65.564, 56.478, 54.323, 67.708, 32.591, 68.841
3139.668, 50.836, 56.777, 51.029, 50.294, 32.701, 40.761, 43.617, 41.995, 48.637, 56.707, 50.627, 35.464, 42.835, 26.744, 53.0
3140.716, 56.975, 55.927, 55.178, 64.439, 54.847, 50.914, 55.76, 49.137, 57.779, 63.85, 42.775, 62.604, 65.962, 51.897, 77.16
3141.764, 54.114, 56.077, 56.327, 64.584, 45.993, 44.068, 54.902, 38.279, 46.922, 51.993, 76.924, 56.745, 63.089, 55.05, 71.32
3142.812, 73.252, 73.227, 86.475, 74.729, 78.138, 72.221, 75.045, 62.421, 81.064, 68.136, 85.072, 64.886, 67.216, 77.203, 97.48
3143.859, 56.391, 76.377, 61.624, 58.874, 62.284, 67.374, 48.187, 55.563, 67.206, 60.279, 72.221, 53.026, 55.343, 62.356, 85.639
3144.906, 66.53, 67.527, 72.773, 66.019, 58.43, 49.527, 63.33, 63.705, 70.348, 83.422, 58.37, 68.167, 59.47, 64.509, 67.799
3145.952, 45.669, 70.677, 55.922, 63.164, 47.576, 48.68, 49.473, 54.846, 51.49, 81.565, 64.518, 57.308, 63.597, 57.662, 78.959
3146.997, 50.808, 52.827, 61.071, 65.309, 39.722, 38.833, 47.615, 46.988, 44.632, 52.708, 56.667, 55.448, 47.724, 51.815, 67.119
3148.042, 46.947, 45.977, 62.22, 58.454, 34.868, 49.986, 53.758, 39.13, 49.774, 47.851, 56.815, 54.589, 61.851, 47.968, 66.278
3149.086, 68.086, 68.127, 74.369, 50.599, 53.014, 48.139, 56.9, 49.272, 65.917, 65.995, 58.964, 50.73, 54.978, 55.121, 58.438
3150.130, 67.224, 85.276, 71.517, 67.744, 70.16, 68.292, 52.043, 61.414, 62.059, 81.138, 73.113, 73.87, 52.105, 60.274, 87.598
3151.173, 63.363, 57.426, 66.666, 60.889, 50.306, 46.445, 51.185, 58.556, 64.201, 52.281, 44.261, 60.011, 64.232, 43.427, 65.758
3152.216, 58.502, 65.576, 68.815, 77.034, 55.452, 51.598, 59.328, 54.697, 60.343, 54.424, 62.41, 63.152, 57.359, 87.58, 72.918
3153.258, 50.641, 62.726, 59.964, 56.179, 56.598, 41.752, 63.47, 36.839, 58.485, 46.567, 74.558, 37.293, 50.486, 50.733, 66.077
3154.300, 47.78, 84.876, 60.113, 63.324, 58.744, 57.905, 49.613, 48.981, 47.627, 64.71, 75.707, 62.433, 57.613, 52.886, 70.237
3155.341, 64.919, 59.026, 65.262, 69.469, 57.89, 45.058, 57.755, 53.123, 67.77, 68.853, 53.856, 74.574, 60.74, 41.039, 77.397
3156.382, 54.057, 42.176, 50.411, 50.614, 35.036, 38.211, 37.898, 38.265, 43.912, 50.996, 52.004, 48.715, 45.867, 47.192, 57.557
3157.422, 58.196, 50.326, 73.559, 54.759, 26.182, 46.364, 50.041, 30.407, 63.054, 53.139, 62.153, 47.855, 43.994, 55.345, 60.716
3158.461, 66.335, 74.476, 86.708, 75.904, 61.328, 70.517, 70.183, 48.548, 86.196, 79.282, 83.301, 68.996, 71.121, 74.498, 98.876
3159.500, 83.474, 79.626, 70.857, 73.049, 69.474, 57.67, 61.326, 48.69, 78.338, 62.425, 74.45, 60.137, 77.248, 65.651, 81.036
3160.539, 83.613, 86.776, 81.006, 86.194, 83.62, 70.823, 76.468, 64.832, 75.48, 88.568, 81.599, 87.277, 83.375, 89.804, 100.196
3161.576, 53.752, 68.925, 57.155, 55.339, 53.766, 54.976, 40.611, 50.974, 62.623, 64.711, 69.747, 66.418, 62.502, 44.957, 75.355
3162.614, 52.891, 63.075, 62.304, 63.484, 57.912, 48.129, 59.753, 69.116, 53.765, 67.855, 58.896, 58.559, 65.629, 68.11, 84.515
3163.651, 54.029, 57.225, 53.453, 67.629, 39.057, 49.282, 62.896, 37.258, 64.907, 56.998, 76.044, 63.699, 65.756, 69.263, 81.675
3164.687, 49.168, 70.375, 55.601, 57.774, 41.203, 54.436, 55.038, 49.399, 56.049, 62.141, 55.193, 45.84, 43.883, 47.416, 73.835
3165.723, 56.307, 60.525, 64.75, 57.919, 40.349, 57.589, 50.181, 35.541, 69.191, 65.284, 67.342, 35.981, 52.01, 37.569, 68.994
3166.758, 71.446, 58.675, 59.899, 70.064, 58.495, 59.742, 61.324, 62.683, 69.333, 54.427, 70.49, 77.121, 63.137, 60.722, 99.154
3167.792, 65.585, 69.825, 83.048, 74.209, 47.641, 55.895, 58.466, 60.825, 59.475, 61.57, 62.639, 62.262, 79.264, 62.875, 73.314
3168.826, 74.724, 89.975, 84.197, 86.354, 84.787, 76.048, 69.609, 56.967, 72.618, 80.713, 76.787, 87.403, 71.391, 72.028, 97.474
3169.860, 61.862, 71.125, 63.346, 63.499, 71.933, 53.201, 50.751, 59.109, 54.76, 69.856, 66.936, 71.543, 66.518, 55.181, 78.634
3170.893, 69.001, 61.275, 63.495, 69.644, 63.079, 58.354, 52.894, 64.25, 53.902, 65.999, 58.085, 58.684, 59.645, 55.334, 80.793
3171.926, 53.14, 60.425, 69.643, 49.789, 35.225, 50.507, 43.036, 46.392, 55.044, 54.142, 53.233, 57.825, 57.772, 57.487, 70.953
3172.957, 49.279, 65.574, 57.792, 61.934, 51.371, 39.66, 59.179, 32.534, 55.186, 56.285, 57.382, 55.966, 56.899, 49.64, 65.113
3173.989, 73.418, 60.724, 68.941, 85.079, 53.517, 58.813, 68.321, 69.676, 61.328, 72.428, 81.53, 64.106, 54.026, 70.793, 94.273
3175.020, 62.557, 74.874, 82.09, 75.224, 64.663, 63.966, 60.464, 46.818, 67.471, 74.571, 75.679, 51.247, 64.153, 60.946, 81.432
3176.050, 66.695, 86.024, 77.239, 72.369, 75.809, 70.12, 71.606, 61.96, 71.613, 85.714, 70.828, 68.388, 71.28, 61.099, 84.592
3177.080, 60.834, 68.174, 58.388, 74.514, 72.955, 61.273, 57.749, 56.101, 69.755, 71.858, 65.976, 72.528, 78.407, 62.252, 66.752
3178.109, 56.973, 67.324, 64.537, 72.66, 61.101, 56.426, 45.892, 52.243, 60.897, 63.001, 68.125, 69.669, 48.534, 61.405, 84.912
3179.138, 49.112, 66.474, 58.686, 55.805, 55.247, 47.579, 41.034, 30.385, 46.039, 34.144, 54.274, 54.81, 48.661, 35.558, 66.071
3180.166, 56.251, 74.624, 70.834, 66.95, 63.393, 56.732, 66.177, 55.527, 66.181, 72.287, 74.422, 62.95, 62.788, 68.711, 88.231
3181.194, 55.39, 44.774, 50.983, 47.095, 49.539, 47.885, 45.319, 54.669, 46.323, 47.43, 56.571, 46.091, 56.914, 43.864, 64.391
3182.221, 77.529, 75.924, 87.132, 85.24, 50.685, 75.038, 62.462, 63.811, 79.466, 91.573, 74.719, 73.232, 72.041, 81.017, 80.551
3183.247, 78.667, 77.074, 77.281, 84.385, 61.83, 64.191, 75.604, 67.952, 73.608, 63.716, 91.868, 75.372, 76.168, 79.17, 92.71
3184.273, 85.806, 84.223, 92.43, 98.53, 78.976, 72.344, 84.747, 68.094, 79.75, 78.859, 93.017, 71.513, 72.295, 85.323, 96.87
3185.299, 70.945, 76.373, 71.579, 76.675, 63.122, 65.497, 56.889, 55.236, 76.892, 80.002, 75.165, 71.654, 67.422, 70.476, 79.03
3186.324, 67.084, 74.523, 78.728, 69.82, 70.268, 66.65, 52.032, 60.378, 65.034, 71.145, 57.314, 70.794, 58.549, 64.629, 81.19
3187.348, 57.223, 56.673, 52.876, 54.965, 39.414, 45.804, 41.175, 36.52, 57.176, 51.288, 58.462, 73.935, 55.676, 38.782, 72.35
3188.372, 68.362, 72.823, 74.025, 70.11, 64.56, 59.957, 63.317, 61.662, 68.319, 71.431, 74.611, 80.076, 79.803, 62.935, 90.509
3189.395, 63.5, 83.973, 83.174, 77.255, 49.706, 59.11, 60.46, 74.803, 67.461, 78.574, 75.76, 60.217, 64.93, 80.088, 94.669
3190.418, 61.639, 77.123, 86.323, 75.4, 51.852, 68.263, 74.602, 68.945, 66.603, 73.718, 77.908, 61.357, 56.057, 67.241, 85.829
3191.440, 80.778, 62.273, 76.472, 67.545, 65.998, 69.416, 59.745, 65.087, 64.745, 96.861, 81.057, 63.498, 79.184, 64.394, 88.989
3192.462, 67.917, 67.423, 69.621, 67.69, 66.144, 73.569, 62.887, 59.229, 81.887, 76.004, 73.205, 62.639, 80.311, 66.547, 85.148
3193.483, 72.056, 89.573, 69.77, 96.835, 61.29, 71.722, 69.03, 59.371, 73.029, 73.147, 69.354, 75.779, 78.438, 58.7, 89.308
3194.504, 50.195, 68.723, 72.918, 67.98, 55.436, 58.875, 63.172, 56.513, 48.172, 65.29, 77.503, 50.92, 55.565, 56.853, 67.468
3195.524, 66.334, 62.872, 64.067, 62.125, 69.582, 61.028, 54.315, 57.654, 55.314, 64.433, 70.651, 60.061, 61.692, 59.006, 77.628
3196.543, 41.472, 77.022, 55.216, 66.27, 70.728, 59.181, 41.457, 50.796, 59.456, 66.576, 59.8, 60.201, 65.819, 66.159, 76.787
3197.562, 77.611, 85.172, 71.365, 67.415, 61.874, 65.334, 70.6, 56.938, 72.598, 71.719, 66.948, 72.342, 73.946, 64.312, 77.947
3198.581, 73.75, 66.322, 80.514, 68.56, 65.02, 55.487, 69.743, 67.08, 69.74, 77.862, 76.097, 87.483, 62.073, 72.465, 91.107
3199.598, 67.889, 85.472, 71.663, 95.705, 56.166, 66.641, 76.885, 60.222, 80.882, 72.005, 71.246, 70.623, 80.2, 68.618, 96.267
3200.616, 66.028, 76.622, 73.812, 90.85, 65.312, 82.794, 80.028, 63.364, 67.024, 68.148, 76.394, 68.764, 67.327, 68.771, 90.426
3201.633, 67.167, 59.772, 63.96, 64.995, 55.458, 55.947, 51.17, 48.505, 66.167, 66.291, 52.543, 33.905, 50.454, 44.924, 68.586
3202.649, 71.305, 49.922, 73.109, 58.14, 70.604, 68.1, 61.313, 41.647, 72.309, 72.434, 65.691, 77.045, 66.581, 55.077, 70.746
3203.665, 65.444, 81.072, 62.258, 73.285, 59.749, 55.253, 48.455, 54.789, 51.451, 68.578, 52.84, 70.186, 64.708, 48.23, 76.906
3204.680, 54.583, 92.222, 83.407, 82.43, 64.895, 60.406, 65.598, 57.931, 68.593, 70.721, 70.989, 75.327, 49.835, 65.383, 88.066
3205.695, 70.722, 68.372, 82.556, 64.575, 63.041, 49.559, 58.74, 64.073, 61.735, 71.864, 73.137, 62.467, 58.962, 60.536, 74.225
3206.709, 60.861, 61.522, 84.705, 70.72, 83.187, 69.712, 63.883, 72.215, 72.877, 75.007, 77.286, 69.608, 83.089, 63.689, 91.385
3207.722, 89.0, 72.671, 81.854, 74.865, 65.333, 78.865, 74.026, 77.356, 74.02, 70.15, 74.434, 71.749, 77.216, 64.842, 89.545
3208.735, 77.138, 78.821, 69.002, 94.01, 55.479, 71.018, 67.168, 77.498, 69.162, 75.293, 86.583, 64.89, 69.343, 71.995, 85.705
3209.748, 72.277, 73.971, 70.151, 66.155, 56.625, 58.171, 62.311, 55.64, 71.304, 73.436, 81.732, 67.03, 62.47, 56.148, 80.864
3210.760, 64.416, 76.121, 84.3, 85.3, 69.771, 72.325, 55.453, 54.782, 72.446, 70.579, 68.88, 60.171, 68.597, 67.301, 83.024
3211.771, 70.555, 74.271, 71.449, 62.445, 52.917, 53.478, 55.596, 40.924, 62.588, 69.722, 61.029, 61.312, 59.724, 47.454, 80.184
3212.782, 85.694, 82.421, 91.598, 87.59, 80.063, 77.631, 75.738, 75.066, 77.73, 80.865, 79.177, 82.452, 74.851, 85.607, 103.344
3213.793, 68.833, 77.571, 82.747, 68.735, 59.209, 51.784, 54.881, 61.207, 72.872, 82.008, 84.326, 80.593, 73.978, 67.76, 76.503
3214.802, 77.972, 96.721, 77.896, 81.88, 67.355, 62.937, 77.023, 73.349, 71.015, 81.151, 77.475, 75.734, 68.105, 84.913, 97.663
3215.812, 74.11, 79.871, 82.045, 99.025, 62.501, 68.09, 68.166, 63.491, 66.157, 76.294, 86.623, 70.874, 72.232, 77.066, 84.823
3216.820, 84.249, 64.021, 83.193, 77.17, 75.647, 71.243, 63.308, 60.633, 84.299, 73.437, 96.772, 62.015, 80.359, 72.219, 93.983
3217.829, 56.388, 69.171, 69.342, 74.315, 65.793, 68.396, 63.451, 57.775, 64.441, 72.581, 74.92, 58.156, 71.486, 51.372, 81.142
#End
