# Supplementary material for: Raman spectroscopic evaluation of human serum using metal plate and 785- and 1064-nm excitation lasers
Source: PLoS One. 2019 Feb 15;14(2):e0211986. doi: 10.1371/journal.pone.0211986 (PMC6377121; doi:10.1371/journal.pone.0211986)
Supplement: S4 File — (TXT) [file pone.0211986.s004.txt]

#File Name: [031-0785_20180604212333_0015]#[031-0785_20180604212230_0001]#[031-0785_20180604212234_0002]#[031-0785_20180604212239_0003]#[031-0785_20180604212243_0004]#[031-0785_20180604212248_0005]#[031-0785_20180604212252_0006]#[031-0785_20180604212257_0007]#[031-0785_20180604212301_0008]#[031-0785_20180604212306_0009]#[031-0785_20180604212310_0010]#[031-0785_20180604212315_0011]#[031-0785_20180604212319_0012]#[031-0785_20180604212324_0013]#[031-0785_20180604212328_0014]
#Memo: {Device_Count,0
'Parser_Ver,1.0.2.1
'
'
'BioSpex_Overlay,0
'Phys_Dev_Num,0
'Timestamp,6/4/2018-21:23:32.849
'Device_SN,031-0785
'Dev_HW_Ver,10000401
'Dev_FW_Ver,10000040
'Pixel_Count,2048
'Peak_Count,0
'Peak_Search_Mode,None
'Peak_Threshold,   0.0000
'Integration_Time(us),1000000
'Average,3
'Baseline,0
'Noise_Threshold,2000.0000
'Sensor_Temperature,-55.2
'Pixel_Reverse,Yes
'Subtract_Background,Yes
'Laser_Power,255.000
'WL_Unit,Raman_Shift_(cm^-1)
'Pwr_Unit,Intensity_Count
'Raman_Shift_(cm^-1),Intensity_Count} #
'{Device_Count,0
'Parser_Ver,1.0.2.1
'
'
'BioSpex_Overlay,0
'Phys_Dev_Num,0
'Timestamp,6/4/2018-21:22:29.875
'Device_SN,031-0785
'Dev_HW_Ver,10000401
'Dev_FW_Ver,10000040
'Pixel_Count,2048
'Peak_Count,0
'Peak_Search_Mode,None
'Peak_Threshold,   0.0000
'Integration_Time(us),1000000
'Average,3
'Baseline,0
'Noise_Threshold,2000.0000
'Sensor_Temperature,-57.0
'Pixel_Reverse,Yes
'Subtract_Background,Yes
'Laser_Power,255.000
'WL_Unit,Raman_Shift_(cm^-1)
'Pwr_Unit,Intensity_Count
'Raman_Shift_(cm^-1),Intensity_Count} #
'{Device_Count,0
'Parser_Ver,1.0.2.1
'
'
'BioSpex_Overlay,0
'Phys_Dev_Num,0
'Timestamp,6/4/2018-21:22:34.324
'Device_SN,031-0785
'Dev_HW_Ver,10000401
'Dev_FW_Ver,10000040
'Pixel_Count,2048
'Peak_Count,0
'Peak_Search_Mode,None
'Peak_Threshold,   0.0000
'Integration_Time(us),1000000
'Average,3
'Baseline,0
'Noise_Threshold,2000.0000
'Sensor_Temperature,-57.2
'Pixel_Reverse,Yes
'Subtract_Background,Yes
'Laser_Power,255.000
'WL_Unit,Raman_Shift_(cm^-1)
'Pwr_Unit,Intensity_Count
'Raman_Shift_(cm^-1),Intensity_Count} #
'{Device_Count,0
'Parser_Ver,1.0.2.1
'
'
'BioSpex_Overlay,0
'Phys_Dev_Num,0
'Timestamp,6/4/2018-21:22:38.777
'Device_SN,031-0785
'Dev_HW_Ver,10000401
'Dev_FW_Ver,10000040
'Pixel_Count,2048
'Peak_Count,0
'Peak_Search_Mode,None
'Peak_Threshold,   0.0000
'Integration_Time(us),1000000
'Average,3
'Baseline,0
'Noise_Threshold,2000.0000
'Sensor_Temperature,-56.0
'Pixel_Reverse,Yes
'Subtract_Background,Yes
'Laser_Power,255.000
'WL_Unit,Raman_Shift_(cm^-1)
'Pwr_Unit,Intensity_Count
'Raman_Shift_(cm^-1),Intensity_Count} #
'{Device_Count,0
'Parser_Ver,1.0.2.1
'
'
'BioSpex_Overlay,0
'Phys_Dev_Num,0
'Timestamp,6/4/2018-21:22:43.229
'Device_SN,031-0785
'Dev_HW_Ver,10000401
'Dev_FW_Ver,10000040
'Pixel_Count,2048
'Peak_Count,0
'Peak_Search_Mode,None
'Peak_Threshold,   0.0000
'Integration_Time(us),1000000
'Average,3
'Baseline,0
'Noise_Threshold,2000.0000
'Sensor_Temperature,-55.5
'Pixel_Reverse,Yes
'Subtract_Background,Yes
'Laser_Power,255.000
'WL_Unit,Raman_Shift_(cm^-1)
'Pwr_Unit,Intensity_Count
'Raman_Shift_(cm^-1),Intensity_Count} #
'{Device_Count,0
'Parser_Ver,1.0.2.1
'
'
'BioSpex_Overlay,0
'Phys_Dev_Num,0
'Timestamp,6/4/2018-21:22:47.681
'Device_SN,031-0785
'Dev_HW_Ver,10000401
'Dev_FW_Ver,10000040
'Pixel_Count,2048
'Peak_Count,0
'Peak_Search_Mode,None
'Peak_Threshold,   0.0000
'Integration_Time(us),1000000
'Average,3
'Baseline,0
'Noise_Threshold,2000.0000
'Sensor_Temperature,-55.3
'Pixel_Reverse,Yes
'Subtract_Background,Yes
'Laser_Power,255.000
'WL_Unit,Raman_Shift_(cm^-1)
'Pwr_Unit,Intensity_Count
'Raman_Shift_(cm^-1),Intensity_Count} #
'{Device_Count,0
'Parser_Ver,1.0.2.1
'
'
'BioSpex_Overlay,0
'Phys_Dev_Num,0
'Timestamp,6/4/2018-21:22:52.133
'Device_SN,031-0785
'Dev_HW_Ver,10000401
'Dev_FW_Ver,10000040
'Pixel_Count,2048
'Peak_Count,0
'Peak_Search_Mode,None
'Peak_Threshold,   0.0000
'Integration_Time(us),1000000
'Average,3
'Baseline,0
'Noise_Threshold,2000.0000
'Sensor_Temperature,-55.4
'Pixel_Reverse,Yes
'Subtract_Background,Yes
'Laser_Power,255.000
'WL_Unit,Raman_Shift_(cm^-1)
'Pwr_Unit,Intensity_Count
'Raman_Shift_(cm^-1),Intensity_Count} #
'{Device_Count,0
'Parser_Ver,1.0.2.1
'
'
'BioSpex_Overlay,0
'Phys_Dev_Num,0
'Timestamp,6/4/2018-21:22:56.871
'Device_SN,031-0785
'Dev_HW_Ver,10000401
'Dev_FW_Ver,10000040
'Pixel_Count,2048
'Peak_Count,0
'Peak_Search_Mode,None
'Peak_Threshold,   0.0000
'Integration_Time(us),1000000
'Average,3
'Baseline,0
'Noise_Threshold,2000.0000
'Sensor_Temperature,-56.2
'Pixel_Reverse,Yes
'Subtract_Background,Yes
'Laser_Power,255.000
'WL_Unit,Raman_Shift_(cm^-1)
'Pwr_Unit,Intensity_Count
'Raman_Shift_(cm^-1),Intensity_Count} #
'{Device_Count,0
'Parser_Ver,1.0.2.1
'
'
'BioSpex_Overlay,0
'Phys_Dev_Num,0
'Timestamp,6/4/2018-21:23:01.323
'Device_SN,031-0785
'Dev_HW_Ver,10000401
'Dev_FW_Ver,10000040
'Pixel_Count,2048
'Peak_Count,0
'Peak_Search_Mode,None
'Peak_Threshold,   0.0000
'Integration_Time(us),1000000
'Average,3
'Baseline,0
'Noise_Threshold,2000.0000
'Sensor_Temperature,-57.3
'Pixel_Reverse,Yes
'Subtract_Background,Yes
'Laser_Power,255.000
'WL_Unit,Raman_Shift_(cm^-1)
'Pwr_Unit,Intensity_Count
'Raman_Shift_(cm^-1),Intensity_Count} #
'{Device_Count,0
'Parser_Ver,1.0.2.1
'
'
'BioSpex_Overlay,0
'Phys_Dev_Num,0
'Timestamp,6/4/2018-21:23:05.774
'Device_SN,031-0785
'Dev_HW_Ver,10000401
'Dev_FW_Ver,10000040
'Pixel_Count,2048
'Peak_Count,0
'Peak_Search_Mode,None
'Peak_Threshold,   0.0000
'Integration_Time(us),1000000
'Average,3
'Baseline,0
'Noise_Threshold,2000.0000
'Sensor_Temperature,-54.1
'Pixel_Reverse,Yes
'Subtract_Background,Yes
'Laser_Power,255.000
'WL_Unit,Raman_Shift_(cm^-1)
'Pwr_Unit,Intensity_Count
'Raman_Shift_(cm^-1),Intensity_Count} #
'{Device_Count,0
'Parser_Ver,1.0.2.1
'
'
'BioSpex_Overlay,0
'Phys_Dev_Num,0
'Timestamp,6/4/2018-21:23:10.231
'Device_SN,031-0785
'Dev_HW_Ver,10000401
'Dev_FW_Ver,10000040
'Pixel_Count,2048
'Peak_Count,0
'Peak_Search_Mode,None
'Peak_Threshold,   0.0000
'Integration_Time(us),1000000
'Average,3
'Baseline,0
'Noise_Threshold,2000.0000
'Sensor_Temperature,-54.6
'Pixel_Reverse,Yes
'Subtract_Background,Yes
'Laser_Power,255.000
'WL_Unit,Raman_Shift_(cm^-1)
'Pwr_Unit,Intensity_Count
'Raman_Shift_(cm^-1),Intensity_Count} #
'{Device_Count,0
'Parser_Ver,1.0.2.1
'
'
'BioSpex_Overlay,0
'Phys_Dev_Num,0
'Timestamp,6/4/2018-21:23:14.682
'Device_SN,031-0785
'Dev_HW_Ver,10000401
'Dev_FW_Ver,10000040
'Pixel_Count,2048
'Peak_Count,0
'Peak_Search_Mode,None
'Peak_Threshold,   0.0000
'Integration_Time(us),1000000
'Average,3
'Baseline,0
'Noise_Threshold,2000.0000
'Sensor_Temperature,-55.6
'Pixel_Reverse,Yes
'Subtract_Background,Yes
'Laser_Power,255.000
'WL_Unit,Raman_Shift_(cm^-1)
'Pwr_Unit,Intensity_Count
'Raman_Shift_(cm^-1),Intensity_Count} #
'{Device_Count,0
'Parser_Ver,1.0.2.1
'
'
'BioSpex_Overlay,0
'Phys_Dev_Num,0
'Timestamp,6/4/2018-21:23:19.494
'Device_SN,031-0785
'Dev_HW_Ver,10000401
'Dev_FW_Ver,10000040
'Pixel_Count,2048
'Peak_Count,0
'Peak_Search_Mode,None
'Peak_Threshold,   0.0000
'Integration_Time(us),1000000
'Average,3
'Baseline,0
'Noise_Threshold,2000.0000
'Sensor_Temperature,-55.3
'Pixel_Reverse,Yes
'Subtract_Background,Yes
'Laser_Power,255.000
'WL_Unit,Raman_Shift_(cm^-1)
'Pwr_Unit,Intensity_Count
'Raman_Shift_(cm^-1),Intensity_Count} #
'{Device_Count,0
'Parser_Ver,1.0.2.1
'
'
'BioSpex_Overlay,0
'Phys_Dev_Num,0
'Timestamp,6/4/2018-21:23:23.944
'Device_SN,031-0785
'Dev_HW_Ver,10000401
'Dev_FW_Ver,10000040
'Pixel_Count,2048
'Peak_Count,0
'Peak_Search_Mode,None
'Peak_Threshold,   0.0000
'Integration_Time(us),1000000
'Average,3
'Baseline,0
'Noise_Threshold,2000.0000
'Sensor_Temperature,-55.3
'Pixel_Reverse,Yes
'Subtract_Background,Yes
'Laser_Power,255.000
'WL_Unit,Raman_Shift_(cm^-1)
'Pwr_Unit,Intensity_Count
'Raman_Shift_(cm^-1),Intensity_Count} #
'{Device_Count,0
'Parser_Ver,1.0.2.1
'
'
'BioSpex_Overlay,0
'Phys_Dev_Num,0
'Timestamp,6/4/2018-21:23:28.395
'Device_SN,031-0785
'Dev_HW_Ver,10000401
'Dev_FW_Ver,10000040
'Pixel_Count,2048
'Peak_Count,0
'Peak_Search_Mode,None
'Peak_Threshold,   0.0000
'Integration_Time(us),1000000
'Average,3
'Baseline,0
'Noise_Threshold,2000.0000
'Sensor_Temperature,-55.5
'Pixel_Reverse,Yes
'Subtract_Background,Yes
'Laser_Power,255.000
'WL_Unit,Raman_Shift_(cm^-1)
'Pwr_Unit,Intensity_Count
'Raman_Shift_(cm^-1),Intensity_Count}
#Date: 2018/06/05  00:12:57
#Data Points:  2048   (from    23.7 to  3217.8 cm-1)
#Data Type:  1 (Raman Spectrum)
#Excitation:    0.0 nm (  0.0 mW)
#Accumulation:     0 x    0.0 sec
## of Spectra and Calibration:   15,   0
23.669, 171.699, 166.667, 144.633, 158.879, 166.412, 157.678, 161.477, 169.945, 174.48, 156.152, 173.741, 163.533, 171.671, 152.582, 146.386
25.782, 265.416, 269.379, 257.351, 267.599, 267.141, 262.408, 251.201, 288.678, 268.206, 273.885, 285.467, 271.256, 259.387, 247.319, 247.126
27.894, 202.133, 196.092, 186.07, 211.319, 193.871, 195.137, 195.925, 201.41, 206.932, 207.618, 212.194, 201.98, 208.103, 204.055, 205.865
30.005, 82.85, 47.804, 42.788, 57.039, 60.6, 50.867, 41.65, 70.142, 57.658, 52.351, 60.921, 53.703, 70.82, 68.791, 53.605
32.116, 36.566, 9.516, 10.506, 19.759, 21.33, 3.596, 7.374, 6.874, 15.384, 13.085, 18.647, 3.426, 27.536, 18.527, 24.344
34.227, 18.283, 18.229, 5.225, 22.479, 3.059, 16.326, 16.098, 23.607, 11.11, 11.818, 28.374, 10.15, 16.253, 27.264, 29.083
36.337, 0.0, 8.941, 6.943, 13.2, 13.788, 4.056, 23.822, 29.339, 30.836, 14.551, 15.1, 16.873, 15.969, 0.0, 36.823
38.446, 12.717, 7.653, 5.661, 18.92, 17.518, 19.785, 6.547, 11.071, 26.562, 6.284, 18.827, 18.596, 41.686, 26.736, 3.562
40.555, 30.434, 9.366, 18.38, 22.64, 31.247, 3.515, 8.271, 31.803, 16.288, 29.018, 32.554, 22.32, 40.402, 20.473, 12.302
42.663, 52.15, 23.078, 25.098, 32.36, 25.977, 23.245, 13.995, 45.536, 28.014, 39.751, 43.28, 26.043, 32.119, 19.209, 21.041
44.771, 39.867, 28.79, 10.816, 42.08, 23.706, 19.974, 18.72, 39.268, 15.74, 16.484, 45.007, 37.767, 26.835, 24.945, 31.781
46.878, 13.584, 22.503, 11.535, 3.8, 14.435, 0.704, 15.444, 0.0, 7.466, 19.217, 18.734, 10.49, 17.552, 7.681, 5.52
48.985, 26.301, 13.215, 32.253, 17.52, 31.165, 12.433, 19.168, 28.732, 20.192, 29.951, 33.46, 30.213, 27.268, 38.418, 22.26
51.091, 17.018, 5.927, 10.971, 3.24, 14.894, 4.163, 15.892, 22.464, 15.918, 14.684, 7.187, 23.937, 21.985, 9.154, 10.999
53.197, 25.734, 7.64, 7.69, 9.96, 10.624, 14.893, 2.617, 14.197, 19.644, 15.417, 23.914, 10.66, 13.701, 20.89, 15.739
55.302, 35.451, 22.352, 11.408, 10.68, 17.353, 6.622, 12.341, 19.929, 7.37, 11.151, 26.64, 12.383, 23.418, 5.627, 17.478
57.406, 27.168, 30.064, 22.127, 34.4, 36.082, 18.352, 26.065, 53.661, 36.096, 38.884, 46.367, 48.107, 49.134, 29.363, 31.218
59.510, 45.885, 33.777, 26.845, 46.12, 54.812, 19.082, 34.79, 44.393, 48.822, 39.617, 64.093, 52.83, 43.851, 26.099, 38.957
61.614, 42.602, 4.489, 9.563, 26.84, 22.541, 14.811, 6.514, 21.126, 16.548, 24.35, 30.82, 7.553, 31.567, 21.835, 3.697
63.717, 39.318, 22.201, 20.282, 30.56, 26.271, 18.541, 25.238, 29.858, 22.274, 37.084, 35.547, 13.277, 33.284, 32.572, 36.436
65.819, 22.035, 4.914, 0.0, 6.28, 0.0, 6.27, 7.962, 10.59, 0.0, 11.817, 1.273, 0.0, 0.0, 8.308, 22.176
67.921, 8.752, 0.626, 2.718, 0.0, 10.729, 0.0, 1.687, 12.322, 19.726, 7.55, 0.0, 2.723, 21.716, 10.044, 18.915
70.022, 30.469, 26.338, 24.437, 29.72, 26.459, 26.73, 13.411, 23.055, 21.452, 27.283, 25.727, 28.447, 36.433, 15.781, 23.655
72.123, 50.186, 27.051, 41.155, 43.44, 47.188, 35.459, 30.135, 42.787, 52.178, 41.017, 36.453, 36.17, 53.149, 39.517, 46.394
74.223, 22.902, 15.763, 20.873, 31.16, 24.918, 9.189, 31.859, 38.519, 28.904, 13.75, 28.18, 21.893, 35.866, 27.253, 17.133
76.323, 45.619, 54.475, 19.592, 27.88, 22.647, 22.918, 33.584, 32.251, 24.63, 23.483, 38.907, 27.617, 37.582, 23.989, 36.873
78.422, 40.336, 27.188, 13.31, 30.6, 24.376, 28.648, 18.308, 32.983, 25.356, 33.217, 34.633, 25.34, 34.299, 31.726, 22.612
80.521, 33.053, 20.9, 21.029, 23.32, 37.106, 10.378, 10.032, 20.716, 29.082, 28.95, 30.36, 20.063, 37.015, 33.462, 30.352
82.619, 76.77, 46.612, 40.747, 50.04, 50.835, 57.107, 52.757, 57.448, 58.808, 50.683, 63.086, 42.787, 65.732, 52.198, 58.091
84.716, 119.487, 96.325, 99.465, 96.76, 88.565, 86.837, 90.481, 99.18, 103.534, 104.416, 102.813, 92.51, 100.448, 106.935, 103.831
86.813, 174.203, 152.037, 169.184, 165.48, 152.294, 163.567, 162.205, 166.912, 181.26, 161.15, 175.54, 171.233, 161.165, 148.671, 167.57
88.910, 261.92, 277.749, 266.902, 282.2, 274.023, 282.296, 272.929, 284.645, 289.986, 269.883, 276.266, 258.957, 277.881, 276.407, 274.31
91.005, 318.637, 318.462, 314.62, 330.92, 333.753, 321.026, 322.654, 328.377, 335.712, 331.616, 338.993, 345.68, 350.598, 332.143, 337.049
93.101, 412.354, 394.174, 387.339, 406.64, 403.482, 391.755, 373.378, 424.109, 393.438, 393.349, 408.72, 411.404, 429.314, 407.88, 376.789
95.196, 449.071, 420.886, 427.057, 428.36, 435.212, 432.485, 429.102, 457.841, 424.164, 435.083, 445.446, 428.127, 452.031, 437.616, 446.528
97.290, 488.787, 471.599, 473.775, 483.08, 473.941, 473.215, 466.826, 483.574, 476.89, 478.816, 511.173, 475.85, 483.747, 483.352, 486.268
99.384, 496.504, 497.311, 482.494, 507.8, 500.67, 472.944, 489.551, 500.306, 491.616, 491.549, 492.9, 501.574, 494.464, 477.089, 489.007
101.477, 527.221, 525.023, 514.212, 516.521, 525.4, 512.674, 519.275, 524.038, 534.342, 533.283, 533.626, 536.297, 528.18, 513.825, 517.747
103.570, 565.938, 539.736, 561.93, 550.241, 564.129, 545.404, 552.999, 562.77, 555.068, 558.016, 565.353, 558.02, 576.897, 558.561, 550.486
105.662, 580.655, 567.448, 544.649, 571.961, 561.859, 565.133, 571.724, 583.502, 573.794, 568.749, 581.079, 579.744, 571.613, 564.297, 560.226
107.753, 564.371, 570.16, 559.367, 566.681, 580.588, 543.863, 566.448, 560.235, 554.52, 566.482, 575.806, 564.467, 579.329, 570.034, 574.965
109.844, 551.088, 553.873, 547.086, 561.401, 574.318, 551.592, 567.172, 547.967, 550.246, 538.216, 563.533, 549.19, 558.046, 554.77, 537.704
111.935, 587.805, 563.585, 561.804, 556.121, 580.047, 558.322, 562.896, 567.699, 570.972, 572.949, 585.259, 577.914, 583.762, 569.506, 549.444
114.025, 570.522, 540.297, 538.522, 546.841, 549.776, 534.052, 525.621, 546.431, 533.698, 539.682, 551.986, 539.637, 555.479, 554.243, 533.183
116.114, 533.239, 513.01, 510.241, 516.561, 511.506, 516.781, 517.345, 528.164, 516.424, 520.415, 524.713, 510.36, 519.195, 528.979, 549.923
118.203, 532.955, 524.722, 504.959, 512.281, 511.235, 511.511, 520.069, 516.896, 522.15, 523.149, 516.439, 508.084, 514.912, 519.715, 519.662
120.291, 523.672, 520.434, 517.677, 535.001, 531.965, 509.241, 517.794, 520.628, 531.876, 534.882, 525.166, 526.807, 520.628, 512.451, 514.402
122.379, 496.389, 498.147, 497.396, 490.721, 494.694, 490.97, 484.518, 497.36, 498.602, 475.615, 514.893, 498.53, 535.345, 495.188, 489.141
124.466, 488.106, 465.859, 470.114, 481.441, 478.423, 465.7, 487.242, 506.093, 474.328, 461.349, 483.619, 468.254, 484.061, 471.924, 469.881
126.553, 471.823, 471.571, 459.832, 464.161, 454.153, 448.429, 452.966, 459.825, 451.054, 460.082, 467.346, 446.977, 476.778, 461.66, 447.62
128.639, 447.539, 437.284, 429.551, 433.881, 449.882, 428.159, 419.691, 435.557, 421.78, 442.815, 444.072, 436.7, 434.494, 432.397, 436.36
130.725, 429.256, 403.996, 401.269, 407.601, 408.612, 405.889, 399.415, 423.289, 411.506, 408.548, 420.799, 418.424, 420.211, 404.133, 415.099
132.810, 431.973, 397.708, 395.987, 408.321, 411.341, 395.618, 395.139, 420.021, 434.232, 417.282, 433.526, 405.147, 426.927, 408.869, 414.839
134.895, 406.69, 376.421, 364.706, 384.041, 397.07, 381.348, 378.863, 396.754, 396.958, 385.015, 395.252, 382.87, 392.644, 390.605, 382.578
136.979, 381.407, 395.133, 357.424, 377.761, 358.8, 367.078, 362.588, 380.486, 364.684, 368.748, 379.979, 356.594, 386.36, 376.342, 382.318
139.062, 357.123, 358.846, 351.143, 384.481, 364.529, 357.807, 363.312, 377.218, 373.41, 374.481, 375.706, 362.317, 380.077, 364.078, 381.057
141.145, 342.84, 361.558, 336.861, 349.201, 361.259, 354.537, 360.036, 356.95, 352.136, 364.215, 362.432, 356.041, 368.793, 359.814, 344.797
143.227, 344.557, 336.27, 334.579, 336.921, 343.988, 332.266, 334.761, 356.683, 344.862, 345.948, 364.159, 347.764, 362.51, 350.551, 328.536
145.309, 325.274, 298.983, 307.298, 322.641, 320.717, 318.996, 295.485, 323.415, 306.588, 305.681, 332.886, 304.487, 340.226, 314.287, 304.275
147.391, 316.991, 285.695, 290.016, 299.361, 310.447, 297.726, 284.209, 303.147, 303.314, 295.415, 308.612, 297.211, 307.942, 297.023, 304.015
149.471, 303.707, 293.407, 277.734, 294.081, 299.176, 273.455, 275.933, 298.879, 285.04, 284.148, 303.339, 287.934, 288.659, 279.759, 286.754
151.552, 304.424, 296.12, 272.453, 280.801, 289.906, 267.185, 286.658, 296.612, 290.766, 291.881, 283.065, 290.657, 292.375, 277.496, 283.494
153.631, 279.141, 262.832, 273.171, 274.521, 247.635, 271.915, 255.382, 287.344, 289.492, 284.614, 278.792, 282.381, 271.092, 274.232, 264.233
155.711, 277.858, 279.544, 263.889, 264.241, 283.364, 255.644, 262.106, 280.076, 280.218, 278.348, 265.519, 266.104, 271.808, 282.968, 269.973
157.789, 247.575, 260.257, 237.608, 239.961, 232.094, 249.374, 243.83, 249.808, 244.944, 224.081, 261.245, 251.827, 263.525, 250.705, 251.712
159.867, 271.291, 266.969, 252.326, 264.681, 260.823, 259.103, 245.555, 253.541, 255.67, 249.814, 260.972, 265.551, 268.241, 256.441, 267.452
161.945, 222.008, 203.681, 211.044, 228.401, 226.553, 195.833, 218.279, 222.273, 214.396, 209.547, 229.699, 226.274, 227.958, 206.177, 221.191
164.022, 233.725, 212.394, 213.763, 234.121, 220.282, 203.563, 217.003, 230.005, 242.122, 223.281, 242.425, 234.997, 230.674, 230.913, 216.931
166.098, 237.442, 202.106, 211.481, 207.842, 228.011, 211.292, 198.728, 221.737, 212.848, 217.014, 227.152, 216.721, 226.391, 211.65, 222.67
168.174, 235.159, 213.818, 210.2, 223.562, 206.741, 203.022, 205.452, 232.469, 219.574, 243.747, 233.878, 216.444, 226.107, 206.386, 228.41
170.250, 213.876, 198.531, 200.918, 208.282, 190.47, 182.752, 210.176, 195.202, 194.3, 199.48, 196.605, 198.167, 205.824, 203.122, 202.149
172.324, 211.592, 209.243, 200.636, 217.002, 218.2, 217.481, 213.9, 209.934, 207.026, 204.214, 213.332, 214.891, 214.54, 207.859, 209.889
174.399, 218.309, 196.955, 200.355, 200.722, 194.929, 190.211, 203.625, 200.666, 199.752, 201.947, 191.058, 203.614, 215.257, 192.595, 191.628
176.472, 198.026, 190.668, 186.073, 180.442, 185.659, 193.94, 184.349, 191.398, 196.478, 183.68, 207.785, 196.337, 195.973, 191.331, 187.368
178.546, 177.743, 179.38, 168.791, 192.162, 172.388, 165.67, 185.073, 175.131, 183.204, 170.414, 184.512, 168.061, 183.69, 174.067, 167.107
180.618, 191.46, 180.092, 176.51, 176.882, 188.117, 180.4, 165.798, 188.863, 178.93, 194.147, 192.238, 181.784, 189.406, 164.804, 183.847
182.690, 194.176, 171.805, 152.228, 150.602, 186.847, 160.129, 160.522, 179.595, 173.656, 173.88, 176.965, 187.507, 194.123, 168.54, 160.586
184.762, 163.893, 159.517, 167.946, 151.322, 174.576, 159.859, 150.246, 166.327, 168.382, 160.613, 171.692, 166.231, 166.839, 167.276, 151.325
186.833, 171.61, 157.229, 143.665, 151.042, 150.306, 164.589, 145.97, 173.06, 163.108, 173.347, 162.418, 155.954, 165.556, 174.013, 155.065
188.904, 184.327, 177.942, 161.383, 168.762, 162.035, 173.318, 169.695, 170.792, 154.834, 168.08, 186.145, 157.678, 180.272, 182.749, 187.804
190.974, 158.044, 169.654, 158.101, 181.482, 166.764, 164.048, 160.419, 164.524, 166.56, 170.813, 166.871, 160.401, 176.988, 168.485, 165.544
193.043, 164.76, 149.366, 150.82, 164.202, 158.494, 162.777, 165.143, 166.256, 152.286, 143.546, 168.598, 151.124, 154.705, 161.221, 145.283
195.112, 142.477, 137.079, 127.538, 148.922, 150.223, 126.507, 127.867, 149.988, 156.012, 139.28, 159.325, 142.848, 170.421, 144.958, 145.023
197.180, 156.194, 135.791, 145.257, 142.642, 133.953, 145.237, 130.592, 156.721, 140.738, 139.013, 154.051, 138.571, 159.138, 146.694, 137.762
199.248, 138.911, 147.503, 114.975, 141.362, 141.682, 110.966, 111.316, 132.453, 132.464, 138.746, 151.778, 123.294, 128.854, 131.43, 141.502
201.315, 161.628, 173.216, 128.693, 158.082, 160.411, 146.696, 150.04, 154.185, 149.19, 179.48, 169.505, 160.018, 160.571, 168.167, 159.241
203.382, 159.344, 143.928, 145.412, 131.802, 144.141, 129.426, 127.765, 147.917, 142.916, 153.213, 147.231, 153.741, 149.287, 141.903, 148.981
205.448, 141.061, 121.64, 125.13, 132.522, 140.87, 137.155, 136.489, 139.65, 139.643, 141.946, 138.958, 131.464, 131.004, 147.639, 146.72
207.514, 131.778, 123.353, 121.848, 132.242, 126.6, 130.885, 127.213, 141.382, 131.369, 125.679, 145.685, 134.188, 140.72, 134.375, 136.46
209.579, 146.495, 127.065, 114.567, 135.962, 115.329, 122.614, 121.937, 135.114, 123.095, 110.413, 128.411, 131.911, 149.437, 129.112, 128.199
211.644, 121.212, 116.777, 123.285, 131.682, 119.058, 125.344, 123.662, 113.846, 117.821, 121.146, 122.138, 132.634, 140.153, 111.848, 121.939
213.708, 135.928, 126.49, 123.003, 134.402, 152.788, 112.074, 125.386, 124.579, 138.547, 137.879, 136.864, 133.358, 133.87, 124.584, 134.678
215.771, 138.645, 136.202, 128.722, 130.122, 134.517, 131.803, 118.11, 145.311, 133.273, 139.612, 162.591, 142.081, 133.586, 129.321, 129.418
217.834, 161.362, 141.914, 124.44, 140.842, 141.247, 132.533, 136.835, 147.043, 140.999, 146.346, 151.318, 133.804, 143.303, 127.057, 156.157
219.897, 134.079, 139.627, 125.158, 128.562, 118.976, 131.263, 111.559, 127.775, 126.725, 133.079, 151.044, 117.528, 137.019, 131.793, 139.896
221.959, 134.796, 138.339, 127.877, 140.282, 135.705, 123.992, 126.283, 135.507, 128.451, 124.812, 135.771, 134.251, 133.736, 133.529, 141.636
224.020, 136.512, 118.051, 117.595, 127.002, 113.435, 117.722, 114.007, 118.24, 136.177, 120.546, 133.498, 119.974, 122.452, 122.266, 111.375
226.081, 131.229, 115.764, 106.314, 118.722, 125.164, 106.451, 100.732, 121.972, 119.903, 117.279, 119.224, 125.698, 131.169, 118.002, 114.115
228.141, 117.946, 108.476, 105.032, 124.442, 108.894, 99.181, 104.456, 108.704, 127.629, 107.012, 117.951, 104.421, 116.885, 115.738, 129.854
230.201, 141.663, 123.188, 98.75, 123.163, 137.623, 110.911, 123.18, 131.436, 121.355, 128.745, 120.678, 114.144, 145.601, 114.475, 112.594
232.260, 133.38, 126.901, 95.469, 107.883, 109.352, 107.64, 105.904, 103.169, 124.081, 112.479, 126.404, 108.868, 129.318, 105.211, 120.333
234.319, 143.096, 119.613, 107.187, 110.603, 134.082, 101.37, 103.629, 112.901, 107.807, 121.212, 128.131, 124.591, 120.034, 118.947, 119.073
236.377, 114.813, 113.325, 107.905, 102.323, 111.811, 107.1, 111.353, 120.633, 116.533, 113.945, 123.857, 103.315, 109.751, 116.683, 109.812
238.434, 131.53, 111.038, 122.624, 121.043, 119.541, 124.829, 111.077, 128.365, 130.259, 128.678, 123.584, 117.038, 124.467, 108.42, 130.552
240.491, 117.247, 99.75, 97.342, 106.763, 74.27, 82.559, 97.802, 111.098, 85.985, 97.412, 102.311, 80.761, 108.184, 97.156, 89.291
242.548, 109.964, 115.462, 88.06, 103.483, 95.0, 94.288, 91.526, 100.83, 104.711, 100.145, 109.037, 103.485, 100.9, 98.892, 86.031
244.604, 94.68, 106.175, 95.779, 109.203, 95.729, 103.018, 108.25, 112.562, 106.437, 92.878, 107.764, 90.208, 107.617, 104.629, 92.77
246.659, 98.397, 99.887, 98.497, 92.923, 119.458, 119.748, 80.974, 130.294, 100.163, 100.612, 102.491, 112.931, 121.333, 98.365, 98.51
248.714, 101.114, 87.599, 88.215, 98.643, 89.188, 92.477, 84.699, 105.026, 95.889, 101.345, 101.217, 90.655, 108.05, 90.101, 101.249
250.768, 112.831, 114.312, 97.934, 111.363, 102.917, 105.207, 92.423, 109.759, 102.615, 117.078, 114.944, 103.378, 115.766, 98.837, 104.989
252.822, 123.548, 116.024, 104.652, 105.083, 111.647, 95.937, 99.147, 108.491, 110.341, 106.811, 112.671, 108.101, 125.483, 109.574, 115.728
254.875, 112.265, 90.736, 89.371, 95.803, 110.376, 91.666, 94.871, 111.223, 108.067, 116.545, 106.397, 103.825, 105.199, 109.31, 94.467
256.928, 107.981, 92.449, 80.089, 88.523, 97.105, 85.396, 79.596, 115.955, 107.793, 104.278, 96.124, 101.548, 97.916, 101.046, 87.207
258.980, 96.698, 89.161, 82.807, 97.243, 82.835, 93.125, 87.32, 100.688, 98.519, 99.011, 107.85, 86.271, 95.632, 106.783, 103.946
261.032, 121.415, 96.873, 85.526, 104.963, 97.564, 95.855, 100.044, 96.42, 101.245, 101.744, 107.577, 93.995, 114.349, 104.519, 106.686
263.083, 85.132, 87.586, 72.244, 80.683, 92.294, 75.585, 72.769, 75.152, 70.971, 81.478, 101.304, 79.718, 95.065, 90.255, 80.425
265.134, 105.849, 81.298, 94.962, 86.403, 106.023, 106.314, 95.493, 90.884, 108.697, 113.211, 105.03, 110.441, 106.782, 94.991, 89.165
267.184, 123.565, 95.01, 103.681, 94.123, 117.752, 94.044, 97.217, 106.617, 113.423, 112.944, 123.757, 110.165, 105.498, 105.728, 113.904
269.233, 105.282, 93.723, 87.399, 101.843, 100.482, 70.774, 82.941, 102.349, 97.149, 101.678, 101.484, 101.888, 117.214, 87.464, 97.644
271.282, 102.999, 92.435, 74.117, 99.563, 92.211, 75.503, 89.666, 98.081, 91.875, 88.411, 103.21, 100.611, 95.931, 91.2, 88.383
273.330, 88.716, 89.147, 77.836, 92.283, 78.941, 77.233, 73.39, 94.813, 88.601, 84.144, 84.937, 80.335, 89.647, 80.937, 85.123
275.378, 103.433, 69.86, 54.554, 83.003, 76.67, 76.962, 75.114, 88.545, 90.327, 75.877, 79.664, 77.058, 89.364, 89.673, 83.862
277.426, 103.149, 91.572, 85.272, 96.723, 83.399, 82.692, 79.839, 100.278, 95.053, 91.611, 89.39, 87.781, 96.08, 84.409, 77.602
279.472, 88.866, 95.284, 82.991, 90.443, 86.129, 80.422, 80.563, 91.01, 92.779, 79.344, 95.117, 86.505, 103.797, 94.145, 107.341
281.519, 109.583, 86.997, 72.709, 89.163, 92.858, 80.151, 90.287, 96.742, 84.505, 95.077, 105.843, 85.228, 104.513, 85.882, 96.081
283.564, 112.3, 90.709, 83.428, 92.883, 115.588, 84.881, 97.011, 98.474, 96.231, 101.81, 108.57, 91.952, 109.23, 92.618, 107.82
285.609, 105.017, 99.421, 89.146, 100.603, 112.317, 92.611, 87.736, 109.207, 114.957, 122.544, 107.297, 108.675, 117.946, 98.354, 96.56
287.654, 92.733, 85.134, 88.864, 94.323, 102.046, 79.34, 82.46, 94.939, 101.683, 105.277, 93.023, 84.398, 90.663, 92.091, 83.299
289.698, 97.45, 75.846, 67.583, 79.043, 72.776, 79.07, 73.184, 83.671, 66.409, 73.01, 94.75, 80.122, 85.379, 77.827, 86.039
291.742, 93.167, 89.558, 64.301, 84.763, 72.505, 63.799, 77.908, 78.403, 74.135, 73.744, 84.477, 67.845, 83.096, 61.563, 73.778
293.785, 78.884, 88.271, 77.019, 82.484, 86.235, 92.529, 92.633, 81.136, 96.861, 78.477, 93.203, 89.568, 90.812, 100.299, 79.517
295.827, 90.601, 84.983, 85.738, 70.204, 97.964, 92.259, 91.357, 82.868, 90.587, 85.21, 89.93, 101.292, 103.529, 90.036, 88.257
297.869, 87.317, 81.695, 70.456, 83.924, 96.693, 85.988, 73.081, 93.6, 78.313, 89.943, 97.657, 93.015, 108.245, 88.772, 100.996
299.910, 101.034, 86.408, 93.174, 108.644, 87.423, 82.718, 72.806, 100.332, 101.039, 103.677, 93.383, 80.738, 102.962, 88.508, 103.736
301.951, 84.751, 92.12, 54.893, 68.364, 81.152, 59.448, 81.53, 68.064, 91.765, 86.41, 98.11, 73.462, 79.678, 64.245, 81.475
303.992, 100.468, 86.832, 80.611, 88.084, 83.882, 77.177, 81.254, 88.797, 84.491, 90.143, 102.836, 73.185, 87.395, 74.981, 89.215
306.031, 91.185, 68.545, 72.329, 78.804, 71.611, 73.907, 63.978, 82.529, 80.217, 70.876, 63.563, 68.908, 80.111, 81.717, 57.954
308.071, 74.901, 60.257, 65.048, 82.524, 74.341, 81.636, 68.703, 74.261, 80.943, 70.61, 88.29, 86.632, 80.827, 81.453, 60.694
310.109, 73.618, 59.969, 50.766, 51.244, 53.07, 67.366, 72.427, 84.993, 62.669, 60.343, 72.016, 61.355, 67.544, 87.19, 63.433
312.147, 89.335, 87.682, 78.485, 80.964, 79.799, 76.096, 82.151, 87.726, 66.395, 69.076, 94.743, 79.078, 97.26, 82.926, 83.173
314.185, 80.052, 75.394, 75.203, 68.684, 89.529, 62.825, 76.875, 62.458, 76.121, 69.809, 86.47, 84.802, 78.977, 86.662, 76.912
316.222, 78.769, 63.106, 72.921, 82.404, 86.258, 66.555, 72.6, 70.19, 82.847, 70.543, 81.196, 67.525, 77.693, 65.399, 63.652
318.258, 100.485, 87.819, 82.64, 105.124, 101.988, 79.285, 73.324, 107.922, 115.573, 93.276, 117.923, 112.248, 94.41, 83.135, 103.391
320.294, 80.202, 70.531, 58.358, 76.844, 71.717, 44.014, 44.048, 68.655, 58.299, 70.009, 80.649, 55.972, 86.126, 53.871, 71.131
322.330, 74.919, 65.243, 64.076, 72.564, 52.446, 52.744, 58.773, 68.387, 75.025, 79.743, 76.376, 56.695, 79.843, 68.607, 74.87
324.365, 70.636, 67.956, 50.795, 70.284, 51.176, 59.473, 67.497, 59.119, 52.751, 55.476, 70.103, 56.418, 63.559, 72.344, 65.61
326.399, 62.353, 60.668, 46.513, 66.004, 58.905, 63.203, 67.221, 81.851, 62.477, 70.209, 65.829, 65.142, 64.276, 71.08, 46.349
328.433, 62.069, 55.38, 59.231, 74.724, 71.635, 69.933, 67.945, 58.584, 61.203, 68.942, 72.556, 65.865, 70.992, 67.816, 65.088
330.466, 82.786, 70.093, 68.95, 71.444, 84.364, 66.662, 73.67, 80.316, 74.929, 76.676, 69.283, 80.589, 93.709, 79.553, 92.828
332.499, 83.503, 65.805, 49.668, 74.164, 78.093, 53.392, 59.394, 61.048, 67.655, 69.409, 84.009, 58.312, 69.425, 52.289, 68.567
334.531, 96.22, 71.517, 76.386, 82.884, 84.823, 59.122, 66.118, 80.78, 81.381, 96.142, 88.736, 84.035, 82.142, 83.025, 72.307
336.563, 65.937, 54.23, 45.105, 60.604, 66.552, 53.851, 43.843, 74.512, 69.107, 73.875, 61.463, 70.759, 63.858, 56.761, 69.046
338.594, 75.654, 65.942, 57.823, 64.324, 75.282, 53.581, 65.567, 82.245, 57.833, 57.609, 79.189, 76.482, 60.575, 58.498, 58.786
340.625, 86.37, 82.654, 56.542, 67.044, 64.011, 57.31, 64.291, 75.977, 68.559, 67.342, 66.916, 53.205, 77.291, 80.234, 65.525
342.655, 58.087, 47.367, 38.26, 44.764, 49.74, 46.04, 47.015, 36.709, 32.285, 39.075, 62.642, 42.929, 58.008, 53.97, 43.265
344.684, 65.804, 58.079, 60.978, 56.484, 53.47, 64.77, 73.74, 69.441, 81.011, 62.809, 73.369, 60.652, 71.724, 71.707, 59.004
346.713, 73.521, 70.791, 49.697, 67.204, 70.199, 65.499, 75.464, 71.174, 69.737, 70.542, 74.096, 80.375, 69.44, 65.443, 69.744
348.741, 84.238, 75.504, 74.415, 82.924, 81.929, 63.229, 58.188, 89.906, 91.463, 90.275, 94.822, 89.099, 87.157, 74.179, 80.483
350.769, 76.954, 81.216, 65.133, 74.644, 74.658, 49.959, 57.912, 79.638, 67.189, 82.008, 80.549, 69.822, 75.873, 59.915, 79.223
352.797, 75.671, 58.928, 54.852, 54.364, 65.387, 46.688, 54.637, 70.37, 61.915, 77.742, 74.276, 57.545, 60.59, 57.652, 60.962
354.823, 78.388, 66.641, 57.57, 68.084, 57.117, 55.418, 41.361, 58.103, 59.641, 68.475, 74.002, 71.269, 65.306, 65.388, 66.702
356.850, 51.105, 46.353, 53.288, 39.805, 49.846, 52.147, 44.085, 54.835, 57.367, 53.208, 55.729, 56.992, 62.023, 59.124, 53.441
358.875, 54.822, 62.065, 53.007, 56.525, 68.576, 62.877, 58.81, 60.567, 67.093, 46.941, 59.456, 47.715, 73.739, 63.861, 56.181
360.901, 82.538, 80.778, 59.725, 72.245, 71.305, 66.607, 69.534, 80.299, 77.819, 58.675, 78.182, 61.439, 80.456, 77.597, 76.92
362.925, 77.255, 84.49, 50.443, 71.965, 67.034, 72.336, 66.258, 65.031, 58.545, 61.408, 73.909, 59.162, 86.172, 62.333, 61.659
364.949, 74.972, 64.202, 68.162, 68.685, 81.764, 69.066, 64.982, 70.764, 85.271, 82.141, 65.635, 81.885, 82.889, 86.069, 73.399
366.973, 65.689, 68.915, 59.88, 61.405, 81.493, 67.796, 61.707, 58.496, 71.997, 67.875, 78.362, 82.609, 67.605, 64.806, 76.138
368.996, 80.406, 66.627, 56.599, 67.125, 55.223, 33.525, 51.431, 68.228, 73.723, 73.608, 81.089, 72.332, 69.322, 56.542, 66.878
371.018, 63.122, 73.339, 58.317, 60.845, 51.952, 54.255, 49.155, 60.96, 41.449, 49.341, 68.815, 50.055, 72.038, 56.278, 52.617
373.040, 66.839, 52.052, 56.035, 71.565, 58.681, 58.984, 51.879, 71.693, 55.175, 51.074, 64.542, 55.779, 71.755, 71.015, 49.357
375.062, 68.556, 56.764, 45.754, 52.285, 44.411, 49.714, 56.604, 54.425, 51.901, 48.808, 79.269, 55.502, 65.471, 58.751, 54.096
377.083, 73.273, 65.476, 68.472, 71.005, 73.14, 77.444, 67.328, 73.157, 79.627, 78.541, 75.995, 82.226, 72.188, 78.487, 61.836
379.103, 66.99, 44.189, 46.19, 43.725, 57.87, 59.173, 55.052, 62.889, 51.353, 51.274, 63.722, 62.949, 66.904, 51.223, 62.575
381.123, 90.706, 81.901, 78.909, 59.445, 71.599, 58.903, 71.777, 92.622, 80.079, 68.007, 76.449, 68.672, 88.621, 67.96, 86.315
383.142, 64.423, 59.613, 46.627, 56.165, 54.329, 43.633, 48.501, 57.354, 77.805, 62.741, 74.175, 52.396, 70.337, 48.696, 68.054
385.161, 62.14, 64.326, 41.345, 52.885, 82.058, 62.362, 52.225, 59.086, 67.531, 84.474, 75.902, 64.119, 65.053, 60.432, 54.794
387.179, 58.857, 56.038, 61.064, 54.605, 60.787, 55.092, 47.949, 68.818, 57.257, 57.207, 74.628, 55.842, 59.77, 57.169, 68.533
389.197, 67.574, 71.75, 51.782, 60.325, 68.517, 65.821, 45.674, 74.55, 58.983, 59.941, 71.355, 74.566, 77.486, 65.905, 70.273
391.214, 76.29, 69.463, 50.5, 59.045, 60.246, 66.551, 66.398, 82.283, 70.709, 60.674, 64.082, 63.289, 76.203, 74.641, 70.012
393.230, 87.007, 73.175, 61.219, 73.765, 75.976, 76.281, 64.122, 82.015, 71.435, 75.407, 83.808, 65.012, 77.919, 80.377, 58.752
395.246, 62.724, 63.887, 65.937, 63.485, 67.705, 55.01, 78.847, 78.747, 59.161, 47.14, 64.535, 63.736, 72.636, 71.114, 61.491
397.262, 85.441, 83.6, 81.656, 81.205, 95.434, 88.74, 69.571, 92.479, 90.887, 85.874, 91.262, 86.459, 76.352, 93.85, 86.231
399.277, 78.158, 77.312, 58.374, 80.925, 84.164, 58.47, 62.295, 82.212, 86.613, 62.607, 80.988, 73.182, 76.069, 69.586, 76.97
401.291, 68.874, 75.024, 53.092, 84.645, 71.893, 56.199, 52.019, 59.944, 67.339, 58.34, 79.715, 54.906, 75.785, 54.323, 58.709
403.305, 94.591, 78.737, 70.811, 78.365, 89.623, 68.929, 74.744, 85.676, 67.065, 88.073, 86.442, 85.629, 88.502, 84.059, 81.449
405.318, 71.308, 50.449, 42.529, 63.085, 63.352, 50.658, 51.468, 66.408, 75.791, 57.807, 78.168, 55.352, 64.218, 69.795, 68.188
407.331, 87.025, 85.161, 82.247, 86.805, 86.081, 65.388, 84.192, 98.141, 86.517, 95.54, 92.895, 80.076, 88.935, 88.531, 86.928
409.343, 91.742, 54.874, 63.966, 77.525, 75.811, 63.118, 76.916, 91.873, 86.243, 63.273, 90.621, 79.799, 91.651, 81.268, 78.667
411.355, 93.458, 85.586, 66.684, 81.245, 66.54, 65.847, 70.641, 77.605, 80.969, 75.007, 80.348, 75.522, 90.368, 71.004, 69.407
413.366, 102.175, 99.298, 80.402, 83.965, 88.27, 87.577, 81.365, 94.337, 92.695, 91.74, 112.075, 88.246, 103.084, 101.74, 107.146
415.377, 83.892, 91.011, 97.121, 95.685, 93.999, 95.307, 88.089, 94.069, 98.421, 83.473, 106.801, 94.969, 97.801, 82.477, 96.886
417.387, 86.609, 77.723, 67.839, 75.405, 87.728, 68.036, 72.814, 93.802, 84.147, 72.206, 93.528, 90.692, 93.517, 53.213, 94.625
419.396, 101.326, 100.435, 79.557, 96.126, 97.458, 72.766, 76.538, 107.534, 103.873, 97.94, 108.255, 92.416, 98.234, 74.949, 97.365
421.405, 108.345, 93.444, 87.585, 107.15, 83.476, 91.783, 71.568, 102.547, 76.899, 82.956, 100.276, 85.435, 111.267, 90.967, 90.382
423.414, 116.365, 107.453, 95.613, 112.174, 98.495, 106.799, 110.598, 109.559, 104.925, 110.972, 93.298, 107.455, 111.3, 107.985, 108.399
425.421, 124.384, 114.462, 116.64, 118.199, 120.514, 117.816, 123.627, 122.572, 122.951, 133.989, 109.32, 134.474, 121.333, 134.003, 109.416
427.429, 135.404, 130.471, 127.668, 130.223, 142.532, 128.833, 141.657, 138.585, 130.977, 124.005, 140.342, 139.494, 153.367, 139.021, 131.434
429.436, 152.424, 151.479, 129.696, 141.247, 152.551, 132.85, 136.687, 152.597, 154.002, 140.022, 141.363, 154.513, 145.4, 149.039, 158.451
431.442, 153.443, 146.488, 126.723, 147.272, 134.569, 129.867, 143.717, 141.61, 149.028, 154.038, 158.385, 130.533, 140.433, 136.057, 161.468
433.448, 175.463, 155.497, 155.751, 166.296, 169.588, 164.884, 154.747, 185.623, 169.054, 175.055, 175.407, 152.553, 168.467, 171.075, 183.485
435.453, 199.482, 193.506, 182.779, 207.321, 206.607, 191.9, 188.777, 194.636, 178.08, 201.071, 198.428, 204.572, 191.5, 191.093, 191.502
437.458, 190.502, 209.515, 200.807, 203.345, 214.625, 181.917, 196.806, 213.648, 208.106, 191.087, 199.45, 202.592, 212.533, 188.111, 197.52
439.462, 222.521, 213.523, 195.834, 212.369, 187.644, 212.934, 208.836, 209.661, 214.131, 222.104, 226.472, 221.611, 232.567, 210.128, 201.537
441.465, 266.541, 229.532, 220.862, 238.394, 231.663, 228.951, 228.866, 246.674, 248.157, 241.12, 240.494, 231.631, 244.6, 241.146, 220.554
443.468, 216.561, 198.541, 192.89, 189.418, 200.681, 207.968, 202.896, 209.686, 197.183, 201.137, 201.515, 205.65, 216.633, 217.164, 185.571
445.471, 205.58, 196.55, 214.917, 211.443, 225.7, 199.984, 207.926, 224.699, 224.209, 217.153, 221.537, 216.67, 229.667, 227.182, 211.588
447.473, 185.6, 169.558, 183.945, 176.467, 190.718, 183.001, 173.956, 180.712, 188.235, 182.17, 197.559, 179.689, 182.7, 185.2, 191.606
449.474, 172.619, 177.567, 162.973, 168.491, 182.737, 167.018, 154.985, 169.725, 180.261, 172.186, 183.581, 171.709, 191.733, 163.218, 167.623
451.475, 161.639, 134.576, 149.0, 148.516, 143.756, 146.035, 141.015, 153.737, 143.286, 133.203, 163.602, 132.728, 164.767, 141.236, 147.64
453.475, 173.658, 147.585, 145.028, 159.54, 155.774, 139.052, 150.045, 168.75, 154.312, 158.219, 160.624, 161.748, 159.8, 171.254, 153.657
455.475, 174.678, 160.594, 150.056, 164.565, 158.793, 151.068, 149.075, 163.763, 150.338, 160.235, 164.646, 144.767, 150.833, 144.272, 152.674
457.475, 160.698, 155.602, 155.083, 156.589, 151.811, 155.085, 157.105, 177.775, 160.364, 163.252, 175.667, 155.787, 157.866, 142.29, 142.692
459.473, 152.717, 124.611, 117.111, 132.613, 133.83, 105.102, 122.135, 124.788, 127.39, 116.268, 137.689, 134.806, 145.9, 135.308, 137.709
461.471, 127.737, 115.62, 111.139, 117.638, 124.849, 133.119, 120.164, 132.801, 130.416, 118.285, 130.711, 119.826, 141.933, 141.326, 133.726
463.469, 126.756, 109.629, 107.166, 112.662, 121.867, 116.136, 118.194, 114.813, 121.441, 118.301, 133.733, 108.845, 135.966, 131.344, 119.743
465.466, 112.776, 112.638, 95.194, 104.687, 115.886, 87.153, 110.224, 113.826, 98.467, 105.318, 117.754, 116.865, 107.0, 87.362, 117.761
467.463, 102.795, 102.646, 86.222, 90.711, 119.904, 73.169, 83.254, 97.839, 102.493, 93.334, 106.776, 101.884, 97.033, 89.38, 95.778
469.459, 88.815, 86.655, 69.249, 92.735, 69.923, 70.186, 69.284, 90.852, 86.519, 82.35, 101.798, 82.904, 85.066, 77.398, 74.795
471.454, 109.834, 110.664, 83.277, 84.76, 91.942, 78.203, 85.314, 120.864, 103.545, 101.367, 110.82, 92.924, 119.1, 100.415, 83.812
473.449, 92.854, 85.673, 85.305, 89.784, 79.96, 75.22, 96.344, 86.877, 78.57, 85.383, 91.841, 83.943, 94.133, 96.433, 94.829
475.444, 90.874, 90.681, 86.332, 91.809, 98.979, 94.237, 80.373, 88.89, 104.596, 85.4, 84.863, 86.963, 86.166, 109.451, 92.847
477.438, 89.893, 81.69, 73.36, 81.833, 73.997, 65.253, 81.403, 74.902, 82.622, 79.416, 83.885, 78.982, 87.2, 75.469, 84.864
479.431, 80.913, 76.699, 74.388, 78.857, 76.016, 68.27, 63.433, 74.915, 73.648, 67.433, 66.906, 81.002, 83.233, 73.487, 80.881
481.424, 77.932, 55.708, 48.415, 54.882, 55.035, 53.287, 46.463, 71.928, 54.674, 54.449, 71.928, 57.021, 68.266, 46.505, 70.898
483.416, 79.952, 66.717, 65.443, 79.906, 81.053, 77.304, 64.493, 81.94, 84.7, 71.465, 71.95, 65.041, 82.299, 69.523, 65.915
485.408, 67.971, 52.725, 47.471, 59.931, 68.072, 36.321, 51.523, 68.953, 65.725, 58.482, 60.972, 73.06, 64.333, 50.541, 64.933
487.399, 59.991, 66.734, 56.498, 50.955, 61.09, 49.338, 31.552, 52.966, 57.751, 40.498, 63.993, 57.08, 57.366, 45.559, 42.95
489.389, 100.011, 85.743, 62.526, 88.979, 64.109, 98.354, 68.582, 97.979, 77.777, 76.515, 86.015, 78.099, 91.399, 83.577, 71.967
491.380, 97.03, 86.752, 75.554, 82.004, 72.128, 102.371, 76.612, 87.991, 81.803, 93.531, 91.037, 67.119, 93.433, 98.595, 64.984
493.369, 80.05, 64.761, 61.582, 60.028, 71.146, 72.388, 90.642, 58.004, 65.829, 69.548, 64.059, 71.138, 78.466, 78.613, 71.001
495.358, 71.069, 65.769, 50.609, 70.053, 76.165, 56.405, 63.672, 53.017, 70.854, 69.564, 83.08, 73.158, 79.499, 65.631, 73.019
497.347, 44.089, 48.778, 52.637, 66.077, 60.184, 50.422, 39.702, 65.029, 69.88, 50.58, 55.102, 54.177, 59.533, 40.649, 75.036
499.335, 63.108, 69.787, 41.665, 62.101, 59.202, 43.438, 48.731, 62.042, 67.906, 52.597, 44.124, 66.197, 70.566, 41.667, 59.053
501.322, 76.128, 60.796, 46.692, 63.126, 58.221, 44.455, 46.761, 71.055, 59.932, 56.613, 68.146, 51.216, 65.599, 58.685, 56.07
503.309, 88.148, 62.805, 72.72, 71.15, 85.239, 78.472, 71.791, 92.068, 78.958, 87.63, 99.167, 79.236, 79.633, 82.703, 80.087
505.295, 66.167, 63.813, 65.748, 67.174, 57.258, 59.489, 65.821, 74.08, 53.984, 64.646, 63.189, 67.256, 77.666, 67.72, 61.105
507.281, 63.187, 42.822, 54.775, 52.199, 45.277, 46.506, 56.851, 57.093, 56.009, 45.663, 53.211, 51.275, 64.699, 57.738, 48.122
509.266, 63.206, 50.831, 45.803, 51.223, 48.295, 44.522, 42.881, 56.106, 43.035, 44.679, 62.232, 57.295, 55.732, 57.756, 39.139
511.251, 66.226, 41.84, 25.831, 60.248, 45.314, 34.539, 51.911, 51.118, 51.061, 41.695, 56.254, 41.314, 53.766, 56.774, 51.156
513.235, 47.245, 26.848, 53.858, 33.272, 57.332, 25.556, 41.94, 40.131, 38.087, 52.712, 50.276, 39.334, 44.799, 31.792, 40.174
515.219, 61.265, 41.857, 45.886, 69.296, 63.351, 18.573, 56.97, 35.144, 59.113, 51.728, 57.298, 56.353, 60.832, 36.81, 68.191
517.202, 45.285, 46.866, 48.914, 58.321, 49.37, 25.59, 31.0, 47.156, 58.138, 54.745, 62.319, 55.373, 52.866, 39.828, 47.208
519.184, 60.304, 50.875, 40.941, 65.345, 35.388, 48.607, 34.03, 75.169, 54.164, 59.761, 57.341, 46.392, 63.899, 49.846, 46.225
521.166, 82.324, 77.884, 61.969, 58.37, 69.407, 68.623, 65.06, 87.182, 63.19, 75.778, 74.363, 72.412, 80.932, 67.864, 66.242
523.148, 64.343, 53.892, 38.997, 45.394, 47.425, 43.64, 52.09, 62.195, 30.216, 60.794, 65.385, 39.431, 60.966, 78.882, 52.26
525.129, 56.363, 40.901, 39.024, 49.418, 41.444, 39.657, 46.119, 49.207, 42.242, 50.81, 41.406, 39.451, 50.999, 44.9, 42.277
527.109, 62.382, 31.91, 42.052, 40.443, 40.463, 38.674, 32.149, 40.22, 46.268, 54.827, 48.428, 34.47, 54.032, 40.918, 43.294
529.089, 58.402, 59.919, 52.08, 69.467, 64.481, 53.691, 54.179, 53.233, 61.293, 39.843, 56.45, 75.49, 61.066, 39.936, 50.311
531.068, 52.422, 54.928, 40.107, 55.492, 67.5, 52.707, 52.209, 58.245, 59.319, 55.86, 64.471, 56.509, 63.099, 44.954, 65.328
533.047, 62.441, 47.936, 47.135, 56.516, 56.518, 47.724, 54.239, 66.258, 71.345, 53.876, 64.493, 43.529, 58.132, 51.972, 60.346
535.025, 68.461, 47.945, 47.163, 52.54, 57.537, 39.741, 48.269, 58.271, 58.371, 59.893, 68.515, 48.548, 56.166, 53.99, 50.363
537.003, 33.48, 45.954, 49.19, 37.565, 50.556, 43.758, 27.298, 47.284, 28.397, 46.909, 57.537, 43.568, 58.199, 56.007, 36.38
538.980, 78.5, 58.963, 53.218, 65.589, 58.574, 61.775, 61.328, 69.296, 60.423, 65.926, 68.558, 60.588, 83.232, 72.025, 45.397
540.956, 70.519, 48.971, 37.246, 45.614, 39.593, 54.792, 47.358, 53.309, 44.448, 41.942, 56.58, 48.607, 60.265, 61.043, 39.414
542.933, 49.539, 45.98, 35.273, 36.638, 47.612, 22.808, 47.388, 48.322, 39.474, 43.958, 40.602, 49.627, 56.299, 63.061, 49.432
544.908, 43.559, 37.989, 36.301, 51.662, 47.63, 23.825, 31.418, 35.334, 44.5, 47.975, 44.624, 35.646, 49.332, 36.079, 47.449
546.883, 25.578, 35.998, 24.329, 45.687, 47.649, 22.842, 28.448, 37.347, 46.526, 32.991, 45.645, 39.666, 41.365, 21.097, 28.466
548.857, 54.598, 55.007, 34.357, 38.711, 38.667, 42.859, 34.478, 51.36, 35.552, 37.008, 49.667, 38.685, 50.399, 31.115, 42.483
550.831, 57.617, 57.015, 51.384, 48.736, 54.686, 56.876, 47.507, 71.372, 51.577, 62.024, 73.689, 47.705, 63.432, 51.133, 59.5
552.805, 62.637, 54.024, 41.412, 57.76, 55.705, 38.892, 54.537, 48.385, 47.603, 63.041, 57.71, 47.724, 59.465, 59.151, 54.518
554.778, 50.656, 38.033, 41.44, 28.784, 40.723, 23.909, 24.567, 36.398, 47.629, 52.057, 45.732, 44.744, 40.499, 52.169, 50.535
556.750, 65.676, 54.042, 51.467, 66.809, 43.742, 56.926, 62.597, 59.411, 47.655, 46.073, 61.754, 48.763, 61.532, 60.187, 52.552
558.722, 55.696, 61.051, 51.495, 61.833, 51.76, 60.943, 44.627, 63.423, 64.681, 56.09, 78.776, 67.783, 58.565, 62.205, 65.569
560.693, 42.715, 28.059, 18.523, 31.858, 30.779, 30.96, 21.657, 44.436, 32.707, 27.106, 34.797, 32.802, 40.599, 44.223, 34.587
562.663, 49.735, 51.068, 51.55, 52.882, 59.798, 20.976, 47.686, 45.449, 52.732, 30.123, 51.819, 41.822, 52.632, 40.241, 55.604
564.634, 49.754, 65.077, 57.578, 63.906, 62.816, 41.993, 63.716, 67.461, 76.758, 70.139, 88.841, 80.841, 74.665, 60.259, 74.621
566.603, 54.774, 56.086, 52.606, 61.931, 52.835, 59.01, 43.746, 64.474, 50.784, 62.156, 70.863, 70.861, 67.698, 46.277, 48.638
568.572, 73.793, 53.095, 59.633, 61.955, 57.853, 69.027, 49.776, 83.487, 76.81, 60.172, 64.884, 62.88, 71.732, 59.294, 69.655
570.541, 58.813, 37.103, 16.661, 34.979, 39.872, 47.044, 35.806, 46.499, 31.836, 46.188, 46.906, 50.9, 54.765, 52.312, 33.673
572.509, 50.832, 32.112, 29.689, 45.004, 34.891, 20.061, 30.836, 42.512, 34.861, 39.205, 41.928, 33.92, 40.798, 48.33, 30.69
574.476, 61.852, 46.121, 36.716, 53.028, 53.909, 35.077, 52.865, 43.525, 58.887, 45.221, 54.949, 41.939, 63.832, 47.348, 52.707
576.443, 64.872, 62.13, 63.744, 64.053, 48.928, 60.094, 63.895, 54.538, 57.913, 48.238, 54.971, 55.959, 63.865, 57.366, 61.724
578.409, 54.891, 54.138, 41.772, 45.077, 43.946, 43.111, 50.925, 54.55, 45.939, 30.254, 60.993, 49.978, 47.898, 42.384, 39.741
580.375, 49.911, 31.147, 26.799, 36.101, 50.965, 40.128, 30.955, 53.563, 48.965, 49.271, 48.015, 32.998, 41.932, 35.402, 45.759
582.340, 58.93, 47.156, 47.827, 46.126, 51.984, 43.145, 53.985, 54.576, 64.991, 59.287, 65.036, 37.017, 57.965, 37.42, 66.776
584.305, 71.95, 73.165, 56.855, 61.15, 76.002, 71.161, 49.015, 63.588, 75.016, 69.303, 73.058, 67.037, 64.998, 78.438, 74.793
586.269, 51.969, 47.174, 31.882, 47.175, 42.021, 34.178, 29.044, 54.601, 26.042, 45.32, 55.08, 54.056, 56.032, 41.456, 48.81
588.233, 63.989, 33.182, 39.91, 49.199, 35.039, 45.195, 44.074, 48.614, 42.068, 47.336, 44.102, 47.076, 60.065, 42.474, 25.827
590.196, 65.009, 34.191, 19.938, 29.223, 40.058, 35.212, 45.104, 45.627, 44.094, 24.353, 42.123, 30.095, 39.098, 40.492, 37.845
592.159, 51.028, 49.2, 53.965, 68.248, 51.077, 34.229, 52.134, 42.639, 43.12, 51.369, 64.145, 36.115, 42.131, 49.51, 48.862
594.121, 41.048, 29.209, 27.993, 50.272, 44.095, 29.245, 28.164, 35.652, 48.145, 41.386, 49.167, 30.134, 56.165, 43.528, 57.879
596.082, 61.067, 57.218, 54.021, 52.297, 73.114, 53.262, 54.194, 53.665, 59.171, 64.402, 59.188, 56.154, 70.198, 52.546, 59.896
598.043, 45.087, 47.226, 37.048, 38.321, 54.133, 50.279, 47.224, 55.677, 57.197, 43.418, 50.21, 48.173, 48.231, 36.564, 44.913
600.003, 50.106, 39.235, 45.076, 43.345, 51.151, 44.296, 37.253, 61.69, 27.223, 62.435, 61.232, 38.193, 51.265, 52.581, 46.931
601.963, 73.126, 50.244, 45.104, 53.37, 54.17, 35.313, 48.283, 51.703, 55.249, 59.451, 45.254, 40.212, 60.298, 60.599, 45.948
603.923, 55.146, 40.253, 46.132, 50.394, 41.188, 40.33, 44.313, 39.715, 49.275, 39.468, 44.275, 51.232, 47.331, 42.617, 46.965
605.881, 44.165, 44.261, 26.159, 50.419, 37.207, 18.346, 32.343, 39.728, 40.3, 28.484, 50.297, 48.251, 50.365, 55.635, 27.982
607.840, 41.185, 37.27, 39.187, 23.443, 32.226, 38.363, 38.373, 53.741, 34.326, 28.501, 54.319, 52.271, 48.398, 37.653, 34.0
609.797, 70.204, 62.279, 46.215, 82.467, 69.244, 61.38, 70.403, 63.754, 67.352, 69.517, 55.341, 55.291, 66.431, 61.671, 63.017
611.755, 56.224, 49.288, 45.242, 63.492, 58.263, 43.397, 48.432, 45.766, 53.378, 45.533, 73.362, 40.31, 47.465, 47.689, 67.034
613.711, 63.243, 54.297, 50.27, 65.516, 73.281, 52.414, 56.462, 65.779, 66.404, 74.55, 64.384, 75.33, 67.498, 61.707, 65.051
615.667, 62.263, 49.305, 50.298, 45.541, 59.3, 59.43, 40.492, 48.792, 52.429, 60.566, 73.406, 63.349, 62.531, 49.725, 53.068
617.623, 58.283, 42.314, 41.325, 19.565, 32.319, 46.447, 26.522, 57.804, 52.455, 44.583, 58.428, 52.369, 46.565, 38.743, 36.086
619.578, 71.302, 45.323, 35.353, 45.589, 47.337, 47.464, 60.552, 57.817, 52.481, 45.599, 53.449, 37.388, 45.598, 54.761, 47.103
621.532, 67.322, 47.332, 16.381, 57.614, 41.356, 33.481, 44.582, 39.83, 42.507, 60.616, 43.471, 47.408, 53.631, 46.779, 43.12
623.486, 52.341, 40.341, 37.408, 45.638, 50.374, 30.498, 28.611, 34.843, 37.533, 27.632, 35.493, 43.427, 53.664, 36.797, 48.137
625.440, 33.361, 43.349, 29.436, 49.663, 50.393, 44.515, 36.641, 44.855, 57.559, 34.649, 55.514, 47.447, 51.698, 37.815, 52.154
627.392, 39.38, 40.358, 30.464, 42.687, 45.412, 33.531, 37.671, 52.868, 42.584, 40.665, 55.536, 36.466, 31.731, 47.833, 46.172
629.345, 63.4, 55.367, 52.491, 65.711, 70.43, 61.548, 54.701, 67.881, 59.61, 78.681, 82.558, 70.486, 66.764, 57.851, 75.189
631.296, 64.42, 50.376, 33.519, 43.736, 60.449, 45.565, 48.731, 62.893, 65.636, 56.698, 68.58, 49.505, 58.798, 51.869, 70.206
633.248, 64.439, 54.385, 36.547, 73.76, 55.467, 59.582, 47.761, 66.906, 54.662, 52.714, 54.601, 45.525, 58.831, 54.886, 54.223
635.198, 72.459, 55.393, 58.574, 40.784, 59.486, 47.599, 32.791, 59.919, 48.688, 50.731, 70.623, 54.544, 63.864, 62.904, 39.24
637.149, 54.478, 34.402, 37.602, 37.809, 33.505, 44.615, 46.82, 46.931, 32.714, 34.747, 44.645, 41.564, 55.898, 40.922, 29.258
639.098, 69.498, 45.411, 44.63, 72.833, 54.523, 31.632, 62.85, 52.944, 46.739, 47.764, 39.667, 39.583, 48.931, 57.94, 58.275
641.047, 67.517, 59.42, 65.657, 66.858, 59.542, 52.649, 74.88, 63.957, 56.765, 55.78, 69.688, 57.603, 67.964, 65.958, 64.292
642.996, 52.537, 62.428, 48.685, 45.882, 63.561, 48.666, 60.91, 49.97, 64.791, 64.796, 66.71, 60.623, 61.998, 57.976, 61.309
644.944, 44.557, 31.437, 15.713, 29.906, 44.579, 48.683, 23.94, 50.982, 52.817, 47.813, 45.732, 42.642, 49.031, 37.994, 41.326
646.891, 52.576, 48.446, 38.74, 46.931, 62.598, 53.699, 46.97, 53.995, 48.843, 60.829, 65.753, 55.662, 49.064, 44.012, 58.344
648.838, 68.596, 44.455, 38.768, 47.955, 50.616, 47.716, 37.999, 59.008, 44.868, 64.846, 63.775, 38.681, 59.097, 44.03, 38.361
650.784, 60.615, 36.464, 42.796, 44.98, 36.635, 19.733, 38.029, 48.02, 45.894, 46.862, 49.797, 28.701, 52.131, 36.048, 26.378
652.730, 57.635, 54.472, 38.823, 56.004, 39.654, 33.75, 32.059, 49.033, 47.92, 40.879, 54.819, 35.72, 55.164, 54.066, 49.395
654.676, 50.654, 26.481, 40.851, 43.028, 39.672, 29.767, 31.089, 54.046, 41.946, 36.895, 45.84, 53.74, 52.197, 56.084, 33.413
656.620, 52.674, 49.49, 35.879, 58.053, 60.691, 54.784, 51.119, 62.059, 41.972, 41.911, 69.862, 64.759, 64.231, 52.102, 55.43
658.565, 74.694, 53.499, 57.906, 76.077, 71.709, 59.8, 70.149, 67.071, 87.998, 68.928, 70.884, 56.779, 67.264, 69.12, 85.447
660.508, 61.713, 49.508, 56.934, 55.102, 64.728, 50.817, 68.178, 61.084, 55.023, 56.944, 71.906, 60.798, 55.297, 61.138, 68.464
662.451, 42.733, 44.516, 39.962, 24.126, 38.747, 41.834, 23.208, 53.097, 38.049, 46.961, 51.927, 51.818, 54.331, 37.156, 42.481
664.394, 61.752, 45.525, 39.99, 36.15, 22.765, 37.851, 42.238, 43.109, 49.075, 57.977, 63.949, 47.837, 52.364, 44.173, 58.499
666.336, 60.772, 57.534, 46.017, 44.175, 37.784, 35.868, 40.268, 68.122, 56.101, 49.994, 71.971, 43.857, 52.397, 52.191, 41.516
668.278, 87.791, 64.543, 61.045, 81.199, 79.802, 63.884, 68.298, 80.135, 70.127, 67.01, 74.992, 69.876, 78.431, 82.209, 85.533
670.218, 66.811, 38.552, 37.073, 42.224, 46.821, 28.901, 61.328, 55.147, 49.152, 42.026, 57.014, 42.896, 67.464, 47.227, 45.55
672.159, 68.83, 45.56, 51.1, 59.248, 54.84, 44.918, 39.358, 55.16, 49.178, 51.043, 51.036, 54.915, 68.497, 52.245, 71.567
674.099, 74.711, 63.437, 70.968, 58.118, 71.709, 63.793, 56.234, 70.026, 70.048, 52.919, 51.91, 70.782, 70.368, 69.115, 67.431
676.038, 62.591, 50.314, 40.837, 44.988, 52.577, 41.669, 49.11, 65.891, 54.917, 49.795, 61.784, 57.65, 54.239, 45.986, 51.296
677.977, 67.471, 47.19, 49.705, 54.858, 55.446, 42.544, 50.987, 56.757, 66.787, 58.67, 63.657, 38.517, 63.11, 47.856, 61.16
679.915, 42.351, 39.067, 39.573, 37.728, 47.315, 30.42, 39.863, 48.622, 34.656, 48.546, 46.531, 34.384, 57.981, 37.726, 37.024
681.853, 57.232, 51.944, 32.442, 35.598, 43.184, 41.295, 48.74, 53.488, 33.526, 37.422, 54.405, 39.251, 54.852, 50.596, 35.888
683.790, 53.112, 41.82, 25.31, 54.469, 50.053, 38.17, 17.616, 43.353, 38.396, 48.298, 45.279, 35.118, 50.723, 45.466, 32.752
685.727, 60.992, 41.697, 32.178, 57.339, 40.922, 39.046, 54.493, 53.218, 45.265, 48.174, 61.153, 47.985, 53.594, 49.336, 45.616
687.663, 83.872, 50.574, 54.046, 70.209, 71.791, 70.921, 73.369, 73.084, 66.135, 64.05, 71.027, 61.852, 79.465, 76.206, 73.48
689.599, 63.753, 48.45, 47.915, 51.079, 55.659, 48.797, 63.246, 50.949, 64.004, 51.925, 75.901, 50.719, 57.336, 52.077, 59.344
691.534, 48.633, 45.327, 48.783, 45.949, 59.528, 47.672, 29.122, 47.815, 42.874, 38.801, 51.774, 43.586, 42.207, 35.947, 48.209
693.468, 37.513, 61.204, 42.651, 45.819, 49.397, 48.547, 48.998, 53.68, 48.743, 40.677, 59.648, 49.453, 58.078, 50.817, 64.073
695.402, 41.393, 44.08, 29.519, 37.689, 51.266, 45.423, 26.875, 48.546, 34.613, 49.553, 40.522, 45.32, 49.949, 35.687, 29.937
697.335, 34.273, 4.957, 20.388, 31.559, 23.135, 28.298, 15.751, 33.411, 28.482, 42.429, 37.396, 20.187, 38.82, 33.557, 33.801
699.268, 63.154, 21.834, 40.256, 46.429, 48.004, 36.174, 42.628, 44.277, 32.352, 37.305, 45.27, 45.054, 55.691, 36.427, 40.665
701.201, 66.034, 49.71, 27.124, 42.299, 48.873, 33.049, 48.504, 55.142, 48.222, 48.181, 59.144, 48.921, 54.562, 72.298, 58.529
703.132, 68.914, 51.587, 65.992, 70.169, 58.742, 54.924, 70.381, 66.008, 69.091, 51.056, 72.018, 59.788, 78.433, 70.168, 52.393
705.064, 56.794, 65.463, 60.861, 88.04, 66.61, 41.8, 51.257, 70.873, 70.961, 68.932, 76.891, 56.655, 69.304, 65.038, 72.257
706.994, 50.675, 47.34, 44.729, 49.91, 57.479, 42.675, 57.134, 52.739, 56.83, 50.808, 51.765, 41.522, 47.175, 33.908, 62.121
708.925, 42.555, 27.217, 21.597, 27.78, 40.348, 21.551, 30.01, 27.604, 34.7, 32.684, 31.639, 28.389, 34.047, 37.778, 37.986
710.854, 41.435, 48.093, 44.465, 25.65, 45.217, 54.426, 31.887, 52.47, 38.569, 59.56, 73.513, 60.256, 49.918, 46.648, 46.85
712.783, 59.315, 46.97, 44.334, 60.52, 51.086, 49.301, 45.763, 59.335, 54.439, 60.436, 60.387, 55.123, 68.789, 45.518, 46.714
714.712, 46.195, 25.847, 27.202, 41.39, 37.955, 32.177, 42.639, 48.201, 39.308, 48.311, 36.261, 36.99, 67.66, 25.389, 41.578
716.640, 68.076, 40.723, 38.07, 41.26, 53.824, 40.052, 44.516, 67.066, 48.178, 39.187, 51.135, 43.857, 63.531, 54.259, 53.442
718.567, 73.956, 62.6, 29.938, 48.13, 47.692, 41.928, 50.392, 47.931, 44.047, 43.063, 57.008, 49.724, 51.402, 43.129, 59.306
720.494, 56.836, 54.477, 35.807, 35.0, 49.561, 27.803, 52.269, 51.797, 54.917, 44.939, 62.882, 58.591, 61.273, 54.999, 58.17
722.421, 43.716, 40.353, 47.675, 51.87, 43.43, 40.678, 31.145, 48.662, 49.787, 33.815, 57.756, 38.458, 50.144, 47.869, 51.034
724.347, 37.597, 31.23, 28.543, 44.74, 30.299, 22.554, 24.022, 33.528, 38.656, 42.691, 40.63, 41.325, 39.015, 49.739, 32.899
726.272, 40.477, 50.107, 29.411, 43.611, 27.168, 23.429, 33.898, 38.393, 35.526, 35.566, 40.504, 30.192, 40.886, 20.61, 39.763
728.197, 66.357, 45.983, 33.28, 33.481, 45.037, 44.305, 28.775, 50.259, 46.395, 34.442, 45.378, 26.059, 52.757, 58.48, 54.627
730.121, 53.237, 31.86, 37.148, 51.351, 52.906, 41.18, 35.651, 52.124, 51.265, 53.318, 58.252, 35.926, 56.628, 55.35, 30.491
732.045, 62.118, 42.737, 43.016, 47.221, 36.775, 44.055, 25.527, 53.99, 47.134, 41.194, 41.125, 50.793, 47.499, 42.22, 34.355
733.968, 64.998, 36.613, 36.885, 65.091, 50.643, 37.931, 42.404, 47.855, 55.004, 45.07, 53.999, 34.66, 68.37, 39.09, 48.219
735.890, 59.878, 26.49, 38.753, 42.961, 34.512, 31.806, 33.28, 37.721, 44.873, 37.946, 52.873, 40.527, 51.241, 47.96, 43.083
737.812, 73.758, 46.367, 47.621, 48.831, 61.381, 42.682, 53.157, 59.586, 55.743, 47.822, 57.747, 49.394, 56.112, 53.83, 44.947
739.734, 47.638, 62.243, 38.489, 34.701, 43.25, 48.557, 31.033, 41.452, 37.613, 48.697, 63.621, 43.261, 49.983, 45.701, 58.811
741.655, 33.519, 39.12, 26.358, 19.571, 48.119, 40.432, 30.91, 34.317, 31.482, 42.573, 33.495, 48.128, 57.854, 39.571, 29.676
743.575, 61.399, 36.997, 39.226, 59.441, 54.988, 56.308, 54.786, 60.183, 53.352, 63.449, 63.369, 43.995, 64.725, 44.441, 50.54
745.495, 70.279, 44.873, 34.094, 55.311, 63.857, 41.183, 39.663, 59.048, 43.221, 62.325, 44.242, 42.862, 57.596, 51.311, 53.404
747.415, 62.159, 43.75, 34.962, 39.182, 43.726, 35.059, 42.539, 55.914, 35.091, 47.201, 48.116, 35.729, 49.467, 63.181, 33.268
749.334, 66.04, 66.627, 58.831, 75.052, 68.594, 42.934, 58.416, 75.779, 55.96, 60.077, 68.99, 61.596, 69.338, 73.051, 63.132
751.252, 53.92, 40.503, 51.699, 61.922, 45.463, 39.809, 47.292, 54.644, 43.83, 37.952, 43.864, 49.463, 44.209, 38.921, 32.996
753.170, 57.8, 46.38, 32.567, 62.792, 54.332, 36.685, 34.168, 49.51, 63.699, 55.828, 52.738, 39.33, 61.08, 32.792, 61.86
755.087, 39.68, 23.257, 28.435, 23.662, 37.201, 34.56, 31.045, 36.375, 32.569, 41.704, 36.612, 29.198, 36.951, 36.662, 51.724
757.004, 60.56, 52.133, 48.304, 45.532, 58.07, 43.436, 42.921, 49.241, 43.438, 64.58, 70.485, 54.065, 63.822, 57.532, 43.588
758.920, 44.441, 36.01, 41.172, 26.402, 39.939, 27.311, 32.798, 35.106, 41.308, 51.456, 57.359, 41.932, 52.693, 51.402, 47.453
760.835, 52.321, 45.887, 34.04, 59.272, 51.808, 44.186, 33.674, 51.972, 43.178, 48.332, 54.233, 54.799, 49.564, 36.272, 43.317
762.750, 71.201, 39.763, 33.908, 59.142, 46.676, 35.062, 42.551, 49.837, 58.047, 55.207, 59.107, 49.666, 68.435, 52.142, 58.181
764.665, 82.081, 65.64, 52.777, 66.012, 70.545, 59.937, 44.427, 73.703, 61.917, 55.083, 67.981, 50.533, 66.306, 65.013, 62.045
766.579, 41.962, 49.517, 40.645, 40.882, 37.414, 27.813, 44.304, 50.568, 39.786, 34.959, 40.855, 41.4, 43.177, 39.883, 59.909
768.492, 51.842, 52.393, 45.513, 45.753, 50.283, 51.688, 46.18, 52.434, 62.656, 46.835, 63.729, 61.267, 58.048, 50.753, 62.773
770.405, 44.722, 33.27, 43.381, 35.623, 33.152, 35.563, 39.056, 31.299, 31.525, 37.711, 45.602, 43.134, 48.919, 36.623, 44.637
772.318, 50.602, 50.146, 60.25, 60.493, 54.021, 62.439, 42.933, 42.165, 64.395, 63.587, 68.476, 50.001, 58.79, 58.493, 45.501
774.229, 71.483, 46.023, 45.118, 42.363, 61.89, 54.314, 50.809, 67.03, 58.264, 60.463, 50.35, 38.868, 67.661, 46.363, 62.366
776.141, 72.363, 36.9, 32.986, 59.233, 62.759, 56.19, 49.686, 64.896, 56.134, 57.338, 60.224, 49.735, 63.532, 55.233, 48.23
778.051, 65.243, 47.776, 38.854, 65.103, 56.627, 44.065, 27.562, 49.761, 44.004, 45.214, 58.098, 57.602, 66.403, 50.104, 24.094
779.962, 46.123, 30.653, 24.723, 47.973, 36.496, 19.94, 33.439, 56.627, 33.873, 45.09, 49.972, 46.469, 35.274, 42.974, 21.958
781.871, 71.003, 51.53, 38.591, 55.843, 57.365, 31.816, 59.315, 55.492, 61.743, 45.966, 48.846, 35.336, 66.145, 57.844, 47.822
783.780, 63.884, 52.406, 54.459, 55.713, 47.234, 63.691, 54.192, 56.358, 46.612, 59.842, 62.719, 40.203, 78.016, 58.714, 56.686
785.689, 51.764, 49.283, 53.327, 44.583, 46.103, 38.567, 46.068, 62.223, 52.482, 58.718, 51.593, 47.07, 57.887, 42.584, 43.55
787.597, 49.644, 41.16, 48.196, 33.453, 34.972, 44.442, 35.945, 38.088, 45.351, 50.593, 52.467, 42.937, 46.758, 34.454, 52.414
789.504, 41.524, 47.036, 48.064, 55.324, 65.841, 60.317, 45.821, 45.954, 63.221, 54.469, 55.341, 42.804, 65.629, 46.325, 56.278
791.411, 66.405, 55.913, 41.932, 64.194, 59.71, 63.193, 50.697, 54.819, 57.09, 59.345, 63.215, 53.671, 76.5, 52.195, 62.143
793.318, 84.285, 66.79, 66.801, 76.064, 63.578, 58.068, 61.574, 80.685, 77.96, 76.221, 76.089, 70.538, 63.371, 69.065, 66.007
795.224, 62.165, 47.666, 45.669, 63.934, 49.447, 41.944, 58.45, 50.55, 39.829, 33.097, 65.963, 49.405, 54.242, 54.935, 49.871
797.129, 66.045, 48.543, 44.537, 61.804, 43.316, 34.819, 50.327, 58.416, 49.699, 41.973, 61.836, 52.272, 61.113, 60.805, 52.735
799.034, 44.925, 53.42, 50.405, 49.674, 44.185, 33.694, 37.203, 47.281, 48.569, 40.848, 57.71, 53.139, 60.984, 51.675, 52.599
800.938, 62.806, 58.296, 33.274, 47.544, 52.054, 40.57, 53.08, 55.147, 64.438, 54.724, 55.584, 51.006, 71.855, 49.545, 60.463
802.842, 77.686, 67.173, 52.142, 68.414, 72.923, 70.445, 66.956, 81.012, 75.308, 87.6, 86.458, 62.873, 80.726, 79.416, 86.327
804.745, 84.566, 63.05, 67.01, 57.284, 75.792, 68.321, 53.833, 71.878, 71.177, 67.476, 88.332, 63.74, 71.597, 85.286, 76.191
806.648, 56.446, 48.926, 44.878, 64.154, 51.66, 47.196, 41.709, 49.743, 53.047, 48.352, 64.206, 66.607, 58.468, 56.156, 56.056
808.550, 72.327, 86.803, 52.747, 84.024, 70.529, 54.071, 60.586, 76.609, 59.916, 62.228, 92.08, 66.474, 78.339, 67.026, 62.92
810.451, 77.207, 49.68, 57.615, 69.895, 73.398, 69.947, 62.462, 73.474, 73.786, 47.104, 82.953, 62.341, 80.21, 68.896, 66.784
812.352, 84.087, 57.556, 55.483, 65.765, 71.267, 51.822, 64.338, 61.34, 73.655, 64.979, 79.827, 65.208, 70.081, 65.766, 58.648
814.253, 66.967, 65.433, 69.351, 64.635, 71.136, 51.698, 62.215, 82.205, 61.525, 65.855, 56.701, 65.075, 71.952, 65.637, 67.512
816.153, 54.848, 44.31, 40.22, 49.505, 54.005, 54.573, 59.091, 55.071, 39.394, 49.731, 55.575, 62.942, 66.823, 51.507, 60.376
818.052, 60.728, 59.186, 49.088, 56.375, 62.874, 73.448, 49.968, 67.936, 70.264, 76.607, 68.449, 74.809, 76.694, 54.377, 63.24
819.951, 78.608, 58.063, 64.956, 67.245, 84.743, 62.324, 64.844, 62.801, 77.134, 68.483, 71.323, 86.676, 70.566, 84.247, 76.104
821.849, 94.488, 85.94, 66.824, 85.115, 81.611, 74.199, 67.721, 88.667, 79.003, 71.359, 90.197, 71.543, 70.437, 74.117, 82.968
823.747, 76.368, 54.816, 43.693, 67.985, 69.48, 61.075, 56.597, 63.532, 54.873, 60.234, 73.07, 70.41, 69.308, 60.987, 53.833
825.645, 68.249, 57.693, 56.561, 84.855, 45.349, 49.95, 41.474, 67.398, 67.742, 59.11, 69.944, 64.277, 71.179, 74.857, 42.697
827.541, 59.129, 52.57, 42.429, 56.725, 53.218, 40.825, 45.35, 64.263, 42.612, 51.986, 62.818, 56.144, 59.05, 53.728, 67.561
829.437, 84.009, 77.446, 58.297, 57.595, 58.087, 73.701, 83.226, 82.129, 73.481, 83.862, 79.692, 65.011, 84.921, 64.598, 73.425
831.333, 71.889, 49.323, 50.166, 52.466, 54.956, 61.576, 59.103, 51.994, 61.351, 54.738, 68.566, 43.879, 79.792, 65.468, 63.289
833.228, 80.77, 89.2, 77.034, 74.336, 87.825, 81.452, 64.979, 94.86, 88.22, 80.614, 95.44, 89.746, 70.663, 77.338, 77.153
835.123, 70.65, 95.076, 78.902, 81.206, 80.693, 77.327, 71.856, 88.725, 82.09, 64.489, 89.314, 77.613, 96.534, 77.208, 80.017
837.017, 95.53, 83.953, 73.77, 90.076, 78.562, 83.202, 69.732, 79.591, 88.96, 89.365, 102.187, 94.48, 105.405, 88.078, 79.881
838.910, 90.41, 72.83, 77.639, 82.946, 82.431, 70.078, 75.609, 95.456, 94.829, 91.241, 79.061, 73.347, 90.276, 94.949, 86.745
840.803, 99.29, 93.706, 75.507, 110.816, 85.3, 81.953, 93.485, 100.322, 86.699, 90.117, 85.935, 73.214, 80.147, 87.819, 74.61
842.695, 95.171, 68.583, 63.375, 72.686, 65.169, 56.829, 78.362, 87.187, 77.568, 61.993, 68.809, 81.081, 78.018, 79.689, 78.474
844.587, 85.051, 74.459, 71.243, 73.556, 67.038, 63.704, 72.238, 73.053, 76.438, 77.869, 86.683, 78.948, 99.889, 71.559, 86.338
846.479, 113.931, 121.336, 100.112, 81.426, 103.907, 100.579, 97.115, 122.918, 108.307, 108.745, 114.557, 110.815, 110.76, 112.429, 100.202
848.369, 109.811, 110.213, 89.98, 101.296, 110.776, 112.455, 119.991, 111.784, 119.177, 122.62, 122.43, 106.682, 121.631, 105.299, 123.066
850.260, 118.692, 99.089, 100.848, 97.166, 113.644, 98.33, 103.867, 103.649, 103.046, 111.496, 111.304, 99.549, 98.502, 92.169, 102.93
852.149, 115.572, 100.966, 107.717, 107.037, 102.513, 101.205, 90.744, 93.514, 119.916, 104.372, 130.178, 107.416, 123.373, 114.04, 101.794
854.038, 131.452, 125.843, 124.585, 144.907, 122.382, 122.081, 113.62, 121.38, 128.785, 122.248, 139.052, 137.283, 136.244, 135.91, 119.658
855.927, 143.332, 131.719, 132.453, 156.777, 135.251, 131.956, 133.497, 139.245, 131.655, 134.124, 156.926, 141.15, 157.115, 141.78, 141.523
857.815, 160.213, 132.596, 117.321, 131.647, 142.12, 132.832, 139.373, 144.111, 143.525, 135.0, 146.8, 131.017, 145.986, 128.65, 147.387
859.703, 170.093, 150.473, 144.19, 140.517, 143.989, 142.707, 157.25, 150.976, 156.394, 160.875, 147.674, 136.884, 155.857, 143.52, 137.251
861.590, 185.973, 183.349, 169.058, 185.387, 182.858, 170.582, 181.126, 189.842, 179.264, 177.751, 183.547, 170.751, 184.728, 188.39, 190.115
863.476, 225.853, 208.226, 207.926, 217.257, 217.727, 213.458, 237.003, 233.707, 222.133, 224.627, 226.421, 229.618, 222.599, 213.261, 219.979
865.362, 271.733, 279.103, 261.794, 260.127, 284.595, 272.333, 253.879, 275.573, 266.003, 282.503, 278.295, 283.485, 292.47, 259.131, 272.843
867.247, 305.614, 293.979, 308.663, 309.997, 304.464, 306.209, 300.755, 302.438, 318.872, 305.379, 311.169, 299.352, 325.341, 306.001, 286.707
869.132, 385.494, 376.856, 367.531, 381.867, 373.333, 389.084, 380.632, 379.304, 373.742, 384.255, 390.043, 358.219, 371.212, 384.871, 373.571
871.017, 493.374, 483.733, 465.399, 488.737, 488.202, 469.959, 472.508, 480.169, 488.611, 482.13, 484.917, 479.086, 494.083, 494.741, 478.435
872.900, 673.254, 664.609, 655.267, 681.608, 647.071, 684.835, 662.385, 659.035, 675.481, 676.006, 683.791, 654.953, 681.954, 675.611, 670.3
874.783, 865.135, 842.486, 838.136, 869.478, 839.94, 838.71, 854.261, 877.9, 847.351, 853.882, 872.664, 871.82, 874.825, 868.481, 874.164
876.666, 1133.015, 1099.363, 1111.004, 1107.348, 1095.809, 1083.586, 1111.138, 1115.766, 1117.22, 1107.758, 1103.538, 1099.687, 1126.696, 1113.352, 1115.028
878.548, 1339.895, 1316.239, 1319.872, 1334.218, 1321.677, 1316.461, 1331.014, 1323.631, 1340.09, 1327.634, 1344.412, 1325.554, 1343.567, 1348.222, 1321.892
880.430, 1405.775, 1388.116, 1379.74, 1383.088, 1385.546, 1397.336, 1394.891, 1381.497, 1405.959, 1399.51, 1391.286, 1384.421, 1379.438, 1381.092, 1376.756
882.311, 1344.655, 1333.993, 1331.609, 1327.958, 1347.415, 1314.212, 1322.767, 1332.362, 1313.829, 1318.386, 1344.16, 1320.288, 1349.309, 1326.962, 1341.62
884.191, 1162.536, 1132.869, 1142.477, 1133.828, 1155.284, 1142.087, 1148.644, 1155.228, 1152.698, 1154.261, 1150.034, 1147.155, 1153.18, 1135.832, 1147.484
886.071, 910.416, 913.746, 904.345, 924.698, 910.153, 904.963, 895.52, 925.093, 916.568, 923.137, 914.908, 910.022, 929.051, 919.702, 917.348
887.951, 665.296, 663.623, 667.213, 680.568, 671.022, 669.838, 674.396, 683.958, 656.437, 649.013, 678.781, 677.889, 660.922, 672.573, 660.213
889.830, 529.176, 505.499, 503.082, 489.438, 502.891, 505.713, 515.273, 519.824, 504.307, 507.889, 527.655, 510.756, 523.793, 514.443, 510.077
891.708, 402.057, 393.376, 388.95, 401.308, 397.76, 389.589, 402.149, 400.689, 386.176, 391.765, 410.529, 390.623, 407.664, 390.313, 412.941
893.586, 305.937, 308.253, 292.818, 300.179, 296.628, 301.464, 299.026, 322.555, 312.046, 311.641, 314.403, 302.49, 314.535, 297.183, 290.805
895.463, 240.817, 253.129, 245.686, 239.049, 255.497, 249.34, 262.902, 270.42, 250.916, 258.516, 258.277, 238.357, 256.406, 256.053, 250.669
897.340, 221.697, 212.006, 215.555, 225.919, 227.366, 228.215, 217.779, 224.286, 225.785, 219.392, 242.151, 217.224, 226.277, 207.923, 223.533
899.216, 179.578, 179.883, 180.423, 201.789, 188.235, 168.09, 165.655, 187.151, 176.655, 177.268, 200.025, 196.091, 188.148, 200.793, 184.397
901.092, 164.458, 164.759, 157.291, 158.659, 165.104, 149.966, 145.532, 165.017, 153.524, 156.144, 166.898, 170.958, 171.019, 162.664, 166.261
902.967, 155.338, 118.636, 134.159, 136.529, 144.973, 128.841, 129.408, 144.882, 132.394, 140.02, 157.772, 128.825, 166.89, 139.534, 149.125
904.841, 130.218, 109.513, 113.028, 109.399, 106.842, 116.717, 126.284, 118.748, 123.263, 125.896, 130.646, 107.692, 119.761, 113.404, 119.99
906.715, 125.098, 112.389, 101.896, 116.269, 124.711, 102.592, 95.161, 135.613, 117.133, 120.771, 114.52, 100.559, 116.632, 100.274, 114.854
908.589, 106.979, 95.266, 106.764, 89.139, 113.579, 101.467, 101.037, 115.479, 95.002, 106.647, 100.394, 106.427, 109.503, 102.144, 100.718
910.462, 119.859, 112.143, 105.633, 104.009, 109.448, 107.343, 93.914, 116.344, 114.872, 111.523, 116.268, 124.294, 131.374, 109.014, 118.582
912.334, 87.739, 86.019, 85.501, 93.879, 84.317, 74.218, 75.79, 76.21, 76.742, 84.399, 94.142, 80.161, 106.245, 79.885, 71.446
914.206, 71.619, 77.896, 62.369, 70.75, 88.186, 67.094, 84.667, 94.075, 83.611, 90.275, 83.015, 68.028, 96.116, 97.755, 76.31
916.078, 84.5, 68.772, 67.237, 76.62, 71.055, 57.969, 80.543, 68.941, 73.481, 67.151, 67.889, 50.895, 68.987, 71.625, 73.174
917.948, 72.406, 54.684, 54.148, 73.531, 70.963, 67.869, 56.442, 63.848, 68.388, 78.047, 75.79, 66.806, 70.894, 66.534, 62.085
919.819, 64.312, 50.596, 41.058, 56.442, 46.87, 37.77, 33.341, 69.755, 35.296, 37.944, 49.69, 62.717, 57.801, 47.442, 57.995
921.688, 74.219, 69.507, 60.969, 63.353, 71.778, 50.67, 71.24, 80.662, 69.204, 74.84, 70.59, 66.628, 78.708, 74.351, 63.906
923.558, 68.125, 57.419, 43.879, 70.265, 65.685, 59.57, 62.138, 72.57, 70.112, 62.737, 66.49, 52.539, 68.615, 62.26, 54.817
925.426, 91.032, 83.33, 64.79, 73.176, 81.593, 89.47, 61.037, 78.477, 80.02, 73.634, 94.391, 70.45, 92.522, 73.168, 60.727
927.294, 67.938, 73.242, 51.7, 52.087, 60.501, 72.371, 47.936, 74.384, 66.928, 56.53, 65.291, 54.361, 74.429, 69.077, 64.638
929.162, 64.844, 61.154, 50.611, 65.998, 64.408, 51.271, 38.835, 64.291, 49.835, 67.427, 71.191, 60.272, 76.336, 51.986, 44.548
931.029, 43.751, 40.065, 38.521, 54.91, 51.316, 38.171, 45.734, 44.199, 64.743, 70.323, 69.092, 45.183, 65.243, 69.894, 56.459
932.895, 59.657, 38.977, 43.432, 53.821, 45.224, 30.071, 42.632, 49.106, 50.651, 62.22, 59.992, 46.094, 39.15, 51.803, 36.369
934.761, 50.564, 46.888, 44.342, 47.732, 37.131, 30.972, 50.531, 60.013, 49.559, 33.116, 54.892, 36.005, 43.057, 48.712, 42.28
936.627, 75.47, 50.8, 61.253, 53.643, 49.039, 49.872, 33.43, 59.92, 52.467, 69.013, 76.793, 52.916, 62.964, 63.62, 75.191
938.492, 52.377, 57.712, 48.163, 54.555, 47.947, 25.772, 36.329, 52.828, 47.374, 52.91, 47.693, 42.827, 56.871, 37.529, 49.101
940.356, 53.283, 52.623, 35.074, 49.466, 51.854, 56.673, 44.228, 63.735, 55.282, 39.806, 55.593, 50.738, 57.778, 32.438, 46.012
942.220, 60.189, 56.535, 52.984, 51.377, 72.762, 41.573, 65.126, 62.642, 60.19, 50.703, 72.494, 52.649, 78.685, 64.346, 44.922
944.083, 59.096, 45.446, 56.895, 67.288, 54.67, 52.473, 47.025, 58.549, 59.098, 47.599, 67.394, 52.56, 57.592, 72.255, 48.833
945.946, 64.002, 50.358, 33.805, 43.2, 58.577, 34.373, 54.924, 51.457, 58.006, 52.496, 58.294, 48.471, 57.499, 53.164, 58.743
947.808, 40.909, 28.269, 21.716, 30.111, 25.485, 36.274, 20.823, 29.364, 38.913, 28.392, 26.195, 39.382, 38.406, 35.073, 35.654
949.669, 55.815, 44.181, 48.626, 54.022, 52.393, 24.174, 37.721, 57.271, 42.821, 54.289, 64.095, 58.293, 48.313, 37.981, 55.565
951.530, 48.721, 29.093, 16.537, 52.933, 39.3, 39.074, 34.62, 50.178, 65.729, 33.185, 47.995, 41.204, 49.22, 35.89, 43.475
953.391, 63.628, 58.004, 46.447, 50.845, 56.208, 42.974, 49.519, 62.086, 52.637, 51.082, 45.895, 46.115, 59.127, 52.799, 50.386
955.251, 51.534, 41.916, 51.358, 31.756, 45.116, 42.875, 49.418, 51.993, 41.545, 35.979, 37.796, 46.026, 48.034, 40.707, 49.296
957.110, 41.441, 37.827, 34.269, 45.667, 38.023, 39.775, 14.317, 40.9, 24.453, 47.875, 40.696, 41.937, 55.941, 29.616, 52.207
958.969, 39.347, 38.739, 32.179, 40.579, 33.931, 35.675, 34.215, 42.807, 43.36, 38.772, 36.596, 39.848, 63.848, 49.525, 42.117
960.828, 49.253, 27.651, 31.09, 27.49, 39.839, 31.576, 33.114, 24.715, 41.268, 39.668, 43.497, 26.759, 32.755, 48.433, 24.028
962.686, 43.16, 20.562, 26.0, 38.401, 39.746, 27.476, 39.013, 41.622, 34.176, 34.565, 47.397, 19.67, 53.662, 32.342, 45.939
964.543, 35.066, 21.474, 16.911, 35.312, 40.654, 10.376, 9.912, 24.529, 28.084, 28.461, 45.297, 41.581, 16.569, 24.251, 39.849
966.400, 50.973, 43.385, 41.821, 39.224, 35.562, 35.276, 36.811, 50.436, 49.992, 36.358, 47.198, 57.492, 51.476, 53.159, 53.76
968.256, 66.879, 50.297, 48.732, 42.135, 33.469, 38.177, 49.709, 60.344, 54.899, 43.255, 46.098, 51.403, 42.383, 50.068, 43.67
970.112, 44.786, 42.209, 26.642, 40.046, 36.377, 41.077, 34.608, 51.251, 37.807, 42.151, 38.998, 23.314, 52.29, 36.977, 37.581
971.967, 70.692, 47.12, 48.553, 53.957, 54.285, 58.977, 44.507, 51.158, 54.715, 48.048, 68.899, 54.225, 67.197, 44.886, 53.491
973.821, 28.598, 30.032, 20.463, 17.869, 41.192, 23.877, 12.406, 40.065, 19.623, 35.944, 24.799, 39.136, 30.104, 27.794, 27.402
975.675, 34.505, 30.943, 24.374, 47.78, 43.1, 33.778, 28.305, 27.973, 30.531, 44.841, 41.699, 42.047, 43.011, 37.703, 31.313
977.529, 41.411, 35.855, 35.284, 47.691, 54.008, 26.678, 37.203, 48.88, 42.438, 54.737, 44.6, 39.958, 54.918, 49.612, 44.223
979.382, 49.318, 32.766, 33.195, 21.602, 37.915, 27.578, 29.102, 30.787, 56.346, 43.634, 45.5, 37.869, 31.825, 49.52, 28.134
981.234, 54.224, 44.678, 44.105, 43.514, 51.823, 38.478, 46.001, 69.694, 45.254, 41.531, 48.4, 39.78, 52.732, 44.429, 42.044
983.086, 48.13, 42.59, 51.016, 31.425, 39.731, 40.379, 39.9, 56.602, 45.162, 30.427, 61.301, 43.691, 48.639, 41.338, 67.955
984.938, 57.037, 66.501, 47.926, 62.336, 62.638, 51.279, 36.799, 71.509, 52.07, 50.324, 48.201, 65.602, 69.546, 55.246, 61.865
986.788, 62.943, 48.413, 38.837, 40.247, 48.546, 34.179, 43.697, 45.416, 53.978, 42.22, 58.101, 41.513, 61.453, 57.155, 43.776
988.639, 65.85, 43.324, 45.747, 60.159, 46.454, 49.08, 57.596, 62.323, 66.885, 68.117, 69.001, 53.424, 65.36, 57.064, 50.687
990.488, 57.756, 42.236, 37.658, 56.07, 44.361, 30.98, 41.495, 51.231, 46.793, 49.013, 60.902, 43.335, 62.267, 57.972, 57.597
992.338, 54.662, 40.148, 56.568, 51.981, 46.269, 45.88, 30.394, 59.138, 50.701, 48.91, 54.802, 57.246, 55.174, 56.881, 63.508
994.186, 52.569, 48.059, 46.479, 56.892, 50.177, 30.78, 40.293, 41.045, 48.609, 39.807, 57.702, 53.157, 50.081, 47.79, 52.418
996.034, 53.475, 54.971, 49.389, 65.804, 65.084, 55.681, 57.191, 59.952, 61.517, 44.703, 83.603, 48.068, 65.988, 45.698, 55.329
997.882, 65.382, 56.882, 40.3, 40.715, 61.992, 55.581, 57.09, 67.86, 75.424, 49.6, 72.503, 60.979, 62.894, 48.607, 57.239
999.729, 69.288, 61.794, 47.21, 59.626, 53.9, 57.481, 63.989, 74.767, 55.332, 58.496, 60.403, 55.89, 80.801, 57.516, 64.15
1001.576, 65.195, 58.706, 48.121, 67.537, 54.807, 38.381, 52.888, 67.674, 45.24, 60.393, 54.304, 60.801, 57.708, 44.425, 53.061
1003.422, 79.101, 77.617, 65.031, 68.449, 69.715, 76.282, 52.787, 84.581, 61.148, 71.289, 71.204, 73.712, 96.615, 70.333, 75.971
1005.267, 79.007, 75.529, 56.942, 64.36, 76.623, 62.182, 70.685, 75.489, 83.056, 86.186, 75.104, 72.623, 73.522, 76.242, 57.882
1007.112, 73.914, 57.44, 37.852, 65.271, 57.53, 34.082, 61.584, 48.396, 64.963, 56.083, 77.005, 51.534, 77.429, 66.151, 45.792
1008.956, 70.82, 48.352, 59.763, 73.182, 79.438, 42.983, 58.483, 51.303, 48.871, 64.979, 65.905, 65.445, 61.336, 56.059, 73.703
1010.800, 76.727, 71.263, 64.673, 76.094, 78.346, 59.883, 55.382, 66.21, 58.779, 54.876, 74.805, 70.356, 78.243, 60.968, 77.614
1012.643, 93.633, 84.175, 80.584, 90.005, 82.253, 83.783, 76.28, 94.118, 85.687, 85.772, 89.706, 89.267, 90.15, 88.877, 91.524
1014.486, 95.539, 82.087, 60.494, 73.916, 65.161, 82.683, 89.179, 103.025, 74.595, 81.669, 78.606, 75.178, 89.057, 76.785, 74.435
1016.328, 76.446, 73.998, 70.405, 69.827, 86.068, 77.584, 71.078, 88.932, 70.503, 75.565, 87.506, 73.089, 94.964, 79.694, 75.345
1018.170, 96.352, 70.91, 74.315, 91.739, 78.976, 76.484, 63.977, 67.839, 77.41, 72.462, 83.406, 76.0, 87.871, 56.603, 57.256
1020.011, 96.259, 97.821, 93.226, 109.65, 86.884, 85.384, 82.876, 96.747, 89.318, 90.359, 90.307, 96.911, 100.778, 96.511, 98.166
1021.851, 95.165, 97.733, 84.136, 112.561, 105.791, 94.284, 98.774, 102.654, 87.226, 107.255, 123.207, 111.822, 113.685, 95.42, 99.077
1023.692, 128.071, 119.645, 116.047, 114.472, 134.699, 117.185, 114.673, 131.561, 132.134, 142.152, 141.107, 141.733, 142.592, 127.329, 132.988
1025.531, 118.978, 100.556, 99.957, 111.384, 117.607, 97.085, 128.572, 106.468, 132.042, 110.048, 129.008, 100.644, 114.499, 117.237, 116.898
1027.370, 156.884, 138.468, 136.868, 138.295, 128.514, 139.985, 145.471, 146.376, 138.949, 132.945, 135.908, 139.555, 135.406, 130.146, 158.809
1029.208, 168.791, 150.379, 158.778, 163.206, 144.422, 148.885, 150.37, 166.283, 149.857, 141.841, 162.808, 145.466, 158.313, 145.055, 169.719
1031.046, 168.697, 169.291, 154.689, 172.117, 163.33, 162.786, 142.268, 164.19, 163.765, 156.738, 181.709, 162.377, 178.22, 161.964, 170.63
1032.884, 201.604, 196.203, 179.599, 209.029, 202.237, 171.686, 196.167, 209.097, 194.673, 189.635, 205.609, 185.288, 199.127, 204.872, 173.54
1034.720, 223.51, 213.114, 207.51, 234.94, 217.145, 207.586, 225.066, 229.005, 217.581, 224.531, 228.509, 202.199, 226.034, 206.781, 209.451
1036.557, 250.416, 245.026, 237.42, 240.851, 249.053, 225.487, 224.965, 232.912, 256.488, 254.428, 246.41, 247.11, 251.941, 250.69, 252.362
1038.392, 303.323, 269.937, 295.331, 296.762, 286.96, 281.387, 291.864, 291.819, 286.396, 283.324, 309.31, 297.021, 301.848, 283.598, 288.272
1040.227, 324.229, 323.849, 330.241, 345.674, 323.868, 318.287, 336.762, 332.726, 324.304, 331.221, 344.21, 327.932, 334.755, 329.507, 332.183
1042.062, 354.136, 357.76, 327.152, 348.585, 361.776, 354.187, 361.661, 356.634, 344.212, 368.117, 363.111, 346.843, 356.662, 359.416, 359.093
1043.896, 405.042, 389.672, 373.062, 392.496, 385.683, 388.088, 380.56, 399.541, 404.12, 399.014, 383.011, 381.754, 388.569, 396.324, 386.004
1045.730, 419.948, 402.584, 369.973, 408.408, 396.591, 405.988, 411.459, 415.448, 414.027, 398.911, 415.911, 397.665, 402.476, 393.233, 401.914
1047.563, 419.855, 422.495, 411.884, 409.319, 411.499, 409.888, 396.358, 422.356, 406.935, 419.807, 422.811, 401.576, 422.383, 405.142, 400.825
1049.395, 415.761, 400.407, 389.794, 403.23, 411.406, 390.788, 384.256, 419.263, 401.843, 411.704, 401.712, 389.487, 420.29, 411.05, 417.736
1051.227, 381.668, 354.318, 361.705, 369.141, 385.314, 349.689, 364.155, 365.17, 387.751, 374.6, 378.612, 389.398, 383.197, 386.959, 352.646
1053.059, 364.574, 349.23, 350.615, 354.053, 357.222, 352.589, 357.054, 355.077, 363.659, 355.497, 353.512, 348.309, 371.104, 349.868, 353.557
1054.889, 313.48, 312.142, 294.526, 319.964, 316.129, 311.489, 302.953, 312.985, 295.567, 303.393, 322.413, 298.22, 324.011, 313.777, 328.467
1056.720, 301.387, 293.053, 295.436, 310.875, 303.037, 277.39, 265.852, 321.892, 301.474, 302.29, 300.313, 291.131, 293.918, 300.685, 306.378
1058.550, 258.293, 247.965, 245.347, 246.786, 253.945, 241.29, 254.75, 258.799, 253.382, 252.187, 261.213, 264.042, 258.825, 261.594, 253.288
1060.379, 223.2, 222.876, 216.257, 241.698, 235.852, 245.19, 223.649, 248.706, 230.29, 241.083, 237.114, 231.953, 247.732, 233.503, 226.199
1062.207, 246.106, 234.788, 214.168, 242.609, 222.76, 211.09, 223.548, 221.614, 227.198, 233.98, 244.014, 221.864, 247.639, 229.411, 224.11
1064.036, 232.013, 215.7, 200.078, 219.52, 210.668, 194.991, 209.447, 212.521, 214.106, 210.876, 209.914, 198.775, 223.546, 210.32, 217.02
1065.863, 211.919, 215.611, 219.989, 216.431, 213.575, 205.891, 214.346, 219.428, 213.013, 214.773, 221.815, 210.686, 227.453, 207.229, 216.931
1067.690, 212.825, 196.523, 186.899, 185.343, 217.483, 204.791, 192.244, 207.335, 206.921, 209.669, 213.715, 204.597, 197.36, 223.137, 212.841
1069.517, 200.732, 201.434, 205.81, 199.254, 216.391, 222.691, 215.143, 197.243, 210.829, 216.566, 207.615, 218.508, 208.267, 208.046, 206.752
1071.343, 241.638, 211.346, 206.72, 230.165, 228.298, 221.592, 222.042, 227.15, 244.737, 216.463, 228.516, 216.419, 224.174, 233.955, 217.662
1073.168, 236.545, 221.257, 222.631, 227.076, 213.206, 226.492, 228.941, 240.057, 208.645, 200.359, 228.416, 215.33, 239.081, 221.863, 233.573
1074.993, 243.451, 251.169, 239.541, 233.988, 235.114, 213.392, 208.839, 250.964, 225.552, 218.256, 244.316, 244.241, 241.988, 236.772, 244.484
1076.818, 256.357, 237.081, 241.452, 239.899, 257.021, 242.292, 245.738, 257.872, 237.46, 255.152, 253.217, 248.152, 260.895, 249.681, 236.394
1078.641, 271.264, 243.992, 267.362, 287.81, 269.929, 257.193, 257.637, 289.779, 273.368, 270.049, 290.117, 268.063, 276.802, 277.589, 261.305
1080.465, 280.17, 263.904, 256.273, 267.721, 272.837, 267.093, 276.536, 288.686, 269.276, 282.945, 289.017, 279.974, 289.709, 269.498, 267.215
1082.287, 346.077, 314.815, 322.183, 325.633, 312.744, 310.993, 318.435, 315.593, 326.184, 313.842, 324.917, 321.885, 329.616, 317.407, 328.126
1084.110, 355.983, 342.727, 335.094, 349.544, 344.652, 334.894, 338.333, 341.501, 346.092, 330.739, 353.818, 350.796, 347.523, 361.316, 360.036
1085.931, 352.89, 342.639, 339.004, 346.455, 350.56, 351.794, 347.232, 359.408, 334.999, 344.635, 374.718, 350.707, 341.43, 346.224, 349.947
1087.752, 404.796, 399.55, 371.915, 399.366, 377.467, 385.694, 386.131, 400.315, 374.907, 383.532, 400.618, 371.618, 385.336, 397.133, 380.858
1089.573, 411.702, 400.462, 390.825, 409.278, 406.375, 389.594, 387.03, 416.222, 404.815, 396.428, 419.519, 382.529, 407.243, 384.042, 400.768
1091.393, 401.609, 398.373, 372.736, 405.189, 372.283, 387.495, 386.929, 391.13, 401.723, 375.325, 395.419, 380.44, 403.15, 385.95, 388.679
1093.213, 412.515, 410.285, 396.646, 402.1, 398.19, 383.395, 395.827, 397.037, 390.631, 398.221, 385.319, 404.351, 425.057, 407.859, 395.589
1095.032, 368.422, 360.197, 339.557, 357.011, 361.098, 346.295, 336.726, 377.944, 354.538, 365.118, 362.22, 363.262, 351.964, 367.768, 354.5
1096.850, 338.328, 324.108, 332.467, 338.923, 349.006, 329.195, 327.625, 340.851, 343.446, 356.015, 342.12, 342.173, 339.871, 345.676, 340.41
1098.668, 291.234, 287.02, 283.378, 293.834, 292.913, 282.096, 301.524, 283.759, 303.354, 305.911, 294.02, 303.084, 313.778, 307.585, 282.321
1100.485, 275.141, 250.931, 245.288, 268.745, 255.821, 252.996, 245.423, 273.666, 259.262, 254.808, 280.921, 243.995, 263.685, 266.494, 280.232
1102.302, 229.047, 226.843, 226.199, 221.656, 248.729, 219.896, 213.321, 224.573, 240.17, 217.704, 218.821, 243.906, 233.592, 220.402, 244.142
1104.118, 223.954, 194.754, 186.109, 204.568, 195.636, 203.797, 198.22, 192.48, 203.077, 187.601, 211.721, 196.817, 206.499, 200.311, 201.053
1105.934, 207.86, 192.666, 182.02, 206.479, 192.544, 188.697, 187.119, 200.388, 186.985, 207.497, 191.622, 185.728, 206.406, 186.22, 186.963
1107.749, 187.766, 166.578, 164.93, 199.39, 174.451, 149.597, 169.018, 178.295, 188.893, 179.394, 178.522, 161.639, 182.313, 166.129, 165.874
1109.564, 187.673, 190.489, 175.841, 183.301, 191.359, 171.497, 166.917, 180.202, 178.801, 184.291, 187.422, 178.55, 203.22, 166.037, 174.784
1111.378, 175.579, 134.401, 150.751, 150.213, 144.267, 135.398, 139.815, 151.109, 171.709, 179.187, 164.322, 166.461, 159.127, 172.946, 157.695
1113.192, 154.486, 146.312, 145.662, 143.124, 163.174, 140.298, 152.714, 156.017, 148.617, 170.084, 163.223, 155.372, 162.034, 150.855, 143.606
1115.005, 145.392, 153.224, 151.572, 152.035, 143.082, 146.198, 147.613, 136.924, 162.524, 140.98, 150.123, 149.283, 160.941, 163.763, 159.516
1116.817, 163.299, 146.136, 140.483, 144.946, 132.99, 153.098, 142.512, 140.831, 151.432, 117.877, 155.023, 136.194, 155.848, 141.672, 149.427
1118.629, 147.205, 144.047, 128.393, 155.858, 132.897, 135.999, 130.411, 139.738, 140.34, 125.773, 143.924, 131.105, 133.755, 124.581, 162.337
1120.441, 133.111, 116.959, 113.304, 113.769, 122.805, 86.899, 103.309, 139.646, 107.248, 102.67, 112.824, 106.016, 116.662, 93.489, 105.248
1122.251, 111.018, 108.87, 103.214, 97.68, 99.713, 104.799, 108.208, 112.553, 98.156, 105.567, 112.724, 117.927, 128.569, 124.398, 103.159
1124.062, 141.924, 112.782, 106.125, 118.591, 105.62, 108.699, 128.107, 114.46, 125.063, 131.463, 130.625, 121.838, 146.476, 115.307, 96.069
1125.872, 119.831, 112.693, 92.035, 118.503, 112.528, 103.6, 101.006, 130.367, 119.971, 106.36, 121.525, 99.749, 124.383, 113.215, 111.98
1127.681, 99.737, 101.605, 108.946, 95.414, 96.436, 88.5, 76.905, 91.275, 94.879, 83.256, 117.425, 97.66, 106.29, 98.124, 98.89
1129.490, 90.643, 78.517, 70.856, 74.325, 86.343, 90.4, 72.803, 89.182, 81.787, 73.153, 91.326, 89.571, 88.197, 93.033, 91.801
1131.298, 68.55, 79.428, 72.767, 79.237, 68.251, 73.301, 76.702, 87.089, 79.695, 66.049, 102.226, 79.482, 74.104, 79.941, 83.711
1133.105, 83.456, 59.34, 57.677, 65.148, 87.159, 62.201, 72.601, 85.996, 80.602, 69.946, 57.126, 66.393, 87.011, 75.85, 73.622
1134.912, 82.363, 77.251, 51.588, 65.059, 59.066, 59.101, 57.5, 77.904, 75.51, 56.843, 66.027, 50.304, 70.918, 38.759, 73.533
1136.719, 96.269, 79.163, 50.499, 79.97, 60.974, 61.001, 74.398, 90.811, 66.418, 63.739, 67.927, 66.216, 83.825, 61.668, 61.443
1138.525, 72.175, 71.075, 61.409, 54.882, 56.882, 58.902, 46.297, 61.718, 64.326, 79.636, 63.827, 71.127, 75.732, 72.576, 60.354
1140.331, 80.082, 63.986, 57.32, 61.793, 74.789, 51.802, 59.196, 64.625, 69.234, 70.532, 73.727, 73.038, 82.639, 77.485, 57.264
1142.135, 64.988, 37.898, 40.23, 63.704, 57.697, 48.702, 47.095, 42.533, 50.142, 54.429, 61.628, 57.949, 78.546, 46.394, 55.175
1143.940, 55.895, 42.809, 52.141, 61.615, 50.605, 36.602, 54.994, 58.44, 52.049, 50.325, 69.528, 38.86, 55.453, 52.302, 58.085
1145.744, 45.801, 41.721, 27.051, 27.527, 31.512, 25.503, 44.892, 49.347, 29.957, 32.222, 47.428, 23.771, 39.36, 46.211, 41.996
1147.547, 41.708, 40.633, 32.962, 23.438, 38.42, 38.403, 39.791, 40.254, 43.865, 48.119, 39.329, 47.682, 37.267, 39.12, 42.907
1149.350, 54.614, 43.544, 38.872, 56.349, 45.328, 45.303, 57.69, 60.162, 49.773, 62.015, 54.229, 57.593, 68.174, 54.028, 52.817
1151.152, 55.52, 51.456, 33.783, 65.26, 41.235, 34.204, 39.589, 62.069, 52.681, 53.912, 52.129, 23.504, 60.081, 41.937, 38.728
1152.954, 47.522, 41.47, 22.792, 29.266, 35.251, 15.211, 28.603, 34.078, 34.688, 33.924, 51.142, 30.516, 53.089, 15.945, 34.739
1154.755, 80.523, 55.484, 53.801, 38.273, 58.266, 40.218, 36.616, 50.088, 49.696, 62.937, 54.155, 48.528, 58.097, 51.952, 55.749
1156.556, 39.525, 25.499, 29.81, 23.279, 41.282, 40.225, 33.63, 41.097, 38.703, 63.95, 40.168, 36.539, 52.106, 58.96, 49.76
1158.356, 33.527, 30.513, 24.819, 36.285, 58.298, 33.232, 24.644, 29.107, 19.711, 46.962, 52.181, 39.551, 32.114, 42.967, 31.771
1160.155, 42.528, 37.527, 41.828, 50.291, 52.313, 36.239, 43.657, 37.116, 53.718, 28.975, 49.194, 58.563, 59.122, 45.975, 41.782
1161.954, 35.53, 23.542, 5.837, 39.297, 32.329, 29.246, 39.671, 36.126, 38.726, 21.987, 45.207, 29.575, 24.131, 31.982, 40.793
1163.753, 32.531, 29.556, 6.846, 18.303, 8.344, 13.254, 10.685, 21.135, 17.733, 0.0, 28.22, 16.587, 18.139, 20.99, 29.804
1165.551, 25.533, 33.57, 22.855, 16.31, 37.36, 9.261, 23.698, 38.145, 24.741, 30.013, 39.233, 29.599, 35.147, 29.997, 25.815
1167.348, 54.534, 25.585, 30.864, 36.316, 32.376, 27.268, 24.712, 37.154, 30.748, 44.025, 49.246, 51.611, 43.156, 47.005, 31.826
1169.145, 63.536, 42.599, 28.873, 43.322, 48.391, 38.275, 43.726, 42.164, 33.756, 40.038, 54.258, 46.623, 67.164, 38.012, 34.837
1170.941, 32.538, 29.613, 17.882, 21.328, 38.407, 5.282, 11.74, 24.174, 18.763, 22.05, 38.271, 22.635, 35.172, 32.02, 21.848
1172.737, 26.539, 18.628, 33.891, 13.334, 24.422, 25.289, 24.753, 36.183, 23.771, 21.063, 40.284, 21.647, 34.181, 23.027, 35.858
1174.532, 13.541, 11.642, 15.9, 28.34, 34.438, 6.296, 18.767, 13.193, 22.778, 10.076, 31.297, 16.659, 5.189, 18.035, 26.869
1176.327, 23.542, 10.656, 12.909, 20.347, 23.453, 5.304, 15.781, 14.202, 27.786, 12.088, 36.31, 18.671, 37.197, 33.042, 25.88
1178.121, 33.544, 26.671, 22.917, 24.353, 41.469, 21.311, 30.794, 36.212, 36.793, 38.101, 42.323, 17.683, 33.206, 21.05, 18.891
1179.915, 40.545, 31.685, 21.926, 24.359, 35.485, 25.318, 20.808, 45.221, 44.801, 28.114, 39.336, 27.695, 46.214, 32.057, 33.902
1181.708, 52.547, 41.699, 20.935, 33.365, 36.5, 26.325, 14.822, 42.231, 34.808, 46.126, 38.349, 34.707, 41.222, 38.065, 33.913
1183.500, 38.548, 34.714, 26.944, 20.371, 34.516, 16.332, 22.836, 39.24, 30.816, 38.139, 37.362, 25.719, 26.231, 20.072, 35.924
1185.292, 33.55, 34.728, 28.953, 28.377, 34.531, 33.339, 24.849, 37.25, 34.823, 38.151, 43.375, 43.731, 39.239, 37.08, 21.935
1187.084, 17.552, 5.742, 14.962, 18.383, 10.547, 8.346, 18.863, 11.259, 15.831, 6.164, 26.388, 22.743, 29.247, 20.087, 9.946
1188.874, 26.553, 14.757, 17.971, 46.39, 33.562, 20.354, 24.877, 11.269, 27.838, 28.177, 27.401, 21.755, 35.256, 21.095, 36.956
1190.665, 13.555, 8.771, 2.98, 6.396, 23.578, 15.361, 20.89, 21.278, 12.846, 14.189, 21.413, 5.767, 21.264, 22.102, 25.967
1192.455, 34.556, 12.785, 9.989, 17.402, 32.594, 21.368, 19.904, 36.288, 19.853, 20.202, 30.426, 29.779, 42.272, 33.11, 41.978
1194.244, 45.558, 21.799, 33.998, 43.408, 21.609, 15.375, 31.918, 39.297, 34.861, 34.215, 39.439, 35.791, 43.281, 34.117, 36.989
1196.033, 23.559, 35.814, 4.007, 10.414, 20.625, 12.382, 4.931, 27.307, 14.868, 20.227, 33.452, 18.803, 29.289, 9.125, 0.0
1197.821, 54.561, 43.828, 33.016, 38.42, 26.64, 20.389, 18.945, 51.316, 44.876, 58.24, 38.465, 27.815, 55.297, 24.132, 36.011
1199.609, 39.562, 31.842, 29.025, 22.427, 20.656, 23.396, 23.959, 31.326, 23.883, 34.252, 33.478, 25.827, 38.306, 33.14, 35.022
1201.396, 35.564, 8.857, 16.034, 24.433, 25.672, 12.404, 24.973, 10.335, 18.891, 30.265, 32.491, 26.839, 25.314, 26.147, 17.033
1203.182, 28.566, 15.871, 20.043, 37.439, 45.687, 51.411, 36.986, 49.345, 34.898, 21.278, 47.504, 33.851, 50.322, 30.155, 31.044
1204.968, 13.567, 6.885, 12.052, 25.445, 13.703, 15.418, 0.0, 19.354, 25.906, 24.29, 25.517, 19.863, 29.331, 17.162, 40.054
1206.754, 28.569, 15.9, 9.061, 24.451, 8.718, 15.425, 11.014, 14.364, 10.913, 3.303, 35.53, 12.875, 29.339, 10.17, 25.065
1208.539, 45.57, 45.914, 28.07, 20.457, 35.734, 31.432, 33.027, 53.373, 33.921, 52.316, 48.543, 36.887, 41.347, 42.177, 39.076
1210.323, 50.572, 43.928, 33.079, 37.464, 39.749, 29.439, 33.041, 36.383, 41.928, 37.328, 44.555, 40.899, 44.356, 46.185, 37.087
1212.107, 49.573, 31.943, 20.088, 49.47, 33.765, 23.447, 37.055, 37.392, 29.936, 53.341, 46.568, 34.911, 46.364, 30.192, 30.098
1213.891, 43.575, 37.957, 31.097, 27.476, 27.781, 31.454, 30.069, 42.402, 36.943, 41.353, 44.581, 26.923, 57.372, 37.2, 34.109
1215.673, 26.576, 15.971, 18.106, 7.482, 25.796, 27.461, 20.082, 32.411, 16.951, 16.366, 21.594, 16.934, 34.381, 20.207, 27.12
1217.456, 42.578, 39.986, 34.115, 47.488, 50.812, 41.468, 29.096, 36.421, 50.958, 29.379, 45.607, 51.946, 38.389, 42.215, 36.131
1219.237, 26.58, 0.0, 17.124, 36.494, 18.827, 13.475, 16.11, 27.43, 20.966, 16.391, 28.62, 27.958, 40.397, 26.222, 25.142
1221.018, 47.581, 36.014, 20.133, 39.5, 39.843, 32.482, 33.123, 38.44, 26.973, 42.404, 45.633, 34.97, 46.406, 45.23, 32.152
1222.799, 47.583, 37.029, 33.142, 36.507, 44.858, 41.489, 31.137, 61.449, 36.981, 22.417, 63.646, 46.982, 39.414, 40.237, 37.163
1224.579, 49.584, 29.043, 10.151, 28.513, 4.874, 9.497, 25.151, 41.459, 34.988, 19.429, 13.659, 20.994, 39.422, 28.245, 24.174
1226.359, 52.586, 52.057, 49.16, 49.519, 51.89, 29.504, 40.164, 46.468, 45.996, 55.442, 58.672, 29.006, 56.431, 32.252, 45.185
1228.138, 40.587, 40.072, 34.169, 36.525, 37.905, 26.511, 23.178, 42.478, 42.003, 43.454, 33.685, 46.018, 50.439, 44.26, 31.196
1229.916, 54.589, 24.086, 30.178, 33.531, 37.921, 34.518, 30.192, 39.487, 32.011, 37.467, 48.697, 34.03, 42.447, 30.267, 25.207
1231.694, 45.591, 29.1, 36.187, 60.537, 37.936, 39.525, 40.206, 44.497, 43.019, 49.48, 52.71, 46.042, 47.456, 42.275, 49.218
1233.472, 55.592, 52.115, 40.196, 47.544, 55.952, 50.532, 45.219, 43.506, 51.026, 53.492, 47.723, 36.054, 65.464, 52.282, 59.229
1235.249, 51.594, 46.129, 33.205, 49.55, 48.967, 40.539, 25.233, 55.516, 39.034, 47.505, 25.736, 31.066, 26.472, 37.29, 48.24
1237.025, 64.595, 27.143, 25.214, 36.556, 37.983, 28.547, 32.247, 32.525, 45.041, 37.518, 48.749, 34.078, 45.481, 36.297, 45.251
1238.801, 65.597, 58.158, 51.223, 63.562, 45.999, 41.554, 38.26, 52.535, 55.049, 63.53, 68.762, 61.09, 63.489, 65.305, 39.261
1240.576, 74.598, 60.172, 46.232, 47.568, 46.014, 51.561, 47.274, 73.544, 58.056, 56.543, 53.775, 57.102, 57.497, 40.312, 38.272
1242.351, 54.6, 40.186, 26.241, 41.574, 48.03, 48.568, 36.288, 59.554, 47.064, 55.555, 56.788, 46.114, 56.506, 47.32, 43.283
1244.125, 81.601, 57.201, 59.25, 64.581, 75.045, 56.575, 64.302, 66.563, 62.071, 68.568, 64.801, 60.126, 80.514, 63.327, 70.294
1245.898, 82.603, 67.215, 58.259, 61.587, 89.061, 75.582, 57.315, 63.573, 63.079, 72.581, 76.814, 67.138, 75.522, 82.335, 68.305
1247.672, 60.605, 51.229, 44.268, 48.593, 75.077, 66.589, 59.329, 63.582, 67.086, 58.593, 62.827, 62.15, 77.531, 55.342, 64.316
1249.444, 91.606, 64.243, 72.277, 72.599, 71.092, 75.597, 64.343, 81.592, 85.094, 69.606, 79.839, 71.162, 80.539, 86.35, 88.327
1251.216, 82.608, 94.258, 73.286, 78.605, 71.108, 59.604, 77.356, 85.601, 74.101, 67.619, 92.852, 74.174, 90.547, 66.357, 83.338
1252.988, 108.609, 94.272, 70.295, 93.611, 87.123, 80.611, 83.37, 100.611, 92.109, 82.631, 100.865, 88.186, 100.556, 80.365, 69.349
1254.759, 105.611, 78.286, 89.304, 74.617, 93.139, 69.618, 85.384, 88.62, 77.116, 79.644, 90.878, 81.198, 80.564, 74.372, 86.359
1256.529, 103.612, 106.301, 90.313, 88.624, 86.154, 82.625, 84.397, 98.63, 102.124, 89.656, 104.891, 99.21, 109.572, 96.38, 93.37
1258.299, 94.614, 69.315, 80.322, 85.63, 80.17, 95.632, 65.411, 105.639, 84.131, 93.669, 107.904, 86.222, 102.581, 89.387, 86.381
1260.068, 115.615, 124.329, 112.331, 115.636, 129.186, 119.639, 106.425, 122.649, 122.139, 118.682, 130.917, 115.234, 141.589, 126.395, 128.392
1261.837, 136.617, 125.344, 139.34, 139.642, 145.201, 120.647, 111.439, 128.658, 121.146, 121.694, 133.93, 140.246, 122.597, 139.402, 134.403
1263.605, 130.619, 125.358, 144.349, 144.648, 126.217, 137.654, 139.452, 128.668, 136.154, 140.707, 153.943, 151.258, 148.606, 148.41, 150.414
1265.373, 172.62, 157.372, 171.358, 155.654, 164.232, 147.661, 145.466, 173.677, 173.161, 167.719, 177.956, 158.27, 166.614, 150.417, 162.425
1267.140, 187.622, 188.387, 171.367, 178.661, 171.248, 166.668, 163.48, 183.687, 177.169, 175.732, 186.969, 165.282, 192.622, 158.425, 190.436
1268.907, 205.623, 202.401, 175.376, 201.667, 181.263, 190.675, 182.493, 191.696, 204.176, 183.745, 197.981, 192.294, 185.631, 193.432, 191.447
1270.673, 205.625, 183.415, 176.385, 195.673, 193.279, 165.682, 188.507, 198.706, 199.184, 195.757, 190.994, 174.306, 200.639, 180.44, 187.457
1272.438, 181.626, 172.43, 181.394, 190.679, 185.295, 167.689, 178.521, 190.715, 195.191, 180.77, 198.007, 190.318, 215.647, 196.447, 182.468
1274.203, 205.628, 169.444, 173.403, 196.685, 179.31, 174.697, 188.535, 192.725, 185.199, 187.783, 191.02, 189.33, 193.656, 186.455, 188.479
1275.968, 174.629, 150.458, 162.412, 165.691, 158.326, 175.704, 149.548, 169.734, 158.206, 168.795, 178.033, 168.341, 191.664, 161.462, 165.49
1277.732, 156.631, 171.473, 149.421, 174.698, 175.341, 155.711, 149.562, 162.744, 160.214, 152.808, 169.046, 162.353, 166.672, 166.47, 167.501
1279.495, 145.633, 129.487, 125.43, 136.704, 142.357, 129.718, 131.576, 119.753, 129.221, 134.82, 137.059, 128.365, 137.681, 133.477, 127.512
1281.258, 132.634, 105.501, 103.439, 116.71, 133.373, 106.725, 114.589, 136.763, 131.229, 123.833, 125.072, 123.377, 119.689, 119.485, 131.523
1283.020, 121.636, 119.516, 104.448, 100.716, 109.388, 96.732, 101.603, 107.772, 108.236, 110.846, 117.085, 116.389, 117.697, 95.492, 103.534
1284.782, 111.637, 85.53, 85.457, 99.722, 110.404, 95.74, 92.617, 120.782, 92.244, 107.858, 105.098, 85.401, 111.706, 102.5, 95.545
1286.543, 112.639, 89.544, 90.466, 110.728, 108.419, 84.747, 94.63, 119.791, 102.251, 92.871, 108.111, 108.413, 121.714, 93.507, 106.556
1288.304, 88.64, 71.559, 80.475, 73.734, 74.435, 68.754, 79.644, 84.801, 85.259, 96.884, 85.124, 69.425, 77.722, 70.515, 73.566
1290.064, 87.642, 69.573, 77.484, 84.741, 92.45, 81.761, 78.658, 76.81, 76.266, 92.896, 86.136, 85.437, 81.731, 87.522, 79.577
1291.823, 81.644, 76.587, 85.493, 84.747, 92.466, 69.768, 81.672, 96.82, 84.274, 87.909, 88.149, 83.449, 85.739, 78.53, 83.588
1293.583, 76.645, 77.602, 56.502, 65.753, 65.482, 61.775, 65.685, 76.829, 59.281, 56.921, 75.162, 63.461, 78.747, 71.537, 80.599
1295.341, 83.647, 97.616, 73.511, 67.759, 80.497, 66.782, 65.699, 78.839, 92.289, 68.934, 82.175, 72.473, 78.756, 82.545, 72.61
1297.099, 87.648, 72.63, 65.52, 64.765, 61.513, 51.79, 58.713, 72.848, 60.296, 67.947, 84.188, 66.485, 77.764, 67.552, 62.621
1298.856, 74.65, 47.645, 69.529, 76.771, 68.528, 39.797, 52.726, 65.858, 57.304, 59.959, 72.201, 60.497, 69.772, 59.56, 61.632
1300.613, 79.651, 67.659, 50.538, 54.778, 44.544, 57.804, 62.74, 77.867, 72.311, 63.972, 81.214, 60.509, 65.781, 71.567, 59.643
1302.370, 75.653, 65.673, 64.547, 73.784, 83.559, 80.811, 60.754, 86.877, 74.319, 70.985, 80.227, 74.521, 88.789, 63.575, 72.654
1304.126, 73.654, 60.688, 62.556, 73.79, 75.575, 63.818, 59.768, 71.886, 62.326, 67.997, 64.24, 55.533, 68.797, 77.582, 72.664
1305.881, 69.656, 56.702, 49.565, 75.796, 60.591, 57.825, 62.781, 60.896, 78.334, 63.01, 77.253, 73.545, 65.806, 63.59, 62.675
1307.636, 55.658, 59.716, 57.574, 57.802, 54.606, 58.832, 58.795, 59.905, 54.341, 53.022, 63.266, 66.557, 56.814, 71.597, 55.686
1309.390, 84.659, 76.73, 70.583, 80.808, 74.622, 74.84, 66.809, 83.915, 80.349, 78.035, 83.278, 86.569, 92.822, 79.605, 90.697
1311.143, 70.661, 52.745, 43.592, 52.815, 46.637, 43.847, 57.822, 59.924, 51.356, 43.048, 62.291, 55.581, 56.831, 56.612, 56.708
1312.897, 63.662, 51.759, 48.601, 54.821, 40.653, 39.854, 44.836, 48.934, 62.364, 44.06, 60.304, 50.593, 55.839, 49.62, 54.719
1314.649, 63.664, 47.773, 51.61, 58.827, 52.669, 51.861, 39.85, 59.943, 50.371, 62.073, 46.317, 43.605, 58.847, 53.627, 49.73
1316.401, 51.665, 43.788, 51.619, 52.833, 49.684, 37.868, 49.863, 69.953, 54.379, 56.086, 61.33, 37.617, 67.856, 46.635, 45.741
1318.153, 70.667, 54.802, 57.628, 84.839, 72.7, 72.875, 74.877, 79.962, 72.386, 56.098, 68.343, 63.629, 75.864, 58.642, 70.752
1319.904, 51.668, 53.816, 51.637, 80.845, 72.715, 71.882, 61.891, 68.972, 55.394, 71.111, 83.356, 64.641, 66.872, 61.65, 76.762
1321.654, 71.67, 57.831, 65.646, 73.851, 76.731, 46.89, 59.905, 67.981, 61.401, 57.123, 72.369, 57.653, 73.881, 67.657, 68.773
1323.404, 53.672, 34.845, 22.655, 30.858, 35.746, 23.897, 31.918, 27.991, 33.409, 42.136, 49.382, 32.665, 43.889, 42.665, 46.784
1325.153, 89.673, 66.859, 61.664, 48.864, 51.762, 43.904, 60.932, 73.001, 76.416, 70.149, 70.395, 70.677, 68.897, 60.672, 75.795
1326.902, 59.675, 60.874, 44.673, 51.87, 44.778, 49.911, 52.946, 61.01, 55.424, 48.161, 57.408, 51.689, 60.906, 47.68, 64.806
1328.650, 64.676, 63.888, 63.682, 59.876, 60.793, 49.918, 52.959, 74.02, 57.431, 64.174, 78.42, 55.701, 76.914, 59.687, 56.817
1330.398, 66.678, 40.902, 40.691, 54.882, 48.809, 40.925, 36.973, 53.029, 52.439, 50.187, 53.433, 52.713, 66.922, 48.695, 47.828
1332.145, 75.679, 49.917, 59.7, 60.888, 62.824, 41.932, 57.987, 48.039, 56.447, 64.199, 61.446, 58.725, 63.931, 49.702, 38.839
1333.892, 66.681, 45.931, 63.709, 69.895, 78.84, 57.94, 62.001, 81.048, 61.454, 60.212, 68.459, 75.737, 79.939, 67.71, 77.85
1335.638, 59.683, 50.945, 56.718, 53.901, 74.855, 61.947, 64.014, 64.058, 71.462, 54.224, 77.472, 60.748, 75.947, 59.717, 76.861
1337.384, 56.684, 47.96, 40.727, 44.907, 50.871, 27.954, 44.028, 56.067, 60.469, 37.237, 52.485, 36.76, 55.956, 40.725, 51.871
1339.129, 66.686, 67.974, 53.736, 53.913, 65.887, 59.961, 56.042, 57.077, 60.477, 58.25, 80.498, 59.772, 61.964, 60.732, 59.882
1340.873, 60.687, 37.988, 25.745, 24.919, 43.902, 28.968, 24.055, 32.086, 33.484, 40.262, 40.511, 32.784, 47.972, 41.74, 30.893
1342.617, 91.689, 66.003, 72.754, 77.925, 75.918, 69.975, 57.069, 78.096, 68.492, 78.275, 88.524, 73.796, 82.981, 66.747, 67.904
1344.360, 66.69, 67.017, 65.763, 78.932, 72.933, 77.983, 82.083, 100.105, 78.499, 72.287, 85.537, 77.808, 78.989, 69.755, 71.915
1346.103, 71.692, 78.031, 55.772, 79.938, 50.949, 75.99, 59.096, 84.115, 70.507, 60.3, 73.55, 64.82, 71.997, 63.762, 67.926
1347.846, 69.693, 47.046, 56.781, 52.944, 56.964, 52.997, 54.11, 66.124, 63.514, 45.313, 51.562, 59.832, 66.006, 48.77, 56.937
1349.587, 84.695, 67.06, 65.79, 71.95, 63.98, 71.004, 78.124, 77.134, 67.522, 77.325, 77.575, 70.844, 81.014, 69.777, 66.948
1351.329, 76.697, 72.074, 61.799, 66.956, 73.996, 64.011, 69.138, 90.143, 75.529, 80.338, 88.588, 81.856, 80.022, 62.785, 80.959
1353.069, 75.698, 70.089, 53.808, 59.962, 56.011, 60.018, 59.151, 58.153, 66.537, 62.351, 91.601, 60.868, 78.031, 69.792, 69.969
1354.809, 71.7, 80.103, 58.817, 78.968, 78.027, 56.025, 64.165, 70.162, 76.544, 70.363, 78.614, 63.88, 66.039, 63.8, 67.98
1356.549, 70.701, 56.117, 55.826, 72.975, 63.042, 50.033, 51.179, 53.172, 78.552, 61.376, 62.627, 48.892, 71.047, 64.807, 54.991
1358.288, 91.703, 61.132, 67.835, 82.981, 99.058, 68.04, 55.192, 74.181, 78.559, 95.388, 67.64, 75.904, 74.056, 67.815, 56.002
1360.027, 73.704, 47.146, 50.844, 62.987, 64.074, 49.047, 53.206, 68.191, 43.567, 62.401, 58.653, 56.916, 75.064, 49.822, 59.013
1361.765, 66.706, 65.16, 65.853, 76.993, 61.089, 72.054, 66.22, 81.2, 68.574, 70.414, 75.666, 73.928, 71.072, 64.83, 81.024
1363.502, 70.707, 79.175, 46.862, 69.999, 57.105, 58.061, 62.234, 71.21, 60.582, 60.426, 70.679, 57.94, 88.081, 61.837, 83.035
1365.239, 80.709, 68.189, 67.871, 54.005, 75.12, 58.068, 61.247, 76.219, 74.589, 69.439, 74.692, 67.952, 87.089, 85.845, 80.046
1366.975, 108.711, 76.203, 71.88, 77.012, 103.136, 66.075, 98.261, 82.229, 97.597, 92.452, 98.705, 71.964, 96.097, 89.852, 94.057
1368.711, 93.712, 98.217, 78.889, 82.018, 77.151, 77.083, 79.275, 88.238, 86.604, 81.464, 103.717, 94.976, 92.106, 88.86, 100.067
1370.447, 72.714, 78.232, 67.898, 77.024, 64.167, 56.09, 53.288, 82.248, 75.612, 68.477, 80.73, 85.988, 68.114, 63.867, 57.078
1372.181, 96.715, 76.246, 58.907, 97.03, 84.183, 90.097, 69.302, 105.257, 78.619, 86.489, 85.743, 67.0, 91.122, 90.875, 75.089
1373.916, 95.717, 93.26, 88.916, 98.036, 92.198, 85.104, 81.316, 99.267, 80.627, 90.502, 80.756, 89.012, 104.131, 86.882, 78.1
1375.649, 120.718, 76.275, 105.925, 100.042, 101.214, 90.111, 96.329, 105.276, 99.634, 108.515, 105.769, 97.024, 107.139, 91.89, 101.111
1377.382, 110.72, 86.289, 109.934, 100.049, 119.229, 108.118, 101.343, 101.286, 93.642, 102.527, 101.782, 102.036, 125.147, 100.897, 118.122
1379.115, 118.039, 106.607, 99.258, 116.355, 123.544, 119.439, 103.662, 113.604, 114.948, 94.842, 128.095, 115.341, 131.463, 105.214, 127.432
1380.847, 63.358, 76.925, 63.583, 57.661, 70.858, 57.759, 68.981, 64.921, 83.254, 57.156, 75.407, 65.645, 82.78, 76.53, 55.743
1382.579, 102.677, 90.243, 78.907, 64.968, 97.172, 71.079, 63.299, 93.239, 81.559, 88.471, 97.72, 83.95, 99.096, 95.847, 79.053
1384.310, 101.996, 97.56, 84.232, 101.274, 99.487, 84.399, 91.618, 104.557, 88.865, 106.786, 94.032, 100.255, 98.412, 95.163, 77.364
1386.040, 126.314, 105.878, 103.557, 121.581, 104.801, 114.719, 94.937, 120.875, 103.171, 104.1, 123.345, 97.56, 103.729, 103.48, 104.674
1387.770, 123.633, 106.196, 107.881, 121.887, 104.115, 111.04, 112.255, 133.193, 117.477, 118.415, 127.657, 110.864, 99.045, 115.796, 123.985
1389.499, 97.952, 77.514, 76.206, 77.194, 78.43, 84.36, 71.574, 97.511, 85.783, 87.729, 99.97, 84.169, 98.361, 87.112, 102.295
1391.228, 109.271, 88.832, 98.53, 99.5, 114.744, 94.68, 91.893, 113.829, 95.089, 107.044, 108.282, 80.474, 106.677, 102.429, 94.606
1392.957, 114.59, 104.149, 101.855, 93.807, 100.058, 102.0, 97.211, 91.146, 101.395, 111.358, 105.595, 118.779, 106.994, 106.745, 112.916
1394.684, 99.909, 93.467, 101.18, 104.113, 103.373, 90.32, 85.53, 98.464, 101.701, 108.673, 113.908, 117.083, 107.31, 103.062, 103.226
1396.411, 107.228, 103.785, 80.504, 97.419, 96.687, 74.641, 85.849, 89.782, 92.007, 73.988, 106.22, 85.388, 94.626, 107.378, 110.537
1398.138, 120.547, 122.103, 96.829, 121.726, 125.001, 109.961, 111.167, 123.1, 126.313, 112.302, 137.533, 117.693, 120.942, 129.695, 111.847
1399.864, 107.866, 101.421, 85.153, 112.032, 98.316, 90.281, 96.486, 102.418, 108.618, 113.617, 97.845, 96.998, 99.259, 103.011, 98.158
1401.590, 143.184, 107.738, 119.478, 142.339, 135.63, 136.601, 125.805, 136.736, 141.924, 127.931, 133.158, 126.303, 150.575, 128.327, 133.468
1403.315, 117.503, 100.056, 100.802, 123.645, 115.944, 103.921, 104.123, 124.054, 122.23, 116.246, 117.47, 124.607, 117.891, 112.644, 121.779
1405.039, 111.822, 115.374, 104.127, 107.952, 108.259, 112.242, 104.442, 124.372, 96.536, 113.56, 121.783, 100.912, 122.208, 119.96, 123.089
1406.763, 143.141, 124.692, 112.452, 118.258, 140.573, 115.562, 139.761, 135.689, 118.842, 137.875, 130.096, 120.217, 146.524, 135.277, 138.4
1408.487, 145.46, 132.01, 127.776, 126.565, 141.888, 107.882, 131.079, 134.007, 130.148, 135.189, 154.408, 126.522, 145.84, 141.593, 131.71
1410.210, 161.779, 134.327, 134.101, 148.871, 153.202, 127.202, 139.398, 143.325, 143.454, 139.504, 148.721, 149.826, 164.156, 140.91, 145.02
1411.932, 121.098, 123.645, 121.425, 123.177, 118.516, 110.522, 131.717, 139.643, 129.76, 109.819, 131.033, 125.131, 131.473, 111.226, 135.331
1413.654, 157.417, 144.963, 147.75, 171.484, 137.831, 143.843, 137.035, 155.961, 159.066, 151.133, 153.346, 146.436, 149.789, 157.542, 156.641
1415.375, 161.736, 139.281, 142.074, 156.79, 144.145, 166.163, 135.354, 161.279, 144.371, 151.448, 160.658, 140.741, 172.105, 155.859, 140.952
1417.096, 184.055, 160.599, 177.399, 169.097, 181.459, 167.483, 160.673, 179.597, 170.677, 193.762, 178.971, 158.045, 178.421, 188.175, 168.262
1418.816, 178.373, 153.916, 162.724, 173.403, 176.774, 158.803, 165.991, 168.914, 166.983, 179.077, 168.284, 166.35, 176.738, 162.492, 167.573
1420.536, 163.692, 165.234, 163.048, 156.71, 187.088, 145.123, 163.31, 169.232, 166.289, 167.391, 169.596, 157.655, 176.054, 148.808, 164.883
1422.255, 174.011, 159.552, 153.373, 137.016, 170.402, 157.444, 153.629, 164.55, 155.595, 140.706, 181.909, 154.96, 171.37, 162.125, 177.193
1423.973, 208.33, 210.87, 201.697, 196.322, 199.717, 195.764, 185.947, 202.868, 211.901, 198.021, 208.221, 194.265, 221.687, 203.441, 195.504
1425.691, 209.649, 185.188, 184.022, 214.629, 191.031, 173.084, 191.266, 187.186, 196.207, 199.335, 197.534, 186.569, 201.003, 195.757, 193.814
1427.409, 214.968, 207.505, 199.346, 222.935, 211.345, 197.404, 203.585, 233.504, 212.513, 203.65, 215.846, 217.874, 217.319, 196.074, 194.125
1429.126, 216.287, 211.823, 227.671, 218.242, 204.66, 216.724, 220.903, 221.822, 222.819, 216.964, 230.159, 220.179, 202.635, 215.39, 215.435
1430.842, 235.606, 237.141, 229.996, 243.548, 228.974, 234.045, 225.222, 243.139, 244.125, 244.279, 240.471, 240.484, 247.952, 230.707, 238.746
1432.558, 254.925, 250.459, 233.32, 235.855, 252.288, 245.365, 226.541, 262.457, 245.43, 243.593, 258.784, 246.788, 276.268, 247.023, 245.056
1434.274, 259.244, 263.777, 241.645, 246.161, 259.603, 263.685, 256.859, 256.775, 248.736, 245.908, 264.097, 250.093, 264.584, 262.34, 256.367
1435.988, 296.562, 283.095, 282.969, 272.468, 272.917, 275.005, 283.178, 296.093, 295.042, 286.222, 283.409, 288.398, 291.9, 286.656, 302.677
1437.703, 318.881, 326.412, 303.294, 329.774, 306.231, 303.325, 316.497, 303.411, 309.348, 302.537, 337.722, 319.703, 322.217, 318.972, 324.987
1439.416, 350.2, 346.73, 320.618, 360.08, 346.546, 333.646, 335.815, 336.729, 332.654, 334.852, 343.034, 328.008, 354.533, 350.289, 342.298
1441.129, 384.519, 363.048, 362.943, 388.387, 377.86, 369.966, 370.134, 366.047, 377.96, 370.166, 377.347, 351.312, 369.849, 360.605, 361.608
1442.842, 402.838, 385.366, 373.268, 416.693, 394.174, 364.286, 369.453, 407.365, 405.266, 393.481, 382.659, 381.617, 383.166, 385.922, 376.919
1444.554, 440.157, 420.684, 408.592, 438.0, 408.489, 429.606, 413.771, 426.682, 423.572, 422.795, 427.972, 429.922, 422.482, 432.238, 419.229
1446.266, 453.476, 435.001, 436.917, 429.306, 465.803, 445.926, 429.09, 456.0, 426.878, 462.11, 451.285, 448.227, 445.798, 437.555, 451.54
1447.977, 476.795, 461.319, 461.241, 466.613, 453.117, 460.247, 466.409, 462.318, 471.184, 480.424, 485.597, 458.531, 482.114, 471.871, 477.85
1449.687, 507.114, 480.637, 490.566, 482.919, 488.432, 463.567, 479.727, 490.636, 489.489, 486.739, 499.91, 486.836, 498.431, 499.187, 477.161
1451.397, 475.432, 458.955, 459.891, 468.226, 468.746, 459.887, 475.046, 471.954, 460.795, 463.054, 474.222, 457.141, 475.747, 475.504, 464.471
1453.107, 463.751, 455.273, 450.215, 451.532, 456.06, 451.207, 454.365, 462.272, 446.101, 457.368, 456.535, 449.446, 453.063, 437.82, 445.781
1454.815, 427.07, 420.59, 416.54, 422.838, 414.375, 410.527, 430.684, 414.59, 432.407, 423.683, 428.847, 440.75, 419.379, 421.137, 437.092
1456.524, 400.389, 382.908, 393.864, 383.145, 396.689, 394.848, 373.002, 391.907, 372.713, 379.997, 407.16, 403.055, 397.696, 392.453, 381.402
1458.232, 368.708, 359.226, 343.189, 345.451, 356.004, 361.168, 348.321, 357.225, 356.019, 355.312, 360.472, 344.36, 364.012, 370.77, 353.713
1459.939, 325.027, 299.544, 318.513, 314.758, 310.318, 305.488, 297.64, 327.543, 312.325, 332.626, 320.785, 309.665, 329.328, 306.086, 307.023
1461.645, 308.346, 279.862, 284.838, 282.064, 307.632, 277.808, 291.958, 284.861, 281.631, 303.941, 306.098, 282.97, 292.645, 292.402, 282.334
1463.352, 281.665, 275.179, 254.163, 259.371, 268.947, 262.128, 261.277, 257.179, 265.937, 253.255, 279.41, 269.274, 290.961, 262.719, 265.644
1465.057, 274.984, 256.497, 264.487, 272.677, 270.261, 253.449, 275.596, 264.497, 263.242, 258.57, 281.723, 278.579, 277.277, 276.035, 283.955
1466.762, 246.303, 245.815, 229.812, 254.984, 232.575, 235.769, 239.914, 243.815, 250.548, 238.885, 250.035, 230.884, 251.593, 250.352, 241.265
1468.467, 231.621, 215.133, 213.136, 234.29, 224.89, 213.089, 217.233, 221.133, 231.854, 216.199, 228.348, 227.189, 247.91, 240.668, 226.575
1470.171, 224.94, 227.451, 226.461, 221.596, 236.204, 223.409, 224.552, 227.45, 212.16, 224.514, 226.66, 210.493, 228.226, 220.985, 224.886
1471.874, 238.259, 222.768, 221.785, 213.903, 226.518, 208.729, 218.87, 230.768, 223.466, 236.828, 231.973, 223.798, 213.542, 228.301, 220.196
1473.577, 220.578, 211.086, 207.11, 201.209, 204.833, 203.05, 205.189, 225.086, 200.772, 227.143, 231.286, 212.103, 208.858, 225.617, 218.507
1475.280, 248.897, 231.404, 222.435, 233.516, 242.147, 241.37, 230.508, 253.404, 239.078, 241.457, 245.598, 230.408, 253.175, 237.934, 218.817
1476.981, 213.216, 205.722, 199.759, 209.822, 203.461, 194.69, 214.826, 212.722, 211.384, 204.772, 213.911, 208.712, 237.491, 211.25, 217.128
1478.683, 242.535, 227.04, 226.084, 231.129, 209.776, 212.01, 202.145, 230.04, 238.69, 224.087, 238.223, 228.017, 233.807, 228.567, 230.438
1480.383, 211.854, 213.358, 210.408, 211.435, 204.09, 181.33, 203.464, 193.358, 211.996, 192.401, 237.536, 196.322, 206.124, 194.883, 215.749
1482.084, 217.173, 206.675, 218.733, 205.742, 204.404, 202.651, 194.782, 205.675, 215.301, 219.716, 231.848, 201.627, 231.44, 211.2, 222.059
1483.783, 208.492, 168.993, 167.057, 188.048, 170.719, 173.971, 174.101, 176.993, 183.607, 193.03, 190.161, 188.932, 185.756, 188.516, 173.369
1485.483, 185.81, 158.311, 147.382, 176.354, 180.033, 160.291, 160.42, 169.311, 190.913, 174.345, 162.474, 151.236, 171.072, 156.832, 154.68
1487.181, 184.129, 149.629, 158.707, 163.661, 187.347, 176.611, 164.738, 170.629, 162.219, 177.659, 172.786, 167.541, 180.389, 149.149, 181.99
1488.879, 166.448, 161.947, 171.031, 150.967, 164.662, 158.931, 163.057, 184.947, 156.525, 166.974, 179.099, 175.846, 182.705, 160.465, 170.301
1490.577, 149.767, 132.264, 125.356, 130.274, 127.976, 136.252, 142.376, 142.265, 129.831, 139.288, 160.411, 145.151, 160.021, 147.782, 141.611
1492.274, 147.086, 143.582, 125.68, 130.58, 144.29, 123.572, 124.694, 152.583, 140.137, 126.603, 146.724, 128.455, 153.337, 146.098, 144.922
1493.970, 133.405, 136.9, 116.005, 140.887, 129.605, 120.892, 144.013, 129.901, 150.443, 120.918, 137.036, 109.76, 147.654, 136.415, 137.232
1495.666, 145.724, 138.218, 131.329, 141.193, 134.919, 119.212, 142.332, 124.218, 132.749, 143.232, 148.349, 136.065, 141.97, 132.731, 143.543
1497.361, 116.043, 104.536, 105.654, 108.5, 105.233, 91.532, 97.65, 103.536, 122.055, 118.547, 114.661, 115.37, 106.286, 105.047, 116.853
1499.056, 115.362, 119.853, 98.979, 112.806, 109.548, 102.853, 102.969, 115.854, 105.36, 119.861, 119.974, 118.674, 99.603, 124.364, 112.163
1500.750, 124.681, 95.171, 101.303, 105.112, 102.862, 101.173, 87.288, 134.172, 115.666, 110.176, 108.287, 98.979, 115.919, 121.68, 100.474
1502.444, 97.999, 81.489, 96.628, 99.419, 86.176, 90.493, 92.606, 99.49, 104.972, 107.49, 96.599, 87.284, 123.235, 95.997, 87.784
1504.137, 126.318, 114.807, 102.952, 107.725, 117.491, 98.813, 102.925, 115.808, 125.278, 117.805, 114.912, 116.589, 117.551, 100.313, 108.095
1505.830, 111.637, 119.125, 99.277, 94.032, 118.805, 120.133, 120.244, 106.126, 90.584, 107.12, 124.224, 108.894, 125.868, 106.63, 124.405
1507.522, 106.956, 86.442, 82.602, 97.338, 87.119, 73.454, 88.562, 87.443, 103.89, 87.434, 93.537, 87.198, 104.184, 99.946, 81.716
1509.214, 91.275, 86.76, 87.926, 93.645, 93.434, 83.774, 81.881, 94.761, 86.196, 80.749, 101.849, 84.503, 92.5, 106.262, 84.026
1510.905, 93.594, 90.078, 107.251, 110.951, 88.748, 95.094, 91.2, 95.079, 108.502, 100.063, 88.162, 107.808, 86.816, 110.579, 86.337
1512.595, 91.913, 84.396, 76.575, 77.258, 78.063, 72.414, 86.518, 94.397, 77.808, 92.378, 90.475, 70.113, 73.133, 69.895, 76.647
1514.285, 87.232, 85.714, 79.9, 99.564, 86.377, 84.734, 95.837, 108.715, 86.113, 106.692, 98.787, 99.417, 101.449, 83.212, 95.957
1515.975, 93.551, 83.031, 67.224, 81.87, 75.691, 77.055, 69.156, 95.033, 75.419, 79.007, 90.1, 86.722, 97.765, 90.528, 99.268
1517.664, 91.869, 64.349, 67.549, 84.177, 95.006, 87.375, 73.474, 99.351, 80.725, 73.321, 89.412, 79.027, 91.082, 82.845, 86.578
1519.352, 74.188, 86.667, 68.874, 92.483, 86.32, 68.695, 86.793, 83.668, 81.031, 70.636, 82.725, 76.332, 87.398, 82.161, 89.889
1521.040, 102.507, 86.985, 88.198, 91.79, 88.634, 75.015, 81.112, 71.986, 83.337, 79.951, 90.037, 89.637, 106.714, 86.477, 100.199
1522.727, 68.826, 88.303, 62.523, 82.096, 63.949, 61.335, 64.43, 58.304, 84.643, 72.265, 94.35, 75.941, 59.03, 64.794, 69.51
1524.414, 59.145, 52.621, 41.847, 52.403, 53.263, 45.656, 46.749, 60.622, 57.949, 43.58, 67.662, 45.246, 71.347, 55.11, 36.82
1526.100, 71.464, 58.938, 44.172, 82.709, 73.577, 59.976, 63.068, 73.94, 73.255, 65.894, 55.975, 55.551, 65.663, 71.427, 79.131
1527.786, 99.783, 74.256, 81.496, 86.015, 93.892, 90.296, 69.387, 93.258, 91.561, 96.209, 82.288, 84.856, 92.979, 79.743, 88.441
1529.471, 76.102, 64.574, 75.821, 58.322, 76.206, 68.616, 63.705, 80.576, 63.867, 77.523, 68.6, 62.16, 77.295, 66.06, 67.751
1531.155, 86.421, 87.892, 71.146, 59.628, 71.52, 69.936, 77.024, 81.894, 66.172, 64.838, 71.913, 69.465, 92.612, 70.376, 74.062
1532.839, 69.74, 61.21, 45.47, 54.935, 75.835, 55.257, 45.343, 66.211, 53.478, 68.153, 57.225, 57.77, 87.928, 63.692, 73.372
1534.523, 75.058, 69.527, 53.795, 63.241, 73.149, 56.577, 67.661, 69.529, 51.784, 55.467, 77.538, 43.075, 67.244, 69.009, 56.683
1536.206, 76.377, 63.845, 69.119, 88.548, 76.463, 61.897, 67.98, 65.847, 72.09, 75.782, 75.85, 56.379, 85.561, 64.325, 74.993
1537.888, 61.696, 64.163, 47.444, 60.854, 50.778, 48.217, 59.299, 54.165, 49.396, 69.096, 66.163, 66.684, 62.877, 49.642, 65.304
1539.570, 62.015, 58.481, 45.768, 52.161, 65.092, 46.537, 50.617, 69.483, 74.702, 65.411, 84.476, 64.989, 59.193, 61.958, 79.614
1541.251, 66.334, 52.799, 40.093, 49.467, 50.406, 43.858, 32.936, 55.801, 43.008, 51.725, 57.788, 60.294, 49.509, 51.275, 50.925
1542.932, 78.653, 59.116, 56.418, 65.773, 60.721, 56.178, 48.255, 72.119, 64.314, 54.04, 71.101, 58.599, 62.826, 57.591, 54.235
1544.612, 80.972, 63.434, 61.742, 62.08, 73.035, 70.498, 76.573, 83.436, 72.62, 86.354, 80.413, 57.903, 91.142, 68.907, 74.545
1546.292, 71.291, 60.752, 65.067, 48.386, 72.349, 51.818, 44.892, 55.754, 56.926, 55.669, 77.726, 69.208, 70.458, 57.224, 73.856
1547.971, 67.61, 60.07, 57.391, 61.693, 66.664, 53.138, 58.211, 49.072, 59.231, 38.984, 79.038, 63.513, 66.774, 54.54, 64.166
1549.650, 69.929, 51.388, 61.716, 74.999, 60.978, 64.459, 63.529, 66.39, 52.537, 58.298, 70.351, 62.818, 86.091, 60.857, 57.477
1551.328, 55.247, 56.705, 42.04, 61.306, 73.292, 62.779, 60.848, 69.708, 73.843, 53.613, 65.663, 51.122, 70.407, 67.173, 57.787
1553.005, 34.566, 45.023, 38.365, 51.612, 37.607, 40.099, 27.167, 43.026, 57.149, 40.927, 44.976, 29.427, 41.723, 35.49, 39.098
1554.682, 56.885, 52.341, 49.69, 53.919, 50.921, 36.419, 55.485, 54.344, 52.455, 55.242, 64.289, 59.732, 62.04, 49.806, 53.408
1556.359, 77.204, 51.659, 52.014, 55.225, 45.235, 53.739, 51.804, 58.662, 48.761, 58.556, 65.601, 49.037, 67.356, 45.122, 60.719
1558.035, 60.523, 53.977, 45.339, 54.531, 56.55, 45.06, 28.123, 71.979, 60.067, 47.871, 54.914, 55.341, 49.672, 53.439, 63.029
1559.710, 59.842, 45.294, 24.663, 43.838, 55.864, 50.38, 43.441, 57.297, 45.373, 45.186, 64.226, 41.646, 61.988, 46.755, 36.339
1561.385, 61.161, 64.612, 58.988, 64.144, 65.179, 51.7, 69.76, 68.615, 60.679, 55.5, 62.539, 57.951, 75.305, 59.072, 60.65
1563.059, 52.48, 48.93, 38.313, 58.451, 36.493, 37.02, 33.079, 33.933, 48.984, 42.815, 52.851, 48.256, 59.621, 34.388, 42.96
1564.733, 39.799, 46.248, 23.637, 50.757, 38.807, 33.34, 34.397, 24.251, 42.29, 25.129, 43.164, 43.561, 33.937, 43.705, 41.271
1566.406, 61.117, 57.566, 56.962, 71.064, 61.122, 63.661, 49.716, 68.569, 55.596, 50.444, 63.477, 49.865, 60.253, 66.021, 47.581
1568.079, 65.436, 46.884, 41.286, 54.37, 61.436, 60.981, 42.035, 63.887, 55.902, 73.758, 57.789, 53.17, 76.57, 64.338, 57.892
1569.751, 53.755, 41.201, 39.611, 36.677, 50.75, 55.301, 41.353, 66.204, 59.208, 58.073, 51.102, 29.475, 54.886, 55.654, 60.202
1571.423, 55.074, 40.519, 44.935, 47.983, 59.065, 36.621, 30.672, 51.522, 46.514, 46.387, 47.414, 52.78, 47.202, 47.97, 43.513
1573.094, 53.393, 34.837, 51.26, 54.289, 52.379, 29.941, 44.991, 58.84, 42.82, 44.702, 60.727, 47.084, 72.519, 51.287, 43.823
1574.764, 67.712, 62.155, 53.585, 50.596, 57.693, 53.262, 39.309, 68.158, 47.126, 53.017, 62.039, 62.389, 53.835, 62.603, 55.133
1576.434, 55.031, 65.473, 33.909, 56.902, 61.008, 54.582, 58.628, 46.476, 53.432, 46.331, 57.352, 44.694, 62.151, 42.92, 51.444
1578.104, 55.35, 40.79, 30.234, 51.209, 41.322, 31.902, 51.947, 52.794, 53.738, 36.646, 45.665, 45.999, 59.467, 40.236, 46.754
1579.773, 35.669, 36.108, 25.558, 29.515, 17.636, 35.222, 41.265, 24.112, 44.043, 39.96, 44.977, 34.303, 52.784, 32.553, 45.065
1581.441, 47.988, 36.426, 26.883, 45.822, 42.951, 47.542, 28.584, 45.429, 38.349, 50.275, 51.29, 59.608, 39.1, 48.869, 39.375
1583.109, 60.306, 33.744, 36.207, 51.128, 53.265, 42.863, 33.903, 70.747, 47.655, 46.589, 43.602, 53.913, 59.416, 58.185, 59.686
1584.776, 89.625, 60.062, 68.532, 67.435, 65.579, 75.183, 63.221, 74.065, 64.961, 70.904, 73.915, 69.218, 89.732, 73.502, 67.996
1586.443, 39.944, 34.379, 29.857, 20.741, 45.894, 16.503, 31.54, 47.383, 40.267, 40.219, 29.227, 18.523, 37.049, 39.818, 42.307
1588.109, 56.263, 41.697, 26.181, 39.047, 43.208, 40.823, 40.859, 41.701, 44.573, 42.533, 47.54, 44.827, 63.365, 22.135, 25.617
1589.775, 75.582, 56.015, 57.506, 78.354, 50.522, 43.143, 62.177, 62.019, 57.879, 38.848, 71.852, 57.132, 81.681, 51.451, 54.927
1591.440, 50.901, 44.333, 39.83, 57.66, 49.837, 54.464, 48.496, 44.337, 60.185, 47.162, 59.165, 48.437, 57.998, 53.768, 41.238
1593.105, 44.22, 41.651, 28.155, 44.967, 44.151, 29.784, 38.815, 50.655, 45.491, 50.477, 46.478, 37.742, 45.314, 47.084, 50.548
1594.769, 52.539, 51.968, 38.479, 39.273, 51.465, 39.104, 40.133, 55.972, 65.797, 58.791, 66.79, 56.046, 57.63, 42.4, 62.859
1596.432, 48.779, 45.222, 63.736, 52.539, 35.715, 25.356, 45.378, 43.227, 33.053, 50.037, 49.046, 54.297, 44.875, 35.652, 43.115
1598.095, 64.019, 56.476, 50.993, 52.804, 43.964, 59.607, 47.622, 42.482, 45.31, 61.283, 63.302, 47.548, 54.12, 57.903, 57.371
1599.758, 73.26, 48.73, 49.25, 57.07, 75.214, 43.859, 44.867, 75.737, 58.567, 65.528, 66.557, 60.798, 59.365, 67.155, 64.626
1601.420, 67.5, 53.984, 37.507, 61.335, 45.463, 37.111, 47.111, 62.992, 54.823, 39.774, 61.813, 43.049, 59.611, 42.407, 58.882
1603.081, 35.74, 34.238, 30.764, 38.601, 35.712, 12.362, 34.355, 39.247, 30.08, 39.02, 43.069, 31.3, 47.856, 28.658, 37.138
1604.742, 65.98, 60.492, 67.02, 61.866, 49.962, 42.614, 61.6, 60.502, 59.337, 64.265, 67.324, 58.55, 58.101, 57.91, 60.394
1606.402, 52.221, 63.746, 51.277, 63.131, 62.211, 46.866, 34.844, 43.757, 52.594, 46.511, 69.58, 70.801, 52.346, 63.161, 52.65
1608.062, 66.461, 40.0, 52.534, 58.397, 43.461, 51.117, 45.089, 68.012, 50.85, 46.757, 58.836, 53.052, 66.591, 63.413, 53.906
1609.721, 55.701, 39.254, 42.791, 37.662, 41.71, 40.369, 34.333, 58.267, 57.107, 57.002, 42.091, 53.302, 54.836, 56.664, 47.162
1611.380, 64.941, 52.508, 36.048, 54.928, 70.96, 27.621, 43.577, 62.522, 68.364, 46.248, 53.347, 45.553, 57.082, 57.916, 53.418
1613.038, 61.182, 46.762, 54.305, 43.193, 40.209, 34.872, 37.822, 47.777, 58.62, 35.494, 57.603, 36.804, 48.327, 34.167, 54.674
1614.695, 71.422, 57.016, 56.562, 64.459, 39.458, 48.124, 57.066, 61.032, 50.877, 52.739, 53.859, 65.054, 73.572, 59.419, 52.93
1616.352, 62.662, 51.27, 61.818, 67.724, 63.708, 64.376, 52.311, 69.287, 50.134, 56.985, 64.114, 57.305, 71.817, 63.67, 49.186
1618.009, 46.902, 43.524, 41.075, 39.99, 48.957, 22.627, 39.555, 50.542, 47.391, 49.23, 52.37, 38.556, 52.062, 40.922, 46.442
1619.665, 58.143, 50.778, 44.332, 50.255, 55.207, 54.879, 56.799, 34.797, 49.647, 52.476, 64.626, 48.806, 65.307, 56.173, 47.698
1621.320, 77.383, 67.032, 68.589, 58.521, 66.456, 60.131, 70.044, 61.052, 78.904, 77.722, 78.881, 81.057, 82.552, 78.425, 78.953
1622.975, 76.623, 41.286, 45.846, 46.786, 54.705, 49.382, 49.288, 53.307, 50.161, 54.967, 67.137, 52.307, 57.798, 51.677, 54.209
1624.629, 59.863, 24.54, 29.103, 36.052, 42.955, 32.634, 23.533, 58.562, 36.417, 32.213, 43.393, 46.558, 44.043, 42.928, 31.465
1626.283, 55.104, 29.794, 7.359, 34.317, 29.204, 36.886, 29.777, 38.817, 24.674, 48.459, 27.649, 23.809, 33.288, 18.18, 34.721
1627.936, 73.344, 50.048, 55.616, 64.582, 74.454, 49.137, 49.021, 70.072, 53.931, 67.704, 68.904, 58.059, 61.533, 71.431, 62.977
1629.589, 65.584, 38.302, 33.873, 50.848, 52.703, 27.389, 42.266, 43.327, 36.188, 31.95, 58.16, 50.31, 53.778, 30.683, 30.233
1631.241, 55.825, 41.556, 37.13, 49.113, 49.953, 55.641, 45.51, 39.582, 44.444, 46.196, 51.416, 52.561, 61.023, 40.934, 40.489
1632.893, 42.065, 49.81, 25.387, 48.379, 41.202, 31.892, 51.755, 55.837, 57.701, 36.441, 66.671, 45.811, 62.268, 59.186, 42.745
1634.544, 49.305, 34.064, 30.644, 34.644, 44.451, 33.144, 18.999, 40.092, 52.958, 45.687, 46.927, 29.062, 36.514, 42.437, 49.001
1636.195, 53.545, 30.318, 40.9, 45.91, 46.701, 46.396, 48.243, 50.347, 61.215, 63.933, 64.183, 42.313, 47.759, 46.689, 54.257
1637.845, 55.786, 61.572, 55.157, 52.175, 47.95, 48.647, 52.488, 54.602, 53.471, 56.178, 61.438, 55.563, 61.004, 44.94, 45.513
1639.494, 63.026, 48.826, 46.414, 49.441, 52.2, 31.899, 49.732, 67.856, 39.728, 46.424, 52.694, 49.814, 61.249, 52.192, 53.769
1641.143, 42.266, 33.08, 24.671, 40.706, 50.449, 34.151, 27.977, 59.111, 30.985, 35.67, 55.95, 39.065, 44.494, 47.443, 49.025
1642.791, 47.506, 45.334, 21.928, 40.972, 48.698, 28.402, 36.221, 49.366, 45.241, 28.915, 39.206, 34.315, 53.739, 39.695, 45.28
1644.439, 50.747, 64.588, 66.185, 74.237, 48.948, 46.654, 59.465, 51.621, 45.498, 52.161, 80.461, 44.566, 60.984, 51.947, 55.536
1646.087, 72.987, 55.842, 49.441, 53.503, 62.197, 42.906, 56.71, 51.876, 62.755, 58.407, 67.717, 61.817, 75.23, 69.198, 56.792
1647.733, 45.227, 32.096, 35.698, 38.768, 36.447, 42.157, 23.954, 29.131, 40.012, 23.652, 52.973, 43.067, 39.475, 36.45, 31.048
1649.380, 49.467, 38.35, 47.955, 32.034, 34.696, 48.409, 43.199, 44.386, 62.268, 52.898, 50.228, 37.318, 51.72, 52.701, 43.304
1651.025, 52.708, 43.604, 16.212, 33.299, 43.945, 19.661, 38.443, 53.641, 44.525, 52.144, 29.484, 29.569, 43.965, 43.953, 36.56
1652.670, 60.948, 31.858, 19.469, 50.564, 47.195, 15.912, 31.687, 48.896, 42.782, 34.389, 44.74, 41.819, 30.21, 30.204, 47.816
1654.315, 69.188, 51.112, 52.726, 51.83, 48.444, 45.164, 61.932, 57.151, 66.038, 60.635, 57.995, 58.07, 67.455, 52.456, 54.072
1655.959, 53.429, 49.366, 53.982, 52.095, 44.694, 41.416, 40.176, 56.406, 40.295, 36.88, 48.251, 37.32, 60.7, 40.707, 46.328
1657.603, 47.669, 45.62, 33.239, 39.361, 40.943, 31.667, 35.421, 47.661, 35.552, 61.126, 47.507, 53.571, 59.946, 49.959, 40.584
1659.246, 50.909, 42.874, 25.496, 56.626, 49.193, 42.919, 21.665, 48.916, 36.809, 36.372, 58.763, 43.822, 55.191, 29.21, 37.84
1660.888, 64.149, 65.128, 51.753, 53.892, 58.442, 61.171, 74.909, 53.171, 63.065, 61.617, 67.018, 52.072, 63.436, 53.462, 75.096
1662.530, 80.39, 69.382, 54.01, 60.157, 63.691, 58.422, 54.154, 50.426, 55.322, 70.863, 73.274, 59.323, 67.681, 73.713, 49.352
1664.171, 54.63, 29.636, 35.267, 30.423, 35.941, 29.674, 40.398, 47.681, 36.579, 40.109, 59.53, 42.574, 41.926, 43.965, 49.607
1665.812, 45.87, 34.89, 33.524, 52.688, 43.19, 43.926, 40.642, 55.936, 42.835, 46.354, 54.785, 52.824, 47.171, 37.217, 57.863
1667.453, 60.11, 40.144, 33.78, 39.954, 40.44, 33.177, 28.887, 47.191, 31.092, 37.6, 36.041, 27.075, 48.416, 42.468, 37.119
1669.092, 76.351, 54.398, 41.037, 53.219, 60.689, 41.429, 42.131, 55.446, 66.349, 55.846, 67.297, 51.326, 63.662, 56.72, 52.375
1670.732, 48.591, 23.652, 39.294, 47.485, 44.938, 36.681, 47.376, 36.701, 46.606, 33.091, 50.552, 45.576, 61.907, 38.971, 31.631
1672.370, 64.831, 63.906, 46.551, 48.75, 48.188, 60.932, 47.62, 53.956, 48.862, 46.337, 68.808, 47.827, 73.152, 50.223, 43.887
1674.008, 40.071, 43.16, 48.808, 43.016, 37.437, 46.184, 37.864, 44.211, 43.119, 33.583, 42.064, 41.078, 52.397, 55.474, 37.143
1675.646, 50.312, 56.414, 33.065, 49.281, 60.687, 43.436, 46.109, 71.466, 49.376, 50.828, 59.32, 56.328, 57.642, 46.726, 46.399
1677.283, 52.552, 39.668, 41.321, 47.546, 43.936, 37.688, 44.353, 63.721, 59.633, 47.074, 52.575, 47.579, 50.887, 43.977, 58.655
1678.920, 49.792, 32.922, 46.578, 49.812, 29.185, 25.939, 51.598, 53.976, 38.889, 53.32, 52.831, 53.83, 40.132, 43.229, 46.911
1680.556, 58.032, 32.176, 40.835, 35.077, 42.435, 19.191, 20.842, 38.231, 33.146, 45.565, 26.087, 36.08, 51.378, 36.48, 34.167
1682.191, 57.273, 43.43, 36.092, 49.343, 66.684, 49.443, 48.086, 57.486, 46.403, 46.811, 62.342, 49.331, 60.623, 56.732, 69.423
1683.826, 62.513, 60.684, 44.349, 77.608, 70.934, 58.694, 54.331, 61.741, 67.659, 51.057, 73.598, 58.581, 68.868, 69.984, 59.678
1685.460, 50.753, 49.938, 47.606, 45.874, 27.183, 40.946, 41.575, 34.996, 42.916, 49.302, 60.854, 39.832, 59.113, 52.235, 43.934
1687.094, 61.994, 49.192, 46.862, 67.139, 57.433, 45.198, 37.82, 54.251, 61.173, 55.548, 76.11, 57.083, 62.358, 51.487, 36.19
1688.727, 46.234, 26.446, 40.119, 47.405, 39.682, 37.449, 45.064, 46.505, 50.43, 45.794, 49.365, 41.333, 50.603, 40.738, 48.446
1690.360, 61.474, 55.7, 55.376, 53.67, 54.931, 57.701, 51.308, 66.76, 65.686, 58.039, 61.621, 60.584, 54.848, 63.99, 60.702
1691.992, 60.714, 45.954, 39.633, 48.936, 53.181, 31.953, 44.553, 59.015, 52.943, 53.285, 56.877, 46.835, 62.094, 66.241, 66.958
1693.624, 48.955, 41.208, 28.89, 43.201, 54.43, 33.204, 41.797, 59.27, 57.2, 54.53, 41.132, 52.085, 47.339, 54.493, 46.214
1695.255, 24.195, 18.462, 32.147, 22.467, 33.68, 25.456, 25.042, 34.525, 24.456, 28.776, 27.388, 20.336, 37.584, 24.744, 20.47
1696.886, 59.435, 40.716, 45.403, 42.732, 42.929, 40.708, 39.286, 46.78, 35.713, 45.022, 49.644, 46.587, 51.829, 57.996, 44.726
1698.516, 74.675, 61.97, 51.66, 58.997, 77.178, 55.959, 49.53, 72.035, 52.97, 62.267, 69.899, 59.837, 78.074, 53.247, 58.982
1700.145, 71.916, 66.224, 44.917, 77.263, 68.428, 60.211, 65.775, 76.29, 68.227, 56.513, 74.155, 62.088, 71.319, 59.499, 65.238
1701.774, 49.156, 53.478, 43.174, 45.528, 44.677, 50.463, 59.019, 63.545, 48.483, 46.759, 59.411, 50.339, 64.564, 44.75, 60.494
1703.403, 49.396, 49.732, 31.431, 32.794, 31.927, 27.714, 41.264, 50.8, 40.74, 51.004, 47.667, 42.589, 50.81, 40.002, 39.75
1705.031, 63.636, 33.986, 45.688, 60.059, 52.176, 47.966, 54.508, 59.055, 63.997, 64.25, 77.922, 53.84, 68.055, 46.254, 70.005
1706.658, 50.877, 41.24, 52.944, 44.325, 52.426, 51.218, 33.752, 56.31, 42.253, 34.496, 56.178, 47.091, 50.3, 43.505, 67.261
1708.285, 59.117, 43.494, 39.201, 51.59, 47.675, 32.469, 38.997, 40.565, 45.51, 60.741, 41.434, 18.341, 56.545, 53.757, 35.517
1709.911, 81.357, 61.748, 54.458, 50.856, 65.924, 50.721, 56.241, 59.82, 53.767, 66.987, 71.689, 42.592, 73.79, 45.008, 44.773
1711.537, 66.598, 62.002, 68.715, 62.121, 82.174, 62.973, 62.486, 72.075, 58.024, 62.233, 73.945, 68.843, 78.035, 59.26, 50.029
1713.162, 50.838, 48.256, 38.972, 54.387, 35.423, 50.224, 51.73, 51.33, 56.28, 37.478, 54.201, 49.093, 74.28, 42.511, 56.285
1714.787, 77.078, 89.51, 70.229, 74.652, 73.673, 55.476, 67.974, 80.585, 79.537, 64.724, 81.456, 70.344, 84.526, 74.763, 82.541
1716.411, 43.318, 34.764, 29.486, 53.918, 48.922, 34.728, 32.219, 54.84, 51.794, 42.97, 56.712, 47.594, 51.771, 40.014, 58.797
1718.034, 31.559, 25.018, 28.742, 29.183, 35.171, 24.979, 31.463, 44.095, 30.051, 33.215, 49.968, 37.845, 29.016, 30.266, 44.053
1719.657, 56.799, 28.272, 41.999, 50.449, 35.421, 27.231, 38.708, 36.35, 39.307, 46.461, 39.224, 37.096, 38.261, 45.517, 41.309
1721.280, 61.039, 49.526, 48.256, 67.714, 59.67, 43.483, 41.952, 60.605, 51.564, 55.707, 64.479, 51.346, 75.506, 60.769, 51.565
1722.902, 46.279, 41.78, 34.513, 40.979, 36.92, 39.734, 27.196, 57.86, 42.821, 37.952, 39.735, 35.597, 52.751, 44.02, 41.821
1724.523, 61.52, 63.034, 41.77, 55.245, 56.169, 45.986, 48.441, 45.115, 53.077, 63.198, 63.991, 51.848, 66.996, 50.272, 47.077
1726.144, 62.76, 56.288, 46.027, 40.51, 48.418, 50.238, 55.685, 61.37, 54.334, 54.444, 74.246, 39.098, 52.242, 66.524, 43.332
1727.764, 43.0, 32.542, 32.283, 52.776, 45.668, 45.489, 49.93, 50.625, 50.591, 34.689, 67.502, 63.349, 50.487, 48.775, 50.588
1729.384, 66.24, 54.796, 56.54, 72.041, 68.917, 60.741, 59.174, 77.88, 77.848, 56.935, 79.758, 61.6, 71.732, 71.027, 74.844
1731.003, 52.481, 42.049, 36.797, 41.307, 39.167, 47.993, 37.418, 50.135, 47.104, 45.181, 54.013, 43.85, 60.977, 57.278, 62.1
1732.622, 59.721, 43.303, 45.054, 39.572, 49.416, 29.244, 30.663, 50.39, 51.361, 62.426, 28.269, 44.101, 48.222, 53.53, 50.356
1734.240, 56.961, 55.557, 43.311, 39.838, 53.666, 34.496, 41.907, 62.645, 49.618, 60.672, 58.525, 48.352, 62.467, 54.781, 48.612
1735.858, 60.201, 53.811, 63.568, 61.103, 50.915, 56.748, 58.151, 64.9, 47.874, 59.917, 64.781, 53.602, 60.713, 58.033, 57.868
1737.475, 55.442, 53.065, 44.824, 55.369, 58.164, 48.999, 46.396, 47.154, 36.131, 47.163, 51.036, 53.853, 64.958, 51.284, 43.124
1739.091, 53.682, 53.319, 30.081, 51.634, 59.414, 34.251, 37.64, 55.409, 55.388, 35.409, 60.292, 45.104, 58.203, 46.536, 54.38
1740.707, 56.922, 46.573, 27.338, 43.9, 47.663, 46.503, 45.885, 51.664, 44.645, 40.654, 56.548, 47.354, 47.448, 45.787, 46.636
1742.323, 49.163, 26.827, 29.595, 29.165, 26.913, 32.754, 49.129, 38.919, 34.901, 36.9, 40.803, 36.605, 41.693, 38.039, 33.892
1743.938, 63.403, 43.081, 40.852, 46.43, 53.162, 34.006, 39.373, 46.174, 55.158, 54.146, 58.059, 65.856, 70.938, 62.29, 61.148
1745.552, 47.643, 39.335, 41.109, 51.696, 51.411, 44.258, 22.618, 42.429, 43.415, 34.391, 51.315, 43.106, 46.183, 48.542, 64.404
1747.166, 56.883, 37.589, 40.365, 36.961, 31.661, 33.509, 24.862, 52.684, 53.671, 54.637, 39.571, 30.357, 47.429, 40.794, 48.659
1748.779, 65.124, 43.843, 37.622, 39.227, 48.91, 31.761, 35.107, 64.939, 52.928, 71.883, 57.826, 39.607, 59.674, 42.045, 49.915
1750.392, 58.364, 51.097, 40.879, 38.492, 60.16, 55.013, 42.351, 53.194, 35.185, 54.128, 57.082, 43.858, 66.919, 45.297, 33.171
1752.004, 52.604, 47.351, 46.136, 48.758, 67.409, 55.264, 51.595, 57.449, 51.442, 50.374, 69.338, 67.109, 63.164, 55.548, 50.427
1753.616, 62.844, 62.605, 46.393, 68.023, 52.658, 42.516, 59.84, 56.704, 65.698, 39.62, 56.593, 49.359, 73.409, 48.8, 62.683
1755.227, 27.085, 32.859, 26.65, 45.289, 37.908, 37.768, 36.084, 35.959, 27.955, 22.865, 58.849, 36.61, 58.654, 40.051, 38.939
1756.838, 50.325, 34.113, 22.906, 40.554, 34.157, 22.019, 15.329, 47.214, 51.212, 40.111, 36.105, 42.861, 41.899, 45.303, 40.195
1758.448, 57.565, 48.367, 50.163, 58.82, 43.407, 47.271, 61.573, 60.469, 43.469, 64.357, 67.36, 50.111, 61.145, 58.554, 52.451
1760.057, 64.805, 52.621, 66.42, 64.085, 39.656, 40.523, 65.817, 63.724, 60.725, 69.602, 57.616, 46.362, 57.39, 59.806, 56.707
1761.666, 58.046, 47.875, 38.677, 66.351, 58.906, 49.774, 52.062, 51.979, 38.982, 59.848, 55.872, 64.613, 67.635, 47.057, 60.963
1763.275, 54.286, 61.129, 42.934, 52.616, 59.155, 33.026, 34.306, 71.234, 40.239, 63.094, 60.128, 51.863, 49.88, 42.309, 69.219
1764.883, 52.526, 44.383, 26.191, 44.882, 44.404, 42.278, 54.551, 50.489, 46.495, 40.339, 54.383, 31.114, 58.125, 51.56, 43.475
1766.490, 64.767, 33.637, 42.448, 46.147, 58.654, 54.529, 48.795, 46.744, 45.752, 57.585, 62.639, 44.365, 54.37, 52.812, 40.73
1768.097, 46.007, 40.891, 44.704, 45.412, 44.903, 51.781, 51.039, 41.999, 55.009, 27.831, 73.895, 62.615, 55.615, 59.064, 49.986
1769.703, 46.247, 41.145, 32.961, 52.678, 47.153, 29.033, 38.284, 48.254, 52.266, 54.076, 49.15, 48.866, 54.861, 52.315, 55.242
1771.309, 65.487, 31.399, 35.218, 44.943, 38.402, 25.284, 40.528, 44.509, 47.522, 55.322, 40.406, 38.117, 42.106, 37.567, 50.498
1772.914, 64.728, 48.653, 36.475, 36.209, 49.651, 27.536, 50.773, 50.764, 40.779, 59.567, 37.662, 37.367, 63.351, 59.818, 49.754
1774.519, 63.968, 55.907, 51.732, 54.474, 62.901, 51.788, 52.017, 73.019, 48.036, 59.813, 66.917, 56.618, 63.596, 51.07, 49.01
1776.123, 56.208, 59.161, 62.989, 63.74, 56.15, 64.039, 52.261, 62.274, 65.292, 53.059, 73.173, 54.869, 60.841, 63.321, 48.266
1777.727, 61.448, 48.415, 41.245, 40.005, 37.4, 36.291, 35.506, 43.529, 39.549, 42.304, 52.429, 36.119, 64.086, 48.573, 40.522
1779.330, 39.689, 38.669, 29.502, 43.271, 53.649, 29.543, 38.75, 50.784, 30.806, 33.55, 54.685, 44.37, 51.331, 41.824, 44.778
1780.932, 56.929, 44.923, 30.759, 52.536, 52.899, 25.794, 52.995, 67.039, 45.063, 57.796, 62.94, 55.62, 56.577, 51.076, 49.034
1782.534, 59.169, 42.177, 41.016, 40.802, 43.148, 42.046, 51.239, 53.294, 55.319, 44.041, 64.196, 42.871, 60.822, 49.327, 51.29
1784.136, 70.409, 33.431, 47.273, 52.067, 47.397, 42.298, 48.483, 52.548, 53.576, 51.287, 63.452, 62.122, 66.067, 51.579, 64.546
1785.737, 47.65, 32.685, 32.53, 48.333, 33.647, 20.549, 27.728, 43.803, 53.833, 42.533, 52.707, 34.372, 55.312, 36.83, 54.802
1787.337, 72.89, 49.939, 45.786, 37.598, 52.896, 42.801, 32.972, 63.058, 53.09, 56.778, 39.963, 35.623, 51.557, 43.082, 63.057
1788.937, 67.13, 41.193, 43.043, 43.864, 44.146, 54.053, 30.217, 46.313, 51.346, 59.024, 65.219, 39.874, 65.802, 49.334, 51.313
1790.536, 58.37, 45.447, 43.3, 52.129, 65.395, 50.304, 35.461, 56.568, 50.603, 44.27, 76.474, 48.124, 64.047, 40.585, 41.569
1792.135, 39.611, 51.701, 40.557, 40.394, 48.644, 43.556, 38.705, 52.823, 34.86, 27.515, 53.73, 55.375, 49.293, 47.837, 42.825
1793.733, 58.851, 46.955, 44.814, 54.66, 49.894, 51.808, 36.95, 43.078, 36.116, 34.761, 64.986, 45.626, 64.538, 46.088, 36.081
1795.331, 58.091, 45.209, 45.071, 38.925, 49.143, 49.059, 50.194, 55.333, 55.373, 54.007, 57.242, 54.876, 63.783, 46.34, 65.337
1796.928, 69.332, 48.463, 57.327, 74.191, 62.393, 40.311, 43.438, 66.588, 67.63, 57.252, 68.497, 73.127, 60.028, 55.591, 62.593
1798.524, 54.572, 46.717, 51.584, 49.456, 37.642, 26.563, 56.683, 72.843, 56.887, 48.498, 60.753, 46.378, 55.273, 52.843, 51.849
1800.120, 65.812, 51.971, 60.841, 57.722, 53.891, 35.814, 49.927, 61.098, 50.143, 51.744, 45.009, 39.628, 65.518, 41.094, 54.105
1801.716, 65.052, 49.225, 39.098, 54.987, 59.141, 47.066, 33.172, 43.353, 49.4, 47.989, 55.264, 56.879, 61.763, 59.346, 65.361
1803.311, 56.293, 75.479, 45.355, 46.253, 59.39, 50.318, 35.416, 72.608, 59.657, 59.235, 64.52, 37.13, 52.009, 63.597, 75.617
1804.905, 62.4, 54.58, 43.45, 52.348, 57.496, 62.419, 46.518, 75.709, 51.749, 45.345, 61.623, 43.227, 67.114, 57.692, 52.71
1806.499, 51.507, 41.68, 48.546, 42.444, 45.602, 43.52, 46.621, 48.809, 49.842, 50.454, 66.726, 60.324, 58.22, 38.786, 43.803
1808.092, 51.615, 40.781, 43.641, 57.539, 52.708, 49.62, 54.723, 47.91, 45.934, 49.564, 71.829, 61.422, 61.325, 54.88, 56.896
1809.685, 65.722, 48.882, 47.737, 52.635, 50.814, 35.721, 52.825, 53.011, 61.027, 45.674, 54.932, 53.519, 60.431, 46.974, 70.989
1811.277, 59.83, 58.982, 44.832, 55.731, 48.92, 31.822, 45.928, 49.111, 61.119, 61.783, 47.035, 45.616, 58.537, 44.068, 67.082
1812.869, 53.937, 58.083, 45.927, 57.826, 58.026, 55.923, 47.03, 60.212, 51.212, 56.893, 51.138, 57.714, 65.642, 61.162, 71.175
1814.460, 74.045, 59.184, 51.023, 53.922, 59.132, 51.024, 49.133, 70.312, 60.304, 56.003, 60.241, 57.811, 59.748, 70.257, 50.268
1816.051, 49.152, 46.285, 51.118, 37.017, 44.238, 29.125, 39.235, 42.413, 47.397, 43.112, 42.344, 46.908, 38.854, 34.351, 47.361
1817.641, 51.26, 45.385, 50.214, 52.113, 64.344, 56.226, 46.337, 50.514, 47.49, 47.222, 58.447, 47.006, 61.959, 43.445, 38.454
1819.231, 65.367, 46.486, 35.309, 34.209, 56.45, 36.327, 40.44, 70.614, 39.582, 48.332, 61.55, 48.103, 65.065, 41.539, 54.547
1820.820, 66.474, 65.587, 37.405, 56.304, 58.556, 46.427, 53.542, 77.715, 65.675, 46.442, 72.653, 60.2, 66.171, 57.633, 55.641
1822.408, 56.582, 47.687, 38.5, 55.4, 31.662, 45.528, 59.644, 56.816, 51.767, 54.551, 56.755, 56.298, 67.276, 59.727, 50.734
1823.996, 51.689, 46.788, 40.595, 46.495, 44.768, 33.629, 35.747, 34.916, 46.86, 37.661, 40.858, 41.395, 57.382, 39.822, 59.827
1825.584, 63.797, 35.889, 35.691, 40.591, 40.874, 28.73, 40.849, 48.017, 47.952, 49.771, 53.961, 38.493, 55.487, 47.916, 46.92
1827.170, 63.904, 64.989, 39.786, 54.687, 58.98, 53.831, 33.951, 69.118, 54.045, 66.88, 61.064, 46.59, 62.593, 60.01, 62.013
1828.757, 66.012, 48.09, 41.882, 53.782, 64.086, 56.932, 38.054, 52.218, 52.137, 52.99, 49.167, 36.687, 58.699, 53.104, 45.106
1830.342, 53.119, 49.191, 34.977, 54.878, 57.192, 38.033, 49.156, 58.319, 48.23, 44.1, 77.27, 56.785, 52.804, 46.198, 22.199
1831.928, 59.226, 47.291, 50.073, 55.973, 58.298, 39.134, 47.258, 51.419, 55.322, 35.209, 71.373, 47.882, 49.91, 52.292, 42.292
1833.512, 60.334, 56.392, 42.168, 55.069, 49.404, 40.234, 49.361, 55.52, 59.415, 44.319, 68.476, 54.979, 67.016, 44.387, 49.385
1835.097, 72.441, 56.493, 53.263, 74.165, 53.51, 38.335, 57.463, 73.621, 69.507, 61.429, 82.579, 66.077, 70.121, 60.481, 72.478
1836.680, 67.549, 58.593, 49.359, 77.26, 63.616, 51.436, 62.565, 63.721, 57.6, 61.539, 71.682, 64.174, 74.227, 68.575, 73.571
1838.263, 43.656, 41.694, 32.454, 47.356, 31.722, 35.537, 31.668, 47.822, 46.692, 53.648, 41.785, 36.271, 49.332, 49.669, 46.664
1839.846, 49.764, 52.795, 45.55, 47.451, 53.828, 44.638, 35.77, 34.923, 46.785, 62.758, 43.888, 50.369, 61.438, 44.763, 63.757
1841.428, 56.871, 48.896, 25.645, 33.547, 48.934, 31.739, 34.872, 38.023, 30.878, 37.868, 55.991, 43.466, 42.544, 46.857, 47.851
1843.009, 59.979, 52.996, 44.741, 48.642, 62.04, 61.84, 51.975, 72.124, 46.97, 48.977, 64.094, 39.564, 49.649, 40.951, 41.944
1844.590, 55.086, 41.097, 32.836, 52.738, 54.146, 53.941, 53.077, 70.224, 46.063, 38.087, 72.197, 49.661, 48.755, 43.046, 44.037
1846.171, 50.193, 33.198, 32.931, 50.834, 26.252, 24.041, 41.18, 52.325, 36.155, 44.197, 59.3, 41.758, 43.861, 36.14, 34.13
1847.750, 72.301, 49.298, 65.027, 66.929, 59.358, 40.142, 59.282, 61.426, 54.248, 52.306, 77.403, 66.856, 68.966, 60.234, 70.223
1849.330, 76.408, 66.399, 66.122, 62.025, 68.464, 48.243, 62.384, 59.526, 70.34, 72.416, 68.506, 65.953, 69.072, 64.328, 84.316
1850.909, 61.516, 52.5, 49.218, 58.12, 50.57, 57.344, 42.487, 71.627, 63.433, 73.526, 62.609, 40.05, 69.177, 53.422, 71.409
1852.487, 51.623, 43.6, 28.313, 38.216, 46.676, 30.445, 49.589, 40.728, 33.525, 48.636, 38.712, 28.148, 52.283, 51.516, 44.502
1854.064, 40.731, 38.701, 42.409, 43.312, 52.782, 60.546, 33.691, 59.828, 49.618, 40.745, 54.814, 42.245, 40.389, 56.611, 35.595
1855.642, 57.838, 44.802, 46.504, 47.407, 51.888, 63.647, 52.794, 50.929, 45.71, 50.855, 63.917, 40.342, 45.494, 47.705, 49.688
1857.218, 65.945, 58.902, 53.599, 68.503, 72.994, 43.748, 54.896, 65.029, 65.803, 51.965, 72.02, 57.44, 75.6, 46.799, 54.781
1858.794, 53.053, 53.003, 25.695, 51.598, 61.1, 26.848, 44.998, 61.13, 44.895, 42.074, 64.123, 53.537, 44.706, 35.893, 50.874
1860.370, 62.16, 58.104, 38.79, 63.694, 50.206, 50.949, 64.101, 64.231, 56.988, 72.184, 60.226, 62.634, 66.811, 51.987, 67.967
1861.945, 61.268, 31.204, 46.886, 54.79, 48.312, 42.05, 56.203, 58.331, 56.08, 58.294, 56.329, 56.732, 76.917, 52.081, 67.06
1863.519, 61.375, 43.305, 47.981, 32.885, 50.418, 52.151, 43.305, 43.432, 49.173, 57.403, 55.432, 54.829, 61.023, 41.176, 56.154
1865.093, 67.483, 50.406, 48.077, 41.981, 51.524, 53.252, 53.408, 48.533, 59.266, 57.513, 65.535, 55.927, 62.128, 67.27, 64.247
1866.666, 55.59, 36.507, 33.172, 47.076, 43.63, 48.353, 23.51, 39.633, 46.358, 53.623, 31.638, 25.024, 45.234, 43.364, 38.34
1868.239, 55.698, 53.607, 39.267, 48.172, 64.736, 49.454, 30.612, 54.734, 39.451, 49.733, 56.741, 48.121, 76.339, 45.458, 45.433
1869.812, 53.805, 51.708, 37.363, 52.268, 43.842, 35.555, 45.715, 54.835, 47.543, 39.842, 53.844, 47.219, 44.445, 48.552, 41.526
1871.383, 63.912, 53.809, 44.458, 62.363, 62.948, 61.655, 39.817, 64.935, 50.636, 45.952, 75.947, 58.316, 55.551, 45.646, 62.619
1872.955, 66.02, 58.909, 53.554, 60.459, 52.053, 47.756, 48.919, 66.036, 64.728, 52.062, 64.05, 56.413, 69.656, 56.741, 63.712
1874.525, 66.127, 42.01, 45.649, 64.554, 56.159, 37.857, 47.022, 63.136, 50.821, 53.171, 63.153, 58.511, 69.762, 43.835, 60.805
1876.095, 46.235, 28.111, 34.745, 34.65, 30.265, 33.958, 39.124, 41.237, 44.913, 44.281, 59.256, 38.608, 42.868, 45.929, 47.898
1877.665, 49.342, 40.211, 45.84, 46.746, 49.371, 43.059, 46.226, 42.338, 62.006, 64.391, 40.359, 50.705, 57.973, 45.023, 41.991
1879.234, 63.45, 53.312, 41.935, 36.841, 45.477, 47.16, 38.329, 43.438, 55.098, 62.5, 56.462, 40.803, 54.079, 57.117, 50.084
1880.802, 65.557, 56.413, 39.031, 44.937, 66.583, 58.261, 47.431, 66.539, 29.191, 40.61, 47.565, 53.9, 62.184, 54.211, 48.177
1882.370, 68.664, 51.513, 39.126, 52.032, 48.689, 50.362, 34.534, 66.64, 52.283, 41.72, 61.668, 41.997, 56.29, 44.306, 41.27
1883.938, 64.772, 58.614, 48.222, 87.128, 69.795, 54.462, 54.636, 69.74, 63.376, 60.83, 82.771, 66.095, 67.396, 61.4, 68.364
1885.505, 60.879, 37.715, 52.317, 59.223, 55.901, 37.563, 58.738, 45.841, 50.468, 61.939, 77.873, 56.192, 62.501, 50.494, 50.457
1887.071, 69.987, 66.815, 68.413, 64.319, 75.007, 49.664, 53.841, 54.941, 65.561, 48.049, 75.976, 66.29, 77.607, 67.588, 59.55
1888.637, 50.094, 43.916, 50.508, 43.415, 49.113, 49.765, 46.943, 58.042, 78.654, 60.159, 70.079, 60.387, 85.713, 65.682, 73.643
1890.202, 52.202, 40.017, 38.603, 45.51, 53.219, 30.866, 42.045, 56.143, 58.746, 64.268, 43.182, 49.484, 66.818, 45.776, 49.736
1891.767, 69.309, 55.118, 34.699, 32.606, 48.325, 45.967, 40.148, 61.243, 40.839, 41.378, 43.285, 43.582, 56.924, 57.871, 44.829
1893.331, 53.416, 53.218, 46.794, 60.701, 52.431, 55.068, 51.25, 53.344, 62.931, 65.488, 56.388, 54.679, 60.029, 63.965, 48.922
1894.895, 49.524, 35.319, 33.89, 44.797, 45.537, 40.169, 42.352, 60.445, 41.024, 37.597, 49.491, 40.776, 53.135, 42.059, 45.015
1896.458, 71.631, 48.42, 51.985, 47.893, 57.643, 36.269, 52.455, 59.545, 45.116, 43.707, 68.594, 43.874, 57.241, 40.153, 43.108
1898.020, 50.739, 48.52, 23.081, 54.988, 57.749, 34.37, 37.557, 54.646, 44.209, 38.817, 51.697, 49.971, 56.346, 41.247, 50.201
1899.582, 56.846, 47.621, 37.176, 59.084, 50.855, 51.471, 36.659, 66.747, 57.301, 46.927, 60.8, 58.068, 67.452, 46.341, 50.294
1901.144, 68.954, 59.722, 55.271, 59.179, 59.961, 49.572, 57.762, 56.847, 52.394, 65.036, 64.903, 69.166, 61.558, 64.435, 72.387
1902.705, 66.061, 46.822, 57.367, 45.275, 52.067, 57.673, 43.864, 52.948, 56.486, 55.146, 64.006, 60.263, 71.663, 58.53, 70.48
1904.265, 70.169, 51.923, 47.462, 45.371, 53.173, 49.774, 48.966, 51.048, 54.579, 60.256, 61.109, 35.36, 63.769, 63.624, 47.574
1905.825, 69.276, 47.024, 49.558, 62.466, 55.279, 45.875, 48.069, 58.149, 58.671, 68.365, 50.212, 40.458, 65.874, 48.718, 57.667
1907.384, 56.383, 41.124, 49.653, 57.562, 52.385, 33.975, 33.171, 65.25, 43.764, 50.475, 69.315, 45.555, 58.98, 52.812, 48.76
1908.943, 64.491, 65.225, 49.749, 58.657, 68.491, 70.076, 62.273, 54.35, 53.856, 47.585, 73.418, 52.653, 64.086, 45.906, 60.853
1910.502, 59.598, 55.326, 48.844, 43.753, 53.597, 47.177, 44.376, 50.451, 63.949, 30.694, 54.521, 56.75, 57.191, 44.0, 50.946
1912.059, 56.706, 36.426, 40.939, 45.849, 45.703, 27.278, 45.478, 59.552, 57.042, 36.804, 56.624, 49.847, 54.297, 54.095, 63.039
1913.616, 65.813, 31.527, 34.035, 50.944, 42.809, 32.379, 45.581, 56.652, 46.134, 65.914, 67.727, 46.945, 64.403, 40.189, 52.132
1915.173, 71.921, 66.628, 50.13, 52.04, 53.915, 44.48, 58.683, 70.753, 59.227, 63.024, 75.83, 64.042, 66.508, 69.283, 75.225
1916.729, 54.028, 38.729, 40.226, 49.135, 44.021, 39.581, 39.785, 55.853, 63.319, 54.133, 52.932, 37.139, 48.614, 55.377, 48.318
1918.285, 54.135, 58.829, 66.321, 54.231, 54.127, 57.682, 52.888, 59.954, 46.412, 38.243, 57.035, 46.237, 57.72, 55.471, 55.411
1919.840, 64.243, 54.93, 46.417, 55.327, 68.233, 51.782, 43.99, 57.055, 46.504, 47.353, 58.138, 50.334, 59.825, 51.565, 49.504
1921.394, 51.35, 42.031, 41.512, 57.422, 60.339, 47.883, 42.092, 71.155, 56.597, 46.462, 60.241, 50.431, 57.931, 60.66, 46.597
1922.948, 68.458, 59.131, 49.607, 76.518, 65.445, 45.984, 55.195, 79.256, 60.689, 54.572, 84.344, 73.529, 89.036, 66.754, 62.69
1924.501, 65.565, 49.232, 54.703, 48.613, 52.551, 31.085, 45.297, 49.357, 62.782, 53.682, 79.447, 57.626, 59.142, 47.848, 45.784
1926.054, 44.673, 34.333, 45.798, 40.709, 35.657, 29.186, 38.399, 35.457, 49.874, 32.791, 65.55, 37.723, 59.248, 50.942, 31.877
1927.607, 64.78, 47.433, 44.894, 47.804, 52.763, 42.287, 42.502, 59.558, 58.967, 49.901, 53.653, 56.821, 58.353, 57.036, 54.97
1929.158, 67.888, 55.534, 46.989, 74.9, 57.869, 44.388, 66.604, 56.658, 58.059, 75.011, 56.756, 51.918, 59.459, 49.13, 61.063
1930.710, 66.995, 75.635, 48.085, 58.996, 58.975, 66.489, 44.706, 81.759, 66.152, 66.121, 55.859, 64.016, 63.565, 60.225, 65.156
1932.260, 67.102, 59.735, 59.18, 68.091, 69.081, 75.589, 51.809, 59.86, 58.244, 59.23, 72.962, 60.113, 67.67, 71.319, 74.249
1933.811, 61.21, 41.836, 48.275, 65.187, 52.187, 35.69, 48.911, 53.96, 56.337, 50.34, 57.065, 52.21, 58.776, 57.413, 57.342
1935.360, 58.317, 56.937, 34.371, 47.282, 47.293, 27.791, 32.013, 49.061, 41.43, 46.45, 61.168, 41.308, 46.881, 43.507, 42.435
1936.909, 66.425, 54.038, 46.466, 60.378, 61.399, 52.892, 56.116, 65.162, 52.522, 64.559, 80.271, 75.405, 69.987, 54.601, 50.528
1938.458, 62.532, 61.138, 38.562, 47.474, 51.505, 25.993, 41.218, 65.262, 63.615, 59.669, 52.374, 54.502, 63.093, 42.695, 68.621
1940.006, 69.64, 63.239, 51.657, 55.569, 44.611, 56.094, 49.32, 55.363, 56.707, 66.779, 50.477, 63.6, 60.198, 48.79, 62.714
1941.553, 62.747, 53.34, 39.753, 38.665, 42.717, 42.195, 40.423, 40.464, 36.8, 39.888, 53.58, 47.697, 66.304, 39.884, 40.807
1943.100, 52.854, 48.44, 56.848, 65.76, 52.823, 37.296, 37.525, 52.564, 55.892, 58.998, 65.683, 47.794, 63.41, 56.978, 44.9
1944.646, 63.962, 55.541, 50.943, 59.856, 49.929, 48.396, 47.627, 58.665, 66.985, 64.108, 63.786, 45.892, 66.515, 67.072, 70.994
1946.192, 77.069, 73.642, 61.039, 75.952, 75.035, 69.497, 57.73, 79.765, 60.077, 78.218, 75.889, 56.989, 70.621, 68.166, 64.087
1947.738, 52.177, 46.742, 37.134, 55.047, 45.141, 37.598, 39.832, 44.866, 38.17, 40.327, 71.991, 41.086, 38.726, 36.26, 45.18
1949.282, 51.284, 44.843, 36.23, 56.143, 57.247, 40.699, 46.935, 69.967, 49.262, 45.437, 72.094, 44.184, 58.832, 35.355, 50.273
1950.827, 83.392, 49.944, 54.325, 57.238, 55.353, 43.8, 60.037, 76.067, 71.355, 60.547, 58.197, 74.281, 82.938, 51.449, 73.366
1952.370, 68.499, 61.044, 46.421, 61.334, 50.459, 49.901, 51.139, 52.168, 55.447, 63.656, 65.3, 63.379, 66.043, 57.543, 55.459
1953.913, 48.607, 48.145, 26.516, 41.43, 35.565, 36.002, 41.242, 48.269, 39.54, 45.766, 42.403, 39.476, 65.149, 40.637, 49.552
1955.456, 49.714, 49.246, 61.611, 50.525, 43.671, 55.103, 39.344, 47.369, 47.632, 46.876, 37.506, 40.573, 53.255, 61.731, 50.645
1956.998, 73.821, 62.346, 75.707, 53.621, 68.777, 66.203, 52.446, 67.47, 59.725, 63.985, 66.609, 64.671, 71.36, 64.825, 66.738
1958.540, 63.929, 62.447, 57.802, 68.716, 72.883, 61.304, 58.549, 55.57, 57.818, 54.095, 64.712, 68.768, 83.466, 58.92, 47.831
1960.081, 89.036, 64.548, 47.898, 67.812, 80.988, 39.405, 56.651, 73.671, 74.91, 75.205, 75.815, 53.865, 85.572, 79.014, 55.924
1961.621, 52.144, 37.649, 30.993, 33.908, 50.094, 35.506, 44.753, 60.772, 45.003, 53.315, 69.918, 41.963, 44.677, 43.108, 50.017
1963.161, 81.251, 70.749, 52.089, 59.003, 59.2, 50.607, 51.856, 57.872, 62.095, 62.424, 76.021, 62.06, 60.783, 57.202, 54.11
1964.700, 76.359, 72.85, 66.184, 64.099, 57.306, 50.708, 50.958, 52.973, 70.188, 48.534, 75.124, 77.157, 91.888, 57.296, 76.203
1966.239, 67.466, 59.951, 57.279, 58.194, 50.412, 51.809, 67.06, 63.074, 63.28, 75.644, 64.227, 62.255, 62.994, 60.39, 68.297
1967.777, 55.573, 53.051, 56.375, 52.29, 57.518, 55.91, 44.163, 62.174, 63.373, 63.753, 61.33, 53.352, 63.1, 63.484, 64.39
1969.315, 74.681, 67.152, 42.47, 63.385, 69.624, 58.01, 57.265, 63.275, 42.465, 53.863, 61.433, 62.449, 67.205, 65.579, 63.483
1970.852, 57.788, 44.253, 39.566, 57.481, 53.73, 36.111, 41.367, 60.375, 48.558, 45.973, 48.536, 28.547, 55.311, 56.673, 35.576
1972.389, 70.896, 51.353, 52.661, 48.577, 54.836, 52.212, 57.47, 62.476, 50.65, 57.082, 61.639, 59.644, 51.417, 65.767, 51.669
1973.925, 74.003, 60.454, 36.757, 49.672, 65.942, 48.313, 58.572, 63.577, 56.743, 45.192, 67.742, 52.742, 68.522, 49.861, 48.762
1975.461, 58.111, 56.555, 26.852, 54.768, 41.048, 33.414, 47.674, 46.677, 40.835, 46.302, 66.845, 49.839, 57.628, 45.955, 46.855
1976.996, 49.218, 31.655, 21.947, 37.863, 31.154, 32.515, 34.777, 60.778, 39.928, 37.412, 48.948, 40.936, 55.733, 22.049, 54.948
1978.530, 53.326, 34.756, 45.043, 37.959, 39.26, 48.616, 36.879, 39.879, 33.02, 41.521, 54.05, 52.034, 51.839, 47.144, 63.041
1980.064, 55.433, 44.857, 59.138, 60.055, 61.366, 55.717, 47.982, 57.979, 52.113, 55.631, 64.153, 49.131, 75.945, 53.238, 45.134
1981.598, 61.54, 50.957, 59.234, 60.15, 61.472, 44.817, 49.084, 65.08, 60.206, 67.741, 62.256, 51.228, 76.05, 61.332, 54.227
1983.130, 72.648, 60.058, 53.329, 55.246, 70.578, 57.918, 47.186, 69.181, 62.298, 70.85, 54.359, 49.326, 64.156, 60.426, 61.32
1984.663, 58.755, 33.159, 28.425, 50.341, 32.684, 41.019, 28.289, 52.281, 40.391, 47.96, 70.462, 32.423, 39.262, 40.52, 34.413
1986.195, 91.863, 72.26, 70.52, 81.437, 83.79, 62.12, 68.391, 96.382, 66.483, 67.07, 84.565, 75.52, 76.367, 76.614, 85.507
1987.726, 55.97, 32.36, 47.615, 44.533, 38.896, 41.221, 44.493, 53.482, 54.576, 51.179, 54.668, 48.618, 44.473, 36.709, 47.6
1989.257, 64.078, 42.461, 50.711, 59.628, 48.002, 41.322, 43.596, 55.583, 56.668, 39.289, 59.771, 64.715, 57.578, 42.803, 55.693
1990.787, 59.185, 44.562, 29.806, 47.724, 46.108, 47.423, 56.698, 40.684, 51.761, 55.399, 73.874, 55.813, 68.684, 54.897, 58.786
1992.316, 44.292, 53.662, 36.902, 55.819, 44.214, 40.524, 38.8, 52.784, 61.853, 48.509, 60.977, 51.91, 56.79, 58.991, 52.879
1993.845, 45.4, 50.763, 38.997, 45.915, 45.32, 51.624, 51.903, 56.885, 51.946, 55.618, 47.08, 47.007, 53.895, 66.085, 61.972
1995.374, 71.507, 77.864, 69.093, 87.011, 71.426, 69.725, 68.005, 82.986, 70.038, 68.728, 77.183, 78.105, 68.001, 86.179, 63.065
1996.902, 59.615, 48.964, 48.188, 53.106, 57.532, 42.826, 52.107, 59.086, 53.131, 45.838, 53.286, 45.202, 48.107, 48.274, 36.158
1998.430, 52.722, 43.065, 26.283, 47.202, 49.638, 30.927, 34.21, 50.187, 40.223, 35.947, 52.389, 40.299, 56.212, 40.368, 38.251
1999.956, 56.83, 42.166, 38.379, 42.297, 40.744, 34.028, 37.312, 46.287, 41.316, 56.057, 58.492, 45.397, 40.318, 36.462, 53.344
2001.483, 59.937, 55.266, 53.474, 52.393, 49.85, 37.129, 49.414, 51.388, 46.408, 29.167, 80.595, 68.494, 51.424, 52.556, 56.437
2003.009, 58.044, 34.367, 45.57, 35.488, 39.956, 38.23, 41.517, 42.489, 56.501, 53.276, 66.698, 48.591, 48.529, 54.65, 38.53
2004.534, 39.11, 42.426, 37.633, 40.547, 41.015, 35.28, 40.584, 44.54, 49.565, 48.33, 43.761, 40.655, 58.589, 47.711, 50.583
2006.059, 55.176, 46.484, 50.697, 52.605, 50.074, 43.33, 51.652, 56.592, 41.629, 67.384, 47.824, 42.72, 63.649, 61.772, 49.636
2007.583, 57.241, 53.543, 34.761, 53.663, 54.133, 50.381, 39.719, 47.644, 42.693, 60.437, 52.888, 44.784, 64.709, 52.832, 47.689
2009.107, 64.307, 41.601, 51.825, 50.721, 53.192, 37.431, 49.787, 71.696, 66.757, 55.491, 49.951, 43.848, 45.769, 63.893, 45.742
2010.630, 59.373, 58.659, 49.888, 45.779, 64.251, 49.481, 50.854, 60.747, 49.821, 62.545, 65.015, 49.912, 54.828, 53.954, 53.795
2012.153, 70.438, 47.718, 48.952, 47.837, 62.31, 42.531, 44.922, 50.799, 48.885, 49.598, 67.078, 58.976, 66.888, 51.014, 47.848
2013.675, 58.504, 41.776, 34.016, 42.895, 30.369, 34.582, 41.99, 46.851, 41.949, 37.652, 53.141, 52.04, 57.948, 33.075, 57.901
2015.196, 66.57, 44.835, 39.08, 43.953, 54.427, 46.632, 38.057, 56.903, 58.014, 59.706, 53.205, 59.104, 64.008, 60.136, 57.954
2016.717, 75.635, 57.893, 65.143, 67.011, 51.486, 63.682, 70.125, 76.955, 62.078, 69.76, 68.268, 78.168, 81.068, 57.196, 57.007
2018.238, 50.701, 37.952, 37.207, 72.069, 56.545, 40.733, 54.192, 46.006, 52.142, 62.813, 56.331, 44.232, 68.128, 51.257, 48.06
2019.758, 57.767, 55.01, 34.271, 62.127, 49.604, 48.783, 46.26, 52.058, 54.206, 64.867, 53.395, 43.296, 59.188, 64.318, 48.113
2021.277, 44.832, 55.069, 47.334, 57.185, 43.663, 43.833, 36.327, 55.11, 41.27, 56.921, 50.458, 34.361, 55.248, 49.379, 60.166
2022.796, 71.898, 47.127, 44.398, 74.243, 67.722, 43.884, 45.395, 62.162, 60.334, 53.974, 74.522, 54.425, 45.307, 57.439, 68.219
2024.314, 86.964, 66.186, 66.462, 69.301, 82.781, 57.934, 64.462, 71.213, 72.398, 55.028, 88.585, 62.489, 72.367, 54.5, 59.272
2025.832, 45.029, 37.244, 49.526, 36.359, 51.84, 32.984, 38.53, 55.265, 40.462, 42.082, 60.648, 42.553, 49.427, 39.561, 46.325
2027.349, 52.095, 25.303, 33.589, 47.417, 50.899, 39.034, 39.597, 41.317, 51.526, 32.135, 60.712, 40.617, 63.487, 45.621, 43.378
2028.866, 54.161, 41.361, 27.653, 40.475, 40.958, 34.085, 39.665, 48.369, 52.59, 47.189, 50.775, 51.681, 65.547, 40.682, 46.431
2030.382, 65.226, 65.419, 53.717, 62.533, 61.017, 66.135, 66.732, 71.42, 58.654, 69.243, 68.838, 61.745, 85.607, 63.743, 68.484
2031.898, 57.292, 49.478, 37.781, 44.591, 48.076, 52.185, 51.8, 65.472, 50.718, 55.296, 36.902, 47.809, 49.667, 52.803, 43.537
2033.413, 53.358, 38.536, 46.844, 50.65, 58.135, 32.236, 42.867, 50.524, 40.782, 44.35, 51.965, 40.873, 57.727, 49.864, 44.59
2034.927, 51.423, 31.595, 27.908, 37.708, 55.194, 20.286, 29.935, 53.576, 30.846, 32.404, 50.029, 41.937, 49.786, 46.925, 29.643
2036.441, 51.489, 48.653, 50.972, 49.766, 58.253, 43.336, 35.003, 56.627, 42.91, 49.457, 62.092, 57.001, 66.846, 49.985, 59.696
2037.955, 69.554, 57.712, 44.035, 59.824, 58.312, 44.387, 57.07, 44.679, 59.975, 56.511, 79.155, 61.066, 74.906, 55.046, 56.749
2039.468, 58.62, 49.77, 65.099, 56.882, 58.37, 52.437, 55.138, 61.731, 65.039, 52.565, 87.219, 62.13, 62.966, 65.107, 47.802
2040.980, 52.686, 45.829, 42.163, 39.94, 47.429, 42.487, 41.205, 42.783, 61.103, 46.618, 60.282, 50.194, 60.026, 33.168, 46.855
2042.492, 51.751, 49.887, 52.227, 60.998, 46.488, 45.537, 58.273, 45.834, 60.167, 59.672, 54.345, 53.258, 71.086, 57.228, 54.908
2044.003, 59.817, 53.946, 46.29, 57.056, 56.547, 48.588, 48.34, 63.886, 44.231, 77.726, 27.409, 57.322, 64.146, 57.289, 44.961
2045.514, 79.883, 67.004, 48.354, 75.114, 72.606, 63.638, 57.408, 70.938, 58.295, 83.779, 73.472, 61.386, 64.206, 72.35, 77.014
2047.024, 38.948, 32.063, 37.418, 43.172, 36.665, 47.688, 31.475, 46.99, 35.359, 34.833, 42.536, 37.45, 44.265, 45.41, 42.067
2048.534, 55.014, 42.121, 30.482, 28.23, 48.724, 36.739, 37.543, 32.041, 50.423, 43.887, 42.599, 51.514, 42.325, 49.471, 44.12
2050.043, 60.08, 50.179, 45.545, 55.288, 65.783, 39.789, 42.61, 55.093, 44.487, 47.94, 71.662, 55.578, 62.385, 47.532, 46.173
2051.551, 72.145, 58.238, 37.609, 49.346, 51.842, 58.839, 44.678, 65.145, 68.551, 49.994, 70.726, 60.642, 75.445, 46.592, 65.226
2053.059, 49.211, 45.296, 37.673, 49.404, 41.901, 46.89, 44.745, 57.197, 48.615, 52.048, 54.789, 59.707, 51.505, 50.653, 75.279
2054.567, 67.277, 44.355, 36.737, 59.462, 44.96, 35.94, 61.813, 51.248, 45.679, 58.101, 49.852, 50.771, 61.565, 39.714, 53.331
2056.074, 53.342, 56.413, 42.8, 65.52, 51.019, 57.99, 49.88, 60.3, 49.743, 49.155, 62.916, 53.835, 68.625, 52.774, 35.384
2057.580, 57.408, 61.472, 44.864, 47.578, 57.078, 30.04, 41.948, 50.352, 58.807, 54.209, 44.979, 50.899, 51.684, 48.835, 45.437
2059.086, 52.474, 42.53, 34.928, 41.636, 46.137, 30.091, 25.016, 29.404, 26.871, 59.262, 51.043, 20.963, 53.744, 37.896, 47.49
2060.592, 57.539, 40.589, 42.991, 44.695, 58.196, 35.141, 24.083, 51.455, 39.936, 29.316, 62.106, 41.027, 53.804, 46.957, 39.543
2062.096, 64.605, 41.647, 47.055, 39.753, 64.255, 58.191, 42.151, 62.507, 58.0, 45.37, 75.169, 53.091, 51.864, 42.017, 54.596
2063.601, 66.671, 53.706, 57.119, 70.811, 61.314, 63.242, 63.218, 70.559, 63.064, 51.424, 62.233, 63.155, 76.924, 62.078, 62.649
2065.104, 70.736, 55.764, 34.183, 44.869, 36.372, 49.292, 57.286, 53.611, 51.128, 42.477, 78.296, 56.219, 71.984, 51.139, 40.702
2066.608, 69.802, 64.823, 55.246, 72.927, 55.431, 42.342, 57.353, 77.662, 65.192, 69.531, 75.359, 60.283, 78.044, 62.199, 75.755
2068.110, 64.867, 50.881, 41.31, 45.985, 35.49, 58.393, 66.421, 57.714, 58.256, 62.585, 60.423, 49.348, 52.104, 44.26, 62.808
2069.612, 26.933, 32.94, 44.374, 59.043, 47.549, 39.443, 28.488, 47.766, 32.32, 41.638, 37.486, 28.412, 35.163, 42.321, 39.861
2071.114, 58.999, 51.998, 61.438, 50.101, 81.608, 54.493, 64.556, 63.818, 55.384, 55.692, 64.55, 49.476, 58.223, 73.381, 61.914
2072.615, 70.064, 53.056, 48.501, 51.159, 61.667, 38.543, 36.623, 45.869, 48.448, 53.746, 72.613, 41.54, 71.283, 45.442, 47.967
2074.115, 65.13, 45.115, 33.565, 27.217, 57.726, 37.594, 41.691, 51.921, 45.512, 41.799, 67.676, 50.604, 38.343, 49.503, 53.02
2075.615, 65.196, 58.173, 40.629, 52.275, 57.785, 41.644, 50.758, 66.973, 53.576, 60.853, 77.74, 61.668, 64.403, 43.563, 42.073
2077.115, 53.261, 37.232, 42.692, 43.333, 43.844, 45.694, 48.826, 56.025, 63.64, 37.907, 62.803, 46.732, 55.463, 56.624, 41.126
2078.614, 59.327, 54.29, 53.756, 54.391, 50.903, 45.745, 61.893, 46.076, 57.704, 59.96, 64.866, 56.796, 58.523, 47.685, 54.179
2080.112, 45.393, 53.349, 44.82, 54.449, 55.962, 40.795, 47.961, 53.128, 45.768, 59.014, 34.93, 47.86, 63.583, 49.746, 58.232
2081.610, 53.458, 42.407, 38.884, 53.507, 50.021, 48.845, 31.029, 55.18, 37.832, 56.068, 53.993, 50.924, 48.642, 51.806, 56.285
2083.107, 64.524, 42.466, 28.947, 40.565, 58.08, 30.896, 38.096, 52.232, 35.897, 45.121, 43.057, 33.988, 45.702, 49.867, 52.338
2084.604, 46.59, 52.524, 51.011, 47.623, 54.139, 41.946, 41.164, 58.283, 53.961, 47.175, 56.12, 45.053, 53.762, 53.928, 55.391
2086.100, 63.655, 51.583, 49.075, 56.681, 58.198, 44.996, 61.231, 66.335, 44.025, 52.229, 63.183, 46.117, 63.822, 61.988, 51.444
2087.596, 74.721, 66.641, 49.139, 57.739, 54.257, 55.047, 52.299, 60.387, 65.089, 49.282, 64.247, 57.181, 60.882, 54.049, 48.497
2089.091, 58.787, 49.7, 36.202, 46.798, 46.315, 45.097, 43.366, 51.439, 62.153, 46.336, 56.31, 52.245, 57.942, 36.11, 60.55
2090.585, 44.852, 45.758, 39.266, 46.856, 54.374, 52.147, 46.434, 56.49, 44.217, 55.39, 49.373, 51.309, 49.002, 38.17, 43.603
2092.079, 39.918, 26.816, 42.33, 53.914, 35.433, 34.197, 37.501, 59.542, 25.281, 39.443, 46.437, 17.373, 51.062, 41.231, 31.656
2093.573, 71.984, 71.875, 61.393, 75.972, 73.492, 63.248, 70.569, 61.594, 64.345, 66.497, 69.5, 56.437, 79.121, 66.292, 67.709
2095.066, 58.049, 59.933, 63.457, 64.03, 60.551, 44.298, 53.636, 63.646, 54.409, 73.551, 46.564, 44.501, 64.181, 71.352, 56.762
2096.558, 73.115, 44.992, 47.521, 51.088, 61.61, 40.348, 52.704, 69.697, 41.473, 68.604, 63.627, 44.565, 68.241, 67.413, 58.815
2098.050, 66.181, 43.05, 45.585, 41.146, 54.669, 44.399, 37.771, 57.749, 52.537, 40.658, 63.69, 53.629, 56.301, 47.474, 49.868
2099.541, 74.246, 50.109, 47.648, 48.204, 46.728, 45.449, 49.839, 52.801, 62.601, 43.712, 67.754, 54.694, 60.361, 57.534, 47.921
2101.032, 86.312, 59.167, 78.712, 75.262, 68.787, 60.499, 56.906, 69.853, 70.665, 57.765, 81.817, 78.758, 74.421, 57.595, 60.974
2102.522, 58.377, 55.226, 46.776, 56.32, 49.846, 54.55, 64.974, 58.904, 60.729, 57.819, 64.88, 46.822, 75.481, 60.656, 49.027
2104.012, 49.443, 48.284, 28.84, 48.378, 51.905, 40.6, 26.042, 47.956, 40.793, 49.873, 53.944, 47.886, 56.54, 45.717, 50.08
2105.501, 29.509, 50.343, 47.903, 56.436, 38.964, 40.65, 52.109, 50.008, 56.858, 57.926, 45.007, 42.95, 56.6, 45.777, 54.133
2106.990, 71.574, 72.401, 67.967, 82.494, 82.023, 50.7, 75.177, 84.06, 77.922, 68.98, 80.071, 67.014, 64.66, 65.838, 64.186
2108.478, 64.64, 43.46, 59.031, 40.552, 49.082, 43.751, 49.244, 55.112, 45.986, 49.034, 62.134, 54.078, 51.72, 53.899, 54.239
2109.965, 60.706, 24.518, 27.095, 33.61, 59.141, 36.801, 26.312, 53.163, 47.05, 37.088, 54.197, 34.142, 57.78, 43.959, 44.291
2111.452, 81.771, 63.576, 42.158, 60.668, 64.2, 49.851, 56.379, 73.215, 57.114, 60.141, 78.261, 67.206, 73.84, 65.02, 65.344
2112.939, 62.837, 47.635, 47.222, 52.726, 55.258, 53.902, 38.447, 59.267, 58.178, 44.195, 85.324, 62.27, 78.9, 62.081, 53.397
2114.425, 68.903, 59.693, 51.286, 57.784, 51.317, 54.952, 49.514, 61.319, 53.242, 42.249, 74.388, 64.334, 62.96, 53.141, 58.45
2115.910, 56.968, 41.752, 43.349, 50.842, 53.376, 37.002, 49.582, 42.37, 51.306, 51.302, 46.451, 58.399, 59.019, 53.202, 31.503
2117.395, 54.034, 57.81, 49.413, 56.901, 44.435, 43.053, 50.649, 54.422, 54.37, 59.356, 39.514, 49.463, 68.079, 56.263, 59.556
2118.879, 51.1, 34.869, 26.477, 39.959, 48.494, 40.103, 36.717, 53.474, 28.434, 62.41, 37.578, 35.527, 57.139, 51.323, 45.609
2120.363, 77.165, 50.927, 43.541, 49.017, 74.553, 53.153, 43.784, 65.526, 63.498, 58.463, 60.641, 46.591, 70.199, 56.384, 56.662
2121.846, 71.231, 58.986, 53.604, 46.075, 58.612, 44.203, 57.852, 62.577, 64.562, 53.517, 67.704, 47.655, 59.259, 60.445, 58.715
2123.329, 84.297, 62.044, 59.668, 59.133, 64.671, 52.254, 57.919, 63.629, 62.626, 47.571, 71.768, 48.719, 64.319, 52.506, 59.768
2124.811, 55.362, 28.103, 29.732, 38.191, 47.73, 47.304, 41.987, 33.681, 44.69, 41.624, 63.831, 44.783, 51.379, 61.566, 46.821
2126.293, 47.428, 47.161, 22.796, 52.249, 40.789, 33.354, 40.055, 53.733, 41.754, 48.678, 53.895, 53.847, 60.439, 37.627, 45.874
2127.774, 51.494, 58.22, 46.859, 68.307, 52.848, 55.405, 57.122, 67.784, 57.819, 53.732, 63.958, 63.911, 76.498, 53.688, 57.927
2129.254, 40.559, 32.278, 38.923, 54.365, 52.907, 41.455, 30.19, 54.836, 40.883, 50.785, 61.021, 51.975, 52.558, 42.748, 39.98
2130.734, 65.625, 54.337, 42.987, 50.423, 50.966, 35.505, 42.257, 54.888, 53.947, 64.839, 53.085, 45.04, 50.618, 46.809, 48.033
2132.214, 53.69, 41.395, 39.05, 48.481, 43.025, 38.556, 38.325, 38.94, 38.011, 64.893, 35.148, 38.104, 48.678, 51.87, 43.086
2133.692, 54.756, 36.453, 21.114, 31.539, 54.084, 43.606, 23.392, 48.991, 41.075, 43.946, 54.211, 37.168, 52.738, 42.93, 49.139
2135.171, 85.822, 56.512, 52.178, 60.597, 65.143, 48.656, 45.46, 59.043, 60.139, 39.0, 71.275, 46.232, 72.798, 48.991, 63.192
2136.649, 66.887, 51.57, 60.242, 54.655, 59.201, 41.706, 48.527, 63.095, 64.203, 55.054, 73.338, 63.296, 55.858, 54.052, 58.245
2138.126, 41.953, 47.629, 48.305, 48.713, 42.26, 46.757, 42.595, 39.147, 35.267, 35.107, 60.402, 47.36, 53.918, 41.112, 48.298
2139.603, 45.019, 55.687, 38.369, 42.771, 47.319, 42.807, 29.662, 46.198, 47.331, 43.161, 58.465, 43.424, 58.977, 47.173, 43.351
2141.079, 54.084, 50.746, 42.433, 49.829, 48.378, 48.857, 39.73, 49.25, 41.395, 64.215, 52.528, 47.488, 61.037, 64.234, 54.404
2142.554, 53.15, 45.804, 54.497, 67.887, 54.437, 48.908, 59.797, 69.302, 59.459, 64.268, 55.592, 47.552, 64.097, 52.295, 56.457
2144.030, 71.216, 40.863, 50.56, 52.945, 57.496, 37.958, 59.865, 62.354, 49.523, 42.322, 50.655, 54.616, 57.157, 60.355, 46.51
2145.504, 63.281, 45.921, 36.624, 47.004, 65.555, 48.008, 42.932, 59.405, 49.587, 53.376, 65.718, 52.681, 58.217, 56.416, 55.563
2146.978, 57.347, 44.98, 36.688, 43.062, 57.614, 39.059, 44.0, 57.457, 53.651, 53.429, 57.782, 55.745, 55.277, 43.477, 52.616
2148.452, 49.413, 39.038, 37.752, 52.12, 57.673, 41.109, 36.068, 59.509, 52.715, 40.483, 61.845, 75.809, 49.337, 52.537, 46.669
2149.925, 56.478, 42.097, 43.815, 51.178, 53.732, 55.159, 46.135, 60.561, 59.78, 35.537, 70.909, 49.873, 70.396, 59.598, 54.722
2151.397, 52.544, 38.155, 51.879, 55.236, 58.791, 38.209, 42.203, 44.612, 50.844, 56.59, 63.972, 60.937, 54.456, 60.659, 42.775
2152.869, 44.61, 44.213, 40.943, 32.294, 24.85, 26.26, 44.27, 28.664, 36.908, 41.644, 32.035, 33.001, 40.516, 40.719, 28.828
2154.340, 61.675, 49.272, 44.006, 52.352, 43.909, 23.31, 53.338, 53.716, 53.972, 64.698, 55.099, 58.065, 58.576, 51.78, 47.881
2155.811, 56.741, 57.33, 43.07, 56.41, 58.968, 48.36, 47.405, 58.768, 48.036, 49.752, 58.162, 47.129, 65.636, 54.841, 53.934
2157.281, 73.807, 65.389, 56.134, 67.468, 74.027, 56.411, 65.473, 75.819, 57.1, 51.805, 69.225, 40.193, 69.696, 77.901, 66.987
2158.751, 50.872, 43.447, 39.198, 55.526, 56.086, 35.461, 45.54, 57.871, 62.164, 37.859, 55.289, 45.257, 62.756, 43.962, 54.04
2160.220, 73.938, 56.506, 61.261, 55.584, 65.144, 64.511, 44.608, 65.923, 49.228, 58.913, 80.352, 54.321, 59.816, 68.023, 57.093
2161.689, 74.003, 53.564, 38.325, 60.642, 57.203, 42.562, 48.675, 51.975, 53.292, 53.966, 58.416, 61.386, 84.875, 61.084, 65.146
2163.157, 67.069, 45.623, 36.389, 65.7, 51.262, 47.612, 47.743, 62.026, 46.356, 55.02, 65.479, 67.45, 73.935, 50.144, 48.199
2164.625, 56.135, 54.681, 45.453, 63.758, 38.321, 55.662, 55.81, 61.078, 61.42, 56.074, 54.542, 59.514, 69.995, 48.205, 49.252
2166.092, 57.2, 59.74, 43.516, 66.816, 56.38, 59.712, 61.878, 60.13, 58.484, 58.127, 67.606, 50.578, 61.055, 47.266, 66.304
2167.558, 71.266, 68.798, 66.58, 53.874, 62.439, 46.763, 56.945, 67.182, 58.548, 76.181, 60.669, 55.642, 68.115, 61.326, 62.357
2169.024, 49.332, 42.857, 34.644, 42.932, 38.498, 27.813, 41.013, 64.233, 40.612, 60.235, 55.732, 38.706, 44.175, 34.387, 45.41
2170.489, 68.397, 33.915, 60.707, 49.99, 66.557, 53.863, 31.081, 56.285, 52.676, 34.288, 68.796, 37.77, 74.235, 59.448, 65.463
2171.954, 68.463, 54.973, 57.771, 50.048, 59.616, 56.914, 48.148, 50.337, 56.741, 41.342, 82.859, 55.834, 76.295, 49.508, 73.516
2173.419, 51.529, 27.032, 27.835, 48.107, 38.675, 27.964, 21.216, 37.389, 43.805, 33.396, 51.923, 43.898, 57.354, 45.569, 27.569
2174.882, 69.594, 55.09, 57.899, 51.165, 36.734, 55.014, 59.283, 56.44, 55.869, 70.449, 70.986, 55.962, 56.414, 60.63, 50.622
2176.346, 69.66, 69.149, 59.962, 61.223, 54.793, 52.065, 45.351, 65.492, 58.933, 64.503, 74.049, 64.027, 72.474, 54.69, 58.675
2177.808, 50.726, 55.207, 36.026, 58.281, 52.852, 40.115, 55.418, 57.544, 47.997, 68.557, 59.113, 49.091, 61.534, 68.751, 47.728
2179.271, 66.791, 52.266, 65.09, 61.339, 67.911, 47.165, 67.486, 64.596, 68.061, 49.61, 62.176, 62.155, 64.594, 59.812, 49.781
2180.732, 62.857, 51.324, 55.154, 53.397, 61.97, 62.215, 61.553, 62.647, 51.125, 46.664, 56.239, 36.219, 59.654, 50.873, 65.834
2182.193, 63.923, 53.383, 56.217, 55.455, 67.029, 48.266, 40.621, 67.699, 55.189, 49.718, 75.303, 66.283, 70.714, 70.933, 57.887
2183.654, 69.988, 58.441, 42.281, 48.513, 69.088, 55.316, 49.688, 73.751, 60.253, 54.771, 75.366, 66.347, 65.773, 56.994, 66.94
2185.114, 48.054, 49.5, 33.345, 45.571, 39.146, 45.366, 27.756, 48.803, 47.317, 39.825, 58.43, 47.411, 50.833, 41.055, 36.993
2186.573, 61.12, 43.558, 44.408, 55.629, 43.205, 53.417, 36.823, 53.854, 51.381, 55.879, 76.493, 57.475, 64.893, 47.115, 59.046
2188.032, 52.185, 47.617, 42.472, 48.687, 39.264, 28.467, 41.891, 39.906, 54.445, 44.932, 52.556, 42.539, 53.953, 30.176, 47.099
2189.491, 67.251, 58.675, 69.536, 59.745, 66.323, 47.517, 66.958, 65.958, 57.509, 74.986, 52.62, 77.603, 59.013, 56.237, 57.152
2190.948, 55.317, 48.734, 39.6, 45.803, 57.382, 54.568, 44.026, 47.01, 50.573, 49.04, 45.683, 60.668, 72.073, 56.297, 65.205
2192.406, 57.382, 42.792, 37.663, 52.861, 63.441, 40.618, 35.094, 46.061, 49.637, 43.093, 60.746, 38.732, 54.133, 56.358, 43.258
2193.863, 63.448, 38.85, 35.727, 47.919, 59.5, 50.668, 51.161, 59.113, 45.702, 41.147, 62.81, 44.796, 56.193, 57.419, 54.311
2195.319, 55.487, 52.906, 54.771, 53.966, 54.547, 52.72, 51.202, 60.159, 67.754, 63.193, 62.839, 46.839, 64.237, 59.463, 47.356
2196.774, 76.525, 76.962, 59.816, 63.014, 77.594, 53.772, 50.242, 68.204, 66.807, 59.24, 85.868, 66.882, 64.281, 62.507, 59.4
2198.230, 60.564, 56.017, 47.86, 63.061, 57.641, 43.823, 52.283, 67.25, 51.859, 70.286, 73.897, 75.925, 65.325, 57.552, 53.445
2199.684, 58.603, 39.073, 40.904, 53.108, 38.688, 49.875, 48.323, 45.296, 37.912, 46.332, 62.927, 55.968, 57.369, 45.596, 48.489
2201.138, 63.642, 52.128, 44.949, 48.155, 49.735, 50.927, 56.364, 68.341, 57.965, 66.378, 54.956, 68.012, 79.414, 49.64, 66.534
2202.592, 64.68, 44.184, 47.993, 51.202, 56.781, 40.979, 62.404, 50.387, 51.017, 44.424, 55.985, 33.055, 54.458, 52.684, 53.579
2204.045, 67.719, 66.24, 54.038, 60.25, 63.828, 44.03, 64.445, 66.432, 53.07, 57.471, 59.014, 60.098, 63.502, 62.729, 56.623
2205.497, 71.758, 53.295, 55.082, 48.297, 62.875, 57.082, 48.485, 69.478, 61.123, 63.517, 69.043, 53.141, 63.546, 56.773, 66.668
2206.949, 59.797, 40.351, 32.126, 35.344, 51.922, 37.134, 33.525, 47.524, 38.175, 41.563, 63.073, 44.184, 61.59, 41.817, 35.713
2208.401, 45.835, 31.407, 25.171, 35.391, 47.969, 33.186, 35.566, 29.569, 44.228, 37.609, 53.102, 34.227, 49.634, 25.861, 36.757
2209.851, 72.874, 46.462, 49.215, 52.438, 56.016, 58.237, 49.606, 44.615, 60.281, 49.656, 59.131, 68.271, 54.679, 41.905, 54.802
2211.302, 64.913, 57.518, 51.259, 52.486, 41.063, 43.289, 49.647, 61.66, 50.333, 62.702, 56.16, 53.314, 61.723, 51.95, 50.846
2212.751, 56.952, 45.573, 61.304, 44.533, 40.11, 32.341, 54.687, 52.706, 52.386, 45.748, 59.189, 57.357, 66.767, 61.994, 54.891
2214.201, 47.99, 33.629, 38.348, 47.58, 54.157, 34.393, 50.728, 60.752, 54.439, 58.794, 47.219, 48.4, 59.811, 48.038, 54.936
2215.649, 67.029, 40.685, 60.392, 58.627, 54.204, 49.444, 69.768, 59.797, 63.491, 61.84, 50.248, 55.443, 60.855, 55.082, 66.98
2217.097, 54.068, 30.74, 39.437, 48.674, 54.251, 43.496, 31.809, 48.843, 46.544, 46.887, 53.277, 46.486, 47.9, 44.127, 47.025
2218.545, 59.107, 54.796, 50.481, 40.722, 51.297, 44.548, 52.849, 39.888, 44.597, 41.933, 64.306, 40.529, 59.944, 56.171, 52.069
2219.992, 61.145, 55.851, 41.525, 44.769, 48.344, 49.6, 32.89, 52.934, 49.649, 49.979, 62.335, 46.573, 51.988, 55.215, 40.114
2221.439, 63.184, 41.907, 28.57, 42.816, 47.391, 35.651, 35.93, 43.98, 40.702, 44.025, 75.364, 46.616, 58.032, 41.259, 40.159
2222.885, 52.223, 34.963, 33.614, 50.863, 50.438, 33.703, 36.971, 62.025, 59.755, 52.072, 68.394, 42.659, 58.076, 50.304, 50.203
2224.330, 81.262, 62.018, 61.658, 55.91, 53.485, 41.755, 65.011, 55.071, 74.807, 58.118, 75.423, 68.702, 58.12, 62.348, 63.248
2225.775, 50.301, 49.074, 48.703, 60.958, 39.532, 40.807, 49.052, 53.116, 48.86, 64.164, 47.452, 56.745, 49.165, 47.392, 38.293
2227.219, 61.339, 57.129, 39.747, 55.005, 56.579, 58.858, 54.092, 42.162, 60.913, 58.21, 57.481, 52.788, 60.209, 67.436, 51.337
2228.663, 59.378, 60.185, 48.791, 61.052, 65.626, 62.91, 57.133, 74.208, 64.965, 56.256, 64.51, 67.832, 77.253, 67.481, 65.382
2230.106, 76.417, 47.241, 48.836, 56.099, 51.673, 46.962, 59.173, 60.253, 56.018, 54.303, 56.54, 35.875, 76.297, 53.525, 61.426
2231.549, 72.456, 59.296, 52.88, 59.147, 75.72, 62.014, 64.214, 69.299, 78.071, 69.349, 73.569, 68.918, 64.341, 57.569, 66.471
2232.991, 50.494, 56.352, 46.924, 45.194, 40.766, 28.065, 43.254, 46.344, 45.123, 45.395, 73.598, 42.961, 54.386, 47.613, 52.516
2234.433, 48.533, 49.408, 36.969, 56.241, 54.813, 49.117, 36.295, 56.39, 46.176, 58.441, 62.627, 68.004, 61.43, 49.658, 48.56
2235.874, 57.572, 46.463, 45.013, 68.288, 54.86, 62.169, 58.335, 61.436, 59.229, 61.488, 63.656, 66.047, 70.474, 62.702, 56.605
2237.315, 61.611, 48.519, 41.057, 52.335, 50.907, 41.221, 47.376, 56.481, 62.281, 51.534, 63.686, 43.091, 52.518, 50.746, 51.649
2238.755, 71.649, 60.574, 57.102, 58.383, 61.954, 62.272, 62.416, 77.527, 64.334, 63.58, 69.715, 52.134, 69.562, 66.79, 63.694
2240.194, 76.688, 56.63, 60.146, 59.43, 73.001, 52.324, 66.457, 64.572, 49.387, 58.626, 62.744, 50.177, 63.606, 58.835, 62.739
2241.633, 45.727, 32.686, 34.19, 32.477, 52.048, 40.376, 42.497, 37.618, 37.439, 41.672, 38.773, 42.22, 45.651, 33.879, 57.783
2243.071, 73.766, 43.741, 48.235, 54.524, 66.095, 61.428, 49.538, 54.664, 58.492, 61.719, 64.802, 47.263, 72.695, 54.923, 56.828
2244.509, 76.804, 58.797, 59.279, 70.571, 62.142, 60.479, 50.578, 63.709, 76.545, 51.765, 78.832, 65.306, 80.739, 57.967, 63.873
2245.947, 61.843, 49.852, 62.323, 34.619, 28.189, 39.531, 41.619, 46.755, 43.597, 40.811, 64.861, 57.35, 56.783, 50.012, 61.917
2247.383, 54.882, 61.908, 48.368, 60.666, 42.235, 40.583, 47.659, 69.8, 51.65, 46.857, 72.89, 61.393, 46.827, 46.056, 55.962
2248.820, 55.921, 43.964, 40.412, 55.713, 56.282, 36.635, 49.7, 53.846, 52.703, 60.904, 57.919, 60.436, 53.872, 43.1, 57.006
2250.255, 78.959, 43.019, 55.456, 72.76, 62.329, 61.686, 71.74, 55.892, 60.755, 73.95, 64.948, 59.479, 69.916, 72.144, 63.051
2251.691, 67.998, 59.075, 58.501, 55.807, 70.376, 51.738, 60.781, 65.937, 66.808, 67.996, 68.977, 58.522, 62.96, 54.189, 62.096
2253.125, 63.037, 55.13, 46.545, 47.855, 68.423, 46.79, 47.821, 58.983, 50.861, 51.042, 67.007, 34.565, 51.004, 50.233, 45.14
2254.559, 54.076, 45.186, 51.589, 48.902, 47.47, 43.842, 40.862, 54.028, 48.913, 42.089, 54.036, 41.609, 53.048, 49.277, 49.185
2255.993, 42.114, 37.242, 27.634, 51.949, 34.517, 40.893, 23.902, 51.074, 43.966, 49.135, 48.065, 50.652, 42.092, 42.321, 32.23
2257.426, 58.153, 58.297, 55.678, 69.996, 53.564, 52.945, 52.943, 53.12, 55.019, 62.181, 69.094, 71.695, 73.137, 61.366, 62.274
2258.858, 69.192, 63.353, 46.722, 66.043, 53.611, 51.997, 58.983, 67.165, 78.071, 57.227, 88.123, 70.738, 73.181, 66.41, 72.319
2260.290, 72.231, 55.408, 56.767, 51.091, 57.658, 47.049, 48.024, 72.211, 57.124, 60.273, 73.153, 50.781, 76.225, 67.454, 55.363
2261.722, 79.269, 58.464, 55.811, 45.138, 46.705, 29.1, 56.064, 54.256, 44.177, 66.32, 52.182, 66.824, 49.269, 48.498, 34.408
2263.153, 60.308, 56.52, 41.855, 58.185, 71.751, 50.152, 43.105, 67.302, 55.229, 52.366, 54.211, 51.868, 60.313, 60.543, 54.453
2264.583, 67.347, 50.575, 44.9, 55.232, 70.798, 58.204, 60.145, 61.348, 43.282, 66.412, 55.24, 55.911, 85.358, 54.587, 69.497
2266.013, 46.386, 23.631, 22.944, 48.279, 35.845, 30.256, 36.186, 42.393, 29.335, 31.458, 36.269, 20.954, 49.402, 28.631, 29.542
2267.442, 67.425, 60.687, 56.988, 54.327, 68.892, 54.307, 49.226, 59.439, 65.387, 45.505, 67.299, 53.997, 65.446, 55.675, 65.586
2268.871, 70.463, 66.742, 61.033, 66.374, 61.939, 41.359, 39.267, 79.484, 67.44, 70.551, 73.328, 78.04, 77.49, 66.72, 69.631
2270.299, 52.502, 49.798, 42.077, 59.421, 46.986, 48.411, 34.307, 46.53, 52.493, 59.597, 53.357, 57.083, 62.534, 56.764, 55.676
2271.726, 66.541, 41.853, 37.121, 54.468, 47.033, 43.463, 52.348, 66.576, 58.545, 49.643, 50.386, 72.127, 69.579, 58.808, 42.72
2273.153, 74.58, 65.909, 60.166, 60.515, 47.08, 56.514, 70.388, 75.621, 55.598, 59.689, 80.415, 56.17, 66.623, 61.852, 71.765
2274.580, 69.618, 46.965, 46.21, 47.563, 57.127, 45.566, 60.429, 57.667, 54.651, 54.736, 60.445, 47.213, 61.667, 36.897, 50.81
2276.006, 51.657, 62.02, 47.254, 52.61, 48.174, 42.618, 56.469, 40.712, 52.703, 53.782, 30.474, 32.256, 54.711, 39.941, 59.854
2277.431, 79.696, 60.076, 65.299, 59.657, 86.22, 61.67, 61.51, 67.758, 65.756, 64.828, 68.503, 81.299, 65.755, 67.985, 64.899
2278.856, 55.735, 51.131, 41.343, 58.704, 68.267, 59.721, 32.55, 42.803, 55.809, 39.874, 66.532, 45.342, 64.799, 44.029, 64.943
2280.281, 65.773, 51.187, 49.387, 63.751, 59.314, 45.773, 45.591, 62.849, 59.861, 51.921, 73.561, 52.386, 66.844, 61.074, 50.988
2281.705, 62.812, 55.243, 38.432, 43.799, 31.361, 30.825, 44.631, 59.895, 57.914, 36.967, 52.591, 57.429, 48.888, 49.118, 45.033
2283.128, 59.851, 66.298, 67.476, 70.846, 65.408, 45.877, 58.672, 75.94, 58.967, 64.013, 84.62, 62.472, 76.932, 62.162, 71.077
2284.551, 67.89, 58.354, 42.52, 52.893, 61.455, 43.928, 60.712, 68.986, 50.019, 66.059, 67.649, 60.515, 65.976, 71.206, 55.122
2285.973, 66.928, 39.409, 36.565, 41.94, 57.502, 46.98, 49.753, 43.031, 50.072, 57.105, 54.678, 42.558, 56.02, 44.251, 52.166
2287.395, 42.967, 39.465, 40.609, 28.987, 38.549, 26.032, 38.793, 43.077, 50.125, 42.152, 47.707, 32.601, 40.065, 28.295, 47.211
2288.816, 57.006, 55.521, 57.653, 48.035, 70.596, 51.084, 42.833, 52.123, 55.177, 44.198, 68.736, 53.645, 62.109, 54.339, 62.256
2290.236, 54.045, 45.576, 50.698, 57.082, 60.643, 41.135, 33.874, 58.168, 59.23, 54.244, 61.766, 46.688, 59.153, 59.383, 52.3
2291.656, 58.083, 36.632, 36.742, 48.129, 41.689, 48.187, 31.914, 42.214, 49.283, 44.29, 67.795, 58.731, 62.197, 55.428, 50.345
2293.076, 67.122, 57.687, 47.786, 63.176, 62.736, 53.239, 46.955, 67.259, 56.335, 45.337, 56.824, 56.774, 60.241, 63.472, 45.39
2294.495, 58.161, 52.743, 59.831, 54.223, 53.783, 39.291, 54.995, 76.305, 67.388, 58.383, 78.853, 62.817, 71.285, 61.516, 57.434
2295.913, 71.2, 70.799, 68.875, 57.271, 67.83, 40.342, 65.036, 69.351, 56.441, 67.429, 65.882, 67.86, 75.33, 71.56, 47.479
2297.331, 63.238, 51.854, 50.919, 47.318, 55.877, 54.394, 68.076, 47.396, 67.493, 58.475, 61.912, 61.904, 65.374, 57.605, 55.523
2298.749, 56.277, 46.91, 52.964, 56.365, 54.924, 49.446, 48.117, 60.442, 55.546, 64.521, 49.941, 42.947, 69.418, 50.649, 70.568
2300.165, 73.316, 51.966, 42.008, 61.412, 68.971, 48.498, 53.157, 44.487, 44.599, 46.568, 56.97, 40.99, 74.462, 57.693, 65.613
2301.582, 44.355, 58.021, 31.052, 56.459, 37.018, 34.549, 25.198, 42.533, 54.651, 45.614, 57.999, 38.033, 48.506, 40.737, 44.657
2302.997, 52.393, 55.077, 47.097, 47.507, 48.065, 38.601, 46.238, 56.579, 53.704, 46.66, 66.028, 56.076, 63.551, 49.782, 55.702
2304.413, 72.432, 50.132, 60.141, 67.554, 56.112, 55.653, 41.279, 64.624, 58.757, 62.706, 74.058, 64.119, 75.595, 62.826, 59.746
2305.827, 68.471, 39.188, 48.185, 47.601, 47.159, 39.705, 60.319, 62.67, 59.809, 66.753, 64.087, 59.163, 65.639, 57.87, 50.791
2307.241, 53.51, 69.244, 39.23, 56.648, 54.205, 51.756, 55.36, 66.715, 51.862, 42.799, 58.116, 63.206, 60.683, 56.914, 36.836
2308.655, 54.549, 50.299, 43.274, 45.695, 42.252, 26.808, 55.4, 68.761, 39.915, 43.845, 49.145, 40.249, 50.727, 39.959, 60.88
2310.068, 61.587, 50.355, 34.318, 45.743, 45.299, 41.86, 41.441, 63.807, 47.967, 50.891, 52.174, 40.292, 53.771, 43.003, 49.925
2311.481, 76.626, 74.41, 61.363, 60.79, 75.346, 63.912, 65.481, 65.852, 62.02, 78.937, 61.204, 57.335, 78.816, 67.047, 66.97
2312.893, 53.665, 38.466, 42.407, 56.837, 51.393, 54.963, 47.522, 47.898, 54.073, 55.984, 46.233, 51.378, 56.86, 41.091, 52.014
2314.304, 68.704, 39.522, 38.451, 44.884, 58.44, 56.015, 50.562, 63.943, 60.125, 53.03, 62.262, 43.421, 79.904, 51.136, 52.059
2315.715, 63.742, 55.577, 48.496, 46.931, 39.487, 42.067, 32.603, 47.989, 61.178, 32.076, 66.291, 50.465, 63.948, 55.18, 37.103
2317.125, 61.781, 47.633, 44.54, 33.979, 37.534, 19.119, 32.643, 52.035, 51.231, 55.122, 64.32, 53.508, 43.992, 45.224, 45.148
2318.535, 52.82, 34.688, 47.584, 48.026, 38.581, 38.17, 40.684, 49.08, 41.283, 50.169, 58.35, 48.551, 50.037, 56.268, 47.193
2319.944, 85.859, 50.744, 58.629, 76.073, 61.628, 52.222, 57.724, 62.126, 67.336, 65.215, 71.379, 61.594, 67.081, 51.312, 56.237
2321.353, 45.897, 40.8, 32.673, 33.12, 41.674, 43.274, 61.765, 36.171, 42.389, 36.261, 43.408, 42.637, 51.125, 44.357, 46.282
2322.761, 47.936, 41.855, 47.718, 52.167, 62.721, 54.326, 40.805, 63.217, 49.441, 41.307, 41.437, 39.68, 60.169, 33.401, 48.327
2324.169, 61.975, 52.911, 58.762, 66.215, 65.768, 53.377, 59.846, 71.263, 64.494, 62.353, 69.466, 57.724, 69.213, 59.445, 60.371
2325.576, 70.014, 48.967, 52.806, 69.262, 66.815, 57.429, 51.886, 49.308, 66.547, 59.4, 68.495, 65.767, 64.257, 55.489, 42.416
2326.982, 59.052, 39.022, 27.851, 51.309, 42.862, 37.481, 43.927, 60.354, 48.599, 46.446, 53.525, 56.81, 49.302, 49.534, 50.46
2328.388, 67.091, 52.078, 51.895, 57.356, 53.909, 49.533, 53.967, 57.399, 52.652, 55.492, 83.554, 58.853, 55.346, 63.578, 53.505
2329.794, 59.13, 52.133, 46.939, 50.403, 53.956, 38.584, 54.008, 60.445, 66.705, 54.538, 72.583, 52.896, 61.39, 70.622, 49.55
2331.199, 67.169, 64.189, 68.984, 65.451, 62.003, 42.636, 53.048, 67.491, 34.757, 66.585, 62.612, 68.939, 65.434, 50.666, 63.594
2332.603, 54.207, 44.245, 38.028, 51.498, 51.05, 40.688, 47.089, 28.536, 48.81, 49.631, 33.641, 38.983, 43.478, 45.711, 41.639
2334.007, 50.246, 39.3, 28.072, 54.545, 54.097, 44.74, 50.129, 45.582, 54.863, 39.677, 48.671, 27.026, 63.523, 40.755, 52.683
2335.411, 63.285, 51.356, 43.117, 39.592, 60.143, 56.791, 49.17, 58.627, 58.915, 50.723, 60.7, 50.069, 74.567, 49.799, 65.728
2336.813, 54.324, 53.411, 32.161, 48.639, 66.19, 39.843, 56.21, 60.673, 49.968, 61.769, 58.729, 48.112, 63.611, 47.843, 48.773
2338.216, 53.362, 64.467, 62.205, 63.687, 62.237, 59.895, 44.251, 61.719, 75.021, 61.816, 69.758, 60.155, 72.655, 51.888, 57.817
2339.617, 51.401, 45.523, 39.25, 58.734, 48.284, 45.947, 37.291, 53.764, 51.073, 47.862, 56.787, 56.198, 61.699, 54.932, 53.862
2341.018, 72.44, 61.578, 37.294, 47.781, 47.331, 26.998, 36.332, 51.81, 47.126, 53.908, 46.817, 63.242, 59.744, 51.976, 37.907
2342.419, 62.479, 40.634, 42.338, 45.828, 46.378, 41.05, 41.372, 44.855, 41.179, 42.954, 54.846, 44.285, 38.788, 55.02, 49.951
2343.819, 53.517, 50.689, 33.383, 40.875, 46.425, 22.102, 47.413, 61.901, 28.231, 60.001, 64.875, 32.328, 56.832, 37.065, 51.996
2345.219, 68.556, 60.745, 60.427, 49.923, 47.472, 49.154, 53.453, 54.947, 52.284, 62.047, 67.904, 43.371, 63.876, 41.109, 55.04
2346.618, 71.595, 39.801, 41.471, 54.97, 64.519, 54.205, 59.494, 50.992, 60.337, 68.093, 52.933, 43.414, 62.92, 58.153, 56.085
2348.016, 45.634, 43.856, 45.516, 56.017, 60.566, 54.257, 54.534, 43.038, 50.389, 52.139, 63.963, 35.457, 57.964, 40.197, 59.13
2349.414, 59.672, 40.912, 37.56, 49.064, 48.613, 38.309, 38.575, 41.083, 59.442, 38.185, 65.992, 39.501, 51.009, 38.242, 38.174
2350.811, 58.711, 56.967, 43.604, 38.111, 35.659, 30.361, 36.615, 60.129, 44.495, 44.232, 66.021, 49.544, 65.053, 51.286, 39.219
2352.208, 54.75, 50.023, 53.649, 60.159, 42.706, 31.412, 41.656, 47.175, 46.547, 43.278, 51.05, 54.587, 46.097, 45.33, 54.263
2353.605, 59.789, 38.079, 50.693, 58.206, 49.753, 51.464, 52.696, 57.22, 46.6, 60.324, 73.079, 45.63, 65.141, 62.374, 58.308
2355.000, 58.828, 51.134, 52.737, 55.253, 43.8, 44.516, 51.737, 53.266, 53.653, 61.37, 52.108, 54.673, 69.185, 51.419, 55.353
2356.396, 49.866, 40.19, 33.782, 47.3, 40.847, 46.568, 42.777, 56.311, 55.705, 53.417, 36.138, 35.716, 49.23, 41.463, 46.397
2357.790, 60.905, 65.246, 57.826, 59.347, 67.894, 68.619, 64.818, 73.357, 62.758, 58.463, 60.167, 56.76, 75.274, 57.507, 58.442
2359.184, 63.944, 49.301, 54.87, 44.395, 46.941, 46.671, 44.858, 58.403, 52.811, 48.509, 69.196, 33.803, 62.318, 48.551, 45.487
2360.578, 52.983, 54.357, 49.915, 50.442, 63.988, 46.723, 39.899, 47.448, 46.863, 50.555, 65.225, 61.846, 66.362, 53.596, 51.531
2361.971, 47.021, 45.412, 34.959, 50.489, 44.035, 31.775, 18.939, 43.494, 54.916, 44.601, 46.254, 52.889, 46.406, 60.64, 50.576
2363.364, 68.06, 50.468, 54.003, 63.536, 64.082, 45.826, 45.98, 78.539, 54.969, 49.648, 89.284, 52.932, 74.45, 56.684, 59.62
2364.756, 47.099, 48.524, 34.048, 49.583, 41.128, 29.878, 33.02, 56.585, 48.021, 44.694, 50.313, 37.975, 51.495, 64.728, 55.665
2366.147, 65.138, 56.579, 72.092, 64.631, 58.175, 56.93, 60.061, 68.631, 48.074, 72.74, 68.342, 61.019, 70.539, 57.773, 56.71
2367.538, 76.176, 47.635, 53.136, 63.678, 64.222, 53.982, 50.101, 65.676, 54.127, 61.786, 56.371, 56.062, 65.583, 63.817, 57.754
2368.928, 68.215, 49.69, 37.181, 53.725, 67.269, 40.033, 68.141, 61.722, 72.179, 56.833, 50.4, 44.105, 46.627, 51.861, 54.799
2370.318, 55.254, 64.746, 51.225, 45.772, 67.316, 50.085, 48.182, 55.767, 48.232, 67.879, 57.43, 46.148, 69.671, 40.905, 50.843
2371.708, 55.293, 62.802, 43.269, 42.819, 49.363, 53.137, 43.222, 51.813, 50.285, 53.925, 47.459, 40.191, 70.716, 42.95, 48.888
2373.096, 64.331, 54.857, 47.314, 49.867, 67.41, 36.189, 46.263, 55.859, 53.337, 52.971, 66.488, 56.234, 46.76, 64.994, 44.933
2374.485, 56.37, 50.913, 52.358, 48.914, 50.457, 44.24, 41.303, 50.904, 52.39, 48.017, 79.517, 61.278, 48.804, 59.038, 56.977
2375.872, 74.409, 65.968, 43.402, 71.961, 65.504, 54.292, 63.344, 73.95, 73.443, 69.064, 71.546, 78.321, 78.848, 80.082, 54.022
2377.259, 60.407, 39.97, 32.395, 52.964, 43.501, 56.292, 45.341, 51.947, 46.435, 52.065, 51.55, 40.32, 58.843, 61.074, 45.023
2378.646, 64.406, 51.972, 39.387, 45.967, 45.499, 40.291, 49.338, 49.944, 42.427, 59.067, 65.553, 48.32, 51.837, 41.066, 44.024
2380.032, 53.404, 46.973, 45.38, 52.97, 58.496, 38.291, 51.335, 43.94, 50.419, 67.068, 54.557, 39.32, 57.832, 39.058, 61.025
2381.417, 70.402, 54.975, 48.372, 67.973, 73.494, 64.291, 51.332, 52.937, 63.412, 51.07, 66.56, 71.319, 66.826, 46.05, 57.026
2382.802, 50.401, 51.977, 40.364, 37.977, 71.491, 42.29, 41.328, 58.934, 50.404, 35.071, 49.564, 35.319, 66.821, 58.042, 50.027
2384.187, 51.399, 49.978, 37.357, 39.98, 30.489, 27.29, 34.325, 42.931, 37.396, 32.073, 65.567, 40.319, 43.816, 36.034, 45.028
2385.571, 55.398, 57.98, 41.349, 58.983, 32.486, 25.289, 31.322, 56.928, 52.388, 39.074, 51.57, 54.318, 56.81, 67.026, 43.029
2386.954, 64.396, 34.981, 47.342, 57.986, 45.483, 51.289, 43.319, 53.925, 51.381, 50.076, 70.574, 61.318, 66.805, 61.018, 57.031
2388.337, 46.394, 31.983, 28.334, 47.989, 40.481, 25.288, 27.316, 49.922, 32.373, 42.077, 42.577, 39.317, 44.799, 36.01, 35.032
2389.719, 55.393, 42.985, 27.327, 37.992, 49.478, 34.288, 46.313, 55.919, 43.365, 58.079, 52.581, 53.317, 58.794, 46.002, 40.033
2391.101, 68.391, 49.986, 55.319, 55.995, 61.476, 57.288, 59.31, 67.916, 67.357, 64.08, 64.584, 63.317, 67.788, 55.994, 59.034
2392.482, 43.389, 38.988, 40.312, 40.998, 48.473, 26.287, 40.307, 41.913, 43.349, 37.082, 48.588, 32.316, 58.783, 27.986, 39.035
2393.863, 50.388, 43.99, 53.304, 54.001, 65.471, 46.287, 44.304, 55.91, 45.342, 56.083, 53.591, 41.316, 59.778, 53.978, 43.036
2395.243, 65.386, 49.991, 43.296, 67.004, 53.468, 34.286, 37.301, 47.907, 57.334, 51.085, 60.594, 62.316, 52.772, 48.97, 56.037
2396.623, 64.385, 56.993, 42.289, 56.007, 53.466, 49.286, 43.298, 58.904, 52.326, 42.086, 67.598, 61.315, 76.767, 60.962, 54.038
2398.002, 59.383, 38.995, 38.281, 52.011, 33.463, 36.286, 49.295, 58.901, 51.318, 47.088, 63.601, 49.315, 61.761, 62.954, 46.039
2399.380, 45.381, 43.996, 39.274, 56.014, 34.461, 43.285, 42.291, 48.898, 44.311, 57.089, 61.605, 56.315, 47.756, 56.946, 52.04
2400.758, 65.38, 53.998, 47.266, 61.017, 54.458, 42.285, 56.288, 51.894, 49.303, 61.091, 49.608, 57.314, 65.75, 42.938, 52.041
2402.135, 67.378, 51.999, 48.259, 59.02, 65.456, 64.284, 73.285, 48.891, 54.295, 60.092, 66.612, 70.314, 58.745, 48.93, 60.042
2403.512, 29.376, 46.001, 25.251, 37.023, 48.453, 26.284, 46.282, 38.888, 41.287, 42.093, 34.615, 35.313, 47.74, 29.922, 43.043
2404.889, 67.375, 77.003, 42.243, 61.026, 56.451, 60.284, 44.279, 67.885, 52.279, 61.095, 64.618, 46.313, 73.734, 58.914, 63.044
2406.264, 47.373, 45.004, 23.236, 35.029, 45.448, 42.283, 31.276, 47.882, 36.272, 37.096, 47.622, 25.313, 44.729, 34.906, 36.045
2407.640, 52.372, 38.006, 50.228, 48.032, 45.446, 41.283, 42.273, 55.879, 50.264, 38.098, 70.625, 49.312, 64.723, 60.898, 53.047
2409.014, 70.37, 50.008, 57.221, 68.035, 45.443, 43.282, 46.27, 71.876, 57.256, 73.099, 68.629, 71.312, 57.718, 61.89, 47.048
2410.389, 64.368, 47.009, 36.213, 42.038, 51.441, 35.282, 35.267, 66.873, 38.248, 58.101, 52.632, 48.312, 57.712, 51.882, 49.049
2411.762, 55.367, 47.011, 31.206, 45.041, 43.438, 48.282, 51.264, 49.87, 54.241, 46.102, 37.636, 43.311, 53.707, 50.874, 46.05
2413.135, 75.365, 67.012, 63.198, 71.044, 83.436, 64.281, 70.261, 68.867, 52.233, 73.104, 76.639, 61.311, 77.702, 65.866, 78.051
2414.508, 55.364, 44.014, 51.19, 45.048, 58.433, 64.281, 48.257, 47.864, 44.225, 61.105, 67.643, 44.31, 67.696, 52.858, 53.052
2415.880, 58.362, 39.016, 39.183, 42.051, 50.431, 51.28, 46.254, 52.861, 54.217, 50.107, 41.646, 55.31, 63.691, 40.85, 46.053
2417.251, 71.36, 66.017, 61.175, 70.054, 86.428, 62.28, 57.251, 74.858, 76.209, 48.108, 72.649, 59.31, 66.685, 65.842, 72.054
2418.622, 62.359, 41.019, 37.168, 46.057, 44.425, 39.28, 40.248, 57.855, 48.202, 48.11, 72.653, 31.309, 66.68, 60.834, 65.055
2419.993, 60.357, 52.021, 41.16, 50.06, 42.423, 37.279, 37.245, 63.851, 47.194, 45.111, 67.656, 60.309, 55.674, 60.826, 59.056
2421.363, 59.355, 24.022, 41.153, 45.063, 47.42, 23.279, 45.242, 47.848, 44.186, 51.113, 57.66, 58.309, 55.669, 55.818, 37.057
2422.732, 58.354, 39.024, 53.145, 58.066, 49.418, 44.278, 38.239, 52.845, 41.178, 58.114, 63.663, 57.308, 42.664, 50.81, 40.058
2424.101, 57.352, 42.025, 29.138, 40.069, 51.415, 48.278, 58.236, 52.842, 57.171, 53.116, 45.667, 52.308, 63.658, 42.802, 58.059
2425.469, 53.351, 50.027, 39.13, 43.072, 42.413, 36.277, 44.233, 48.839, 52.163, 37.117, 45.67, 41.308, 64.653, 42.794, 50.06
2426.837, 70.349, 63.029, 61.122, 60.075, 69.41, 60.277, 64.23, 69.836, 60.155, 54.119, 70.673, 53.307, 62.647, 56.786, 57.062
2428.204, 61.347, 52.03, 60.115, 61.078, 53.408, 50.277, 47.227, 58.833, 66.147, 51.12, 68.677, 64.307, 58.642, 50.778, 53.063
2429.570, 57.346, 46.032, 40.107, 42.082, 53.405, 29.276, 24.223, 66.83, 59.14, 47.122, 41.68, 48.306, 50.637, 44.77, 46.064
2430.936, 58.344, 46.034, 36.1, 45.085, 54.403, 45.276, 37.22, 57.827, 38.132, 41.123, 60.684, 51.306, 58.631, 49.762, 35.065
2432.302, 73.342, 63.035, 34.092, 70.088, 56.4, 49.275, 57.217, 60.824, 61.124, 60.125, 76.687, 68.306, 58.626, 68.754, 52.066
2433.667, 66.341, 75.037, 42.085, 68.091, 50.398, 51.275, 57.214, 64.821, 48.116, 71.126, 67.691, 74.305, 64.62, 73.746, 66.067
2435.031, 65.339, 50.039, 52.077, 52.094, 61.395, 43.275, 38.211, 52.818, 44.108, 57.128, 46.694, 49.305, 50.615, 48.738, 46.068
2436.395, 77.338, 66.04, 53.069, 63.097, 63.393, 57.274, 58.208, 51.815, 68.101, 73.129, 68.698, 64.305, 73.609, 48.73, 65.069
2437.759, 40.336, 56.042, 35.062, 47.1, 57.39, 42.274, 42.205, 49.812, 48.093, 42.131, 31.701, 33.304, 43.604, 36.722, 51.07
2439.122, 42.334, 50.043, 30.054, 49.103, 42.388, 48.273, 34.202, 56.808, 44.085, 47.132, 59.704, 39.304, 69.599, 49.714, 47.071
2440.484, 68.333, 48.045, 34.047, 43.106, 62.385, 39.273, 47.199, 54.805, 49.077, 42.134, 59.708, 40.304, 70.593, 52.706, 47.072
2441.846, 66.331, 51.047, 69.039, 59.109, 58.383, 38.273, 53.196, 76.802, 67.07, 58.135, 71.711, 71.303, 65.588, 61.698, 63.073
2443.207, 53.329, 39.048, 39.032, 40.112, 48.38, 36.272, 24.193, 46.799, 45.062, 60.137, 52.715, 46.303, 48.582, 41.69, 32.074
2444.568, 61.328, 63.05, 39.024, 56.116, 43.378, 45.272, 49.189, 51.796, 47.054, 49.138, 52.718, 51.302, 57.577, 40.682, 55.075
2445.928, 60.326, 57.052, 46.016, 58.119, 60.375, 59.271, 54.186, 53.793, 67.046, 56.14, 63.722, 50.302, 67.571, 54.674, 61.077
2447.287, 63.325, 56.053, 41.009, 67.122, 61.373, 62.271, 57.183, 57.79, 55.038, 57.141, 55.725, 36.302, 64.566, 51.666, 65.078
2448.646, 66.323, 47.055, 57.001, 53.125, 54.37, 40.271, 34.18, 52.787, 50.031, 59.143, 45.728, 41.301, 61.561, 35.658, 50.079
2450.005, 54.321, 44.056, 39.994, 47.128, 59.368, 38.27, 44.177, 54.784, 45.023, 51.144, 59.732, 41.301, 51.555, 40.65, 46.08
2451.363, 50.32, 56.058, 29.986, 52.131, 45.365, 34.27, 56.174, 59.781, 55.015, 26.146, 62.735, 43.301, 57.55, 53.642, 52.081
2452.720, 47.318, 32.06, 42.979, 37.134, 31.362, 23.269, 42.171, 41.778, 40.007, 30.147, 50.739, 41.3, 48.544, 54.634, 58.082
2454.077, 63.317, 47.061, 48.971, 56.137, 30.36, 38.269, 34.168, 38.775, 47.0, 31.149, 50.742, 36.3, 62.539, 47.626, 36.083
2455.434, 70.315, 39.063, 43.964, 55.14, 44.357, 28.269, 39.165, 50.772, 50.992, 65.15, 65.746, 62.3, 57.533, 54.618, 55.084
2456.789, 68.313, 46.065, 58.956, 60.143, 71.355, 63.268, 61.162, 58.769, 42.984, 69.152, 60.749, 64.299, 62.528, 64.61, 76.085
2458.145, 64.312, 57.066, 38.948, 46.146, 62.352, 48.268, 57.159, 67.765, 67.976, 70.153, 56.752, 56.299, 69.523, 60.602, 56.086
2459.499, 69.31, 56.068, 47.941, 59.15, 75.35, 55.267, 64.156, 52.762, 59.968, 52.155, 57.756, 45.298, 72.517, 52.594, 55.087
2460.854, 48.308, 40.069, 55.933, 54.153, 60.347, 52.267, 52.152, 50.759, 56.961, 48.156, 56.759, 45.298, 53.512, 55.586, 58.088
2462.207, 54.307, 51.071, 50.926, 63.156, 59.345, 42.267, 39.149, 53.756, 51.953, 50.158, 59.763, 67.298, 54.506, 35.578, 52.089
2463.560, 63.305, 55.073, 41.918, 64.159, 62.342, 55.266, 39.146, 68.753, 67.945, 70.159, 61.766, 61.297, 70.501, 61.57, 53.09
2464.913, 69.304, 53.074, 45.911, 58.162, 47.34, 56.266, 49.143, 42.75, 60.937, 48.161, 79.77, 56.297, 51.495, 57.562, 55.092
2466.265, 74.302, 56.076, 49.903, 61.165, 55.337, 49.265, 44.14, 63.747, 41.93, 54.162, 67.773, 56.297, 64.49, 67.554, 65.093
2467.617, 63.3, 53.078, 40.895, 51.168, 49.335, 53.265, 49.137, 57.744, 48.922, 56.164, 62.777, 47.296, 58.485, 75.546, 64.094
2468.968, 78.299, 50.079, 49.888, 51.171, 52.332, 61.264, 44.134, 61.741, 44.914, 70.165, 55.78, 73.296, 64.479, 54.538, 49.095
2470.318, 56.297, 50.081, 50.88, 37.174, 63.33, 42.264, 53.131, 56.738, 59.906, 32.167, 52.783, 56.295, 63.474, 48.53, 56.096
2471.668, 54.295, 76.082, 46.873, 61.177, 64.327, 58.264, 50.128, 55.735, 57.898, 61.168, 54.787, 49.295, 57.468, 51.522, 57.097
2473.017, 57.294, 61.084, 44.865, 58.18, 68.325, 35.263, 57.125, 63.732, 57.891, 47.17, 72.79, 39.295, 68.463, 46.514, 62.098
2474.366, 58.292, 41.086, 40.858, 45.184, 58.322, 36.263, 34.122, 57.729, 45.883, 44.171, 68.794, 59.294, 58.457, 49.506, 46.099
2475.714, 52.291, 38.087, 39.85, 49.187, 41.32, 37.262, 38.118, 55.726, 53.875, 55.172, 61.797, 52.294, 44.452, 50.498, 38.1
2477.062, 72.289, 47.089, 47.842, 68.19, 44.317, 56.262, 36.115, 53.722, 55.867, 65.174, 62.801, 75.294, 73.447, 60.49, 53.101
2478.409, 62.287, 49.091, 47.835, 42.193, 50.315, 48.262, 49.112, 57.719, 51.86, 56.175, 56.804, 49.293, 59.441, 58.482, 58.102
2479.756, 60.286, 51.092, 34.827, 67.196, 58.312, 59.261, 44.109, 53.716, 50.852, 50.177, 51.807, 41.293, 61.436, 49.474, 48.103
2481.102, 42.284, 34.094, 43.82, 29.199, 49.31, 49.261, 60.106, 53.713, 42.844, 59.178, 61.811, 34.293, 53.43, 55.466, 45.104
2482.448, 70.282, 51.096, 42.812, 53.202, 62.307, 43.26, 48.103, 64.71, 55.836, 71.18, 53.814, 57.292, 76.425, 48.458, 48.105
2483.793, 56.281, 49.097, 52.805, 63.205, 61.304, 37.26, 40.1, 57.707, 53.829, 58.181, 55.818, 44.292, 44.419, 40.45, 42.106
2485.137, 43.279, 51.099, 29.797, 43.208, 26.302, 38.26, 34.097, 43.704, 45.821, 19.183, 57.821, 44.291, 44.414, 39.442, 43.108
2486.481, 52.278, 53.1, 41.79, 64.211, 49.299, 43.259, 45.094, 65.701, 62.813, 40.184, 71.825, 57.291, 66.409, 54.434, 64.109
2487.824, 75.276, 40.102, 33.782, 44.214, 28.297, 46.259, 23.091, 37.698, 43.805, 41.186, 61.828, 44.291, 56.403, 49.426, 43.11
2489.167, 74.274, 44.104, 44.774, 49.217, 59.294, 51.258, 48.088, 54.695, 60.797, 68.187, 67.831, 60.29, 59.398, 61.418, 52.111
2490.510, 63.273, 64.105, 57.767, 55.221, 49.292, 57.258, 54.084, 59.692, 46.79, 73.189, 63.835, 62.29, 63.392, 55.41, 45.112
2491.851, 61.271, 57.107, 34.759, 62.224, 60.289, 46.258, 43.081, 48.689, 57.782, 57.19, 45.838, 50.29, 57.387, 55.402, 52.113
2493.193, 55.269, 40.109, 50.752, 55.227, 53.287, 45.257, 60.078, 56.686, 54.774, 55.192, 57.842, 39.289, 58.381, 52.394, 45.114
2494.533, 52.268, 57.11, 55.744, 55.23, 65.284, 46.257, 60.075, 74.683, 52.766, 36.193, 70.845, 63.289, 59.376, 43.386, 55.115
2495.874, 74.266, 60.112, 63.737, 71.233, 58.282, 50.256, 59.072, 64.68, 64.759, 57.195, 75.849, 65.289, 61.371, 59.378, 63.116
2497.213, 63.265, 57.113, 43.729, 52.236, 56.279, 59.256, 46.069, 64.676, 62.751, 61.196, 64.852, 60.288, 66.365, 55.37, 60.117
2498.552, 49.263, 46.115, 48.721, 53.239, 56.277, 50.256, 45.066, 58.673, 57.743, 41.198, 64.856, 57.288, 63.36, 63.362, 47.118
2499.891, 70.261, 70.117, 48.714, 63.242, 58.274, 60.255, 54.063, 62.67, 50.735, 69.199, 77.859, 67.287, 74.354, 72.354, 61.119
2501.229, 58.26, 29.118, 40.706, 50.245, 46.272, 40.255, 35.06, 53.667, 46.727, 64.201, 61.862, 43.287, 56.349, 50.346, 50.12
2502.566, 66.258, 52.12, 59.699, 31.248, 58.269, 59.254, 63.057, 56.664, 47.72, 52.202, 47.866, 49.287, 62.344, 52.338, 42.121
2503.903, 59.257, 63.122, 58.691, 58.251, 65.267, 50.254, 68.054, 64.661, 67.712, 57.204, 42.869, 57.286, 62.338, 50.33, 64.123
2505.240, 51.255, 65.123, 40.684, 54.255, 60.264, 39.253, 51.05, 47.658, 52.704, 48.205, 57.873, 43.286, 57.333, 51.322, 56.124
2506.575, 45.253, 40.125, 27.676, 49.258, 43.262, 35.253, 12.047, 41.655, 49.696, 34.207, 45.876, 35.286, 42.327, 35.314, 43.125
2507.911, 76.252, 54.126, 60.668, 61.261, 73.259, 61.253, 62.044, 81.652, 60.689, 64.208, 77.88, 74.285, 84.322, 73.306, 67.126
2509.246, 74.25, 58.128, 52.661, 67.264, 67.257, 58.252, 56.041, 62.649, 57.681, 76.21, 71.883, 67.285, 64.316, 61.298, 62.127
2510.580, 50.248, 34.13, 28.653, 38.267, 38.254, 47.252, 35.038, 36.646, 33.673, 43.211, 41.886, 43.285, 47.311, 36.29, 38.128
2511.913, 52.247, 49.131, 30.646, 36.27, 43.252, 48.251, 49.035, 51.643, 56.665, 49.213, 53.89, 48.284, 61.306, 54.282, 46.129
2513.247, 60.245, 41.133, 52.638, 36.273, 51.249, 40.251, 50.032, 55.64, 40.657, 58.214, 55.893, 34.284, 52.3, 51.274, 40.13
2514.579, 48.244, 37.135, 38.631, 49.276, 50.246, 27.251, 40.029, 49.637, 39.65, 49.216, 45.897, 49.283, 52.295, 42.266, 49.131
2515.911, 53.242, 44.136, 39.623, 45.279, 49.244, 44.25, 44.026, 62.633, 40.642, 49.217, 53.9, 42.283, 46.289, 43.258, 59.132
2517.243, 69.24, 65.138, 63.616, 64.282, 78.241, 56.25, 58.023, 62.63, 65.634, 69.219, 66.904, 63.283, 69.284, 67.25, 56.133
2518.574, 54.239, 54.14, 32.608, 59.285, 47.239, 38.249, 34.02, 52.627, 50.626, 52.22, 59.907, 53.282, 45.278, 46.242, 55.134
2519.904, 69.237, 59.141, 39.6, 68.289, 59.236, 44.249, 44.017, 65.624, 51.619, 54.222, 78.91, 65.282, 71.273, 57.234, 65.135
2521.234, 86.235, 38.143, 48.593, 40.292, 50.234, 57.249, 46.013, 54.621, 56.611, 55.223, 66.914, 50.282, 59.268, 67.226, 51.136
2522.564, 69.234, 41.144, 60.585, 40.295, 52.231, 45.248, 48.01, 60.618, 58.603, 55.225, 65.917, 52.281, 66.262, 55.218, 50.138
2523.892, 62.232, 58.146, 45.578, 41.298, 41.229, 33.248, 44.007, 58.615, 53.595, 49.226, 63.921, 47.281, 57.257, 31.21, 44.139
2525.221, 70.231, 71.148, 47.57, 59.301, 65.226, 55.247, 56.004, 61.612, 67.588, 60.228, 65.924, 53.28, 76.251, 49.202, 53.14
2526.548, 57.229, 49.149, 43.563, 56.304, 70.224, 50.247, 58.001, 81.609, 53.58, 51.229, 59.928, 46.28, 55.246, 65.194, 75.141
2527.876, 81.227, 62.151, 66.555, 65.307, 64.221, 40.247, 51.998, 71.606, 64.572, 56.231, 71.931, 60.28, 64.24, 57.186, 57.142
2529.202, 60.226, 51.153, 44.547, 59.31, 47.219, 41.246, 40.995, 59.603, 65.564, 50.232, 66.935, 54.279, 54.235, 46.178, 53.143
2530.528, 61.224, 36.154, 28.54, 49.313, 54.216, 58.246, 39.992, 55.6, 50.556, 43.234, 57.938, 46.279, 54.23, 52.17, 50.144
2531.854, 48.222, 53.156, 39.532, 44.316, 55.214, 40.245, 30.989, 58.597, 33.549, 61.235, 55.941, 57.279, 63.224, 48.162, 47.145
2533.179, 63.221, 47.157, 40.525, 40.319, 37.211, 37.245, 41.986, 59.594, 41.541, 56.237, 63.945, 59.278, 63.219, 44.154, 38.146
2534.504, 69.219, 46.159, 50.517, 49.323, 49.209, 44.245, 57.983, 56.59, 48.533, 54.238, 43.948, 57.278, 59.213, 46.146, 53.147
2535.828, 69.218, 67.161, 66.51, 66.326, 65.206, 63.244, 67.979, 66.587, 57.525, 57.24, 67.952, 53.278, 65.208, 70.138, 77.148
2537.151, 58.216, 67.162, 61.502, 51.329, 61.204, 24.244, 51.976, 54.584, 56.518, 53.241, 44.955, 61.277, 56.202, 39.13, 46.149
2538.474, 62.214, 59.164, 52.494, 76.332, 56.201, 50.243, 58.973, 63.581, 71.51, 67.243, 71.959, 50.277, 64.197, 60.122, 62.15
2539.796, 62.213, 53.166, 45.487, 64.335, 60.199, 40.243, 55.97, 57.578, 61.502, 61.244, 75.962, 56.276, 49.192, 56.114, 56.151
2541.118, 58.211, 53.167, 39.479, 54.338, 46.196, 31.243, 52.967, 49.575, 40.494, 45.246, 66.965, 49.276, 60.186, 50.106, 49.153
2542.439, 55.21, 44.169, 49.472, 52.341, 45.194, 42.242, 49.964, 46.572, 60.486, 56.247, 57.969, 53.276, 47.181, 52.098, 43.154
2543.760, 51.208, 47.17, 44.464, 46.344, 49.191, 54.242, 31.961, 45.569, 44.479, 48.249, 43.972, 46.275, 59.175, 45.09, 54.155
2545.080, 62.206, 43.172, 47.457, 47.347, 48.188, 47.241, 42.958, 40.566, 47.471, 46.25, 54.976, 31.275, 63.17, 51.082, 42.156
2546.400, 69.205, 55.174, 42.449, 52.35, 55.186, 35.241, 53.955, 65.563, 48.463, 53.252, 63.979, 39.275, 68.164, 39.074, 50.157
2547.719, 51.203, 35.175, 37.441, 44.353, 57.183, 41.24, 40.952, 60.56, 47.455, 54.253, 46.983, 47.274, 54.159, 47.066, 54.158
2549.038, 44.201, 40.177, 37.434, 46.357, 44.181, 39.24, 39.949, 48.557, 43.448, 43.254, 39.986, 35.274, 48.154, 41.058, 52.159
2550.356, 45.145, 48.125, 49.377, 69.294, 60.125, 34.192, 47.902, 52.511, 48.391, 47.2, 48.937, 55.222, 63.105, 47.008, 53.124
2551.673, 91.089, 68.073, 63.321, 75.232, 68.068, 51.144, 65.855, 66.466, 75.334, 53.145, 77.887, 56.171, 69.055, 60.959, 63.089
2552.990, 73.033, 54.022, 55.264, 53.17, 60.012, 58.097, 51.809, 58.421, 53.278, 57.09, 82.838, 60.12, 63.006, 66.909, 74.054
2554.307, 65.977, 38.97, 50.208, 47.107, 37.956, 39.049, 54.762, 50.376, 51.221, 50.035, 65.789, 53.068, 73.957, 52.86, 34.019
2555.622, 66.921, 46.918, 53.151, 50.045, 50.899, 47.001, 45.716, 52.331, 48.165, 52.98, 61.739, 58.017, 60.908, 55.81, 57.984
2556.938, 74.865, 80.866, 55.095, 65.983, 60.843, 52.953, 49.669, 63.285, 69.108, 70.925, 65.69, 54.965, 76.859, 65.761, 51.949
2558.253, 70.809, 54.815, 38.038, 70.921, 63.787, 75.905, 59.623, 60.24, 61.051, 64.87, 62.641, 50.914, 64.81, 54.711, 59.914
2559.567, 56.753, 54.763, 46.982, 62.858, 64.73, 35.857, 45.576, 61.195, 54.995, 55.815, 44.591, 47.862, 60.761, 52.662, 41.879
2560.881, 54.697, 54.711, 48.925, 62.796, 45.674, 39.809, 49.529, 52.15, 49.938, 38.761, 67.542, 51.811, 49.712, 50.612, 54.844
2562.194, 56.641, 54.659, 58.869, 64.734, 55.618, 57.762, 65.483, 63.105, 64.882, 73.706, 63.493, 55.759, 59.663, 50.563, 59.809
2563.506, 48.585, 45.608, 38.812, 48.672, 45.561, 48.714, 49.436, 47.059, 48.825, 46.651, 50.443, 54.708, 56.614, 38.513, 47.774
2564.819, 83.529, 59.556, 48.756, 70.609, 59.505, 59.666, 51.39, 75.014, 56.769, 53.596, 82.394, 62.657, 67.564, 72.463, 61.739
2566.130, 68.472, 57.504, 46.699, 61.547, 41.449, 57.618, 45.343, 62.969, 53.712, 53.541, 78.345, 65.605, 75.515, 66.414, 59.704
2567.441, 76.416, 52.452, 63.643, 73.485, 68.392, 61.57, 63.297, 73.924, 69.655, 70.486, 81.295, 64.554, 79.466, 64.364, 66.669
2568.752, 45.36, 48.401, 44.586, 48.422, 58.336, 46.522, 51.25, 50.879, 45.599, 53.431, 45.246, 48.502, 63.417, 61.315, 39.634
2570.062, 66.304, 74.349, 65.53, 83.36, 94.28, 53.474, 72.203, 72.833, 72.542, 77.376, 67.197, 72.451, 88.368, 58.265, 65.599
2571.371, 49.248, 52.297, 40.473, 57.298, 50.223, 33.427, 53.157, 50.788, 54.486, 60.322, 56.147, 50.399, 43.319, 41.216, 61.564
2572.680, 45.192, 36.245, 22.417, 40.236, 49.167, 41.379, 29.11, 57.743, 38.429, 35.267, 65.098, 39.348, 38.27, 39.166, 39.529
2573.988, 75.136, 48.193, 57.36, 47.173, 56.111, 33.331, 47.064, 50.698, 48.372, 49.212, 55.049, 62.296, 66.221, 59.117, 52.494
2575.296, 65.08, 58.142, 58.304, 49.111, 53.054, 57.283, 51.017, 55.653, 64.316, 55.157, 71.999, 56.245, 72.172, 56.067, 61.459
2576.603, 53.024, 34.09, 37.247, 41.049, 26.998, 49.235, 25.971, 50.607, 47.259, 44.102, 41.95, 39.194, 59.123, 47.018, 48.424
2577.910, 67.968, 56.038, 36.191, 58.987, 53.942, 50.187, 44.924, 54.562, 47.203, 47.047, 54.901, 44.142, 65.074, 65.968, 55.389
2579.216, 69.912, 46.986, 44.134, 35.924, 39.885, 32.139, 49.878, 57.517, 42.146, 46.992, 37.851, 42.091, 66.024, 49.919, 57.354
2580.522, 47.856, 40.935, 43.078, 39.862, 52.829, 41.092, 40.831, 57.472, 63.089, 51.937, 66.802, 30.039, 46.975, 41.869, 40.319
2581.827, 68.8, 57.883, 60.021, 66.8, 81.773, 49.044, 57.784, 73.427, 76.033, 68.882, 63.753, 48.988, 68.926, 67.82, 63.284
2583.131, 67.744, 66.831, 53.965, 61.737, 60.717, 44.996, 52.738, 44.381, 66.976, 44.828, 63.703, 45.936, 68.877, 60.77, 60.249
2584.435, 60.687, 40.779, 32.908, 27.675, 48.66, 42.948, 43.691, 45.336, 46.92, 37.773, 56.654, 50.885, 56.828, 38.721, 43.214
2585.739, 57.631, 33.728, 38.852, 34.613, 42.604, 38.9, 46.645, 65.291, 49.863, 51.718, 73.604, 40.834, 58.779, 50.671, 72.179
2587.042, 65.575, 50.676, 43.795, 45.551, 38.548, 43.852, 50.598, 72.246, 46.807, 50.663, 72.555, 48.782, 64.73, 55.622, 56.144
2588.344, 80.519, 64.624, 42.739, 68.488, 55.491, 41.804, 64.552, 65.201, 50.75, 53.608, 75.506, 58.731, 71.681, 51.572, 53.109
2589.646, 58.463, 51.572, 41.682, 60.426, 46.435, 42.757, 38.505, 60.155, 50.693, 62.553, 62.456, 36.679, 70.632, 51.523, 41.074
2590.947, 65.407, 47.521, 37.626, 64.364, 49.379, 20.709, 49.458, 57.11, 56.637, 46.498, 43.407, 37.628, 57.583, 46.473, 36.039
2592.248, 60.351, 47.469, 48.569, 61.302, 55.322, 43.661, 49.412, 52.065, 53.58, 48.443, 63.358, 59.576, 44.533, 50.424, 53.004
2593.548, 60.295, 44.417, 50.513, 38.239, 51.266, 44.613, 57.365, 49.02, 58.524, 62.389, 63.308, 49.525, 48.484, 56.374, 52.969
2594.848, 80.239, 68.365, 67.456, 71.177, 70.21, 63.565, 63.319, 75.975, 83.467, 85.334, 74.259, 82.473, 80.435, 75.325, 95.934
2596.147, 51.183, 47.313, 29.4, 41.115, 38.153, 35.517, 27.272, 49.929, 45.41, 30.279, 56.21, 41.422, 59.386, 49.275, 48.899
2597.446, 50.127, 40.262, 34.343, 34.052, 42.097, 38.469, 31.226, 49.884, 34.354, 36.224, 59.16, 61.371, 64.337, 50.226, 51.864
2598.744, 72.071, 46.21, 49.287, 49.99, 53.041, 57.422, 51.179, 70.839, 57.297, 52.169, 57.111, 48.319, 57.288, 61.176, 56.829
2600.041, 53.015, 54.158, 48.23, 61.928, 70.984, 46.374, 56.132, 68.794, 72.241, 72.114, 70.062, 69.268, 85.239, 52.127, 76.794
2601.338, 39.959, 63.106, 57.174, 54.866, 60.928, 37.326, 45.086, 49.749, 39.184, 46.059, 46.012, 35.216, 59.19, 42.077, 23.759
2602.635, 56.902, 49.055, 53.117, 46.803, 47.872, 42.278, 52.039, 48.703, 47.128, 52.004, 47.963, 40.165, 51.141, 39.028, 50.724
2603.931, 59.846, 57.003, 45.061, 58.741, 59.815, 55.23, 54.993, 55.658, 57.071, 62.95, 44.914, 41.113, 54.092, 47.978, 52.689
2605.226, 65.79, 45.951, 46.004, 55.679, 56.759, 51.182, 41.946, 64.613, 52.014, 48.895, 71.864, 61.062, 49.043, 50.928, 59.654
2606.521, 78.734, 50.899, 49.947, 51.617, 60.703, 45.134, 48.9, 57.568, 52.958, 54.84, 60.815, 69.01, 72.993, 61.879, 58.619
2607.815, 46.678, 34.848, 38.891, 45.554, 31.646, 43.087, 38.853, 42.523, 43.901, 45.785, 56.766, 43.959, 45.944, 46.829, 48.584
2609.109, 61.622, 55.796, 52.834, 66.492, 62.59, 45.039, 40.806, 61.477, 60.845, 51.73, 63.716, 59.908, 62.895, 64.78, 56.549
2610.402, 41.566, 29.744, 15.778, 27.43, 38.534, 26.991, 29.76, 33.432, 34.788, 29.675, 40.667, 15.856, 45.846, 35.73, 33.513
2611.695, 70.51, 53.692, 48.721, 50.367, 49.477, 47.943, 48.713, 57.387, 50.731, 58.62, 52.618, 58.805, 59.797, 53.681, 66.478
2612.987, 50.454, 59.641, 53.665, 64.305, 67.421, 49.895, 47.667, 60.342, 60.675, 62.565, 59.568, 54.753, 67.748, 42.631, 61.443
2614.278, 44.398, 46.589, 30.608, 50.243, 47.365, 37.847, 39.62, 42.297, 44.618, 42.511, 41.519, 48.702, 44.699, 38.582, 43.408
2615.569, 62.342, 50.537, 41.552, 42.181, 52.308, 47.799, 57.574, 54.251, 53.562, 33.456, 45.47, 49.65, 62.65, 36.532, 57.373
2616.860, 47.286, 35.485, 39.495, 41.118, 36.252, 44.752, 33.527, 43.206, 47.505, 46.401, 60.42, 44.599, 60.601, 51.483, 50.338
2618.150, 53.23, 41.433, 35.439, 45.056, 37.196, 42.704, 34.481, 64.161, 43.448, 51.346, 71.371, 48.547, 63.552, 64.433, 67.303
2619.439, 69.174, 47.382, 51.382, 53.994, 64.139, 51.656, 55.434, 54.116, 59.392, 64.291, 68.322, 56.496, 82.502, 57.384, 46.268
2620.728, 54.117, 48.33, 43.326, 48.932, 47.083, 26.608, 28.387, 38.071, 51.335, 48.236, 52.272, 49.445, 52.453, 57.334, 40.233
2622.017, 60.061, 49.278, 57.269, 62.869, 50.027, 49.56, 42.341, 66.025, 53.279, 59.181, 54.223, 40.393, 70.404, 48.285, 50.198
2623.304, 55.005, 47.226, 18.213, 45.807, 64.97, 39.512, 30.294, 45.98, 52.222, 41.126, 41.174, 42.342, 49.355, 39.235, 46.163
2624.592, 60.949, 41.175, 47.156, 35.745, 60.914, 48.464, 54.248, 51.935, 52.166, 63.071, 69.124, 62.29, 62.306, 50.186, 60.128
2625.878, 58.893, 40.123, 43.1, 53.683, 55.858, 45.417, 40.201, 59.89, 68.109, 67.017, 63.075, 55.239, 51.257, 62.136, 56.093
2627.165, 64.837, 40.071, 61.043, 44.62, 46.801, 47.369, 42.155, 66.845, 61.052, 61.962, 73.026, 46.187, 61.208, 59.087, 65.058
2628.450, 45.781, 43.019, 21.987, 47.558, 37.745, 17.321, 29.108, 42.799, 36.996, 31.907, 35.976, 45.136, 48.159, 59.037, 37.023
2629.735, 60.725, 46.968, 42.93, 51.496, 39.689, 47.273, 39.061, 51.754, 56.939, 41.852, 80.927, 65.084, 70.11, 54.988, 52.988
2631.020, 71.669, 55.916, 53.874, 62.433, 55.633, 35.225, 64.015, 75.709, 62.883, 80.797, 73.878, 52.033, 67.061, 64.938, 59.953
2632.304, 58.613, 78.864, 41.817, 62.371, 50.576, 40.177, 48.968, 65.664, 54.826, 56.742, 57.828, 49.982, 67.012, 53.889, 65.918
2633.587, 55.557, 60.812, 49.761, 45.309, 57.52, 43.129, 33.922, 51.619, 44.769, 45.687, 51.779, 50.93, 54.962, 40.839, 32.883
2634.870, 54.501, 38.761, 33.704, 46.247, 31.464, 42.082, 31.875, 53.573, 49.713, 38.632, 35.73, 26.879, 39.913, 40.79, 42.848
2636.153, 55.445, 42.709, 34.648, 46.184, 51.407, 38.034, 36.829, 49.528, 62.656, 46.578, 43.68, 50.827, 43.864, 44.74, 45.813
2637.435, 43.389, 36.657, 20.591, 27.122, 40.351, 45.986, 41.782, 45.483, 36.6, 41.523, 59.631, 36.776, 41.815, 44.691, 50.778
2638.716, 56.332, 37.605, 50.535, 43.06, 44.295, 35.938, 39.735, 33.438, 38.543, 49.468, 51.581, 48.724, 46.766, 45.641, 42.743
2639.997, 45.276, 29.553, 34.478, 52.998, 33.238, 27.89, 35.689, 44.393, 37.486, 37.413, 37.532, 36.673, 44.717, 32.592, 30.708
2641.277, 59.22, 50.502, 35.422, 49.935, 55.182, 37.842, 49.642, 49.347, 61.43, 49.358, 58.483, 54.621, 68.668, 54.542, 40.673
2642.557, 69.164, 50.45, 41.365, 50.873, 51.126, 27.795, 33.596, 53.302, 38.373, 48.303, 58.433, 30.57, 61.619, 52.493, 39.638
2643.836, 72.108, 68.398, 53.309, 65.811, 58.069, 46.747, 55.549, 61.257, 50.317, 62.248, 66.384, 57.519, 57.57, 54.443, 65.603
2645.115, 51.052, 37.346, 42.252, 51.748, 56.013, 36.699, 33.503, 45.212, 49.26, 56.193, 49.335, 44.467, 50.521, 56.394, 45.568
2646.393, 65.996, 40.295, 41.196, 42.686, 64.957, 56.651, 42.456, 55.167, 39.204, 38.139, 49.285, 49.416, 60.471, 45.344, 45.533
2647.670, 56.94, 41.243, 43.139, 40.624, 47.9, 26.603, 30.409, 42.121, 46.147, 45.084, 46.236, 39.364, 41.422, 48.294, 37.498
2648.947, 60.884, 26.191, 34.083, 41.562, 40.844, 33.555, 42.363, 49.076, 44.09, 32.029, 68.187, 48.313, 57.373, 42.245, 54.463
2650.224, 57.828, 34.139, 41.026, 44.499, 36.788, 37.507, 47.316, 48.031, 41.034, 51.974, 68.137, 50.261, 66.324, 51.195, 60.428
2651.500, 69.772, 55.088, 31.97, 49.437, 34.731, 30.46, 41.27, 37.986, 36.977, 46.919, 61.088, 49.21, 57.275, 41.146, 38.393
2652.775, 58.716, 52.036, 55.913, 60.375, 47.675, 44.412, 47.223, 65.94, 68.921, 64.864, 68.039, 60.158, 65.226, 56.096, 41.358
2654.050, 70.66, 61.984, 45.857, 48.313, 53.619, 59.364, 48.177, 66.895, 57.864, 68.809, 45.989, 49.107, 54.177, 52.047, 50.323
2655.324, 60.604, 64.932, 43.8, 69.25, 60.562, 62.316, 55.13, 58.85, 63.807, 59.754, 61.94, 67.056, 64.128, 66.997, 67.288
2656.598, 63.547, 50.881, 52.744, 51.188, 45.506, 48.268, 53.084, 66.805, 56.751, 49.699, 62.891, 62.004, 56.079, 47.948, 47.253
2657.871, 52.491, 30.829, 53.687, 43.126, 45.45, 42.22, 58.037, 42.76, 58.694, 42.645, 56.841, 44.953, 43.03, 49.898, 51.218
2659.144, 66.435, 60.777, 57.631, 64.063, 58.393, 51.172, 66.99, 64.714, 69.638, 53.59, 69.792, 48.901, 67.981, 72.849, 54.183
2660.416, 75.379, 56.725, 42.574, 42.001, 54.337, 44.125, 40.944, 62.669, 51.581, 44.535, 71.743, 60.85, 60.931, 54.799, 67.148
2661.688, 63.323, 56.673, 51.518, 73.939, 62.281, 35.077, 44.897, 55.624, 54.525, 55.48, 75.693, 62.798, 80.882, 62.75, 62.113
2662.959, 34.267, 49.622, 14.461, 35.877, 38.224, 36.029, 28.851, 41.579, 23.468, 40.425, 47.644, 30.747, 40.833, 28.7, 52.078
2664.229, 57.211, 54.57, 43.405, 56.814, 49.168, 51.981, 30.804, 57.534, 57.411, 53.37, 54.595, 52.695, 68.784, 65.651, 56.043
2665.499, 61.155, 47.518, 53.348, 45.752, 65.112, 46.933, 35.758, 62.488, 54.355, 54.315, 51.545, 54.644, 59.735, 56.601, 43.008
2666.769, 53.099, 31.466, 41.292, 45.69, 50.055, 36.885, 40.711, 46.443, 41.298, 38.26, 41.496, 33.593, 43.686, 50.552, 28.973
2668.038, 50.043, 42.415, 36.235, 44.628, 49.999, 28.837, 38.664, 43.398, 43.242, 40.206, 58.447, 32.541, 40.637, 44.502, 51.938
2669.306, 33.987, 26.363, 32.178, 26.565, 50.943, 39.79, 44.618, 40.353, 40.185, 41.151, 52.397, 35.49, 37.588, 39.453, 46.903
2670.574, 41.931, 35.311, 30.122, 44.503, 37.886, 39.742, 32.571, 36.308, 46.128, 50.096, 53.348, 43.438, 45.539, 26.403, 43.868
2671.841, 81.875, 69.259, 64.065, 80.441, 74.83, 60.694, 68.525, 89.262, 86.072, 77.041, 81.299, 76.387, 83.49, 79.354, 77.833
2673.108, 59.818, 50.208, 32.009, 42.378, 43.774, 37.646, 34.478, 50.217, 41.015, 52.986, 44.249, 30.335, 67.44, 49.304, 40.798
2674.374, 50.762, 43.156, 38.952, 47.316, 41.718, 37.598, 32.432, 47.172, 45.959, 55.931, 48.2, 37.284, 54.391, 48.255, 36.763
2675.640, 61.706, 44.104, 40.896, 51.254, 52.661, 44.55, 46.385, 51.127, 35.902, 52.876, 54.151, 48.232, 51.342, 44.205, 37.728
2676.905, 53.65, 33.052, 31.839, 53.192, 60.605, 47.502, 44.338, 42.082, 40.845, 51.821, 41.101, 29.181, 36.293, 45.156, 43.693
2678.169, 54.594, 37.001, 36.783, 36.129, 48.549, 33.455, 31.292, 31.036, 28.789, 31.767, 47.052, 37.13, 47.244, 38.106, 37.658
2679.434, 63.538, 56.949, 55.726, 47.067, 51.492, 54.407, 52.245, 57.991, 71.732, 43.712, 69.003, 71.078, 59.195, 49.057, 46.623
2680.697, 62.482, 48.897, 36.67, 55.005, 45.436, 35.359, 67.199, 58.946, 64.676, 39.657, 67.953, 50.027, 66.146, 47.007, 84.588
2681.960, 45.426, 45.845, 32.613, 52.943, 33.38, 41.311, 41.152, 44.901, 41.619, 49.602, 66.904, 45.975, 51.097, 45.958, 50.553
2683.222, 67.37, 56.793, 52.557, 58.88, 57.323, 49.263, 43.106, 66.856, 55.563, 49.547, 64.855, 53.924, 74.048, 54.908, 62.518
2684.484, 79.314, 52.742, 61.5, 58.818, 56.267, 53.215, 47.059, 71.81, 63.506, 67.492, 61.805, 54.872, 78.999, 59.859, 37.483
2685.746, 61.258, 45.69, 28.444, 52.756, 46.211, 37.167, 33.013, 47.765, 52.449, 48.437, 41.756, 38.821, 60.95, 39.809, 27.448
2687.007, 52.202, 49.638, 27.387, 35.693, 49.154, 47.12, 47.966, 43.72, 57.393, 63.382, 49.707, 46.769, 51.9, 46.759, 40.413
2688.267, 62.146, 57.586, 54.331, 45.631, 58.098, 41.072, 55.919, 60.675, 58.336, 33.327, 60.657, 56.718, 52.851, 49.71, 66.378
2689.527, 77.09, 51.535, 49.274, 43.569, 49.042, 54.024, 66.873, 45.63, 68.28, 51.273, 53.608, 64.667, 67.802, 52.66, 62.343
2690.786, 42.033, 43.483, 28.218, 44.507, 32.985, 40.976, 35.826, 44.584, 50.223, 38.218, 55.558, 39.615, 47.753, 49.611, 43.308
2692.044, 37.977, 37.431, 33.161, 33.444, 29.929, 22.928, 26.78, 45.539, 37.166, 29.163, 41.509, 45.564, 50.704, 38.561, 39.273
2693.303, 48.921, 46.379, 36.105, 48.382, 37.873, 36.88, 35.733, 53.494, 43.11, 67.108, 63.46, 46.512, 49.655, 50.512, 59.238
2694.560, 60.865, 52.328, 43.048, 59.32, 42.816, 41.832, 57.687, 54.449, 46.053, 67.053, 72.41, 52.461, 60.606, 55.462, 44.203
2695.817, 54.809, 46.276, 37.992, 57.258, 65.76, 50.785, 30.64, 57.404, 43.997, 50.998, 45.361, 32.409, 56.557, 41.413, 39.168
2697.074, 58.753, 30.224, 48.935, 45.195, 62.704, 37.737, 48.593, 55.358, 44.94, 43.943, 36.312, 51.358, 47.508, 43.363, 38.133
2698.330, 62.697, 50.172, 51.879, 30.133, 52.647, 52.689, 37.547, 44.313, 53.884, 44.888, 49.262, 35.306, 39.459, 43.314, 56.098
2699.585, 34.641, 39.121, 24.822, 32.071, 44.591, 37.641, 48.5, 33.268, 46.827, 37.834, 59.213, 55.255, 44.409, 38.264, 54.063
2700.840, 53.585, 35.069, 45.766, 59.009, 57.535, 47.593, 44.454, 51.223, 49.77, 33.779, 66.164, 66.204, 63.36, 43.215, 64.028
2702.094, 78.529, 65.017, 45.709, 65.946, 62.478, 61.545, 65.407, 66.178, 68.714, 73.724, 82.114, 61.152, 78.311, 70.165, 79.993
2703.348, 55.473, 39.965, 53.653, 54.884, 56.422, 51.497, 47.361, 66.132, 51.657, 56.669, 56.065, 49.101, 66.262, 59.116, 53.958
2704.601, 46.417, 41.913, 32.596, 56.822, 47.366, 37.45, 29.314, 57.087, 39.601, 59.614, 55.016, 43.049, 64.213, 56.066, 29.923
2705.854, 44.361, 48.862, 29.54, 59.759, 44.309, 30.402, 34.267, 50.042, 44.544, 62.559, 50.966, 45.998, 57.164, 42.017, 43.888
2707.106, 80.305, 51.81, 50.483, 53.697, 72.253, 55.354, 44.221, 60.997, 65.487, 65.504, 67.917, 53.946, 60.115, 60.967, 64.853
2708.358, 63.248, 54.758, 57.427, 54.635, 73.197, 64.306, 56.174, 57.952, 59.431, 69.449, 75.868, 52.895, 69.066, 61.918, 67.818
2709.609, 84.192, 72.706, 65.37, 65.573, 78.14, 70.258, 48.128, 78.906, 69.374, 52.395, 71.818, 81.843, 70.017, 60.868, 69.783
2710.860, 54.136, 40.655, 51.314, 34.51, 48.084, 47.21, 51.081, 49.861, 46.318, 50.34, 73.769, 54.792, 62.968, 46.819, 61.748
2712.110, 71.08, 54.603, 55.257, 81.448, 58.028, 67.162, 81.035, 67.816, 75.261, 70.285, 95.72, 71.741, 90.919, 58.769, 105.713
2713.359, 55.024, 51.551, 40.201, 60.386, 51.971, 43.115, 51.988, 51.771, 59.204, 63.23, 61.67, 59.689, 61.869, 70.72, 63.678
2714.608, 83.881, 63.407, 59.06, 65.242, 75.828, 69.969, 53.836, 77.62, 73.063, 70.087, 76.521, 69.544, 83.712, 62.574, 56.521
2715.856, 70.737, 50.264, 57.919, 64.097, 48.685, 41.823, 45.685, 58.468, 59.921, 72.945, 48.372, 43.398, 58.555, 47.428, 47.364
2717.104, 49.593, 52.12, 36.778, 41.953, 50.541, 40.677, 34.533, 48.317, 50.779, 56.802, 40.222, 39.253, 67.398, 45.282, 33.206
2718.352, 79.45, 63.976, 58.637, 61.809, 70.398, 62.531, 56.382, 69.166, 81.638, 62.659, 85.073, 74.107, 80.241, 60.136, 78.049
2719.598, 77.306, 68.832, 59.496, 60.664, 70.254, 76.385, 75.23, 66.014, 74.496, 63.517, 82.923, 59.962, 68.084, 57.99, 68.892
2720.845, 76.162, 58.689, 54.356, 54.52, 55.111, 48.24, 71.079, 63.863, 64.354, 47.374, 80.774, 60.817, 66.926, 66.844, 71.735
2722.090, 80.019, 63.545, 59.215, 63.376, 59.968, 58.094, 51.927, 66.712, 64.212, 61.231, 71.625, 63.671, 73.769, 68.698, 65.578
2723.335, 58.875, 35.401, 46.074, 37.231, 35.824, 26.948, 55.776, 58.561, 51.071, 46.089, 59.475, 53.526, 60.612, 45.552, 62.421
2724.580, 62.731, 48.257, 44.933, 61.087, 39.681, 37.802, 49.624, 43.409, 44.929, 68.946, 80.326, 54.38, 71.455, 55.406, 58.264
2725.824, 82.588, 73.114, 49.792, 78.943, 74.537, 60.656, 63.473, 82.258, 60.787, 75.803, 60.177, 67.235, 82.298, 80.26, 59.107
2727.068, 65.444, 63.97, 55.651, 60.799, 66.394, 55.511, 39.321, 67.107, 57.645, 57.661, 61.027, 63.09, 62.14, 65.114, 46.949
2728.311, 50.3, 58.826, 39.511, 48.654, 56.251, 30.365, 41.17, 36.956, 53.504, 36.518, 36.878, 37.944, 47.983, 35.968, 23.792
2729.553, 62.157, 56.682, 43.37, 55.51, 62.107, 67.219, 51.018, 56.804, 66.362, 60.375, 62.728, 73.799, 66.826, 49.822, 77.635
2730.795, 75.013, 52.538, 44.229, 71.366, 79.964, 54.073, 72.866, 63.653, 66.22, 62.233, 67.579, 65.653, 73.669, 60.676, 82.478
2732.037, 70.869, 48.395, 51.088, 58.221, 59.82, 51.927, 49.715, 67.502, 64.078, 56.09, 78.43, 55.508, 68.512, 69.53, 76.321
2733.277, 67.726, 41.251, 47.947, 52.077, 48.677, 41.781, 51.563, 46.35, 53.937, 59.947, 59.28, 46.362, 66.354, 60.384, 56.164
2734.518, 59.582, 44.107, 41.806, 51.933, 50.534, 20.636, 54.412, 45.199, 44.795, 61.805, 48.131, 35.217, 49.197, 53.237, 34.007
2735.757, 68.438, 51.963, 42.666, 48.789, 61.39, 47.49, 41.26, 74.048, 65.653, 68.662, 64.982, 62.072, 63.04, 51.091, 57.85
2736.997, 55.295, 55.82, 37.525, 49.644, 47.247, 53.344, 45.109, 54.897, 46.511, 45.52, 50.832, 54.926, 56.883, 49.945, 58.693
2738.235, 84.151, 76.676, 57.384, 68.5, 75.103, 59.198, 55.957, 68.745, 76.37, 73.377, 76.683, 54.781, 79.726, 63.799, 65.535
2739.474, 63.008, 42.532, 41.243, 32.356, 48.96, 50.052, 50.806, 58.594, 46.228, 46.234, 58.533, 44.635, 59.569, 62.653, 56.378
2740.711, 60.864, 49.388, 41.102, 56.211, 54.817, 47.906, 39.654, 69.443, 57.086, 68.092, 61.384, 54.49, 67.411, 56.507, 57.221
2741.948, 68.72, 31.245, 40.961, 53.067, 38.673, 29.761, 62.503, 58.292, 47.944, 49.949, 69.235, 54.344, 69.254, 43.361, 64.064
2743.185, 55.577, 60.101, 52.821, 76.923, 72.53, 68.615, 68.351, 60.14, 64.803, 62.806, 91.085, 65.199, 74.097, 68.215, 79.907
2744.421, 66.433, 55.957, 44.68, 62.778, 55.386, 48.469, 51.199, 55.989, 61.661, 68.664, 80.936, 52.054, 71.94, 65.069, 60.75
2745.656, 66.289, 58.813, 53.539, 49.634, 59.243, 43.323, 32.048, 56.838, 55.519, 66.521, 63.786, 60.908, 70.783, 48.923, 46.593
2746.891, 85.146, 71.67, 61.398, 64.49, 64.1, 62.177, 55.896, 80.686, 66.378, 75.378, 69.637, 61.763, 65.625, 67.777, 58.436
2748.125, 73.002, 73.526, 49.257, 59.346, 67.956, 64.031, 63.745, 72.535, 69.236, 69.236, 63.488, 67.617, 66.468, 75.631, 60.278
2749.359, 70.858, 58.382, 59.116, 48.201, 71.813, 60.886, 56.593, 63.384, 72.094, 44.093, 59.338, 52.472, 56.311, 57.485, 68.121
2750.593, 48.715, 35.238, 46.976, 51.057, 45.669, 43.74, 30.442, 45.233, 46.952, 45.95, 66.189, 51.326, 55.154, 50.339, 65.964
2751.825, 58.571, 39.095, 45.835, 47.913, 50.526, 36.594, 60.29, 53.081, 54.811, 48.808, 58.04, 45.181, 55.997, 56.193, 45.807
2753.057, 55.427, 38.951, 40.694, 51.768, 64.383, 37.448, 43.139, 54.93, 55.669, 38.665, 56.89, 62.036, 55.839, 49.047, 51.65
2754.289, 59.284, 55.807, 44.553, 54.624, 38.239, 29.302, 42.987, 58.779, 50.527, 55.522, 68.741, 49.89, 75.682, 35.901, 57.493
2755.520, 66.14, 56.663, 35.412, 65.48, 57.096, 59.156, 38.836, 60.628, 40.385, 59.38, 80.591, 49.745, 71.525, 47.755, 54.336
2756.751, 41.996, 49.52, 29.271, 35.336, 43.952, 39.011, 16.684, 64.476, 37.244, 48.237, 48.442, 44.599, 44.368, 49.609, 35.179
2757.981, 82.853, 69.376, 49.131, 48.191, 68.809, 62.865, 37.533, 78.325, 56.102, 50.094, 75.293, 60.454, 63.211, 66.463, 69.022
2759.210, 66.709, 62.232, 71.99, 81.047, 60.666, 53.719, 57.381, 74.174, 65.96, 69.952, 61.143, 68.308, 61.054, 60.317, 58.864
2760.439, 53.566, 39.088, 40.849, 50.903, 43.522, 56.573, 57.229, 39.022, 52.818, 45.809, 44.994, 46.163, 49.896, 51.171, 45.707
2761.668, 37.422, 25.945, 23.708, 48.758, 51.379, 37.427, 42.078, 42.871, 39.677, 38.666, 49.845, 39.018, 60.739, 36.025, 52.55
2762.896, 58.278, 47.801, 46.567, 62.614, 59.235, 42.281, 60.926, 47.72, 51.535, 48.524, 69.695, 38.872, 49.582, 42.879, 48.393
2764.123, 59.135, 53.657, 46.426, 52.47, 55.092, 40.136, 31.775, 65.569, 54.393, 48.381, 65.546, 36.727, 73.425, 54.733, 66.236
2765.350, 49.991, 48.513, 40.286, 36.326, 38.949, 32.99, 33.623, 62.417, 49.251, 45.239, 42.396, 31.581, 58.268, 43.587, 29.079
2766.576, 59.847, 66.369, 51.145, 59.181, 58.805, 56.844, 43.472, 70.266, 60.11, 55.096, 67.247, 59.436, 60.11, 54.441, 56.922
2767.802, 64.704, 59.226, 44.004, 52.037, 47.662, 62.698, 51.32, 55.115, 49.968, 67.953, 57.098, 52.291, 53.953, 55.295, 53.765
2769.027, 53.56, 44.082, 20.863, 45.893, 70.518, 43.552, 45.169, 49.964, 43.826, 66.811, 67.948, 42.145, 58.796, 66.149, 49.607
2770.252, 59.416, 45.938, 51.722, 29.748, 55.375, 32.406, 42.017, 50.812, 52.684, 48.668, 43.799, 49.0, 54.639, 68.003, 49.45
2771.476, 65.273, 50.794, 52.581, 61.604, 56.232, 46.261, 43.866, 60.661, 58.543, 39.525, 51.65, 50.854, 63.482, 53.857, 55.293
2772.699, 50.129, 37.651, 47.441, 58.46, 40.088, 22.115, 53.714, 53.51, 54.401, 36.383, 51.5, 37.709, 56.325, 44.711, 46.136
2773.922, 52.985, 55.507, 32.3, 49.315, 35.945, 35.969, 44.562, 44.358, 55.259, 47.24, 69.351, 48.563, 69.167, 42.565, 61.979
2775.145, 53.842, 35.363, 35.159, 48.171, 60.801, 34.823, 42.411, 60.207, 49.117, 48.097, 54.201, 37.418, 47.01, 41.419, 42.822
2776.367, 59.698, 38.219, 28.018, 36.027, 36.658, 37.677, 29.259, 44.056, 48.976, 51.955, 50.052, 38.273, 46.853, 37.273, 33.665
2777.588, 51.554, 47.076, 28.877, 38.883, 44.515, 38.531, 18.108, 35.905, 34.834, 38.812, 38.903, 38.127, 57.696, 52.127, 31.508
2778.809, 50.411, 33.932, 10.736, 32.738, 45.371, 31.386, 31.956, 39.753, 28.692, 28.669, 40.753, 36.982, 35.539, 35.981, 36.351
2780.030, 50.267, 46.788, 40.596, 43.594, 51.228, 42.24, 45.805, 46.602, 49.551, 47.527, 50.604, 53.836, 58.381, 54.835, 49.193
2781.249, 44.123, 34.644, 36.455, 41.45, 40.084, 35.094, 34.653, 32.451, 28.409, 35.384, 60.455, 36.691, 35.224, 36.689, 40.036
2782.469, 53.98, 46.501, 44.314, 39.305, 53.941, 43.948, 63.502, 57.3, 57.267, 54.241, 64.305, 52.545, 54.067, 54.543, 49.879
2783.687, 46.836, 53.357, 40.173, 46.161, 50.798, 37.802, 56.35, 59.148, 52.125, 42.099, 66.156, 63.4, 42.91, 51.397, 66.722
2784.905, 51.693, 39.213, 26.032, 40.017, 21.654, 30.657, 22.199, 44.997, 33.984, 26.956, 45.006, 39.255, 52.753, 25.251, 41.565
2786.123, 55.549, 49.069, 34.891, 51.873, 58.511, 51.511, 45.047, 52.846, 39.842, 65.813, 67.857, 50.109, 71.595, 56.105, 43.408
2787.340, 49.405, 35.926, 31.751, 39.728, 48.367, 39.365, 25.896, 53.695, 31.7, 41.671, 49.708, 39.964, 39.438, 39.959, 31.251
2788.557, 54.262, 51.782, 45.61, 50.584, 57.224, 31.219, 44.744, 44.543, 62.558, 50.528, 46.558, 43.818, 53.281, 48.813, 49.094
2789.773, 46.118, 52.638, 62.469, 55.44, 54.081, 41.073, 42.592, 49.392, 42.417, 52.385, 41.409, 51.673, 52.124, 48.667, 47.936
2790.988, 49.974, 31.494, 41.328, 39.295, 38.937, 24.927, 44.441, 45.241, 44.275, 41.243, 55.259, 51.527, 43.967, 35.521, 43.779
2792.203, 54.831, 42.351, 39.187, 44.151, 53.794, 37.782, 52.289, 41.089, 43.133, 46.1, 69.11, 61.382, 57.81, 39.375, 59.622
2793.418, 55.687, 48.207, 41.046, 59.007, 49.65, 46.636, 50.138, 59.938, 63.991, 50.957, 54.961, 39.237, 59.652, 53.229, 63.465
2794.631, 54.543, 40.063, 35.906, 35.862, 48.507, 40.49, 32.986, 54.787, 34.85, 50.815, 56.811, 40.091, 61.495, 42.083, 53.308
2795.845, 53.4, 40.919, 30.765, 44.718, 39.364, 48.344, 39.835, 51.636, 39.708, 46.672, 40.662, 33.946, 49.338, 36.937, 33.151
2797.058, 51.256, 35.776, 26.624, 43.574, 30.22, 46.198, 28.683, 38.484, 47.566, 36.53, 32.513, 46.8, 59.181, 37.791, 35.994
2798.270, 46.112, 37.632, 28.483, 41.43, 47.077, 38.052, 29.532, 37.333, 40.424, 54.387, 31.363, 36.655, 36.024, 44.645, 36.837
2799.481, 68.969, 41.488, 58.342, 46.285, 67.933, 46.907, 51.38, 69.182, 43.283, 55.244, 67.214, 61.51, 62.866, 50.499, 47.68
2800.693, 66.825, 50.344, 51.201, 58.141, 69.79, 41.761, 53.229, 53.031, 63.141, 53.102, 52.064, 46.364, 43.709, 54.353, 51.522
2801.903, 53.681, 42.2, 46.06, 40.997, 34.647, 38.615, 55.077, 46.879, 52.999, 30.959, 54.915, 42.219, 52.552, 43.207, 77.365
2803.113, 51.538, 34.057, 43.92, 49.852, 36.503, 42.469, 35.925, 54.728, 37.857, 49.816, 51.766, 47.073, 66.395, 32.061, 46.208
2804.323, 71.394, 49.913, 42.779, 57.708, 31.36, 51.323, 56.774, 59.577, 57.716, 56.674, 62.616, 48.928, 56.238, 48.915, 62.051
2805.532, 57.25, 49.769, 25.638, 60.564, 48.216, 45.177, 27.622, 55.425, 48.574, 53.531, 56.467, 36.782, 63.08, 43.769, 49.894
2806.740, 58.107, 52.625, 48.497, 45.42, 49.073, 30.032, 34.471, 46.274, 37.432, 54.388, 45.318, 31.637, 58.923, 53.623, 30.737
2807.948, 57.963, 38.482, 39.356, 37.275, 41.93, 39.886, 35.319, 39.123, 45.291, 44.246, 46.168, 45.492, 46.766, 48.477, 42.58
2809.156, 57.82, 51.338, 33.215, 40.131, 42.786, 38.74, 50.168, 41.972, 47.149, 43.103, 47.019, 41.346, 56.609, 50.331, 47.423
2810.362, 44.676, 39.194, 28.075, 49.987, 42.643, 38.594, 39.016, 59.82, 35.007, 28.96, 48.869, 52.201, 48.452, 37.185, 48.266
2811.569, 67.532, 49.05, 49.934, 49.842, 60.499, 43.448, 46.865, 64.669, 55.865, 55.818, 66.72, 52.055, 58.295, 58.039, 55.108
2812.774, 54.389, 34.907, 47.793, 51.698, 48.356, 26.302, 54.713, 58.518, 58.724, 53.675, 62.571, 49.91, 49.137, 41.893, 44.951
2813.980, 61.245, 39.763, 36.652, 41.554, 31.213, 27.157, 55.562, 47.367, 48.582, 32.532, 52.421, 40.764, 51.98, 38.747, 41.794
2815.184, 46.101, 46.619, 29.511, 35.41, 36.069, 33.011, 34.41, 53.215, 24.44, 43.39, 41.272, 43.619, 61.823, 23.601, 47.637
2816.389, 51.958, 47.475, 42.37, 56.265, 55.926, 47.865, 38.259, 56.064, 49.298, 57.247, 59.123, 47.474, 64.666, 59.455, 51.48
2817.592, 55.814, 55.332, 52.23, 63.121, 61.782, 42.719, 41.107, 58.913, 47.157, 58.104, 61.973, 57.328, 58.509, 62.309, 42.323
2818.795, 52.67, 58.188, 52.089, 41.977, 48.639, 38.573, 36.955, 55.761, 60.015, 35.962, 43.824, 45.183, 64.351, 55.163, 49.166
2819.998, 63.527, 48.044, 54.948, 36.832, 49.496, 53.427, 46.804, 52.61, 55.873, 43.819, 51.674, 52.037, 50.194, 50.017, 64.009
2821.200, 63.383, 39.9, 26.807, 58.688, 56.352, 34.282, 43.652, 43.459, 55.731, 64.676, 50.525, 42.892, 59.037, 46.871, 55.851
2822.401, 46.239, 33.757, 32.666, 44.544, 43.209, 41.136, 43.501, 43.308, 58.59, 43.534, 51.376, 39.746, 52.88, 49.725, 52.694
2823.602, 32.096, 36.613, 30.525, 42.399, 48.065, 31.99, 40.349, 46.156, 33.448, 48.391, 56.226, 34.601, 51.723, 39.579, 45.537
2824.802, 68.952, 48.469, 45.385, 53.255, 54.922, 57.844, 54.198, 50.005, 48.306, 63.249, 58.077, 43.456, 61.566, 65.433, 47.38
2826.002, 66.808, 54.325, 48.244, 69.111, 53.779, 51.698, 42.046, 58.854, 49.164, 59.106, 57.927, 54.31, 72.408, 38.287, 44.223
2827.201, 72.665, 74.182, 56.103, 71.967, 59.635, 64.552, 59.895, 62.703, 73.023, 60.963, 74.778, 74.165, 70.251, 60.141, 63.066
2828.400, 64.521, 53.038, 38.962, 56.822, 74.492, 48.407, 48.743, 61.551, 49.881, 56.821, 61.629, 45.019, 71.094, 53.995, 49.909
2829.598, 70.378, 58.894, 50.821, 56.678, 86.348, 52.261, 52.592, 64.4, 61.739, 62.678, 76.479, 51.874, 58.937, 58.849, 64.752
2830.796, 67.234, 52.75, 63.68, 73.534, 63.205, 54.115, 58.44, 64.249, 67.597, 49.535, 68.33, 65.729, 77.78, 54.703, 78.595
2831.993, 66.09, 49.607, 52.54, 45.389, 53.062, 51.969, 60.288, 80.097, 57.456, 53.393, 59.181, 52.583, 71.622, 58.557, 80.437
2833.190, 62.947, 41.463, 51.399, 63.245, 39.918, 53.823, 41.137, 48.946, 49.314, 51.25, 66.031, 36.438, 70.465, 62.411, 62.28
2834.386, 49.803, 40.319, 28.258, 46.101, 52.775, 33.677, 38.985, 50.795, 29.172, 33.107, 59.882, 46.292, 56.308, 39.265, 38.123
2835.581, 66.659, 66.175, 44.117, 65.957, 59.631, 49.532, 70.834, 61.644, 61.031, 61.965, 82.732, 54.147, 69.151, 65.119, 49.966
2836.776, 74.516, 68.031, 51.976, 40.812, 50.488, 54.386, 45.682, 52.492, 47.889, 54.822, 53.583, 58.001, 68.994, 56.973, 39.809
2837.971, 84.372, 57.888, 70.835, 60.668, 65.345, 68.24, 61.531, 62.341, 61.747, 52.679, 58.434, 70.856, 76.836, 67.827, 73.652
2839.165, 59.228, 50.744, 38.695, 57.524, 53.201, 37.094, 47.379, 55.19, 55.605, 53.537, 60.284, 61.711, 60.679, 54.681, 58.495
2840.358, 64.085, 53.6, 46.554, 58.379, 55.058, 54.948, 62.228, 64.039, 68.464, 66.394, 76.135, 68.565, 73.522, 79.535, 61.338
2841.551, 51.941, 40.456, 58.413, 47.235, 59.914, 41.802, 48.076, 61.887, 57.322, 54.251, 60.986, 52.42, 58.365, 66.389, 70.18
2842.743, 59.797, 43.313, 47.272, 60.091, 49.771, 52.657, 58.925, 46.736, 44.18, 38.109, 53.836, 48.274, 54.208, 49.243, 42.023
2843.935, 86.654, 66.169, 69.131, 61.947, 68.628, 63.511, 75.773, 80.585, 75.038, 76.966, 74.687, 71.129, 69.051, 55.097, 71.866
2845.126, 77.51, 61.025, 54.99, 67.802, 62.484, 67.365, 68.621, 82.434, 65.897, 76.823, 82.537, 62.983, 93.893, 57.951, 68.709
2846.317, 69.366, 69.881, 47.85, 78.658, 74.341, 50.219, 58.47, 52.282, 67.755, 60.681, 79.388, 59.838, 70.736, 66.805, 59.552
2847.507, 81.223, 88.738, 53.709, 74.514, 73.197, 72.073, 61.318, 88.131, 76.613, 68.538, 91.239, 78.693, 84.579, 67.659, 66.395
2848.696, 75.079, 76.594, 73.568, 65.369, 74.054, 60.928, 57.167, 80.98, 85.471, 83.395, 74.089, 79.547, 72.422, 79.513, 83.238
2849.885, 53.935, 42.45, 55.427, 53.225, 52.911, 50.782, 45.015, 71.828, 50.33, 39.253, 51.94, 60.402, 61.265, 60.367, 63.081
2851.074, 84.792, 56.306, 59.286, 68.081, 76.767, 62.636, 71.864, 82.677, 80.188, 69.11, 85.791, 65.256, 67.107, 79.221, 65.924
2852.262, 61.648, 60.163, 50.145, 72.936, 58.624, 38.49, 70.712, 54.526, 66.046, 69.968, 74.641, 55.111, 68.95, 58.075, 62.766
2853.449, 86.505, 60.019, 67.005, 84.792, 70.48, 61.344, 66.561, 65.375, 69.904, 71.825, 76.492, 59.965, 82.793, 64.929, 66.609
2854.636, 97.361, 86.875, 73.864, 86.648, 82.337, 68.198, 64.409, 80.223, 65.763, 77.682, 86.342, 76.82, 77.636, 78.783, 82.452
2855.822, 108.217, 107.731, 70.723, 87.504, 80.194, 95.053, 64.258, 103.072, 83.621, 86.54, 89.193, 80.675, 92.479, 81.637, 85.295
2857.008, 74.074, 83.588, 65.582, 78.359, 78.05, 71.907, 64.106, 88.921, 71.479, 83.397, 75.044, 81.529, 87.322, 76.491, 77.138
2858.193, 81.93, 59.444, 54.441, 78.215, 82.907, 77.761, 51.955, 73.77, 84.337, 92.254, 84.894, 57.384, 86.164, 76.345, 71.981
2859.378, 67.786, 41.3, 57.3, 55.071, 80.763, 45.615, 50.803, 56.618, 61.196, 70.112, 70.745, 48.238, 67.007, 76.198, 61.824
2860.562, 100.643, 77.156, 80.16, 95.926, 96.62, 81.469, 92.651, 87.467, 88.054, 96.969, 103.595, 101.093, 101.85, 92.052, 100.667
2861.746, 84.499, 70.013, 90.019, 70.782, 78.477, 66.323, 88.5, 89.316, 83.912, 75.826, 82.446, 87.948, 86.693, 79.906, 82.509
2862.929, 100.355, 87.869, 69.878, 83.638, 83.333, 72.178, 71.348, 89.164, 87.771, 58.684, 107.297, 80.802, 102.536, 85.76, 94.352
2864.111, 101.212, 96.725, 76.737, 82.494, 89.19, 82.032, 87.197, 86.013, 89.629, 88.541, 103.147, 91.657, 94.378, 93.614, 86.195
2865.293, 102.068, 93.581, 66.596, 78.349, 82.046, 93.886, 80.045, 90.862, 87.487, 84.398, 104.998, 76.511, 91.221, 88.468, 81.038
2866.475, 111.924, 83.438, 94.455, 96.205, 96.903, 89.74, 84.894, 94.711, 94.345, 105.256, 83.849, 95.366, 103.064, 85.322, 101.881
2867.656, 114.781, 87.294, 98.315, 86.061, 88.76, 85.594, 85.742, 105.559, 90.204, 94.113, 89.699, 88.22, 97.907, 83.176, 95.724
2868.836, 97.637, 83.15, 79.174, 87.916, 89.616, 66.448, 75.591, 82.408, 89.062, 95.97, 98.55, 95.075, 94.75, 98.03, 89.567
2870.016, 86.797, 81.307, 85.334, 83.075, 82.767, 71.597, 90.753, 92.563, 89.225, 94.12, 97.703, 81.234, 94.914, 102.192, 83.723
2871.195, 102.958, 84.464, 108.494, 103.233, 100.918, 82.746, 93.915, 102.719, 88.388, 110.269, 103.857, 92.393, 102.079, 93.354, 91.879
2872.374, 139.118, 135.62, 113.654, 118.391, 111.069, 121.895, 130.077, 129.874, 128.551, 115.418, 135.01, 132.552, 124.243, 112.516, 132.036
2873.552, 136.278, 138.777, 103.815, 124.55, 118.219, 136.044, 134.24, 142.029, 142.713, 121.567, 137.164, 134.712, 126.408, 118.678, 125.192
2874.730, 124.438, 114.934, 93.975, 114.708, 112.37, 105.193, 116.402, 126.185, 128.876, 102.716, 123.317, 109.871, 123.572, 120.84, 118.349
2875.907, 133.599, 136.091, 113.135, 132.866, 130.521, 122.342, 99.564, 134.34, 131.039, 145.865, 144.471, 127.03, 140.737, 136.002, 128.505
2877.084, 124.759, 130.247, 114.296, 114.025, 131.672, 123.491, 112.726, 128.495, 125.202, 129.014, 132.624, 120.189, 130.901, 128.164, 125.661
2878.260, 118.919, 114.404, 133.456, 134.183, 123.823, 128.64, 117.889, 132.651, 120.365, 143.163, 124.778, 131.348, 134.066, 130.326, 136.818
2879.435, 146.08, 132.561, 134.616, 130.341, 142.973, 111.789, 129.051, 135.806, 124.528, 126.313, 133.931, 143.508, 143.231, 130.488, 138.974
2880.610, 144.24, 116.718, 118.776, 125.5, 139.124, 113.938, 121.213, 148.961, 131.691, 123.462, 139.085, 129.667, 134.395, 134.65, 123.13
2881.785, 137.4, 124.874, 110.937, 142.658, 131.275, 127.086, 141.376, 131.117, 137.854, 139.611, 139.238, 115.826, 143.56, 131.812, 131.287
2882.959, 143.56, 133.031, 122.097, 126.816, 132.426, 130.235, 138.538, 136.272, 123.017, 128.76, 135.392, 136.985, 139.724, 130.974, 135.443
2884.132, 163.721, 142.188, 146.257, 155.975, 148.577, 140.384, 143.7, 143.427, 146.18, 149.909, 149.545, 138.144, 144.889, 147.136, 152.599
2885.305, 143.881, 136.345, 122.417, 132.133, 117.727, 131.533, 128.862, 141.583, 114.343, 138.058, 140.699, 133.303, 144.053, 141.298, 127.756
2886.477, 126.041, 110.501, 98.578, 126.291, 118.878, 123.682, 106.025, 140.738, 129.506, 142.207, 132.852, 118.463, 127.218, 128.46, 111.912
2887.649, 127.201, 118.658, 117.738, 123.45, 140.029, 112.831, 122.187, 112.893, 121.668, 131.356, 147.006, 124.622, 143.382, 127.622, 124.068
2888.820, 135.362, 118.815, 113.898, 119.608, 142.18, 108.98, 114.349, 130.049, 132.831, 129.506, 130.159, 112.781, 114.547, 120.784, 128.225
2889.991, 111.522, 107.972, 102.058, 115.766, 94.331, 101.129, 125.511, 108.204, 98.994, 93.655, 122.313, 115.94, 112.711, 109.946, 129.381
2891.161, 142.682, 111.129, 131.219, 122.925, 117.481, 110.278, 125.674, 141.359, 133.157, 106.804, 119.466, 123.099, 116.876, 123.108, 130.537
2892.331, 138.843, 132.285, 113.379, 135.083, 122.632, 122.427, 128.836, 136.515, 126.32, 127.953, 155.619, 122.258, 140.04, 125.27, 134.694
2893.500, 136.003, 121.442, 113.539, 121.241, 112.783, 113.576, 120.998, 119.67, 124.483, 116.102, 138.773, 112.418, 116.205, 111.432, 119.85
2894.668, 128.163, 121.599, 117.699, 117.4, 124.934, 111.724, 111.16, 129.825, 114.646, 115.251, 129.926, 121.577, 137.37, 116.594, 118.006
2895.836, 140.323, 107.756, 119.86, 111.558, 127.084, 116.873, 116.323, 110.981, 123.809, 124.4, 129.08, 131.736, 129.534, 122.756, 131.163
2897.004, 113.484, 101.912, 107.02, 102.716, 106.235, 107.022, 105.485, 119.136, 110.972, 99.55, 109.233, 113.895, 115.699, 105.918, 104.319
2898.171, 108.644, 92.069, 85.18, 96.875, 87.386, 87.171, 85.647, 107.291, 108.135, 99.699, 100.387, 114.054, 109.863, 119.08, 95.476
2899.337, 106.804, 110.226, 112.34, 115.033, 123.537, 94.32, 109.81, 130.447, 122.298, 111.848, 129.54, 120.213, 119.028, 127.242, 116.632
2900.503, 127.964, 127.383, 104.501, 111.191, 116.688, 116.469, 115.972, 126.602, 121.461, 107.997, 135.694, 111.373, 124.192, 117.404, 127.788
2901.668, 120.125, 122.539, 99.661, 122.35, 98.838, 114.618, 124.134, 123.757, 115.623, 111.146, 110.847, 110.532, 122.357, 107.566, 97.945
2902.833, 128.285, 109.696, 106.821, 115.508, 113.989, 128.767, 104.296, 123.913, 114.786, 109.295, 113.001, 119.691, 120.521, 103.728, 126.101
2903.997, 112.445, 102.853, 97.981, 95.666, 116.14, 99.916, 93.459, 110.068, 123.949, 110.444, 112.154, 101.85, 111.686, 106.89, 98.257
2905.161, 97.606, 102.01, 92.142, 111.825, 107.291, 88.065, 89.621, 96.223, 83.112, 115.593, 115.308, 88.009, 103.85, 96.052, 88.414
2906.324, 104.766, 95.166, 85.302, 90.983, 110.442, 82.214, 78.783, 104.379, 97.275, 103.743, 99.461, 92.168, 107.015, 89.214, 94.57
2907.486, 111.926, 87.323, 107.462, 101.141, 104.592, 83.362, 105.945, 119.534, 97.438, 90.892, 101.615, 122.328, 102.179, 101.376, 110.726
2908.648, 117.086, 103.48, 103.622, 106.3, 107.743, 89.511, 101.108, 166.689, 106.601, 88.041, 110.768, 114.487, 103.344, 94.538, 95.883
2909.810, 112.247, 89.637, 92.783, 102.458, 104.894, 90.66, 85.27, 113.845, 84.764, 99.19, 106.922, 91.646, 100.509, 101.7, 113.039
2910.971, 108.407, 105.794, 92.943, 108.616, 101.045, 103.809, 107.432, 111.0, 108.927, 104.339, 126.075, 102.805, 115.673, 128.862, 109.195
2912.131, 127.567, 100.95, 103.103, 120.775, 118.196, 104.958, 99.594, 104.155, 103.09, 115.488, 128.229, 106.964, 120.838, 103.024, 114.352
2913.291, 104.727, 97.107, 94.264, 104.933, 94.346, 91.107, 93.757, 90.311, 88.253, 95.637, 106.382, 96.123, 98.002, 97.186, 81.508
2914.450, 111.888, 106.264, 86.424, 108.091, 103.497, 97.256, 100.919, 108.466, 113.415, 120.786, 108.536, 102.283, 113.167, 109.348, 95.664
2915.609, 108.048, 104.421, 104.584, 104.25, 124.648, 102.405, 98.081, 110.621, 120.578, 118.936, 125.689, 102.442, 121.331, 114.51, 116.821
2916.767, 87.208, 85.577, 84.744, 101.408, 107.799, 74.554, 68.243, 94.777, 90.741, 118.085, 112.843, 96.601, 108.496, 96.672, 103.977
2917.925, 122.369, 106.734, 105.905, 98.566, 83.95, 102.703, 98.406, 104.932, 88.904, 98.234, 114.996, 104.76, 100.66, 88.834, 100.133
2919.082, 126.529, 111.891, 109.065, 117.725, 111.1, 108.852, 132.568, 136.087, 107.067, 106.383, 123.15, 109.919, 135.825, 130.996, 125.29
2920.239, 125.689, 91.048, 97.225, 102.883, 102.251, 99.0, 98.73, 111.243, 102.23, 82.532, 124.303, 107.079, 109.989, 115.158, 122.446
2921.395, 108.849, 111.204, 114.385, 113.041, 120.402, 99.149, 106.893, 123.398, 110.393, 127.681, 134.456, 97.238, 117.154, 127.32, 115.603
2922.551, 140.01, 123.361, 111.546, 116.2, 129.553, 127.298, 127.055, 124.553, 125.556, 130.83, 149.61, 127.397, 135.319, 130.482, 114.759
2923.706, 127.17, 115.518, 106.706, 123.358, 114.704, 109.447, 104.217, 117.708, 128.719, 126.98, 117.763, 124.556, 134.483, 101.644, 119.915
2924.860, 123.33, 107.675, 103.866, 126.516, 108.854, 87.596, 101.379, 107.864, 114.882, 115.129, 114.917, 99.715, 121.648, 98.806, 111.072
2926.014, 152.49, 130.832, 131.026, 132.675, 125.005, 112.745, 127.542, 140.019, 132.045, 130.278, 140.07, 148.874, 145.812, 131.968, 133.228
2927.167, 130.651, 117.988, 114.187, 129.833, 120.156, 129.894, 123.704, 125.174, 144.208, 128.427, 142.224, 125.034, 140.977, 133.13, 141.384
2928.320, 144.811, 125.145, 136.347, 133.991, 140.307, 129.043, 123.866, 157.33, 142.37, 156.576, 149.377, 146.193, 147.141, 146.292, 141.541
2929.473, 148.971, 144.302, 142.507, 133.15, 133.457, 144.192, 131.028, 147.485, 138.533, 130.725, 152.531, 127.352, 143.306, 131.454, 138.697
2930.624, 154.132, 150.459, 143.667, 142.308, 140.608, 133.341, 148.191, 160.64, 137.696, 135.874, 134.684, 141.511, 162.47, 133.616, 139.853
2931.776, 147.292, 124.615, 120.828, 133.466, 121.759, 124.49, 141.353, 120.796, 135.859, 131.023, 139.838, 146.67, 137.635, 132.778, 125.01
2932.926, 119.452, 154.772, 116.988, 129.625, 141.91, 128.638, 116.515, 138.951, 150.022, 146.173, 147.991, 135.829, 140.799, 131.94, 137.166
2934.076, 142.612, 131.929, 116.148, 133.783, 145.061, 123.787, 125.677, 135.106, 138.185, 137.322, 153.145, 127.989, 138.964, 141.102, 127.322
2935.226, 129.773, 127.086, 124.308, 123.941, 138.211, 119.936, 109.84, 132.262, 139.348, 126.471, 135.298, 138.148, 131.128, 119.264, 130.479
2936.375, 129.933, 107.242, 110.469, 111.1, 118.362, 108.085, 122.002, 126.417, 107.511, 111.62, 117.452, 120.307, 130.293, 119.426, 127.635
2937.524, 131.093, 101.399, 122.629, 130.258, 127.513, 114.234, 115.164, 141.572, 108.674, 129.769, 128.605, 134.466, 140.458, 115.588, 130.791
2938.672, 124.253, 108.556, 109.789, 108.416, 129.664, 114.383, 112.326, 124.728, 117.837, 108.918, 120.759, 116.625, 128.622, 118.75, 113.948
2939.819, 120.414, 109.713, 108.949, 123.575, 133.815, 116.532, 116.489, 117.883, 124.0, 130.067, 135.912, 100.784, 134.787, 119.912, 115.104
2940.966, 114.574, 114.869, 99.11, 132.733, 111.965, 97.681, 95.651, 111.038, 118.163, 116.216, 112.066, 103.944, 119.951, 112.074, 119.261
2942.112, 116.734, 117.026, 98.27, 111.891, 108.116, 113.83, 100.813, 107.194, 95.325, 100.366, 115.219, 111.103, 100.116, 102.236, 103.417
2943.258, 118.895, 83.183, 88.43, 103.05, 99.267, 92.979, 93.976, 107.349, 101.488, 107.515, 107.373, 112.262, 114.28, 106.398, 94.573
2944.404, 108.055, 94.34, 90.59, 90.208, 111.418, 96.128, 86.138, 100.504, 111.651, 112.664, 109.526, 94.421, 100.445, 92.56, 103.73
2945.548, 109.215, 86.497, 92.751, 89.366, 112.569, 88.276, 88.3, 114.66, 97.814, 125.813, 104.68, 83.58, 102.609, 99.722, 86.886
2946.693, 105.375, 87.653, 89.911, 76.525, 102.719, 84.425, 96.462, 92.815, 79.977, 93.962, 92.833, 89.739, 106.774, 90.884, 89.042
2947.836, 105.536, 79.81, 94.071, 87.683, 82.87, 74.574, 100.625, 97.97, 97.14, 77.111, 88.987, 97.899, 98.938, 107.046, 96.199
2948.979, 101.696, 83.967, 87.231, 99.841, 86.021, 72.723, 97.787, 85.126, 98.303, 82.26, 114.14, 98.058, 103.103, 112.208, 99.355
2950.122, 103.856, 94.124, 80.392, 90.0, 79.172, 89.872, 87.949, 97.281, 88.466, 91.41, 106.294, 77.217, 97.267, 85.37, 86.511
2951.264, 99.016, 73.28, 55.552, 81.158, 80.323, 75.021, 74.111, 89.436, 86.629, 82.559, 91.447, 59.376, 87.432, 76.532, 84.668
2952.406, 62.177, 69.437, 61.712, 71.316, 67.473, 77.17, 63.274, 70.592, 66.792, 77.708, 77.6, 86.535, 81.597, 62.694, 75.824
2953.547, 92.337, 75.594, 84.873, 69.475, 73.624, 59.319, 79.436, 82.747, 88.955, 78.857, 92.754, 97.694, 96.761, 81.856, 96.98
2954.687, 94.497, 87.751, 73.033, 67.633, 79.775, 79.468, 74.598, 92.902, 86.118, 80.006, 91.907, 71.854, 79.926, 86.018, 81.137
2955.827, 89.658, 66.907, 81.193, 79.791, 83.926, 73.617, 68.76, 89.058, 107.28, 84.155, 99.061, 93.013, 97.09, 104.18, 88.293
2956.966, 82.818, 76.064, 78.353, 94.949, 72.077, 76.766, 72.923, 83.213, 77.443, 78.304, 96.214, 77.172, 72.255, 79.342, 66.449
2958.105, 95.978, 82.221, 63.514, 74.108, 74.227, 77.914, 77.085, 84.368, 71.606, 62.453, 104.368, 65.331, 85.419, 87.504, 71.606
2959.243, 89.138, 88.378, 75.674, 82.266, 78.378, 72.063, 83.247, 83.524, 72.769, 78.603, 86.521, 89.49, 90.584, 76.666, 70.762
2960.381, 81.299, 64.534, 47.834, 61.424, 75.529, 50.212, 61.409, 68.679, 88.932, 78.752, 74.675, 68.65, 74.748, 58.828, 61.918
2961.518, 81.459, 80.691, 67.994, 71.583, 81.68, 77.361, 56.572, 72.834, 78.095, 89.901, 87.828, 84.809, 81.913, 74.99, 82.075
2962.655, 100.619, 88.848, 74.155, 73.741, 94.83, 83.51, 67.734, 105.99, 95.258, 82.05, 96.982, 74.968, 92.077, 85.152, 87.231
2963.791, 77.779, 67.005, 67.315, 88.899, 68.981, 58.659, 65.896, 78.145, 59.421, 79.199, 80.135, 85.127, 98.242, 80.314, 68.388
2964.927, 90.94, 89.162, 92.475, 87.058, 105.132, 74.808, 93.059, 109.3, 100.584, 87.348, 88.289, 103.286, 110.407, 90.476, 110.544
2966.062, 85.1, 81.318, 85.635, 92.216, 75.283, 79.957, 102.221, 83.456, 74.747, 80.497, 91.442, 86.445, 90.571, 80.638, 81.7
2967.196, 101.26, 79.475, 78.796, 74.374, 75.434, 70.106, 71.383, 78.611, 81.91, 77.646, 92.596, 63.605, 76.736, 79.8, 67.857
2968.330, 85.421, 91.632, 71.956, 95.533, 82.584, 78.255, 70.545, 79.766, 90.072, 90.796, 96.749, 79.764, 92.9, 73.962, 91.013
2969.464, 103.581, 103.789, 96.116, 96.691, 102.735, 96.404, 77.708, 102.922, 92.235, 92.945, 99.903, 85.923, 105.065, 95.124, 96.169
2970.597, 87.741, 72.945, 63.276, 80.849, 71.886, 64.552, 84.87, 83.077, 77.398, 83.094, 95.056, 75.082, 83.229, 70.286, 79.326
2971.729, 104.901, 80.102, 95.437, 89.008, 95.037, 82.701, 79.032, 95.232, 96.561, 103.243, 96.21, 98.241, 100.394, 91.448, 102.482
2972.861, 90.062, 77.259, 77.597, 87.166, 98.188, 86.85, 79.194, 88.388, 99.724, 89.392, 100.363, 71.4, 101.558, 101.61, 88.638
2973.992, 104.222, 99.416, 96.757, 96.324, 105.338, 80.999, 83.357, 97.543, 99.887, 110.541, 105.517, 90.56, 101.723, 99.772, 96.795
2975.123, 96.382, 79.572, 84.917, 86.483, 81.489, 61.148, 90.519, 88.698, 81.05, 72.69, 92.67, 72.719, 100.887, 77.934, 84.951
2976.253, 103.542, 95.729, 91.078, 100.641, 88.64, 86.297, 82.681, 100.854, 85.213, 87.84, 103.824, 82.878, 103.052, 100.096, 99.107
2977.383, 75.703, 67.886, 48.238, 68.799, 40.791, 68.446, 59.843, 67.009, 51.376, 55.989, 72.977, 71.037, 65.216, 66.258, 69.264
2978.512, 91.863, 86.043, 64.398, 70.958, 76.942, 78.595, 58.006, 71.164, 82.539, 72.138, 87.131, 53.196, 80.381, 79.42, 54.42
2979.640, 112.023, 95.199, 77.558, 86.116, 98.092, 89.744, 83.168, 93.32, 99.702, 99.287, 96.284, 91.355, 105.546, 85.582, 102.576
2980.768, 88.184, 75.356, 78.719, 88.274, 78.243, 61.893, 84.33, 85.475, 82.865, 91.436, 84.438, 99.515, 100.71, 74.744, 89.733
2981.896, 95.344, 79.513, 77.879, 84.433, 74.394, 73.042, 90.492, 79.63, 86.027, 76.585, 77.591, 100.674, 110.875, 93.906, 85.889
2983.023, 88.504, 61.67, 79.039, 62.591, 78.545, 61.19, 64.655, 80.786, 77.19, 71.734, 85.744, 76.833, 82.039, 76.068, 57.045
2984.149, 91.664, 83.827, 72.199, 87.749, 89.696, 72.339, 64.817, 79.941, 88.353, 75.883, 98.898, 73.992, 86.204, 84.23, 83.202
2985.275, 71.825, 87.983, 55.36, 75.908, 78.846, 73.488, 78.979, 88.096, 85.516, 75.033, 75.051, 64.151, 66.368, 80.392, 77.358
2986.400, 95.985, 88.14, 79.52, 70.066, 66.997, 78.637, 82.142, 87.252, 76.679, 77.182, 89.205, 77.31, 79.533, 69.554, 67.515
2987.525, 93.145, 69.297, 66.68, 78.224, 67.148, 79.786, 80.304, 73.407, 76.842, 73.331, 77.358, 81.47, 72.697, 73.716, 73.671
2988.649, 70.305, 63.454, 52.841, 67.383, 77.299, 66.935, 51.466, 64.562, 69.005, 60.48, 86.512, 62.629, 53.862, 75.878, 78.827
2989.773, 66.466, 53.61, 52.001, 53.541, 67.45, 65.084, 49.628, 58.718, 65.168, 71.629, 76.665, 56.788, 70.026, 57.04, 57.984
2990.896, 79.626, 69.767, 61.161, 55.699, 71.6, 49.233, 65.791, 86.873, 64.331, 72.778, 66.819, 66.947, 70.191, 60.202, 67.14
2992.019, 75.786, 41.924, 61.321, 71.858, 60.751, 48.382, 63.953, 66.028, 48.494, 60.927, 70.972, 73.106, 89.355, 42.364, 69.296
2993.141, 67.947, 53.081, 74.482, 58.016, 57.902, 52.531, 66.115, 72.183, 55.657, 62.076, 71.126, 67.265, 66.52, 50.526, 64.453
2994.262, 75.107, 46.237, 41.642, 57.174, 55.053, 39.68, 46.277, 49.339, 48.82, 58.226, 69.279, 42.425, 68.685, 59.688, 54.609
2995.383, 57.267, 49.394, 43.802, 74.333, 63.203, 50.828, 46.44, 57.494, 51.982, 48.375, 55.433, 45.584, 59.849, 53.85, 50.765
2996.504, 55.427, 64.551, 31.962, 58.491, 49.354, 44.977, 47.602, 54.649, 59.145, 60.524, 68.586, 35.743, 61.014, 52.012, 68.922
2997.624, 54.588, 53.708, 48.123, 59.649, 54.505, 49.126, 49.764, 50.805, 45.308, 49.673, 60.74, 48.902, 70.178, 43.174, 47.078
2998.743, 48.748, 39.864, 49.283, 51.808, 46.656, 49.275, 55.926, 61.96, 53.471, 66.822, 57.893, 61.061, 55.343, 58.336, 49.234
2999.862, 71.908, 43.021, 57.443, 62.966, 72.807, 62.424, 55.089, 56.115, 65.634, 65.971, 73.047, 70.22, 64.507, 67.498, 70.391
3000.980, 61.068, 37.178, 36.603, 32.124, 63.957, 37.573, 39.251, 56.271, 62.797, 54.12, 54.2, 51.38, 57.672, 47.66, 51.547
3002.098, 63.229, 47.335, 38.764, 58.283, 40.108, 32.722, 44.413, 45.426, 42.96, 46.27, 59.354, 47.539, 53.836, 27.822, 44.703
3003.215, 67.389, 56.492, 64.924, 63.441, 53.259, 54.871, 46.575, 78.581, 54.123, 44.419, 62.507, 66.698, 69.001, 53.984, 53.86
3004.332, 47.549, 56.648, 31.084, 37.599, 29.41, 49.02, 42.738, 49.737, 30.286, 33.568, 45.661, 47.857, 54.165, 46.146, 40.016
3005.448, 60.71, 39.805, 43.244, 39.758, 47.561, 55.169, 34.9, 51.892, 47.449, 46.717, 64.814, 35.016, 49.33, 60.308, 51.172
3006.564, 73.87, 45.962, 52.405, 48.916, 54.711, 52.318, 49.062, 60.047, 51.612, 61.866, 74.968, 44.176, 61.495, 60.47, 39.329
3007.679, 62.03, 56.119, 39.565, 60.074, 72.862, 44.466, 43.225, 70.203, 64.774, 67.015, 57.121, 43.335, 66.659, 52.632, 62.485
3008.793, 66.19, 54.275, 58.725, 63.233, 60.013, 46.615, 77.387, 69.358, 66.937, 75.164, 75.275, 79.494, 79.824, 61.794, 71.642
3009.907, 66.351, 45.432, 59.885, 55.391, 58.164, 43.764, 60.549, 60.513, 59.1, 50.313, 50.428, 60.653, 76.988, 53.956, 65.798
3011.021, 64.511, 43.589, 25.046, 42.549, 35.315, 23.913, 34.711, 41.669, 55.263, 37.463, 42.582, 36.812, 47.153, 47.118, 45.954
3012.134, 38.671, 52.746, 42.206, 51.708, 39.465, 40.062, 33.874, 65.824, 31.426, 35.612, 53.735, 35.971, 44.317, 41.28, 45.111
3013.246, 45.831, 54.902, 42.366, 41.866, 48.616, 47.211, 45.036, 58.979, 52.589, 52.761, 57.888, 31.131, 56.482, 49.442, 55.267
3014.358, 50.992, 47.059, 40.526, 53.024, 47.767, 47.36, 53.198, 44.135, 36.752, 45.91, 69.042, 57.29, 54.646, 49.604, 49.423
3015.469, 56.152, 34.216, 44.687, 38.183, 46.918, 37.509, 48.36, 56.29, 47.915, 41.059, 53.195, 44.449, 53.811, 46.766, 28.58
3016.580, 67.29, 73.36, 48.831, 51.32, 57.067, 61.652, 47.505, 56.436, 69.064, 64.217, 75.335, 60.583, 62.957, 75.91, 52.721
3017.690, 78.428, 47.505, 45.975, 71.457, 81.216, 49.796, 57.649, 76.581, 81.213, 68.375, 81.474, 54.716, 70.103, 65.054, 58.861
3018.800, 37.565, 41.649, 28.119, 41.594, 49.366, 24.939, 24.794, 43.727, 38.361, 36.532, 36.614, 35.85, 48.25, 32.198, 34.002
3019.909, 48.703, 20.793, 29.262, 29.731, 29.515, 24.083, 28.938, 44.873, 29.51, 32.69, 35.753, 45.984, 43.396, 18.342, 30.143
3021.018, 56.841, 45.938, 46.406, 50.868, 46.664, 47.226, 47.083, 46.019, 42.659, 49.848, 42.893, 51.117, 66.542, 42.486, 55.284
3022.126, 58.979, 44.082, 39.55, 52.005, 42.814, 51.369, 40.227, 49.164, 50.808, 35.006, 47.032, 40.251, 60.688, 57.63, 43.425
3023.233, 43.116, 45.226, 46.694, 37.143, 61.963, 44.513, 31.372, 45.31, 41.957, 42.163, 44.172, 34.384, 49.834, 41.774, 43.566
3024.340, 72.254, 66.371, 50.838, 67.28, 61.113, 62.656, 59.517, 57.456, 63.106, 71.321, 60.311, 57.518, 60.981, 57.919, 63.707
3025.447, 65.392, 50.515, 47.982, 59.417, 53.262, 45.8, 56.661, 47.602, 53.255, 65.479, 57.451, 47.652, 74.127, 63.063, 45.848
3026.553, 47.53, 33.659, 30.126, 44.554, 47.411, 33.943, 26.806, 51.747, 46.404, 39.636, 45.59, 40.785, 49.273, 42.207, 39.988
3027.658, 70.667, 47.804, 35.27, 46.691, 59.561, 37.087, 40.95, 64.893, 57.552, 58.794, 53.73, 72.919, 49.419, 57.351, 64.129
3028.763, 50.805, 49.948, 38.414, 51.828, 49.71, 34.23, 20.095, 44.039, 47.701, 41.952, 56.869, 45.053, 50.566, 47.495, 53.27
3029.867, 40.943, 35.092, 27.558, 21.965, 38.859, 21.373, 31.239, 46.185, 37.85, 27.11, 47.009, 22.186, 35.712, 31.639, 27.411
3030.971, 40.081, 28.237, 29.702, 42.102, 27.009, 39.517, 29.384, 34.33, 29.999, 31.267, 34.148, 40.32, 44.858, 25.783, 40.552
3032.074, 75.218, 59.381, 63.846, 59.24, 61.158, 67.66, 57.528, 69.476, 74.148, 58.425, 79.287, 67.454, 73.004, 53.927, 64.693
3033.177, 56.356, 48.525, 39.99, 34.377, 60.307, 49.804, 37.673, 59.622, 52.297, 41.583, 66.427, 33.587, 60.15, 68.072, 53.834
3034.279, 58.494, 57.67, 36.134, 60.514, 51.457, 30.947, 57.817, 64.767, 65.446, 58.741, 67.566, 42.721, 65.297, 57.216, 44.975
3035.380, 43.632, 47.814, 34.278, 41.651, 47.606, 37.09, 33.962, 57.913, 47.594, 42.898, 48.706, 38.855, 54.443, 42.36, 50.115
3036.481, 57.769, 45.958, 42.422, 50.788, 54.755, 39.234, 43.106, 55.059, 55.743, 52.056, 53.845, 55.988, 61.589, 38.504, 59.256
3037.582, 48.907, 46.103, 52.566, 38.925, 47.905, 53.377, 43.251, 40.205, 36.892, 37.214, 46.985, 52.122, 53.735, 42.648, 46.397
3038.682, 49.045, 37.247, 30.71, 43.062, 51.054, 38.521, 42.395, 43.35, 41.041, 34.372, 41.124, 49.256, 38.882, 44.792, 55.538
3039.781, 55.183, 53.391, 41.854, 57.199, 48.203, 33.664, 40.54, 48.496, 50.19, 49.529, 50.264, 39.389, 60.028, 38.936, 42.679
3040.880, 38.32, 46.536, 40.998, 43.337, 52.353, 37.808, 45.684, 45.642, 59.339, 53.687, 40.403, 41.523, 59.174, 37.08, 41.82
3041.978, 54.458, 55.68, 56.141, 38.474, 38.502, 36.951, 48.829, 55.788, 39.488, 30.845, 59.543, 54.657, 58.32, 48.224, 47.961
3043.076, 58.596, 53.824, 35.285, 39.611, 46.651, 51.094, 33.973, 40.933, 50.637, 44.003, 51.682, 42.79, 44.466, 51.369, 42.102
3044.173, 72.734, 60.969, 49.429, 63.748, 73.801, 50.238, 57.118, 60.079, 68.785, 56.16, 75.822, 44.924, 59.613, 52.513, 67.242
3045.270, 42.871, 40.113, 30.573, 31.885, 45.95, 21.381, 33.262, 49.225, 48.934, 57.318, 71.961, 43.058, 53.759, 41.657, 49.383
3046.366, 46.009, 47.257, 28.717, 43.022, 32.099, 32.525, 26.407, 56.37, 32.083, 33.476, 43.101, 33.191, 51.905, 36.801, 45.524
3047.462, 56.147, 40.402, 50.861, 60.159, 51.249, 42.668, 41.551, 43.516, 39.232, 46.634, 41.24, 63.325, 55.051, 43.945, 47.665
3048.557, 50.285, 25.546, 40.005, 38.296, 31.398, 24.812, 45.696, 42.662, 34.381, 38.791, 45.38, 54.459, 59.198, 57.089, 46.806
3049.652, 49.422, 41.69, 42.149, 64.434, 46.547, 46.955, 36.84, 53.808, 43.53, 46.949, 55.519, 42.592, 52.344, 39.233, 47.947
3050.746, 64.56, 58.834, 51.293, 63.571, 63.697, 40.098, 55.985, 60.953, 67.679, 59.107, 66.658, 42.726, 52.49, 63.377, 40.088
3051.839, 55.698, 52.979, 50.437, 51.708, 37.846, 48.242, 40.129, 53.099, 45.827, 64.264, 56.798, 44.86, 57.636, 59.522, 35.229
3052.932, 47.836, 49.123, 38.581, 31.845, 47.995, 35.385, 37.274, 46.245, 51.976, 27.422, 56.937, 42.993, 52.782, 44.666, 48.369
3054.025, 63.974, 18.267, 30.725, 37.982, 38.145, 33.529, 33.419, 52.391, 31.125, 37.58, 32.077, 48.127, 42.929, 26.81, 49.51
3055.116, 42.111, 28.412, 24.869, 25.119, 51.294, 25.672, 28.563, 33.536, 30.274, 34.738, 36.216, 30.261, 31.075, 36.954, 30.651
3056.208, 42.249, 30.556, 33.013, 51.256, 44.444, 27.816, 34.708, 40.682, 48.423, 63.895, 49.356, 41.394, 56.221, 47.098, 43.792
3057.298, 60.387, 59.7, 50.157, 56.393, 51.593, 34.959, 47.852, 48.828, 68.572, 59.053, 56.495, 43.528, 75.367, 58.242, 55.933
3058.389, 60.525, 45.845, 42.301, 56.53, 45.742, 65.102, 48.997, 37.973, 30.721, 53.211, 55.635, 52.661, 61.513, 58.386, 46.074
3059.478, 71.662, 50.989, 50.445, 62.668, 46.892, 44.246, 58.141, 61.119, 53.869, 50.369, 59.774, 52.795, 65.66, 66.53, 62.215
3060.568, 62.8, 53.133, 48.589, 50.805, 51.041, 50.389, 42.286, 61.265, 58.018, 58.526, 73.914, 53.929, 69.806, 56.675, 64.356
3061.656, 40.938, 44.278, 20.733, 47.942, 54.19, 30.533, 34.43, 64.411, 59.167, 60.684, 66.053, 35.062, 44.952, 55.819, 45.497
3062.744, 46.076, 39.422, 21.877, 30.079, 37.34, 42.676, 29.575, 45.556, 36.316, 41.842, 43.193, 28.196, 41.098, 31.963, 33.637
3063.832, 59.213, 35.566, 54.02, 32.216, 45.489, 32.82, 49.719, 42.702, 52.465, 46.0, 40.332, 52.33, 70.245, 48.107, 52.778
3064.919, 48.351, 34.711, 36.164, 37.353, 41.638, 34.963, 37.864, 41.848, 35.614, 46.157, 44.472, 34.463, 51.391, 26.251, 45.919
3066.005, 68.489, 46.855, 41.308, 63.49, 63.788, 46.106, 47.008, 55.994, 61.763, 63.315, 57.611, 57.597, 50.537, 42.395, 57.06
3067.091, 56.627, 50.999, 46.452, 65.627, 50.937, 34.25, 40.153, 51.139, 42.912, 55.473, 67.751, 36.731, 57.683, 40.539, 50.201
3068.177, 68.764, 59.144, 50.596, 44.765, 46.086, 51.393, 39.297, 53.285, 61.06, 49.631, 60.89, 56.864, 81.829, 48.683, 57.342
3069.261, 74.902, 65.288, 58.74, 61.902, 62.236, 68.537, 71.442, 56.431, 60.209, 43.788, 68.029, 63.998, 63.976, 61.828, 60.483
3070.346, 53.04, 55.432, 33.884, 40.039, 48.385, 46.68, 42.586, 50.576, 41.358, 35.946, 54.169, 43.132, 40.122, 44.972, 46.624
3071.430, 47.178, 42.577, 39.028, 36.176, 42.534, 25.823, 32.731, 45.722, 42.507, 51.104, 54.308, 34.265, 45.268, 48.116, 52.764
3072.513, 57.315, 36.721, 35.172, 66.313, 59.684, 38.967, 42.875, 59.868, 58.656, 52.262, 66.448, 50.399, 59.414, 55.26, 49.905
3073.595, 62.453, 38.865, 34.316, 55.45, 42.833, 29.11, 45.02, 55.014, 46.805, 52.419, 49.587, 39.533, 64.561, 39.404, 55.046
3074.678, 54.591, 43.01, 40.46, 48.587, 36.982, 42.254, 34.164, 42.159, 34.954, 41.577, 60.727, 50.666, 51.707, 40.548, 38.187
3075.759, 55.729, 53.154, 49.604, 53.724, 47.132, 36.397, 39.309, 50.305, 45.102, 43.735, 56.866, 50.8, 59.853, 54.692, 43.328
3076.840, 61.866, 69.298, 48.748, 59.862, 56.281, 51.541, 49.453, 56.451, 52.251, 52.892, 55.006, 48.934, 62.999, 51.836, 48.469
3077.921, 52.004, 58.443, 46.892, 37.999, 58.43, 37.684, 38.598, 61.597, 49.4, 54.05, 51.145, 50.067, 54.145, 44.981, 49.61
3079.001, 43.142, 36.587, 36.036, 33.136, 30.58, 43.827, 24.742, 41.742, 45.549, 51.208, 50.285, 36.201, 61.292, 47.125, 42.751
3080.080, 60.28, 39.731, 45.18, 48.273, 48.729, 52.971, 39.887, 62.888, 53.698, 42.366, 56.424, 54.335, 58.438, 49.269, 55.891
3081.159, 43.417, 17.876, 17.324, 37.41, 50.878, 25.114, 25.031, 34.034, 38.847, 35.523, 48.564, 32.468, 34.584, 28.413, 44.032
3082.237, 61.555, 29.02, 38.468, 44.547, 57.028, 23.258, 45.176, 48.179, 56.996, 65.681, 54.703, 41.602, 54.73, 53.557, 56.173
3083.315, 50.693, 45.164, 33.612, 52.684, 52.177, 28.401, 53.321, 43.325, 51.145, 52.839, 64.843, 40.736, 69.877, 44.701, 42.314
3084.393, 68.831, 58.309, 58.756, 60.821, 49.327, 58.545, 47.465, 60.471, 66.293, 54.997, 51.982, 60.869, 58.023, 54.845, 45.455
3085.469, 66.968, 66.453, 50.899, 42.959, 44.476, 57.688, 56.61, 48.617, 41.442, 31.154, 73.122, 61.003, 61.169, 41.989, 48.596
3086.546, 69.106, 65.597, 54.043, 59.096, 60.625, 56.831, 59.754, 74.762, 62.591, 52.312, 75.261, 50.137, 74.315, 70.133, 65.737
3087.621, 43.244, 42.742, 34.187, 37.233, 40.775, 29.975, 37.899, 50.908, 49.74, 41.47, 63.4, 34.27, 50.461, 55.278, 57.878
3088.696, 48.382, 28.886, 16.331, 31.37, 41.924, 24.118, 29.043, 46.054, 43.889, 40.628, 52.54, 37.404, 34.608, 41.422, 29.018
3089.771, 44.519, 35.03, 37.475, 45.507, 45.073, 33.262, 38.188, 43.2, 43.038, 43.785, 58.679, 33.538, 65.754, 64.566, 40.159
3090.845, 65.657, 60.175, 64.619, 59.644, 55.223, 57.405, 55.332, 79.345, 74.187, 64.943, 65.819, 74.671, 76.9, 60.71, 65.3
3091.918, 70.795, 51.319, 32.763, 60.781, 46.372, 47.549, 54.477, 54.491, 64.335, 47.101, 49.958, 46.805, 63.046, 39.854, 55.441
3092.991, 72.933, 58.463, 50.907, 58.918, 54.521, 36.692, 44.621, 57.637, 53.484, 43.259, 56.098, 55.938, 51.193, 39.998, 43.582
3094.064, 52.07, 52.608, 48.051, 52.056, 58.671, 38.835, 34.766, 51.782, 47.633, 51.416, 50.237, 39.072, 61.339, 49.142, 42.723
3095.136, 33.208, 32.752, 20.195, 21.193, 21.82, 36.979, 16.91, 33.928, 22.782, 33.574, 52.377, 39.206, 45.485, 37.286, 35.864
3096.207, 43.346, 43.896, 44.339, 47.33, 51.969, 48.122, 42.055, 54.074, 36.931, 42.732, 56.516, 43.339, 47.631, 51.431, 38.005
3097.278, 45.484, 45.041, 35.483, 40.467, 50.119, 30.266, 39.199, 43.22, 48.08, 33.89, 48.656, 40.473, 30.777, 48.575, 48.145
3098.348, 44.621, 43.185, 32.627, 42.604, 53.268, 19.409, 50.344, 52.365, 59.229, 58.047, 55.795, 35.607, 39.924, 58.719, 52.286
3099.418, 49.759, 32.329, 30.771, 63.741, 35.417, 34.552, 31.488, 40.511, 56.377, 56.205, 58.935, 48.74, 61.07, 33.863, 38.427
3100.487, 59.897, 48.474, 37.915, 58.878, 60.567, 40.696, 47.633, 64.657, 44.526, 37.363, 53.074, 54.874, 65.216, 46.007, 55.568
3101.556, 48.035, 53.618, 41.059, 40.015, 34.716, 41.839, 34.777, 57.803, 28.675, 51.52, 34.214, 47.008, 45.362, 43.151, 54.709
3102.624, 66.173, 60.762, 53.203, 71.153, 57.865, 59.983, 48.922, 54.948, 54.824, 51.678, 62.353, 55.141, 66.509, 68.295, 65.85
3103.691, 66.31, 67.907, 60.347, 60.29, 57.015, 48.126, 51.066, 63.094, 52.973, 48.836, 64.493, 53.275, 61.655, 57.439, 62.991
3104.758, 68.448, 37.051, 39.491, 46.427, 52.164, 40.27, 48.211, 45.24, 56.122, 42.994, 52.632, 40.409, 52.801, 65.584, 45.132
3105.825, 40.586, 37.195, 43.635, 39.564, 46.313, 37.413, 40.355, 30.385, 46.271, 48.151, 46.771, 33.542, 54.947, 49.728, 44.272
3106.891, 50.724, 28.34, 33.779, 31.701, 36.463, 31.556, 24.5, 36.531, 40.42, 35.309, 48.911, 37.676, 53.093, 34.872, 41.413
3107.956, 54.861, 51.484, 32.922, 47.838, 73.612, 31.7, 41.644, 73.677, 51.568, 51.467, 55.05, 51.81, 51.24, 39.016, 62.554
3109.021, 62.999, 54.628, 41.066, 56.975, 57.761, 47.843, 41.789, 57.823, 53.717, 64.625, 57.19, 45.943, 60.386, 37.16, 36.695
3110.085, 82.137, 70.773, 54.21, 69.112, 62.911, 54.987, 68.933, 73.968, 72.866, 72.782, 63.329, 66.077, 78.532, 62.304, 84.836
3111.149, 67.275, 55.917, 53.354, 59.25, 51.06, 60.13, 60.078, 67.114, 63.015, 50.94, 74.469, 64.211, 74.678, 59.448, 61.977
3112.213, 67.412, 51.061, 46.498, 43.387, 48.209, 48.274, 51.223, 55.26, 50.164, 42.098, 62.608, 39.344, 57.825, 57.592, 59.118
3113.275, 51.55, 36.206, 44.642, 36.524, 53.359, 28.417, 42.367, 45.406, 42.313, 32.256, 51.748, 38.478, 59.971, 54.737, 67.259
3114.337, 35.688, 43.35, 26.786, 51.661, 49.508, 27.56, 47.512, 56.551, 46.462, 39.413, 52.887, 42.612, 41.117, 39.881, 47.4
3115.399, 70.826, 42.494, 33.93, 52.798, 58.658, 50.704, 56.656, 64.697, 68.61, 57.571, 63.027, 62.745, 58.263, 69.025, 41.54
3116.460, 57.963, 42.639, 27.074, 49.935, 47.807, 45.847, 40.801, 69.843, 61.759, 56.729, 52.166, 47.879, 64.409, 68.169, 54.681
3117.521, 57.101, 52.783, 52.218, 55.072, 49.956, 57.991, 51.945, 57.988, 56.908, 56.887, 62.306, 61.013, 76.556, 49.313, 68.822
3118.581, 69.239, 48.927, 47.362, 51.209, 63.106, 50.134, 58.09, 49.134, 62.057, 54.044, 48.445, 50.146, 57.702, 41.457, 61.963
3119.640, 78.377, 71.072, 53.506, 61.347, 71.255, 50.278, 60.234, 54.28, 60.206, 57.202, 82.585, 58.28, 87.848, 51.601, 50.104
3120.699, 63.514, 54.216, 62.65, 44.484, 54.404, 71.421, 50.379, 56.426, 55.355, 81.36, 59.724, 55.414, 64.994, 53.745, 43.245
3121.757, 42.652, 43.36, 45.794, 45.621, 39.554, 47.564, 34.523, 47.571, 53.504, 38.518, 60.864, 50.547, 60.141, 48.89, 32.386
3122.815, 49.79, 39.504, 33.938, 36.758, 31.703, 12.708, 30.668, 52.717, 31.652, 40.675, 56.003, 40.681, 42.287, 52.034, 40.527
3123.873, 59.928, 58.649, 48.082, 53.895, 60.852, 45.851, 60.812, 49.863, 51.801, 40.833, 69.142, 51.814, 51.433, 68.178, 55.667
3124.929, 78.065, 45.793, 52.226, 62.032, 68.002, 46.995, 58.957, 62.009, 81.95, 67.991, 71.282, 59.948, 61.579, 47.322, 62.808
3125.986, 60.203, 47.937, 35.37, 53.169, 50.151, 41.138, 55.101, 52.154, 51.099, 60.148, 44.421, 58.082, 55.725, 41.466, 46.949
3127.041, 70.341, 62.082, 56.514, 72.306, 64.3, 46.281, 47.246, 65.3, 56.248, 59.306, 62.561, 59.215, 71.872, 60.61, 56.09
3128.097, 51.479, 39.226, 46.658, 40.444, 42.45, 44.425, 36.39, 52.446, 27.397, 53.464, 59.7, 49.349, 57.018, 41.754, 50.231
3129.151, 61.616, 56.37, 50.801, 62.581, 53.599, 50.568, 52.535, 52.591, 63.546, 52.622, 65.84, 56.483, 66.164, 61.898, 60.372
3130.205, 70.754, 45.515, 43.945, 30.718, 57.748, 34.712, 57.679, 50.737, 49.695, 38.779, 60.979, 40.616, 58.31, 42.043, 44.513
3131.259, 73.892, 42.659, 41.089, 54.855, 53.898, 58.855, 48.824, 53.883, 60.843, 54.937, 62.119, 58.75, 61.457, 71.187, 45.654
3132.312, 58.03, 49.803, 45.233, 58.992, 52.047, 52.999, 51.968, 63.029, 56.992, 61.095, 66.258, 55.884, 53.603, 58.331, 58.794
3133.364, 64.167, 46.948, 38.377, 45.129, 28.196, 43.142, 35.113, 67.174, 55.141, 52.253, 59.398, 57.017, 66.749, 46.475, 45.935
3134.416, 81.305, 40.092, 50.521, 64.266, 76.346, 58.285, 59.257, 65.32, 61.29, 69.41, 67.537, 59.151, 61.895, 57.619, 61.076
3135.467, 69.443, 67.236, 58.665, 69.403, 83.495, 71.429, 63.402, 67.466, 66.439, 86.568, 81.677, 57.285, 79.041, 71.763, 61.217
3136.518, 65.581, 49.381, 61.809, 59.54, 62.644, 53.572, 45.546, 64.612, 62.588, 75.726, 54.816, 55.418, 78.188, 57.907, 54.358
3137.569, 53.718, 49.525, 45.953, 44.678, 40.794, 40.716, 42.691, 50.757, 43.737, 45.884, 55.956, 53.552, 58.334, 52.051, 50.499
3138.618, 56.856, 59.669, 52.097, 55.815, 50.943, 45.859, 40.835, 63.903, 46.885, 41.041, 62.095, 51.686, 60.48, 48.195, 61.64
3139.668, 52.994, 35.814, 37.241, 47.952, 42.092, 35.003, 39.98, 43.049, 45.034, 25.199, 58.235, 48.819, 55.626, 44.34, 31.781
3140.716, 52.132, 46.958, 45.385, 62.089, 65.242, 43.146, 43.125, 66.194, 60.183, 52.357, 55.374, 49.953, 67.773, 55.484, 52.921
3141.764, 70.269, 38.102, 33.529, 50.226, 48.391, 49.289, 48.269, 59.34, 51.332, 73.515, 71.513, 50.087, 71.919, 62.628, 43.062
3142.812, 94.407, 71.247, 54.673, 59.363, 67.54, 72.433, 71.414, 84.486, 71.481, 75.672, 74.653, 74.22, 77.065, 71.772, 83.203
3143.859, 64.545, 60.391, 60.817, 47.5, 56.69, 37.576, 58.558, 65.632, 66.63, 49.83, 59.792, 53.354, 70.211, 46.916, 62.344
3144.906, 72.683, 55.535, 43.961, 64.637, 63.839, 51.72, 65.703, 47.777, 68.779, 65.988, 58.932, 64.488, 75.357, 48.06, 55.485
3145.952, 73.821, 46.68, 30.105, 59.775, 55.989, 43.863, 63.847, 43.923, 53.928, 62.146, 65.071, 47.621, 60.504, 48.204, 45.626
3146.997, 51.958, 44.824, 47.249, 54.912, 37.138, 53.007, 31.992, 45.069, 44.076, 48.303, 58.211, 47.755, 56.65, 57.348, 31.767
3148.042, 58.096, 54.968, 41.393, 37.049, 32.287, 39.15, 24.136, 57.215, 33.225, 46.461, 49.35, 53.889, 47.796, 50.493, 51.908
3149.086, 55.234, 46.113, 47.537, 63.186, 57.437, 45.293, 42.281, 57.36, 42.374, 53.619, 63.49, 67.022, 68.942, 61.637, 64.048
3150.130, 76.372, 66.257, 51.68, 61.323, 65.586, 50.437, 65.425, 74.506, 67.523, 68.776, 66.629, 56.156, 63.089, 60.781, 60.189
3151.173, 62.509, 48.401, 50.824, 41.46, 67.735, 54.58, 59.57, 53.652, 58.672, 55.934, 70.769, 56.29, 56.235, 51.925, 47.33
3152.216, 64.647, 62.546, 46.968, 55.597, 66.885, 55.724, 48.714, 53.797, 61.821, 88.092, 69.908, 53.423, 70.381, 57.069, 49.471
3153.258, 53.785, 37.69, 46.112, 46.734, 55.034, 45.867, 39.859, 65.943, 40.97, 43.25, 50.048, 37.557, 64.527, 47.213, 56.612
3154.300, 72.923, 58.834, 47.256, 55.872, 47.183, 44.011, 43.003, 59.089, 55.118, 51.407, 59.187, 56.691, 66.673, 61.357, 49.753
3155.341, 62.06, 58.979, 59.4, 54.009, 59.333, 48.154, 52.148, 46.235, 58.267, 53.565, 62.327, 49.824, 68.82, 43.501, 58.894
3156.382, 60.198, 38.123, 32.544, 35.146, 45.482, 38.297, 41.292, 51.38, 39.416, 43.723, 48.466, 38.958, 48.966, 50.646, 43.035
3157.422, 70.336, 46.267, 31.688, 33.283, 50.631, 51.441, 44.437, 54.526, 45.565, 46.881, 59.606, 41.091, 53.112, 65.79, 57.175
3158.461, 77.474, 71.412, 69.832, 64.42, 77.781, 62.584, 60.581, 94.672, 75.714, 75.038, 81.745, 74.225, 86.258, 68.934, 80.316
3159.500, 62.611, 66.556, 63.976, 69.557, 69.93, 51.728, 53.726, 67.818, 74.863, 65.196, 71.884, 59.359, 73.405, 75.078, 69.457
3160.539, 83.749, 70.7, 83.12, 75.694, 95.079, 74.871, 79.87, 79.963, 74.012, 78.354, 80.024, 73.492, 84.551, 72.222, 77.598
3161.576, 66.887, 52.845, 39.264, 72.831, 61.229, 40.014, 53.015, 53.109, 54.16, 72.512, 63.163, 47.626, 64.697, 50.366, 61.739
3162.614, 63.025, 56.989, 43.408, 50.969, 64.378, 44.158, 36.159, 73.255, 61.309, 63.669, 66.303, 82.76, 71.843, 61.51, 58.88
3163.651, 62.162, 53.133, 53.552, 63.106, 42.527, 38.301, 45.304, 52.4, 63.458, 37.827, 63.442, 47.893, 64.989, 50.654, 62.021
3164.687, 40.3, 40.278, 46.696, 48.243, 48.677, 46.445, 32.448, 60.546, 35.607, 31.985, 55.582, 57.027, 52.136, 50.799, 56.162
3165.723, 59.438, 60.422, 45.84, 56.38, 50.826, 45.588, 47.593, 54.692, 46.756, 50.143, 49.721, 57.161, 50.282, 59.943, 58.303
3166.758, 72.576, 55.566, 50.984, 60.517, 62.975, 64.732, 70.737, 72.838, 59.905, 72.3, 74.861, 68.294, 81.428, 73.087, 54.443
3167.792, 71.713, 50.711, 44.128, 57.654, 62.125, 67.875, 62.882, 70.983, 74.054, 62.458, 64.0, 55.428, 64.574, 75.231, 65.584
3168.826, 76.851, 62.855, 56.272, 81.791, 64.274, 63.018, 75.027, 85.129, 80.203, 80.616, 85.14, 62.562, 86.721, 86.375, 88.725
3169.860, 60.989, 42.999, 54.416, 50.928, 71.423, 38.162, 50.171, 60.275, 75.351, 50.774, 65.279, 55.695, 79.867, 53.519, 50.866
3170.893, 65.127, 62.144, 47.559, 68.066, 56.573, 52.305, 68.316, 58.421, 57.5, 62.931, 82.419, 57.829, 64.013, 41.663, 55.007
3171.926, 65.264, 55.288, 41.703, 60.203, 53.722, 52.449, 56.46, 55.566, 48.649, 56.089, 48.558, 51.963, 63.159, 37.807, 37.148
3172.957, 65.402, 53.432, 55.847, 50.34, 42.872, 44.592, 39.605, 63.712, 49.798, 64.247, 59.698, 55.096, 58.305, 63.952, 60.289
3173.989, 62.54, 54.577, 70.991, 64.477, 65.021, 51.736, 42.749, 66.858, 56.947, 66.404, 70.837, 70.23, 79.452, 68.096, 51.43
3175.020, 68.678, 46.721, 56.135, 68.614, 62.17, 52.879, 54.894, 77.004, 53.096, 71.562, 80.977, 48.364, 67.598, 68.24, 67.57
3176.050, 73.815, 62.865, 58.279, 55.751, 73.32, 60.022, 75.038, 79.149, 85.245, 85.72, 84.116, 66.497, 78.744, 72.384, 63.711
3177.080, 70.953, 50.01, 56.423, 66.888, 68.469, 53.166, 65.183, 49.295, 75.393, 75.878, 65.255, 55.631, 60.89, 63.528, 51.852
3178.109, 60.091, 46.154, 46.567, 60.025, 62.618, 49.309, 59.327, 65.441, 57.542, 55.035, 51.395, 46.765, 68.037, 41.672, 46.993
3179.138, 35.229, 51.298, 32.711, 53.163, 43.768, 41.453, 37.472, 58.586, 41.691, 46.193, 53.534, 53.898, 51.183, 34.816, 49.134
3180.166, 63.366, 67.443, 61.855, 62.3, 73.917, 40.596, 39.616, 61.732, 44.84, 47.351, 56.674, 63.032, 58.329, 40.96, 52.275
3181.194, 53.504, 47.587, 48.999, 34.437, 49.066, 48.74, 57.761, 44.878, 54.989, 48.509, 52.813, 49.166, 56.475, 62.104, 47.416
3182.221, 84.642, 61.731, 67.143, 67.574, 69.216, 71.883, 79.905, 75.024, 67.138, 73.666, 81.953, 68.299, 77.621, 79.249, 66.557
3183.247, 95.78, 67.876, 65.287, 63.711, 67.365, 71.026, 68.05, 76.169, 72.287, 75.824, 83.092, 69.433, 71.768, 90.393, 81.697
3184.273, 73.917, 75.02, 66.431, 83.848, 88.514, 63.17, 70.194, 82.315, 84.436, 89.982, 95.232, 72.567, 83.914, 85.537, 74.838
3185.299, 74.055, 55.164, 64.575, 70.985, 72.664, 54.313, 59.339, 68.461, 77.584, 76.14, 64.371, 51.7, 72.06, 74.681, 66.979
3186.324, 74.193, 63.309, 52.719, 57.122, 68.813, 56.457, 57.483, 65.607, 64.733, 64.297, 66.511, 60.834, 72.206, 54.825, 63.12
3187.348, 62.331, 57.453, 36.863, 44.26, 45.962, 27.6, 44.628, 51.752, 46.882, 60.455, 47.65, 47.968, 41.353, 44.969, 52.261
3188.372, 58.469, 59.597, 56.007, 73.397, 55.112, 63.743, 53.772, 69.898, 61.031, 56.613, 74.79, 56.101, 74.499, 53.113, 62.402
3189.395, 77.606, 72.742, 62.151, 53.534, 59.261, 57.887, 56.917, 70.044, 50.18, 56.771, 68.929, 60.235, 78.645, 70.257, 77.543
3190.418, 71.744, 63.886, 61.295, 58.671, 68.41, 61.03, 59.061, 80.189, 60.329, 59.928, 80.069, 65.368, 78.791, 74.402, 83.684
3191.440, 84.882, 75.03, 72.438, 68.808, 84.56, 54.174, 65.206, 72.335, 67.478, 88.086, 78.208, 61.502, 76.937, 75.546, 71.824
3192.462, 70.02, 56.175, 55.582, 70.945, 68.709, 58.317, 68.35, 70.481, 64.626, 77.244, 71.348, 65.636, 76.084, 72.69, 65.965
3193.483, 76.157, 60.319, 47.726, 70.082, 77.858, 58.461, 64.495, 85.627, 74.775, 75.402, 80.487, 63.769, 76.23, 88.834, 69.106
3194.504, 61.295, 61.463, 45.87, 65.219, 50.008, 40.604, 53.639, 63.772, 63.924, 58.559, 60.626, 57.903, 59.376, 53.978, 63.247
3195.524, 62.433, 53.607, 43.014, 68.357, 56.157, 51.747, 55.784, 53.918, 62.073, 41.717, 66.766, 52.037, 77.522, 54.122, 55.388
3196.543, 69.571, 55.752, 47.158, 47.494, 56.306, 48.891, 56.929, 60.064, 55.222, 46.875, 54.905, 53.17, 64.669, 48.266, 56.529
3197.562, 75.708, 77.896, 61.302, 60.631, 75.456, 70.034, 67.073, 63.21, 69.371, 71.032, 85.045, 63.304, 79.815, 63.41, 69.67
3198.581, 80.846, 73.04, 77.446, 74.768, 69.605, 54.178, 70.218, 67.355, 66.52, 72.19, 75.184, 76.438, 66.961, 83.555, 78.811
3199.598, 61.984, 62.185, 74.59, 71.905, 69.754, 61.321, 58.362, 82.501, 75.668, 69.348, 91.324, 72.571, 84.107, 61.699, 67.951
3200.616, 74.122, 67.329, 64.734, 60.042, 71.904, 58.465, 67.507, 72.647, 73.817, 72.506, 72.463, 53.705, 72.253, 80.843, 75.092
3201.633, 63.259, 43.473, 43.878, 52.179, 68.053, 37.608, 54.651, 54.792, 49.966, 76.663, 67.603, 43.839, 59.4, 61.987, 56.233
3202.649, 65.397, 61.618, 47.022, 54.316, 69.203, 53.751, 52.796, 61.938, 71.115, 57.821, 61.742, 51.972, 68.546, 55.131, 60.374
3203.665, 67.535, 46.762, 49.166, 55.453, 56.352, 59.895, 42.94, 63.084, 59.264, 50.979, 66.882, 51.106, 63.692, 49.275, 52.515
3204.680, 74.673, 59.906, 57.31, 60.591, 58.501, 48.038, 54.085, 78.23, 60.413, 48.137, 70.021, 53.24, 75.838, 61.419, 74.656
3205.695, 60.81, 58.051, 58.454, 51.728, 52.651, 59.182, 38.229, 58.375, 57.562, 66.294, 77.161, 58.373, 65.985, 53.563, 56.797
3206.709, 70.948, 46.195, 76.598, 62.865, 77.8, 64.325, 70.374, 61.521, 73.711, 69.452, 78.3, 56.507, 84.131, 75.708, 76.938
3207.722, 88.086, 69.339, 56.742, 70.002, 69.949, 55.469, 75.518, 73.667, 70.859, 70.61, 75.44, 67.641, 68.277, 78.852, 65.078
3208.735, 84.224, 55.484, 65.886, 77.139, 58.099, 63.612, 59.663, 81.813, 83.008, 74.768, 74.579, 48.774, 73.423, 77.996, 72.219
3209.748, 53.361, 64.628, 57.03, 65.276, 66.248, 46.755, 53.807, 69.958, 76.157, 58.925, 85.719, 63.908, 80.569, 60.14, 55.36
3210.760, 68.499, 58.772, 48.174, 58.413, 78.397, 54.899, 56.952, 73.104, 73.306, 60.083, 66.858, 52.042, 68.716, 56.284, 57.501
3211.771, 79.637, 64.917, 49.317, 58.55, 67.547, 69.042, 62.096, 61.25, 59.455, 76.241, 65.997, 55.175, 60.862, 59.428, 57.642
3212.782, 85.775, 72.061, 73.461, 77.688, 72.696, 78.186, 75.241, 73.395, 86.604, 82.399, 79.137, 70.309, 90.008, 85.572, 83.783
3213.793, 71.912, 66.205, 74.605, 59.825, 62.845, 64.329, 62.385, 76.541, 73.753, 56.556, 75.276, 67.443, 77.154, 71.716, 69.924
3214.802, 71.05, 73.35, 70.749, 72.962, 78.995, 70.472, 60.53, 90.687, 67.901, 78.714, 77.416, 73.576, 94.301, 82.861, 81.065
3215.812, 81.188, 65.494, 55.893, 76.099, 67.144, 62.616, 69.674, 67.833, 70.05, 75.872, 78.555, 67.71, 81.447, 91.005, 74.206
3216.820, 77.326, 75.638, 70.037, 69.236, 84.293, 65.759, 60.819, 93.978, 72.199, 87.03, 84.695, 66.844, 84.593, 88.149, 70.346
3217.829, 81.463, 63.783, 43.181, 56.373, 60.443, 50.903, 63.963, 76.124, 57.348, 71.187, 59.834, 48.977, 65.739, 63.293, 62.487
#End
