# Supplementary material for: Raman spectroscopic evaluation of human serum using metal plate and 785- and 1064-nm excitation lasers
Source: PLoS One. 2019 Feb 15;14(2):e0211986. doi: 10.1371/journal.pone.0211986 (PMC6377121; doi:10.1371/journal.pone.0211986)
Supplement: S5 File — (TXT) [file pone.0211986.s005.txt]

Category-1	Category-2	Depth	intensity at 886cm-1 (a.u.)
2x1mm	Surface	0	720.124
2x1mm		0.1	1109.363
2x1mm		0.2	1213.923
2x1mm		0.3	1211.396
2x1mm		0.4	1146.888
2x1mm		0.5	917.063
2x1mm		0.6	844.836
2x1mm		0.7	736.287
2x1mm	Optycal Bottom	0.7511	616.728
2x1mm		0.8	420.453
2x1mm		0.9	348.469
2x1mm	Physical Bottom	1	348.506
2x2mm		0	886.743
2x2mm		0.1	1236.247
2x2mm		0.2	1334.777
2x2mm		0.3	1392.228
2x2mm		0.4	1396.717
2x2mm		0.5	1429.279
2x2mm		0.6	1437.843
2x2mm		0.7	1457.535
2x2mm		0.8	1456.747
2x2mm		0.9	1448.055
2x2mm		1	1412.088
2x2mm		1.1	1373.456
2x2mm		1.2	1350.209
2x2mm		1.3	1279.734
2x2mm		1.38995	524.633
2x2mm		1.4	444.036
2x2mm		1.5	494.2
2x2mm		1.6	353.595
2x2mm		1.7	314.959
2x2mm		1.8	266.346
2x2mm		1.9	217.523
2x2mm		2	189.336
2x3mm		0	1063.507
2x3mm		0.1	1289.06
2x3mm		0.2	1365.386
2x3mm		0.3	1387.716
2x3mm		0.4	1432.381
2x3mm		0.5	1439.821
2x3mm		0.6	1460.35
2x3mm		0.7	1428.356
2x3mm		0.8	1441.461
2x3mm		0.9	1428.229
2x3mm		1	1439.509
2x3mm		1.1	1426.921
2x3mm		1.2	1423.302
2x3mm		1.3	1426.835
2x3mm		1.4	1423.191
2x3mm		1.5	1422.429
2x3mm		1.6	1422.737
2x3mm		1.7	1373.364
2x3mm		1.8	1328.132
2x3mm		1.9	1300.68
2x3mm		2	1224.762
2x3mm		2.09285	504.788
2x3mm		2.1	503.464
2x3mm		2.2	448.949
2x3mm		2.3	333.554
2x3mm		2.4	263.471
2x3mm		2.5	230.179
2x3mm		2.6	198.057
2x3mm		2.7	169.957
2x3mm		2.8	143.92
2x3mm		2.9	132.86
2x3mm		3	106.578
2x4mm		0	688.218
2x4mm		0.1	1150.212
2x4mm		0.2	1246.332
2x4mm		0.3	1290.943
2x4mm		0.4	1342.667
2x4mm		0.5	1356.602
2x4mm		0.6	1376.966
2x4mm		0.7	1389.145
2x4mm		0.8	1431.149
2x4mm		0.9	1409.059
2x4mm		1	1420.245
2x4mm		1.1	1434.291
2x4mm		1.2	1463.47
2x4mm		1.3	1407.578
2x4mm		1.4	1426.325
2x4mm		1.5	1431.949
2x4mm		1.6	1437.592
2x4mm		1.7	1415.638
2x4mm		1.8	1399.252
2x4mm		1.9	1394.693
2x4mm		2	1394.774
2x4mm		2.1	1379.454
2x4mm		2.2	1352.72
2x4mm		2.3	1318.075
2x4mm		2.4	1257.92
2x4mm		2.5	1227.167
2x4mm		2.6	1150.666
2x4mm		2.7	1091.935
2x4mm		2.8	1019.653
2x4mm		2.87755	503.371
2x4mm		2.9	342.313
2x4mm		3	413.02
2x4mm		3.1	316.715
2x4mm		3.2	254.104
2x4mm		3.3	198.413
2x4mm		3.4	157.12
2x4mm		3.5	144.179
2x4mm		3.6	136.363
2x4mm		3.7	116.809
2x4mm		3.8	103.267
2x4mm		3.9	89.848
2x4mm		4	91.874
3x1mm		0	805.368
3x1mm		0.1	1270.128
3x1mm		0.2	1352.809
3x1mm		0.3	1365.272
3x1mm		0.4	1365.395
3x1mm		0.5	1330.308
3x1mm		0.6	1071.057
3x1mm		0.7	526.003
3x1mm		0.7021	548.657
3x1mm		0.8	493.8
3x1mm		0.9	442.93
3x1mm		1	339.724
3x2mm		0	751.496
3x2mm		0.1	1202.141
3x2mm		0.2	1344.288
3x2mm		0.3	1362.492
3x2mm		0.4	1392.701
3x2mm		0.5	1412.971
3x2mm		0.6	1449.917
3x2mm		0.7	1434.939
3x2mm		0.8	1433.517
3x2mm		0.9	1413.107
3x2mm		1	1395.099
3x2mm		1.1	1390.17
3x2mm		1.2	1372.598
3x2mm		1.3	1320.225
3x2mm		1.4	838.355
3x2mm		1.4167	517.409
3x2mm		1.5	556.255
3x2mm		1.6	497.464
3x2mm		1.7	341.683
3x2mm		1.8	281.186
3x2mm		1.9	230.242
3x2mm		2	182.21
3x3mm		0	805.837
3x3mm		0.1	1246.568
3x3mm		0.2	1380.049
3x3mm		0.3	1422.376
3x3mm		0.4	1453.133
3x3mm		0.5	1475.314
3x3mm		0.6	1519.712
3x3mm		0.7	1487.924
3x3mm		0.8	1498.589
3x3mm		0.9	1497.49
3x3mm		1	1502.237
3x3mm		1.1	1494.362
3x3mm		1.2	1498.464
3x3mm		1.3	1476.925
3x3mm		1.4	1492.916
3x3mm		1.5	1502.057
3x3mm		1.6	1478.533
3x3mm		1.7	1455.791
3x3mm		1.8	1444.277
3x3mm		1.9	1420.964
3x3mm		2	1368.311
3x3mm		2.1	1248.635
3x3mm		2.17885	461.205
3x3mm		2.2	399.458
3x3mm		2.3	465.873
3x3mm		2.4	319.227
3x3mm		2.5	273.44
3x3mm		2.6	220.68
3x3mm		2.7	198.5
3x3mm		2.8	178.715
3x3mm		2.9	165.006
3x3mm		3	132.113
3x4mm		0	797.473
3x4mm		0.1	1276.411
3x4mm		0.2	1394.952
3x4mm		0.3	1427.52
3x4mm		0.4	1477.821
3x4mm		0.5	1463.765
3x4mm		0.6	1502.018
3x4mm		0.7	1491.732
3x4mm		0.8	1519.588
3x4mm		0.9	1510.937
3x4mm		1	1521.58
3x4mm		1.1	1527.002
3x4mm		1.2	1537.447
3x4mm		1.3	1526.262
3x4mm		1.4	1513.916
3x4mm		1.5	1488.583
3x4mm		1.6	1503.599
3x4mm		1.7	1498.86
3x4mm		1.8	1475.447
3x4mm		1.9	1446.997
3x4mm		2	1445.547
3x4mm		2.1	1430.342
3x4mm		2.2	1431.122
3x4mm		2.3	1419.373
3x4mm		2.4	1399.371
3x4mm		2.5	1397.452
3x4mm		2.6	1373.573
3x4mm		2.7	1330.111
3x4mm		2.8	1229.978
3x4mm		2.9	452.159
3x4mm		2.90155	496.746
3x4mm		3	551.257
3x4mm		3.1	399.338
3x4mm		3.2	303.638
3x4mm		3.3	264.697
3x4mm		3.4	240.227
3x4mm		3.5	200.381
3x4mm		3.6	168.58
3x4mm		3.7	154.022
3x4mm		3.8	151.57
3x4mm		3.9	122.897
3x4mm		4	115.824
4x1mm		0	839.317
4x1mm		0.1	1257.391
4x1mm		0.2	1367.399
4x1mm		0.3	1387.118
4x1mm		0.4	1411.349
4x1mm		0.5	1394.075
4x1mm		0.6	1328.268
4x1mm		0.6992	609.626
4x1mm		0.7	601.428
4x1mm		0.8	460.336
4x1mm		0.9	418.8
4x1mm		1	366.57
4x2mm		0	710.608
4x2mm		0.1	1189.962
4x2mm		0.2	1339.878
4x2mm		0.3	1380.351
4x2mm		0.4	1419.171
4x2mm		0.5	1436.851
4x2mm		0.6	1437.794
4x2mm		0.7	1473.589
4x2mm		0.8	1460.087
4x2mm		0.9	1438.168
4x2mm		1	1416.201
4x2mm		1.1	1380.098
4x2mm		1.2	1325.6
4x2mm		1.3	1251.169
4x2mm		1.4	541.327
4x2mm		1.44855	551.591
4x2mm		1.5	397.825
4x2mm		1.6	399.064
4x2mm		1.7	322.225
4x2mm		1.8	267.067
4x2mm		1.9	229.128
4x2mm		2	199.645
4x3mm		0	758.079
4x3mm		0.1	1213.884
4x3mm		0.2	1328.588
4x3mm		0.3	1383.397
4x3mm		0.4	1426.465
4x3mm		0.5	1422.588
4x3mm		0.6	1467.525
4x3mm		0.7	1479.14
4x3mm		0.8	1472.905
4x3mm		0.9	1489.924
4x3mm		1	1492.141
4x3mm		1.1	1477.686
4x3mm		1.2	1495.744
4x3mm		1.3	1476.457
4x3mm		1.4	1483.526
4x3mm		1.5	1475.909
4x3mm		1.6	1446.875
4x3mm		1.7	1424.452
4x3mm		1.8	1389.331
4x3mm		1.9	1351.571
4x3mm		2	1289.62
4x3mm		2.1	592.245
4x3mm		2.164	467.566
4x3mm		2.2	576.47
4x3mm		2.3	376.016
4x3mm		2.4	301.802
4x3mm		2.5	243.898
4x3mm		2.6	210.393
4x3mm		2.7	194.696
4x3mm		2.8	169.277
4x3mm		2.9	157.1
4x3mm		3	141.371
4x4mm		0	856.515
4x4mm		0.1	1275.31
4x4mm		0.2	1383.16
4x4mm		0.3	1458.692
4x4mm		0.4	1482.809
4x4mm		0.5	1500.709
4x4mm		0.6	1505.652
4x4mm		0.7	1504.812
4x4mm		0.8	1509.706
4x4mm		0.9	1541.39
4x4mm		1	1530.112
4x4mm		1.1	1517.783
4x4mm		1.2	1514.404
4x4mm		1.3	1541.979
4x4mm		1.4	1521.167
4x4mm		1.5	1496.548
4x4mm		1.6	1509.866
4x4mm		1.7	1492.64
4x4mm		1.8	1507.744
4x4mm		1.9	1480.862
4x4mm		2	1472.388
4x4mm		2.1	1469.465
4x4mm		2.2	1447.02
4x4mm		2.3	1400.299
4x4mm		2.4	1410.811
4x4mm		2.5	1373.436
4x4mm		2.6	1345.591
4x4mm		2.7	1291.665
4x4mm		2.8	1193.632
4x4mm		2.8934	465.565
4x4mm		2.9	417.589
4x4mm		3	483.329
4x4mm		3.1	357.369
4x4mm		3.2	273.114
4x4mm		3.3	250.686
4x4mm		3.4	227.283
4x4mm		3.5	174.941
4x4mm		3.6	174.635
4x4mm		3.7	152.68
4x4mm		3.8	128.924
4x4mm		3.9	117.277
4x4mm		4	120.939
