# Supplementary material for: Raman spectroscopic evaluation of human serum using metal plate and 785- and 1064-nm excitation lasers
Source: PLoS One. 2019 Feb 15;14(2):e0211986. doi: 10.1371/journal.pone.0211986 (PMC6377121; doi:10.1371/journal.pone.0211986)
Supplement: S6 File — (TXT) [file pone.0211986.s006.txt]

Device_Count	0
Parser_Ver	1.0.2.1
BioSpex_Overlay	0
Phys_Dev_Num	0
Timestamp	5/24/2018-16:44:45.269
Device_SN	031-0785
Dev_HW_Ver	10000401
Dev_FW_Ver	10000040
Pixel_Count	2048
Peak_Count	0
Peak_Search_Mode	None
Peak_Threshold	0
Integration_Time(us)	1000000
Average	3
Baseline	0
Noise_Threshold	2000
Sensor_Temperature	-55.9
Pixel_Reverse	Yes
Subtract_Background	Yes
Laser_Power	255
WL_Unit	Raman_Shift_(cm^-1)
Pwr_Unit	Intensity_Count
Raman_Shift_(cm^-1)	Intensity_Count
-3.869	308.697
-1.629	811.633
0.61	709.57
2.848	218.507
5.085	67.443
7.322	34.38
9.558	29.317
11.792	33.253
14.026	23.19
16.259	37.127
18.492	36.063
20.723	0
22.953	21.937
25.183	20.873
27.412	39.81
29.64	16.747
31.867	24.683
34.093	22.62
36.318	26.557
38.543	14.493
40.766	17.43
42.989	20.367
45.211	25.303
47.432	17.24
49.652	32.177
51.871	40.113
54.09	38.05
56.308	28.987
58.524	43.923
60.74	101.86
62.955	162.797
65.17	249.733
67.383	332.67
69.595	367.607
71.807	419.543
74.018	418.48
76.228	485.416
78.437	510.353
80.645	531.29
82.853	506.226
85.059	533.163
87.265	526.1
89.47	540.036
91.674	516.973
93.877	521.91
96.08	488.846
98.281	493.783
100.482	450.72
102.682	457.656
104.881	423.593
107.079	434.53
109.276	387.466
111.472	387.403
113.668	367.34
115.863	340.276
118.057	332.213
120.25	295.15
122.442	289.086
124.633	266.023
126.824	267.96
129.014	270.896
131.203	256.833
133.391	234.77
135.578	229.706
137.764	206.643
139.95	214.58
142.135	192.516
144.318	207.453
146.501	154.39
148.684	175.326
150.865	163.263
153.046	176.2
155.225	155.136
157.404	165.073
159.582	154.01
161.759	143.946
163.936	126.883
166.111	137.82
168.286	142.756
170.46	127.693
172.633	106.63
174.805	140.566
176.977	129.503
179.147	122.439
181.317	104.376
183.486	113.313
185.654	102.249
187.821	103.186
189.987	107.123
192.153	124.059
194.318	101.996
196.482	107.933
198.645	113.869
200.807	109.806
202.969	97.743
205.129	97.679
207.289	75.616
209.448	80.553
211.606	93.489
213.764	106.426
215.92	78.363
218.076	87.299
220.231	90.236
222.385	79.173
224.538	81.109
226.69	87.046
228.842	81.983
230.993	69.919
233.143	73.856
235.292	91.793
237.44	103.729
239.588	93.666
241.735	69.603
243.88	59.539
246.025	67.476
248.17	69.413
250.313	87.349
252.456	80.286
254.598	81.223
256.739	67.159
258.879	81.096
261.018	90.033
263.157	96.969
265.294	69.906
267.431	59.843
269.567	60.779
271.703	77.716
273.837	69.652
275.971	68.589
278.104	80.526
280.236	71.462
282.367	63.399
284.498	59.336
286.627	74.272
288.756	65.209
290.884	58.146
293.011	45.082
295.138	68.019
297.263	53.956
299.388	71.892
301.512	59.829
303.635	58.766
305.758	59.702
307.879	66.639
310	65.576
312.12	75.512
314.239	53.449
316.357	55.386
318.475	72.322
320.592	62.259
322.708	69.196
324.823	44.132
326.937	47.069
329.051	37.006
331.163	54.942
333.275	49.879
335.386	47.816
337.497	74.752
339.606	44.689
341.715	53.626
343.823	43.562
345.93	59.499
348.037	57.436
350.142	22.372
352.247	26.309
354.351	58.246
356.454	63.182
358.556	69.119
360.658	61.056
362.759	53.992
364.859	47.929
366.958	49.866
369.056	58.802
371.154	45.739
373.251	53.675
375.347	37.612
377.442	60.549
379.537	58.485
381.63	40.422
383.723	36.359
385.815	43.295
387.906	46.232
389.997	48.169
392.087	53.105
394.176	69.042
396.264	68.979
398.351	75.915
400.438	47.852
402.523	50.789
404.608	67.725
406.693	76.662
408.776	57.599
410.859	77.535
412.941	85.619
415.022	99.703
417.102	108.787
419.181	105.871
421.26	123.955
423.338	131.039
425.415	154.123
427.492	178.207
429.567	192.291
431.642	201.375
433.716	218.459
435.789	207.543
437.862	196.627
439.933	178.711
442.004	173.795
444.074	160.878
446.144	123.962
448.212	136.046
450.28	138.13
452.347	132.214
454.413	112.298
456.479	94.382
458.543	91.466
460.607	82.55
462.67	77.634
464.733	93.718
466.794	83.802
468.855	63.886
470.915	71.97
472.974	82.054
475.033	72.138
477.091	58.222
479.148	62.306
481.204	52.389
483.259	42.473
485.314	54.557
487.368	56.641
489.421	58.725
491.473	57.809
493.524	42.893
495.575	53.977
497.625	68.061
499.674	68.145
501.723	31.229
503.771	28.313
505.818	30.397
507.864	32.481
509.909	41.565
511.954	54.649
513.998	41.733
516.041	38.817
518.083	25.901
520.125	45.984
522.165	53.068
524.205	41.152
526.245	31.236
528.283	49.32
530.321	59.404
532.358	53.488
534.394	39.572
536.429	46.656
538.464	36.74
540.498	28.824
542.531	43.908
544.564	43.992
546.595	59.076
548.626	36.16
550.656	53.244
552.686	46.328
554.714	66.412
556.742	55.495
558.769	32.579
560.796	47.663
562.821	20.747
564.846	59.831
566.87	47.915
568.893	63.999
570.916	42.083
572.938	36.167
574.959	18.251
576.979	49.335
578.999	46.419
581.017	35.503
583.035	30.587
585.053	56.671
587.069	52.755
589.085	57.839
591.1	48.923
593.114	63.006
595.128	37.09
597.141	37.174
599.153	55.258
601.164	47.342
603.174	49.426
605.184	52.51
607.193	47.594
609.201	42.678
611.209	66.762
613.216	57.846
615.222	34.93
617.227	36.014
619.231	29.098
621.235	51.182
623.238	60.266
625.24	37.35
627.242	61.434
629.243	35.518
631.243	35.601
633.242	59.685
635.241	50.769
637.239	37.853
639.236	48.937
641.232	44.021
643.228	61.105
645.222	58.189
647.216	53.273
649.21	43.357
651.202	29.441
653.194	52.525
655.185	31.609
657.176	65.693
659.166	47.777
661.154	66.861
663.143	51.945
665.13	68.029
667.117	63.112
669.103	52.196
671.088	66.28
673.072	30.178
675.056	43.075
677.039	58.972
679.021	37.869
681.003	47.766
682.984	44.664
684.964	54.561
686.943	27.458
688.922	44.355
690.9	43.252
692.877	35.15
694.853	51.047
696.829	46.944
698.804	49.841
700.778	69.738
702.751	57.636
704.724	37.533
706.696	34.43
708.667	25.327
710.638	35.224
712.608	41.122
714.577	51.019
716.545	53.916
718.513	47.813
720.48	65.71
722.446	67.608
724.411	66.505
726.376	38.402
728.34	37.299
730.303	32.196
732.266	23.094
734.228	40.991
736.189	58.888
738.149	66.785
740.109	63.682
742.068	57.58
744.026	33.477
745.983	50.374
747.94	52.271
749.896	51.168
751.851	28.066
753.806	59.963
755.76	47.86
757.713	55.757
759.665	57.654
761.617	34.552
763.568	52.449
765.518	32.346
767.468	30.243
769.416	51.14
771.364	49.037
773.312	63.935
775.258	58.832
777.204	60.729
779.149	56.626
781.094	41.523
783.038	36.421
784.981	19.318
786.923	45.215
788.865	65.112
790.805	66.009
792.746	52.907
794.685	39.804
796.624	35.701
798.562	50.598
800.499	52.495
802.436	77.393
804.372	45.29
806.307	42.187
808.241	57.084
810.175	78.981
812.108	82.879
814.04	67.776
815.972	43.673
817.903	40.57
819.833	45.467
821.762	62.365
823.691	60.262
825.619	58.159
827.547	75.056
829.473	74.953
831.399	88.851
833.324	79.748
835.249	72.645
837.173	65.542
839.096	40.439
841.018	62.337
842.94	97.234
844.861	87.131
846.781	95.028
848.701	99.925
850.619	96.823
852.538	98.72
854.455	90.617
856.372	127.514
858.288	119.411
860.203	146.309
862.118	146.206
864.032	184.103
865.945	226
867.857	230.897
869.769	269.795
871.68	331.692
873.591	443.589
875.5	583.486
877.409	788.383
879.317	1000.281
881.225	1267.178
883.132	1394.075
885.038	1390.972
886.944	1245.869
888.848	960.767
890.753	756.664
892.656	562.561
894.559	436.458
896.461	355.355
898.362	278.253
900.263	223.15
902.162	201.047
904.062	148.944
905.96	164.841
907.858	115.739
909.755	119.636
911.652	100.533
913.547	83.43
915.442	104.327
917.337	92.225
919.23	87.122
921.123	77.974
923.015	76.826
924.907	75.678
926.798	68.53
928.688	59.382
930.578	57.234
932.466	67.087
934.354	52.939
936.242	68.791
938.129	76.643
940.015	49.495
941.9	42.347
943.785	43.199
945.669	42.051
947.552	41.904
949.434	34.756
951.316	33.608
953.198	38.46
955.078	50.312
956.958	58.164
958.837	40.016
960.716	37.868
962.593	20.72
964.47	41.573
966.347	34.425
968.223	31.277
970.098	64.129
971.972	33.981
973.846	55.833
975.719	41.685
977.591	28.537
979.462	17.389
981.333	28.242
983.204	15.094
985.073	52.946
986.942	41.798
988.81	34.65
990.678	54.502
992.545	49.354
994.411	45.206
996.276	47.058
998.141	33.911
1000.005	35.763
1001.869	30.615
1003.731	34.467
1005.593	68.319
1007.455	62.171
1009.315	60.023
1011.175	60.875
1013.035	47.727
1014.894	59.58
1016.752	74.432
1018.609	70.284
1020.465	95.136
1022.321	107.988
1024.177	88.84
1026.031	125.692
1027.885	114.544
1029.739	118.396
1031.591	123.249
1033.443	140.101
1035.294	145.953
1037.145	194.805
1038.995	204.657
1040.844	246.509
1042.693	272.361
1044.54	324.213
1046.388	341.065
1048.234	374.918
1050.08	391.77
1051.925	403.622
1053.77	378.474
1055.614	393.326
1057.457	359.178
1059.299	343.03
1061.141	301.882
1062.982	252.734
1064.823	211.587
1066.663	215.439
1068.502	219.291
1070.34	199.143
1072.178	198.995
1074.015	210.847
1075.852	223.699
1077.688	220.551
1079.523	238.403
1081.357	230.256
1083.191	238.108
1085.024	258.96
1086.857	279.812
1088.689	335.664
1090.52	353.516
1092.35	369.368
1094.18	375.22
1096.009	415.073
1097.838	408.925
1099.666	366.777
1101.493	346.629
1103.319	301.481
1105.145	266.333
1106.97	252.185
1108.795	223.037
1110.619	216.889
1112.442	192.742
1114.265	158.594
1116.086	157.446
1117.908	167.298
1119.728	144.15
1121.548	130.002
1123.367	125.854
1125.186	147.706
1127.004	142.558
1128.821	104.411
1130.638	107.263
1132.454	97.115
1134.269	84.967
1136.084	61.819
1137.898	56.671
1139.711	77.523
1141.524	79.375
1143.336	73.227
1145.147	75.08
1146.958	69.932
1148.768	60.784
1150.577	34.636
1152.386	30.488
1154.194	45.34
1156.001	45.192
1157.808	50.13
1159.614	33.068
1161.42	61.006
1163.225	37.944
1165.029	14.882
1166.832	30.821
1168.635	27.759
1170.437	24.697
1172.239	33.635
1174.04	18.573
1175.84	41.511
1177.64	31.449
1179.439	39.387
1181.237	22.325
1183.035	33.263
1184.832	31.201
1186.628	13.139
1188.424	9.077
1190.219	32.015
1192.013	31.953
1193.807	43.891
1195.6	35.829
1197.393	19.767
1199.185	29.705
1200.976	10.643
1202.766	27.581
1204.556	21.52
1206.345	17.458
1208.134	32.396
1209.922	30.334
1211.709	24.272
1213.496	26.21
1215.282	17.148
1217.067	25.086
1218.852	11.024
1220.636	32.962
1222.42	34.9
1224.203	23.838
1225.985	26.776
1227.766	36.714
1229.547	26.652
1231.327	46.59
1233.107	48.528
1234.886	27.466
1236.664	36.404
1238.442	33.342
1240.219	47.28
1241.995	75.219
1243.771	41.157
1245.546	54.095
1247.321	52.033
1249.095	60.971
1250.868	48.909
1252.64	38.847
1254.412	56.785
1256.184	85.723
1257.954	71.661
1259.724	75.599
1261.494	113.537
1263.262	117.475
1265.031	100.413
1266.798	111.351
1268.565	136.289
1270.331	172.227
1272.097	162.165
1273.862	171.103
1275.626	183.041
1277.39	195.98
1279.153	175.918
1280.915	159.856
1282.677	156.794
1284.438	123.732
1286.198	116.67
1287.958	86.608
1289.718	117.546
1291.476	82.484
1293.234	104.422
1294.991	83.36
1296.748	88.298
1298.504	75.236
1300.26	65.174
1302.015	77.112
1303.769	47.05
1305.522	65.988
1307.275	36.926
1309.028	52.864
1310.779	76.802
1312.53	62.74
1314.281	43.679
1316.031	49.617
1317.78	39.555
1319.528	59.493
1321.276	42.431
1323.024	41.369
1324.77	58.307
1326.516	50.245
1328.262	67.183
1330.006	57.121
1331.751	55.059
1333.494	51.997
1335.237	38.935
1336.979	60.873
1338.721	52.811
1340.462	63.749
1342.203	59.687
1343.942	45.625
1345.682	62.563
1347.42	78.501
1349.158	50.439
1350.895	57.378
1352.632	56.316
1354.368	54.254
1356.104	72.192
1357.838	66.13
1359.573	75.068
1361.306	72.006
1363.039	60.944
1364.772	58.882
1366.503	76.82
1368.234	81.758
1369.965	59.696
1371.695	67.634
1373.424	81.572
1375.153	87.51
1376.881	92.448
1378.608	81.386
1380.335	91.324
1382.061	105.262
1383.787	95.497
1385.512	95.732
1387.236	89.966
1388.96	104.201
1390.683	101.435
1392.405	111.67
1394.127	108.905
1395.848	122.139
1397.569	106.374
1399.289	89.608
1401.008	106.843
1402.727	112.078
1404.445	133.312
1406.163	135.547
1407.88	140.781
1409.596	126.016
1411.312	147.251
1413.027	140.485
1414.741	147.72
1416.455	135.954
1418.169	149.189
1419.881	146.424
1421.593	176.658
1423.305	180.893
1425.016	183.127
1426.726	181.362
1428.436	180.597
1430.145	188.831
1431.853	206.066
1433.561	225.3
1435.268	211.535
1436.975	249.77
1438.681	264.004
1440.386	289.239
1442.091	318.473
1443.795	349.708
1445.498	369.943
1447.201	370.177
1448.904	395.412
1450.605	444.646
1452.306	456.881
1454.007	465.116
1455.707	468.35
1457.406	443.585
1459.105	421.819
1460.803	386.054
1462.501	344.289
1464.197	298.523
1465.894	295.758
1467.589	263.992
1469.285	243.227
1470.979	247.462
1472.673	253.696
1474.366	219.931
1476.059	241.166
1477.751	217.4
1479.442	214.635
1481.133	229.869
1482.824	200.104
1484.513	211.339
1486.202	202.573
1487.891	206.808
1489.579	173.042
1491.266	164.277
1492.953	154.512
1494.639	137.746
1496.324	132.981
1498.009	127.215
1499.693	116.45
1501.377	124.685
1503.06	131.919
1504.743	101.154
1506.424	96.388
1508.106	88.623
1509.786	114.858
1511.467	86.092
1513.146	92.327
1514.825	93.561
1516.503	86.796
1518.181	87.031
1519.858	91.265
1521.535	87.5
1523.211	100.734
1524.886	63.969
1526.561	73.204
1528.235	73.438
1529.908	83.673
1531.581	75.907
1533.254	69.142
1534.926	74.377
1536.597	80.611
1538.267	66.846
1539.937	50.08
1541.607	65.315
1543.276	53.55
1544.944	72.784
1546.612	34.019
1548.279	69.253
1549.945	87.488
1551.611	50.723
1553.276	45.957
1554.941	32.192
1556.605	62.426
1558.269	51.661
1559.932	45.896
1561.594	68.13
1563.256	38.365
1564.917	44.599
1566.577	53.834
1568.237	52.069
1569.897	64.303
1571.556	39.538
1573.214	52.772
1574.872	48.007
1576.529	56.242
1578.185	54.476
1579.841	70.711
1581.496	45.945
1583.151	53.18
1584.805	32.415
1586.459	55.649
1588.112	44.884
1589.764	45.118
1591.416	42.353
1593.067	36.588
1594.718	53.822
1596.368	68.057
1598.017	39.291
1599.666	29.475
1601.314	30.658
1602.962	47.842
1604.609	50.025
1606.256	47.208
1607.902	39.392
1609.547	39.575
1611.192	51.758
1612.836	62.942
1614.48	59.125
1616.123	51.309
1617.766	29.492
1619.408	51.675
1621.049	51.859
1622.69	69.042
1624.33	51.225
1625.969	32.409
1627.609	54.592
1629.247	54.776
1630.885	48.959
1632.522	61.142
1634.159	38.326
1635.795	57.509
1637.431	46.692
1639.066	42.876
1640.7	47.059
1642.334	53.243
1643.967	28.426
1645.6	44.609
1647.232	41.793
1648.864	49.976
1650.495	49.159
1652.125	40.343
1653.755	61.526
1655.384	36.71
1657.013	44.893
1658.641	48.076
1660.268	51.26
1661.895	34.443
1663.522	53.627
1665.147	43.81
1666.773	63.993
1668.397	70.177
1670.021	36.36
1671.645	40.543
1673.268	41.727
1674.89	54.91
1676.512	65.094
1678.133	52.277
1679.754	53.46
1681.374	66.644
1682.994	61.827
1684.613	28.01
1686.231	52.194
1687.849	43.377
1689.466	54.561
1691.083	30.744
1692.699	43.927
1694.315	59.111
1695.93	29.294
1697.544	57.477
1699.158	45.661
1700.771	62.844
1702.384	38.028
1703.996	44.211
1705.608	52.394
1707.219	57.578
1708.829	45.761
1710.439	44.944
1712.048	58.128
1713.657	54.311
1715.265	57.495
1716.873	41.678
1718.48	63.861
1720.087	59.045
1721.693	32.228
1723.298	45.411
1724.903	48.595
1726.507	65.778
1728.111	50.962
1729.714	34.145
1731.317	40.328
1732.919	56.512
1734.52	54.695
1736.121	37.879
1737.721	47.062
1739.321	58.245
1740.92	38.429
1742.519	49.612
1744.117	48.795
1745.715	63.979
1747.312	45.162
1748.908	30.346
1750.504	39.529
1752.099	59.712
1753.694	28.896
1755.288	50.079
1756.882	46.262
1758.475	66.446
1760.067	46.629
1761.659	70.813
1763.251	57.996
1764.841	50.179
1766.432	46.363
1768.021	43.546
1769.611	63.729
1771.199	50.913
1772.787	26.096
1774.375	28.28
1775.962	49.463
1777.548	61.646
1779.134	43.83
1780.719	46.013
1782.304	48.196
1783.888	47.38
1785.472	53.563
1787.055	52.747
1788.637	56.93
1790.219	54.113
1791.801	41.297
1793.382	48.48
1794.962	44.663
1796.542	62.847
1798.121	34.03
1799.7	50.214
1801.278	40.397
1802.855	67.58
1804.432	66.764
1806.009	64.848
1807.585	47.931
1809.16	48.015
1810.735	43.099
1812.309	67.183
1813.883	55.266
1815.456	52.35
1817.028	54.434
1818.601	43.518
1820.172	56.602
1821.743	46.685
1823.313	56.769
1824.883	36.853
1826.453	41.937
1828.021	59.021
1829.59	55.104
1831.157	53.188
1832.724	50.272
1834.291	42.356
1835.857	65.439
1837.423	60.523
1838.987	52.607
1840.552	45.691
1842.116	51.775
1843.679	32.858
1845.242	40.942
1846.804	90.026
1848.366	46.11
1849.927	52.194
1851.487	30.277
1853.048	50.361
1854.607	59.445
1856.166	51.529
1857.724	41.612
1859.282	72.696
1860.84	40.78
1862.396	54.864
1863.953	48.948
1865.508	56.031
1867.064	55.115
1868.618	53.199
1870.172	55.283
1871.726	59.367
1873.279	44.45
1874.831	44.534
1876.383	48.618
1877.935	49.702
1879.485	47.786
1881.036	48.869
1882.586	64.953
1884.135	54.037
1885.683	47.121
1887.232	58.204
1888.779	65.288
1890.326	81.372
1891.873	62.456
1893.419	52.54
1894.964	63.623
1896.509	50.707
1898.054	45.791
1899.597	32.875
1901.141	56.959
1902.684	59.042
1904.226	44.126
1905.768	54.21
1907.309	49.294
1908.849	66.377
1910.389	35.461
1911.929	47.545
1913.468	44.629
1915.007	60.713
1916.545	52.796
1918.082	55.88
1919.619	39.964
1921.155	58.048
1922.691	51.132
1924.226	45.215
1925.761	61.299
1927.295	41.383
1928.829	42.467
1930.362	58.55
1931.895	60.634
1933.427	42.718
1934.959	56.802
1936.49	68.886
1938.02	59.969
1939.55	53.053
1941.08	26.137
1942.609	47.221
1944.137	58.305
1945.665	57.388
1947.192	54.472
1948.719	50.556
1950.245	53.64
1951.771	44.724
1953.296	34.807
1954.821	59.891
1956.345	57.975
1957.869	46.059
1959.392	42.142
1960.915	31.226
1962.437	76.31
1963.958	40.394
1965.479	81.478
1967	43.561
1968.52	49.645
1970.039	38.729
1971.558	60.813
1973.076	60.897
1974.594	66.98
1976.112	44.064
1977.628	63.148
1979.145	63.232
1980.66	71.315
1982.176	57.399
1983.69	51.483
1985.204	28.567
1986.718	72.651
1988.231	55.734
1989.744	55.818
1991.256	54.902
1992.768	56.986
1994.279	38.07
1995.789	46.153
1997.299	61.237
1998.809	69.321
2000.318	27.405
2001.826	41.488
2003.334	58.512
2004.841	63.535
2006.348	63.559
2007.855	53.582
2009.36	49.606
2010.866	42.629
2012.37	45.653
2013.875	63.676
2015.379	68.699
2016.882	45.723
2018.384	53.746
2019.887	49.77
2021.388	68.793
2022.89	71.817
2024.39	27.84
2025.89	52.864
2027.39	27.887
2028.889	45.91
2030.388	68.934
2031.886	74.957
2033.383	42.981
2034.88	45.004
2036.377	31.028
2037.873	35.051
2039.368	39.075
2040.863	56.098
2042.358	9.121
2043.852	58.145
2045.345	56.168
2046.838	67.192
2048.33	74.215
2049.822	36.239
2051.313	40.262
2052.804	43.285
2054.295	66.309
2055.784	36.332
2057.274	55.356
2058.763	53.379
2060.251	54.403
2061.739	53.426
2063.226	74.45
2064.713	73.473
2066.199	55.496
2067.685	41.52
2069.17	52.543
2070.654	47.567
2072.139	72.59
2073.622	55.614
2075.105	60.637
2076.588	54.661
2078.07	43.684
2079.552	44.707
2081.033	40.731
2082.514	48.754
2083.994	47.778
2085.473	49.801
2086.952	41.825
2088.431	61.848
2089.909	40.871
2091.387	57.895
2092.864	43.918
2094.34	42.942
2095.816	56.965
2097.292	32.989
2098.767	55.012
2100.241	49.036
2101.715	63.059
2103.189	63.082
2104.662	53.106
2106.134	65.129
2107.606	42.153
2109.078	31.176
2110.549	53.2
2112.019	45.223
2113.489	55.247
2114.959	52.27
2116.428	61.293
2117.896	43.317
2119.364	50.34
2120.831	35.364
2122.298	48.387
2123.765	44.411
2125.231	41.434
2126.696	61.458
2128.161	68.481
2129.626	65.504
2131.089	40.528
2132.553	55.551
2134.016	61.575
2135.478	63.598
2136.94	41.622
2138.402	58.645
2139.862	52.668
2141.323	71.692
2142.783	74.715
2144.242	58.739
2145.701	66.762
2147.159	65.786
2148.617	54.809
2150.075	42.833
2151.532	57.856
2152.988	40.879
2154.444	61.903
2155.899	68.926
2157.354	73.95
2158.809	50.973
2160.263	39.997
2161.716	36.02
2163.169	55.044
2164.621	57.067
2166.073	45.09
2167.525	53.114
2168.976	56.137
2170.426	66.161
2171.876	29.184
2173.325	69.208
2174.774	44.231
2176.223	47.254
2177.671	44.278
2179.118	48.301
2180.565	65.325
2182.012	66.348
2183.458	57.372
2184.903	65.395
2186.348	43.419
2187.793	56.442
2189.237	51.465
2190.68	49.489
2192.123	42.501
2193.566	45.513
2195.008	46.525
2196.449	70.537
2197.89	61.549
2199.331	59.561
2200.771	28.573
2202.21	42.585
2203.649	38.598
2205.088	56.61
2206.526	61.622
2207.964	48.634
2209.401	50.646
2210.837	46.658
2212.273	46.67
2213.709	60.682
2215.144	53.694
2216.579	53.706
2218.013	46.718
2219.447	47.73
2220.88	58.742
2222.312	59.754
2223.745	48.767
2225.176	63.779
2226.607	44.791
2228.038	48.803
2229.468	49.815
2230.898	50.827
2232.327	57.839
2233.756	56.851
2235.185	47.863
2236.612	64.875
2238.04	57.887
2239.466	59.899
2240.893	43.911
2242.319	45.923
2243.744	54.936
2245.169	34.948
2246.593	53.96
2248.017	52.972
2249.441	48.984
2250.863	43.996
2252.286	61.008
2253.708	55.02
2255.129	44.032
2256.55	36.044
2257.971	53.056
2259.391	52.068
2260.81	71.08
2262.229	53.092
2263.648	57.105
2265.066	61.117
2266.484	66.129
2267.901	49.141
2269.318	40.153
2270.734	58.165
2272.149	61.177
2273.565	47.189
2274.979	60.201
2276.393	65.213
2277.807	49.225
2279.22	53.237
2280.633	44.249
2282.046	44.261
2283.457	51.274
2284.869	64.286
2286.28	64.298
2287.69	62.31
2289.1	54.322
2290.509	45.334
2291.918	67.346
2293.327	36.358
2294.735	58.37
2296.142	27.382
2297.549	57.394
2298.956	44.406
2300.362	51.418
2301.767	67.43
2303.172	58.443
2304.577	53.455
2305.981	39.467
2307.385	56.479
2308.788	49.491
2310.191	48.503
2311.593	61.515
2312.995	57.527
2314.396	56.539
2315.797	51.551
2317.197	47.563
2318.597	73.575
2319.997	43.587
2321.395	58.599
2322.794	49.612
2324.192	48.624
2325.589	53.636
2326.986	75.648
2328.383	53.66
2329.779	56.672
2331.174	44.684
2332.57	46.696
2333.964	47.708
2335.358	71.72
2336.752	43.732
2338.145	47.744
2339.538	49.756
2340.93	57.768
2342.322	68.781
2343.713	68.793
2345.104	66.805
2346.495	49.817
2347.885	39.829
2349.274	38.841
2350.663	66.853
2352.051	58.865
2353.44	42.877
2354.827	45.889
2356.214	69.901
2357.601	58.913
2358.987	48.925
2360.373	40.937
2361.758	32.95
2363.142	50.962
2364.527	45.974
2365.911	66.986
2367.294	57.998
2368.677	68.01
2370.059	43.022
2371.441	53.034
2372.822	59.014
2374.203	53.994
2375.584	54.974
2376.964	39.954
2378.344	43.934
2379.723	50.915
2381.101	59.895
2382.479	75.875
2383.857	44.855
2385.234	41.835
2386.611	50.815
2387.988	65.795
2389.363	74.775
2390.739	48.755
2392.114	39.735
2393.488	45.715
2394.862	66.695
2396.236	68.676
2397.609	52.656
2398.981	47.636
2400.353	48.616
2401.725	28.596
2403.096	65.576
2404.467	53.556
2405.837	56.536
2407.207	46.516
2408.576	42.496
2409.945	57.476
2411.314	50.457
2412.681	60.437
2414.049	21.417
2415.416	57.397
2416.783	36.377
2418.149	71.357
2419.514	68.337
2420.879	56.317
2422.244	26.297
2423.608	48.277
2424.972	49.257
2426.335	70.237
2427.698	50.218
2429.061	53.198
2430.423	43.178
2431.784	47.158
2433.145	68.138
2434.506	63.118
2435.866	37.098
2437.225	37.078
2438.585	40.058
2439.943	57.038
2441.302	61.018
2442.659	59.999
2444.017	40.979
2445.374	42.959
2446.73	73.939
2448.086	52.919
2449.442	51.899
2450.797	47.879
2452.151	49.859
2453.505	39.839
2454.859	64.819
2456.212	44.799
2457.565	72.779
2458.917	49.76
2460.269	42.74
2461.621	39.72
2462.971	69.7
2464.322	70.68
2465.672	55.66
2467.022	47.64
2468.371	38.62
2469.719	53.6
2471.068	53.58
2472.415	60.56
2473.763	48.541
2475.109	31.521
2476.456	45.501
2477.802	61.481
2479.147	60.461
2480.492	37.441
2481.837	40.421
2483.181	46.401
2484.525	53.381
2485.868	49.361
2487.211	49.341
2488.553	44.321
2489.895	41.302
2491.236	63.282
2492.577	53.262
2493.918	64.242
2495.258	54.222
2496.597	48.202
2497.936	51.182
2499.275	58.162
2500.613	62.142
2501.951	56.122
2503.288	60.102
2504.625	56.082
2505.962	51.063
2507.298	37.043
2508.633	61.023
2509.968	64.003
2511.303	47.983
2512.637	36.963
2513.971	53.943
2515.304	60.923
2516.637	41.903
2517.97	49.883
2519.301	58.863
2520.633	54.844
2521.964	43.824
2523.295	43.804
2524.625	74.784
2525.954	65.764
2527.284	42.744
2528.613	39.724
2529.941	74.704
2531.269	52.684
2532.596	45.664
2533.923	49.644
2535.25	52.624
2536.576	48.605
2537.902	37.585
2539.227	50.565
2540.552	80.545
2541.876	70.525
2543.2	66.505
2544.523	39.485
2545.846	55.438
2547.169	53.39
2548.491	42.342
2549.813	57.295
2551.134	55.247
2552.455	49.2
2553.775	42.152
2555.095	60.105
2556.415	44.057
2557.734	54.01
2559.052	43.962
2560.37	69.915
2561.688	48.867
2563.005	52.82
2564.322	27.772
2565.638	47.724
2566.954	46.677
2568.27	55.629
2569.585	55.582
2570.899	56.534
2572.214	42.487
2573.527	27.439
2574.84	41.392
2576.153	63.344
2577.466	63.297
2578.778	61.249
2580.089	53.202
2581.4	41.154
2582.711	67.107
2584.021	65.059
2585.331	61.011
2586.64	54.964
2587.949	61.916
2589.257	40.869
2590.565	48.821
2591.873	59.774
2593.18	53.726
2594.487	52.679
2595.793	58.631
2597.099	38.584
2598.404	51.536
2599.709	22.489
2601.013	47.441
2602.317	59.393
2603.621	42.346
2604.924	51.298
2606.227	42.251
2607.529	61.203
2608.831	45.156
2610.133	57.108
2611.434	59.061
2612.734	53.013
2614.034	70.966
2615.334	52.918
2616.633	48.871
2617.932	42.823
2619.23	59.775
2620.528	45.728
2621.826	52.68
2623.123	50.633
2624.419	55.585
2625.716	51.538
2627.011	52.49
2628.307	57.443
2629.602	40.395
2630.896	28.348
2632.19	44.3
2633.484	38.253
2634.777	62.205
2636.07	52.157
2637.362	49.11
2638.654	45.062
2639.945	37.015
2641.236	47.967
2642.527	55.92
2643.817	35.872
2645.107	35.825
2646.396	41.777
2647.685	46.73
2648.973	59.682
2650.261	57.635
2651.549	55.587
2652.836	42.539
2654.122	38.492
2655.409	51.444
2656.694	58.397
2657.98	42.349
2659.265	42.302
2660.549	43.254
2661.833	40.207
2663.117	33.159
2664.4	42.112
2665.683	39.064
2666.966	47.017
2668.248	35.969
2669.529	34.921
2670.81	43.874
2672.091	40.826
2673.371	44.779
2674.651	33.731
2675.93	54.684
2677.209	58.636
2678.488	39.589
2679.766	38.541
2681.044	46.494
2682.321	58.446
2683.598	51.399
2684.874	61.351
2686.15	39.304
2687.426	45.256
2688.701	46.208
2689.975	54.161
2691.25	40.113
2692.523	48.066
2693.797	54.018
2695.07	39.971
2696.342	54.923
2697.615	49.876
2698.886	45.828
2700.158	65.781
2701.428	54.733
2702.699	61.686
2703.969	53.638
2705.239	62.59
2706.508	52.543
2707.776	44.495
2709.045	50.448
2710.313	50.4
2711.58	39.245
2712.847	55.089
2714.114	43.934
2715.38	45.778
2716.646	49.623
2717.911	54.467
2719.176	49.312
2720.441	65.156
2721.705	69.001
2722.968	66.845
2724.232	61.69
2725.495	73.534
2726.757	51.379
2728.019	65.223
2729.281	49.068
2730.542	63.912
2731.802	52.757
2733.063	47.601
2734.323	56.446
2735.582	43.29
2736.841	44.135
2738.1	51.979
2739.358	65.824
2740.616	51.668
2741.873	44.513
2743.13	39.357
2744.387	67.202
2745.643	45.046
2746.898	66.891
2748.154	44.735
2749.409	59.579
2750.663	43.424
2751.917	67.268
2753.171	41.113
2754.424	52.957
2755.677	42.802
2756.929	60.646
2758.181	62.491
2759.432	67.335
2760.683	57.18
2761.934	45.024
2763.184	68.869
2764.434	53.713
2765.684	48.558
2766.933	42.402
2768.181	45.247
2769.43	48.091
2770.677	63.936
2771.925	48.78
2773.172	43.625
2774.418	47.469
2775.664	60.314
2776.91	18.158
2778.155	45.003
2779.4	44.847
2780.645	60.692
2781.889	37.536
2783.132	39.381
2784.375	67.225
2785.618	54.07
2786.861	58.914
2788.103	47.759
2789.344	38.603
2790.585	35.448
2791.826	27.292
2793.066	45.137
2794.306	66.981
2795.546	42.826
2796.785	31.67
2798.024	41.515
2799.262	43.359
2800.5	46.204
2801.737	45.048
2802.974	46.893
2804.211	53.737
2805.447	42.582
2806.683	54.426
2807.918	56.271
2809.153	45.115
2810.388	40.96
2811.622	25.804
2812.856	55.648
2814.089	57.493
2815.322	53.337
2816.554	38.182
2817.786	44.026
2819.018	59.871
2820.249	51.715
2821.48	48.56
2822.711	61.404
2823.941	51.249
2825.17	46.093
2826.4	55.938
2827.629	70.782
2828.857	59.627
2830.085	58.471
2831.313	47.316
2832.54	65.16
2833.767	49.005
2834.993	66.849
2836.219	50.694
2837.445	44.538
2838.67	62.383
2839.894	75.227
2841.119	59.072
2842.343	53.916
2843.566	40.761
2844.789	55.605
2846.012	55.45
2847.235	54.294
2848.456	65.139
2849.678	57.983
2850.899	79.828
2852.12	72.672
2853.34	91.517
2854.56	62.361
2855.779	75.206
2856.999	76.05
2858.217	76.895
2859.435	58.739
2860.653	99.584
2861.871	94.428
2863.088	65.273
2864.305	84.117
2865.521	87.962
2866.737	101.806
2867.952	99.651
2869.167	96.495
2870.382	98.651
2871.596	112.807
2872.81	121.963
2874.023	114.119
2875.236	135.276
2876.449	114.432
2877.661	96.588
2878.873	135.744
2880.084	138.9
2881.295	120.056
2882.506	121.212
2883.716	132.368
2884.926	129.524
2886.136	126.681
2887.345	153.837
2888.553	145.993
2889.761	140.149
2890.969	119.305
2892.177	115.461
2893.384	135.617
2894.59	112.773
2895.797	126.929
2897.002	110.086
2898.208	128.242
2899.413	128.398
2900.617	101.554
2901.822	104.71
2903.025	95.866
2904.229	106.022
2905.432	89.178
2906.635	108.334
2907.837	110.491
2909.039	111.647
2910.24	79.803
2911.441	119.959
2912.642	107.115
2913.842	113.271
2915.042	77.427
2916.241	101.583
2917.44	101.739
2918.639	96.895
2919.837	96.052
2921.035	101.208
2922.233	117.364
2923.43	113.52
2924.626	112.676
2925.823	121.832
2927.019	124.988
2928.214	121.144
2929.409	140.3
2930.604	121.457
2931.798	126.613
2932.992	147.769
2934.186	132.925
2935.379	138.081
2936.571	122.237
2937.764	135.393
2938.956	125.549
2940.147	101.705
2941.338	119.862
2942.529	96.018
2943.719	95.174
2944.909	108.33
2946.099	107.486
2947.288	99.642
2948.477	76.798
2949.665	72.954
2950.853	96.11
2952.041	87.266
2953.228	88.423
2954.415	91.579
2955.601	93.735
2956.788	61.891
2957.973	76.047
2959.158	89.203
2960.343	69.359
2961.528	83.515
2962.712	99.671
2963.896	67.828
2965.079	78.984
2966.262	89.14
2967.444	79.296
2968.626	87.452
2969.808	95.608
2970.99	85.764
2972.17	75.92
2973.351	77.076
2974.531	73.233
2975.711	75.389
2976.89	67.545
2978.069	80.701
2979.248	95.857
2980.426	78.013
2981.604	98.169
2982.782	70.325
2983.959	84.481
2985.135	85.638
2986.312	78.794
2987.488	84.95
2988.663	82.106
2989.838	66.262
2991.013	67.418
2992.187	64.574
2993.361	73.73
2994.535	60.886
2995.708	57.042
2996.881	49.199
2998.053	70.355
2999.225	61.511
3000.397	45.667
3001.568	47.823
3002.739	42.979
3003.91	63.135
3005.08	68.291
3006.249	59.447
3007.419	44.604
3008.588	47.76
3009.756	40.916
3010.924	29.072
3012.092	72.228
3013.26	70.384
3014.427	45.54
3015.593	24.696
3016.759	47.852
3017.925	45.009
3019.091	38.165
3020.256	42.321
3021.421	54.477
3022.585	38.606
3023.749	55.735
3024.912	36.864
3026.076	48.993
3027.238	41.122
3028.401	36.251
3029.563	45.38
3030.724	64.509
3031.886	58.638
3033.047	35.767
3034.207	33.896
3035.367	46.025
3036.527	36.154
3037.686	40.283
3038.845	37.412
3040.004	41.541
3041.162	44.67
3042.32	52.8
3043.477	71.929
3044.634	51.058
3045.791	55.187
3046.947	27.316
3048.103	40.445
3049.259	37.574
3050.414	62.703
3051.569	49.832
3052.723	61.961
3053.877	50.09
3055.031	48.219
3056.184	38.348
3057.337	40.477
3058.489	43.606
3059.642	37.735
3060.793	49.864
3061.945	49.993
3063.096	60.122
3064.246	48.251
3065.396	44.38
3066.546	45.509
3067.696	33.638
3068.845	45.767
3069.994	35.896
3071.142	36.025
3072.29	43.155
3073.437	41.284
3074.585	44.413
3075.731	56.542
3076.878	54.671
3078.024	50.8
3079.17	29.929
3080.315	24.058
3081.46	31.187
3082.605	44.316
3083.749	57.445
3084.893	39.574
3086.036	31.703
3087.179	57.832
3088.322	43.961
3089.464	55.09
3090.606	36.219
3091.747	47.348
3092.889	41.477
3094.029	44.606
3095.17	68.735
3096.31	71.864
3097.45	59.993
3098.589	30.122
3099.728	52.251
3100.866	49.38
3102.005	31.51
3103.142	36.639
3104.28	53.768
3105.417	54.897
3106.554	73.026
3107.69	61.155
3108.826	48.284
3109.961	29.413
3111.097	42.542
3112.232	39.671
3113.366	53.8
3114.5	61.929
3115.634	66.058
3116.767	52.187
3117.9	54.316
3119.033	51.445
3120.165	39.574
3121.297	45.703
3122.428	35.832
3123.559	62.961
3124.69	44.09
3125.82	61.219
3126.95	54.348
3128.08	66.477
3129.209	47.606
3130.338	52.735
3131.467	52.864
3132.595	58.994
3133.723	51.123
3134.85	41.252
3135.977	44.381
3137.104	43.51
3138.23	63.639
3139.356	58.768
3140.481	54.897
3141.607	44.026
3142.731	48.155
3143.856	48.284
3144.98	63.413
3146.104	51.542
3147.227	75.671
3148.35	66.8
3149.472	60.929
3150.595	56.058
3151.717	48.187
3152.838	42.316
3153.959	50.445
3155.08	59.574
3156.2	59.703
3157.32	55.832
3158.44	51.961
[truncated: 71 more rows]
