# Supplementary material for: Raman spectroscopic evaluation of human serum using metal plate and 785- and 1064-nm excitation lasers
Source: PLoS One. 2019 Feb 15;14(2):e0211986. doi: 10.1371/journal.pone.0211986 (PMC6377121; doi:10.1371/journal.pone.0211986)
Supplement: S7 File — (TXT) [file pone.0211986.s007.txt]

Device_Count	0
Parser_Ver	1.0.2.1
BioSpex_Overlay	0
Phys_Dev_Num	0
Timestamp	5/23/2018-16:35:23.809
Device_SN	031-0785
Dev_HW_Ver	10000401
Dev_FW_Ver	10000040
Pixel_Count	2048
Peak_Count	0
Peak_Search_Mode	None
Peak_Threshold	0
Integration_Time(us)	1000000
Average	3
Baseline	0
Noise_Threshold	2000
Sensor_Temperature	-55.2
Pixel_Reverse	Yes
Subtract_Background	Yes
Laser_Power	255
WL_Unit	Raman_Shift_(cm^-1)
Pwr_Unit	Intensity_Count
Raman_Shift_(cm^-1)	Intensity_Count
-3.869	546.877
-1.629	1321.783
0.61	1487.69
2.848	837.596
5.085	175.502
7.322	71.408
9.558	45.314
11.792	32.22
14.026	32.126
16.259	36.033
18.492	34.939
20.723	27.845
22.953	18.751
25.183	24.657
27.412	14.563
29.64	35.469
31.867	11.375
34.093	26.282
36.318	39.188
38.543	14.094
40.766	0
42.989	13.906
45.211	3.812
47.432	19.718
49.652	4.625
51.871	20.531
54.09	10.437
56.308	27.343
58.524	46.249
60.74	81.155
62.955	149.061
65.17	256.967
67.383	313.874
69.595	397.78
71.807	432.686
74.018	470.592
76.228	514.498
78.437	538.404
80.645	544.31
82.853	557.217
85.059	538.123
87.265	559.029
89.47	541.935
91.674	541.841
93.877	530.747
96.08	522.653
98.281	508.56
100.482	493.466
102.682	471.372
104.881	456.278
107.079	431.184
109.276	411.09
111.472	389.996
113.668	346.902
115.863	349.809
118.057	330.715
120.25	346.621
122.442	304.527
124.633	306.433
126.824	295.339
129.014	273.245
131.203	276.152
133.391	255.058
135.578	246.964
137.764	242.87
139.95	230.776
142.135	220.682
144.318	230.588
146.501	199.494
148.684	190.401
150.865	179.307
153.046	177.213
155.225	161.119
157.404	159.025
159.582	165.931
161.759	163.837
163.936	149.744
166.111	150.65
168.286	156.556
170.46	144.462
172.633	134.368
174.805	126.274
176.977	130.18
179.147	127.086
181.317	112.993
183.486	128.899
185.654	114.805
187.821	110.711
189.987	130.617
192.153	106.523
194.318	114.429
196.482	107.336
198.645	117.242
200.807	104.148
202.969	108.054
205.129	103.96
207.289	111.866
209.448	114.772
211.606	103.679
213.764	92.585
215.92	89.491
218.076	90.397
220.231	96.303
222.385	82.209
224.538	73.115
226.69	84.021
228.842	66.928
230.993	80.834
233.143	85.74
235.292	73.646
237.44	59.552
239.588	70.458
241.735	82.364
243.88	72.271
246.025	64.177
248.17	68.083
250.313	85.989
252.456	98.895
254.598	93.801
256.739	98.707
258.879	85.613
261.018	81.52
263.157	84.426
265.294	86.332
267.431	77.238
269.567	77.144
271.703	60.05
273.837	82.956
275.971	74.863
278.104	65.769
280.236	64.675
282.367	64.581
284.498	62.487
286.627	71.393
288.756	70.299
290.884	76.205
293.011	71.112
295.138	61.018
297.263	67.924
299.388	66.83
301.512	54.736
303.635	53.642
305.758	49.548
307.879	53.455
310	54.361
312.12	50.267
314.239	32.173
316.357	39.079
318.475	35.985
320.592	42.891
322.708	37.798
324.823	62.704
326.937	60.61
329.051	64.516
331.163	61.422
333.275	63.328
335.386	46.234
337.497	51.14
339.606	49.047
341.715	56.953
343.823	75.859
345.93	56.765
348.037	76.671
350.142	51.577
352.247	45.483
354.351	55.39
356.454	57.296
358.556	50.202
360.658	43.108
362.759	42.014
364.859	22.92
366.958	48.826
369.056	35.732
371.154	51.639
373.251	41.545
375.347	34.451
377.442	42.357
379.537	50.263
381.63	60.169
383.723	57.075
385.815	59.982
387.906	60.888
389.997	54.794
392.087	48.7
394.176	52.606
396.264	52.512
398.351	59.418
400.438	68.324
402.523	76.231
404.608	83.137
406.693	71.043
408.776	93.949
410.859	89.855
412.941	73.911
415.022	69.966
417.102	110.022
419.181	96.077
421.26	118.133
423.338	132.189
425.415	148.244
427.492	181.3
429.567	186.355
431.642	214.411
433.716	221.467
435.789	209.522
437.862	201.578
439.933	179.633
442.004	174.689
444.074	136.744
446.144	136.8
448.212	134.856
450.28	117.911
452.347	101.967
454.413	99.022
456.479	94.078
458.543	84.134
460.607	87.189
462.67	86.245
464.733	75.3
466.794	68.356
468.855	85.412
470.915	66.467
472.974	63.523
475.033	61.578
477.091	75.634
479.148	57.689
481.204	74.745
483.259	46.801
485.314	51.856
487.368	46.912
489.421	59.967
491.473	38.023
493.524	42.079
495.575	47.134
497.625	34.19
499.674	22.245
501.723	49.301
503.771	36.356
505.818	49.412
507.864	50.468
509.909	51.523
511.954	49.579
513.998	59.634
516.041	48.69
518.083	52.746
520.125	42.801
522.165	37.857
524.205	36.912
526.245	25.968
528.283	51.023
530.321	32.079
532.358	37.135
534.394	41.19
536.429	42.246
538.464	34.301
540.498	41.357
542.531	49.413
544.564	56.468
546.595	56.524
548.626	67.579
550.656	53.635
552.686	57.69
554.714	59.746
556.742	42.802
558.769	45.857
560.796	40.913
562.821	43.968
564.846	45.024
566.87	49.08
568.893	38.135
570.916	38.191
572.938	38.246
574.959	39.302
576.979	37.357
578.999	33.413
581.017	42.469
583.035	34.524
585.053	40.58
587.069	46.635
589.085	59.691
591.1	58.747
593.114	59.802
595.128	58.858
597.141	39.913
599.153	34.969
601.164	31.024
603.174	53.08
605.184	40.136
607.193	43.191
609.201	28.247
611.209	46.302
613.216	44.358
615.222	40.414
617.227	64.469
619.231	45.525
621.235	55.58
623.238	48.636
625.24	44.691
627.242	59.747
629.243	43.803
631.243	43.858
633.242	46.914
635.241	69.969
637.239	43.025
639.236	59.081
641.232	58.136
643.228	40.192
645.222	44.247
647.216	39.303
649.21	25.358
651.202	24.414
653.194	38.47
655.185	34.525
657.176	39.581
659.166	52.636
661.154	56.692
663.143	53.748
665.13	51.803
667.117	59.859
669.103	39.914
671.088	48.97
673.072	24.88
675.056	44.79
677.039	18.7
679.021	47.611
681.003	36.521
682.984	43.431
684.964	41.341
686.943	58.251
688.922	56.161
690.9	66.071
692.877	45.982
694.853	72.892
696.829	42.802
698.804	38.712
700.778	32.622
702.751	44.532
704.724	58.443
706.696	31.353
708.667	51.263
710.638	31.173
712.608	51.083
714.577	46.993
716.545	53.903
718.513	53.814
720.48	37.724
722.446	48.634
724.411	43.544
726.376	27.454
728.34	50.364
730.303	31.275
732.266	30.185
734.228	32.095
736.189	32.005
738.149	40.915
740.109	43.825
742.068	37.735
744.026	60.646
745.983	55.556
747.94	50.466
749.896	55.376
751.851	60.286
753.806	55.196
755.76	46.107
757.713	54.017
759.665	42.927
761.617	42.837
763.568	46.747
765.518	36.657
767.468	50.567
769.416	60.478
771.364	46.388
773.312	55.298
775.258	45.208
777.204	53.118
779.149	38.028
781.094	43.939
783.038	21.849
784.981	28.759
786.923	28.669
788.865	21.579
790.805	33.489
792.746	33.399
794.685	43.31
796.624	49.22
798.562	55.13
800.499	32.04
802.436	63.95
804.372	45.86
806.307	64.771
808.241	60.681
810.175	66.591
812.108	70.501
814.04	60.411
815.972	75.321
817.903	66.231
819.833	71.142
821.762	72.052
823.691	59.962
825.619	50.872
827.547	58.782
829.473	64.692
831.399	55.603
833.324	52.513
835.249	59.423
837.173	70.333
839.096	62.243
841.018	67.153
842.94	58.063
844.861	61.974
846.781	77.884
848.701	81.794
850.619	85.704
852.538	101.614
854.455	98.524
856.372	105.435
858.288	123.345
860.203	137.255
862.118	167.165
864.032	175.075
865.945	200.985
867.857	214.895
869.769	286.806
871.68	341.716
873.591	453.626
875.5	582.536
877.409	775.446
879.317	1052.356
881.225	1255.266
883.132	1453.177
885.038	1460.087
886.944	1314.997
888.848	1092.907
890.753	823.817
892.656	636.727
894.559	477.638
896.461	374.548
898.362	291.458
900.263	227.368
902.162	176.278
904.062	148.188
905.96	135.098
907.858	132.009
909.755	116.919
911.652	99.829
913.547	86.739
915.442	75.649
917.337	94.559
919.23	72.47
921.123	104.362
923.015	79.255
924.907	71.148
926.798	56.041
928.688	72.934
930.578	78.826
932.466	82.719
934.354	57.612
936.242	45.505
938.129	44.398
940.015	48.29
941.9	49.183
943.785	54.076
945.669	66.969
947.552	44.862
949.434	47.754
951.316	45.647
953.198	55.54
955.078	37.433
956.958	28.325
958.837	26.218
960.716	34.111
962.593	32.004
964.47	39.897
966.347	26.789
968.223	40.682
970.098	31.575
971.972	28.468
973.846	28.361
975.719	42.253
977.591	38.146
979.462	39.039
981.333	38.932
983.204	53.825
985.073	30.717
986.942	31.61
988.81	40.503
990.678	30.396
992.545	35.289
994.411	41.181
996.276	47.074
998.141	43.967
1000.005	54.86
1001.869	34.753
1003.731	50.645
1005.593	62.538
1007.455	45.431
1009.315	66.324
1011.175	70.217
1013.035	40.109
1014.894	76.002
1016.752	60.895
1018.609	71.788
1020.465	58.681
1022.321	90.573
1024.177	70.466
1026.031	96.359
1027.885	111.252
1029.739	138.145
1031.591	119.037
1033.443	143.93
1035.294	155.823
1037.145	183.716
1038.995	203.609
1040.844	233.501
1042.693	269.394
1044.54	317.287
1046.388	357.18
1048.234	381.072
1050.08	412.965
1051.925	425.858
1053.77	426.751
1055.614	418.644
1057.457	361.536
1059.299	343.429
1061.141	296.322
1062.982	270.215
1064.823	229.108
1066.663	223
1068.502	214.893
1070.34	203.786
1072.178	212.679
1074.015	212.572
1075.852	221.464
1077.688	238.357
1079.523	231.25
1081.357	252.143
1083.191	259.036
1085.024	290.928
1086.857	312.821
1088.689	326.714
1090.52	359.607
1092.35	369.5
1094.18	400.392
1096.009	393.285
1097.838	399.178
1099.666	394.071
1101.493	348.964
1103.319	314.856
1105.145	306.749
1106.97	250.642
1108.795	234.535
1110.619	217.428
1112.442	194.32
1114.265	193.213
1116.086	159.106
1117.908	171.999
1119.728	152.892
1121.548	143.784
1123.367	143.677
1125.186	130.57
1127.004	129.463
1128.821	113.356
1130.638	103.248
1132.454	105.141
1134.269	90.034
1136.084	68.927
1137.898	82.819
1139.711	52.712
1141.524	57.605
1143.336	51.498
1145.147	66.391
1146.958	59.283
1148.768	61.176
1150.577	61.069
1152.386	58.962
1154.194	60.855
1156.001	52.747
1157.808	49.733
1159.614	33.72
1161.42	17.706
1163.225	31.692
1165.029	33.678
1166.832	14.664
1168.635	12.65
1170.437	24.636
1172.239	13.622
1174.04	14.608
1175.84	24.594
1177.64	26.58
1179.439	27.566
1181.237	40.552
1183.035	38.538
1184.832	37.524
1186.628	41.51
1188.424	40.496
1190.219	21.482
1192.013	43.468
1193.807	24.454
1195.6	26.44
1197.393	12.426
1199.185	22.412
1200.976	17.398
1202.766	10.384
1204.556	16.37
1206.345	14.356
1208.134	4.342
1209.922	40.328
1211.709	31.314
1213.496	20.3
1215.282	14.286
1217.067	36.272
1218.852	25.258
1220.636	30.244
1222.42	25.23
1224.203	31.216
1225.985	24.202
1227.766	42.188
1229.547	32.174
1231.327	52.16
1233.107	51.146
1234.886	37.132
1236.664	31.118
1238.442	37.104
1240.219	38.09
1241.995	34.076
1243.771	36.063
1245.546	46.049
1247.321	53.035
1249.095	49.021
1250.868	63.007
1252.64	65.993
1254.412	65.979
1256.184	66.965
1257.954	62.951
1259.724	79.937
1261.494	98.923
1263.262	90.909
1265.031	95.895
1266.798	100.881
1268.565	140.867
1270.331	158.853
1272.097	173.839
1273.862	183.825
1275.626	180.811
1277.39	174.797
1279.153	174.783
1280.915	168.769
1282.677	140.755
1284.438	134.741
1286.198	136.727
1287.958	115.713
1289.718	110.699
1291.476	111.685
1293.234	95.671
1294.991	84.657
1296.748	82.643
1298.504	85.629
1300.26	54.615
1302.015	65.601
1303.769	50.587
1305.522	67.573
1307.275	59.559
1309.028	55.545
1310.779	51.531
1312.53	58.517
1314.281	75.503
1316.031	54.489
1317.78	52.475
1319.528	49.461
1321.276	50.447
1323.024	34.433
1324.77	44.42
1326.516	30.406
1328.262	17.392
1330.006	43.378
1331.751	45.364
1333.494	61.35
1335.237	50.336
1336.979	50.322
1338.721	56.308
1340.462	62.294
1342.203	57.28
1343.942	44.266
1345.682	34.252
1347.42	58.238
1349.158	58.224
1350.895	49.21
1352.632	62.196
1354.368	56.182
1356.104	62.168
1357.838	49.154
1359.573	49.14
1361.306	66.126
1363.039	60.112
1364.772	37.098
1366.503	61.084
1368.234	58.07
1369.965	68.056
1371.695	68.042
1373.424	60.028
1375.153	70.014
1376.881	63
1378.608	84.986
1380.335	76.972
1382.061	94.958
1383.787	70.215
1385.512	93.472
1387.236	68.728
1388.96	90.985
1390.683	102.242
1392.405	83.498
1394.127	103.755
1395.848	104.012
1397.569	116.269
1399.289	117.525
1401.008	98.782
1402.727	138.039
1404.445	125.295
1406.163	134.552
1407.88	137.809
1409.596	134.066
1411.312	138.322
1413.027	137.579
1414.741	122.836
1416.455	145.092
1418.169	137.349
1419.881	140.606
1421.593	146.863
1423.305	164.119
1425.016	167.376
1426.726	190.633
1428.436	193.889
1430.145	187.146
1431.853	217.403
1433.561	199.66
1435.268	236.916
1436.975	245.173
1438.681	245.43
1440.386	272.686
1442.091	291.943
1443.795	320.2
1445.498	370.457
1447.201	408.713
1448.904	430.97
1450.605	473.227
1452.306	477.483
1454.007	482.74
1455.707	495.997
1457.406	490.254
1459.105	450.51
1460.803	396.767
1462.501	381.024
1464.197	332.28
1465.894	313.537
1467.589	273.794
1469.285	276.051
1470.979	244.307
1472.673	229.564
1474.366	212.821
1476.059	210.077
1477.751	203.334
1479.442	223.591
1481.133	233.848
1482.824	215.104
1484.513	213.361
1486.202	228.618
1487.891	199.874
1489.579	187.131
1491.266	183.388
1492.953	154.644
1494.639	155.901
1496.324	131.158
1498.009	125.415
1499.693	123.671
1501.377	109.928
1503.06	110.185
1504.743	122.441
1506.424	103.698
1508.106	88.955
1509.786	95.212
1511.467	83.468
1513.146	83.725
1514.825	84.982
1516.503	82.238
1518.181	101.495
1519.858	83.752
1521.535	82.009
1523.211	75.265
1524.886	63.522
1526.561	84.779
1528.235	62.035
1529.908	66.292
1531.581	57.549
1533.254	59.806
1534.926	48.062
1536.597	39.319
1538.267	56.576
1539.937	43.832
1541.607	45.089
1543.276	52.346
1544.944	61.603
1546.612	54.859
1548.279	75.116
1549.945	63.373
1551.611	56.629
1553.276	68.886
1554.941	46.143
1556.605	54.4
1558.269	35.656
1559.932	37.913
1561.594	41.17
1563.256	36.426
1564.917	45.683
1566.577	48.94
1568.237	58.197
1569.897	70.453
1571.556	54.71
1573.214	64.967
1574.872	54.223
1576.529	71.48
1578.185	65.737
1579.841	36.993
1581.496	54.25
1583.151	37.507
1584.805	34.764
1586.459	51.02
1588.112	48.277
1589.764	48.534
1591.416	31.79
1593.067	43.047
1594.718	44.304
1596.368	38.561
1598.017	42.817
1599.666	44.001
1601.314	30.185
1602.962	25.369
1604.609	50.553
1606.256	23.736
1607.902	45.92
1609.547	50.104
1611.192	52.288
1612.836	65.472
1614.48	57.655
1616.123	59.839
1617.766	68.023
1619.408	51.207
1621.049	86.391
1622.69	55.574
1624.33	56.758
1625.969	33.942
1627.609	39.126
1629.247	56.31
1630.885	30.494
1632.522	33.677
1634.159	47.861
1635.795	33.045
1637.431	35.229
1639.066	50.413
1640.7	35.596
1642.334	71.78
1643.967	53.964
1645.6	53.148
1647.232	35.332
1648.864	59.515
1650.495	33.699
1652.125	20.883
1653.755	30.067
1655.384	48.251
1657.013	43.435
1658.641	33.618
1660.268	47.802
1661.895	45.986
1663.522	46.17
1665.147	37.354
1666.773	46.537
1668.397	41.721
1670.021	40.905
1671.645	34.089
1673.268	53.273
1674.89	56.456
1676.512	49.64
1678.133	55.824
1679.754	50.008
1681.374	65.192
1682.994	43.376
1684.613	53.559
1686.231	63.743
1687.849	45.927
1689.466	62.111
1691.083	50.295
1692.699	46.478
1694.315	39.662
1695.93	32.846
1697.544	19.03
1699.158	32.214
1700.771	52.397
1702.384	53.581
1703.996	50.765
1705.608	47.949
1707.219	46.133
1708.829	51.317
1710.439	61.5
1712.048	63.684
1713.657	58.868
1715.265	48.052
1716.873	48.236
1718.48	35.419
1720.087	35.603
1721.693	40.787
1723.298	45.971
1724.903	56.155
1726.507	52.338
1728.111	54.522
1729.714	48.706
1731.317	57.89
1732.919	53.074
1734.52	71.257
1736.121	43.441
1737.721	54.625
1739.321	58.809
1740.92	57.993
1742.519	45.177
1744.117	49.36
1745.715	53.544
1747.312	40.728
1748.908	53.912
1750.504	21.096
1752.099	28.279
1753.694	43.463
1755.288	20.647
1756.882	31.831
1758.475	39.015
1760.067	31.198
1761.659	50.382
1763.251	53.566
1764.841	75.75
1766.432	60.934
1768.021	75.118
1769.611	70.301
1771.199	72.485
1772.787	74.669
1774.375	65.853
1775.962	57.037
1777.548	38.22
1779.134	43.404
1780.719	34.588
1782.304	31.772
1783.888	50.956
1785.472	51.139
1787.055	48.323
1788.637	73.507
1790.219	57.691
1791.801	58.875
1793.382	55.059
1794.962	56.242
1796.542	60.426
1798.121	51.61
1799.7	40.794
1801.278	29.978
1802.855	53.161
1804.432	48.345
1806.009	32.396
1807.585	33.447
1809.16	43.497
1810.735	38.548
1812.309	42.599
1813.883	44.649
1815.456	44.7
1817.028	39.751
1818.601	43.802
1820.172	50.852
1821.743	51.903
1823.313	47.954
1824.883	52.004
1826.453	50.055
1828.021	56.106
1829.59	59.157
1831.157	52.207
1832.724	48.258
1834.291	71.309
1835.857	56.359
1837.423	48.41
1838.987	56.461
1840.552	29.512
1842.116	48.562
1843.679	34.613
1845.242	42.664
1846.804	47.714
1848.366	36.765
1849.927	46.816
1851.487	47.866
1853.048	41.917
1854.607	49.968
1856.166	49.019
1857.724	51.069
1859.282	47.12
1860.84	54.171
1862.396	36.221
1863.953	28.272
1865.508	49.323
1867.064	45.374
1868.618	43.424
1870.172	42.475
1871.726	53.526
1873.279	58.576
1874.831	57.627
1876.383	63.678
1877.935	48.729
1879.485	52.779
1881.036	47.83
1882.586	59.881
1884.135	43.931
1885.683	53.982
1887.232	41.033
1888.779	48.084
1890.326	47.134
1891.873	46.185
1893.419	43.236
1894.964	49.286
1896.509	40.337
1898.054	41.388
1899.597	32.438
1901.141	64.489
1902.684	59.54
1904.226	60.591
1905.768	45.641
1907.309	57.692
1908.849	52.743
1910.389	69.793
1911.929	41.844
1913.468	58.895
1915.007	46.946
1916.545	60.996
1918.082	64.047
1919.619	63.098
1921.155	67.148
1922.691	62.199
1924.226	49.25
1925.761	51.301
1927.295	39.351
1928.829	44.402
1930.362	39.453
1931.895	44.503
1933.427	58.554
1934.959	41.605
1936.49	55.656
1938.02	51.706
1939.55	49.757
1941.08	31.808
1942.609	54.858
1944.137	50.909
1945.665	68.96
1947.192	55.011
1948.719	58.061
1950.245	58.112
1951.771	53.163
1953.296	52.213
1954.821	44.264
1956.345	34.315
1957.869	53.365
1959.392	49.416
1960.915	22.467
1962.437	50.518
1963.958	33.568
1965.479	61.619
1967	60.67
1968.52	61.72
1970.039	49.771
1971.558	46.822
1973.076	28.873
1974.594	50.923
1976.112	33.974
1977.628	33.025
1979.145	50.075
1980.66	55.126
1982.176	47.177
1983.69	62.228
1985.204	52.278
1986.718	48.329
1988.231	44.38
1989.744	51.43
1991.256	33.481
1992.768	47.532
1994.279	60.583
1995.789	30.633
1997.299	49.684
1998.809	34.735
2000.318	48.785
2001.826	46.836
2003.334	59.864
2004.841	50.891
2006.348	61.918
2007.855	54.946
2009.36	48.973
2010.866	53.001
2012.37	49.028
2013.875	56.056
2015.379	54.083
2016.882	55.111
2018.384	54.138
2019.887	53.165
2021.388	51.193
2022.89	42.22
2024.39	42.248
2025.89	37.275
2027.39	26.303
2028.889	24.33
2030.388	32.358
2031.886	46.385
2033.383	31.412
2034.88	61.44
2036.377	48.467
2037.873	56.495
2039.368	53.522
2040.863	59.55
2042.358	77.577
2043.852	49.605
2045.345	56.632
2046.838	48.659
2048.33	57.687
2049.822	44.714
2051.313	40.742
2052.804	51.769
2054.295	44.797
2055.784	43.824
2057.274	55.852
2058.763	45.879
2060.251	54.906
2061.739	44.934
2063.226	45.961
2064.713	59.989
2066.199	70.016
2067.685	69.044
2069.17	69.071
2070.654	56.099
2072.139	55.126
2073.622	59.153
2075.105	41.181
2076.588	42.208
2078.07	50.236
2079.552	57.263
2081.033	29.291
2082.514	32.318
2083.994	41.346
2085.473	57.373
2086.952	50.401
2088.431	49.428
2089.909	61.455
2091.387	73.483
2092.864	46.51
2094.34	65.538
2095.816	56.565
2097.292	58.593
2098.767	65.62
2100.241	64.648
2101.715	56.675
2103.189	71.702
2104.662	58.73
2106.134	47.757
2107.606	40.785
2109.078	43.812
2110.549	43.84
2112.019	47.867
2113.489	41.895
2114.959	38.922
2116.428	54.949
2117.896	47.977
2119.364	45.004
2120.831	45.032
2122.298	56.059
2123.765	36.087
2125.231	55.114
2126.696	43.142
2128.161	57.169
2129.626	51.196
2131.089	50.224
2132.553	57.251
2134.016	52.279
2135.478	39.306
2136.94	45.334
2138.402	50.361
2139.862	41.389
2141.323	46.416
2142.783	47.443
2144.242	54.471
2145.701	35.498
2147.159	43.526
2148.617	44.553
2150.075	62.581
2151.532	41.608
2152.988	55.636
2154.444	56.663
2155.899	48.69
2157.354	40.718
2158.809	45.745
2160.263	37.773
2161.716	30.8
2163.169	58.828
2164.621	48.855
2166.073	56.883
2167.525	62.91
2168.976	71.938
2170.426	58.965
2171.876	66.992
2173.325	59.02
2174.774	42.047
2176.223	47.075
2177.671	32.102
2179.118	47.13
2180.565	53.157
2182.012	51.185
2183.458	61.212
2184.903	50.239
2186.348	67.267
2187.793	63.294
2189.237	59.322
2190.68	70.349
2192.123	40.363
2193.566	49.378
2195.008	44.392
2196.449	24.406
2197.89	42.42
2199.331	27.435
2200.771	58.449
2202.21	48.463
2203.649	43.477
2205.088	53.491
2206.526	69.506
2207.964	73.52
2209.401	58.534
2210.837	69.548
2212.273	54.562
2213.709	63.577
2215.144	57.591
2216.579	68.605
2218.013	53.619
2219.447	48.634
2220.88	40.648
2222.312	47.662
2223.745	56.676
2225.176	44.69
2226.607	41.705
2228.038	41.719
2229.468	47.733
2230.898	60.747
2232.327	31.761
2233.756	39.776
2235.185	45.79
2236.612	52.804
2238.04	44.818
2239.466	46.833
2240.893	47.847
2242.319	40.861
2243.744	58.875
2245.169	46.889
2246.593	60.904
2248.017	58.918
2249.441	64.932
2250.863	47.946
2252.286	76.96
2253.708	51.975
2255.129	46.989
2256.55	39.003
2257.971	63.017
2259.391	32.032
2260.81	50.046
2262.229	50.06
2263.648	57.074
2265.066	45.088
2266.484	47.103
2267.901	45.117
2269.318	51.131
2270.734	61.145
2272.149	61.159
2273.565	62.174
2274.979	44.188
2276.393	47.202
2277.807	53.216
2279.22	47.231
2280.633	45.245
2282.046	31.259
2283.457	32.273
2284.869	51.287
2286.28	39.302
2287.69	48.316
2289.1	51.33
2290.509	54.344
2291.918	63.358
2293.327	61.373
2294.735	51.387
2296.142	49.401
2297.549	38.415
2298.956	59.43
2300.362	76.444
2301.767	59.458
2303.172	54.472
2304.577	54.486
2305.981	55.501
2307.385	57.515
2308.788	43.529
2310.191	60.543
2311.593	64.558
2312.995	64.572
2314.396	54.586
2315.797	59.6
2317.197	45.614
2318.597	59.629
2319.997	55.643
2321.395	47.657
2322.794	40.671
2324.192	35.685
2325.589	26.7
2326.986	44.714
2328.383	26.728
2329.779	47.742
2331.174	31.757
2332.57	55.771
2333.964	64.785
2335.358	71.799
2336.752	58.813
2338.145	59.828
2339.538	54.842
2340.93	68.856
2342.322	66.87
2343.713	64.884
2345.104	47.899
2346.495	50.913
2347.885	37.927
2349.274	55.941
2350.663	56.956
2352.051	40.97
2353.44	59.984
2354.827	61.998
2356.214	54.012
2357.601	78.027
2358.987	69.041
2360.373	59.055
2361.758	55.069
2363.142	48.083
2364.527	37.098
2365.911	46.112
2367.294	27.126
2368.677	34.14
2370.059	46.155
2371.441	35.169
2372.822	55.151
2374.203	51.134
2375.584	56.116
2376.964	60.099
2378.344	40.081
2379.723	34.064
2381.101	40.046
2382.479	58.029
2383.857	55.011
2385.234	49.994
2386.611	51.976
2387.988	39.959
2389.363	55.942
2390.739	74.924
2392.114	69.907
2393.488	59.889
2394.862	70.872
2396.236	42.854
2397.609	60.837
2398.981	34.819
2400.353	32.802
2401.725	36.784
2403.096	34.767
2404.467	32.749
2405.837	37.732
2407.207	33.714
2408.576	42.697
2409.945	56.679
2411.314	68.662
2412.681	54.644
2414.049	48.627
2415.416	48.609
2416.783	49.592
2418.149	55.574
2419.514	50.557
2420.879	35.539
2422.244	52.522
2423.608	31.505
2424.972	48.487
2426.335	34.47
2427.698	43.452
2429.061	51.435
2430.423	50.417
2431.784	52.4
2433.145	40.382
2434.506	68.365
2435.866	67.347
2437.225	55.33
2438.585	73.312
2439.943	51.295
2441.302	61.277
2442.659	56.26
2444.017	61.242
2445.374	56.225
2446.73	52.207
2448.086	58.19
2449.442	58.172
2450.797	58.155
2452.151	53.137
2453.505	43.12
2454.859	37.102
2456.212	29.085
2457.565	26.068
2458.917	44.05
2460.269	45.033
2461.621	33.015
2462.971	30.998
2464.322	39.98
2465.672	43.963
2467.022	50.945
2468.371	60.928
2469.719	62.91
2471.068	63.893
2472.415	53.875
2473.763	66.858
2475.109	64.84
2476.456	56.823
2477.802	56.805
2479.147	57.788
2480.492	47.77
2481.837	46.753
2483.181	47.735
2484.525	60.718
2485.868	62.7
2487.211	40.683
2488.553	60.666
2489.895	45.648
2491.236	42.631
2492.577	78.613
2493.918	47.596
2495.258	55.578
2496.597	55.561
2497.936	49.543
2499.275	46.526
2500.613	42.508
2501.951	51.491
2503.288	23.473
2504.625	44.456
2505.962	30.438
2507.298	35.421
2508.633	38.403
2509.968	31.386
2511.303	40.368
2512.637	49.351
2513.971	41.333
2515.304	51.316
2516.637	47.298
2517.97	54.281
2519.301	64.263
2520.633	59.246
2521.964	51.229
2523.295	64.211
2524.625	70.194
2525.954	62.176
2527.284	70.159
2528.613	72.141
2529.941	64.124
2531.269	57.106
2532.596	66.089
2533.923	49.071
2535.25	42.054
2536.576	51.036
2537.902	39.019
2539.227	44.001
2540.552	68.984
2541.876	58.966
2543.2	44.949
2544.523	40.931
2545.846	39.864
2547.169	36.796
2548.491	44.729
2549.813	40.661
2551.134	58.594
2552.455	38.526
2553.775	44.459
2555.095	37.391
2556.415	34.323
2557.734	54.256
2559.052	28.188
2560.37	47.121
2561.688	42.053
2563.005	48.986
2564.322	53.918
2565.638	54.851
2566.954	61.783
2568.27	69.716
2569.585	64.648
2570.899	74.58
2572.214	57.513
2573.527	63.445
2574.84	54.378
2576.153	56.31
2577.466	60.243
2578.778	50.175
2580.089	35.108
2581.4	49.04
2582.711	53.973
2584.021	52.905
2585.331	46.837
2586.64	52.77
2587.949	54.702
2589.257	39.635
2590.565	36.567
2591.873	43.5
2593.18	44.432
2594.487	25.365
2595.793	42.297
2597.099	47.23
2598.404	54.162
2599.709	57.094
2601.013	58.027
2602.317	59.959
2603.621	34.892
2604.924	50.824
2606.227	57.757
2607.529	47.689
2608.831	56.622
2610.133	54.554
2611.434	63.487
2612.734	46.419
2614.034	52.351
2615.334	38.284
2616.633	57.216
2617.932	47.149
2619.23	58.081
2620.528	47.014
2621.826	64.946
2623.123	50.879
2624.419	67.811
2625.716	48.743
2627.011	36.676
2628.307	26.608
2629.602	50.541
2630.896	36.473
2632.19	34.406
2633.484	37.338
2634.777	41.271
2636.07	24.203
2637.362	38.136
2638.654	51.068
2639.945	47
2641.236	52.933
2642.527	50.865
2643.817	47.798
2645.107	39.73
2646.396	36.663
2647.685	48.595
2648.973	44.528
2650.261	37.46
2651.549	55.393
2652.836	51.325
2654.122	33.257
2655.409	44.19
2656.694	38.122
2657.98	43.055
2659.265	50.987
2660.549	48.92
2661.833	45.852
2663.117	46.785
2664.4	51.717
2665.683	53.65
2666.966	51.582
2668.248	29.514
2669.529	50.447
2670.81	45.379
2672.091	46.312
2673.371	47.244
2674.651	27.177
2675.93	36.109
2677.209	25.042
2678.488	47.974
2679.766	43.907
2681.044	40.839
2682.321	52.771
2683.598	42.704
2684.874	41.636
2686.15	46.569
2687.426	59.501
2688.701	56.434
2689.975	55.366
2691.25	32.299
2692.523	49.231
2693.797	42.164
2695.07	37.096
2696.342	40.028
2697.615	35.961
2698.886	36.893
2700.158	63.826
2701.428	62.758
2702.699	59.691
2703.969	55.623
2705.239	74.556
2706.508	60.488
2707.776	58.421
2709.045	46.353
2710.313	48.285
2711.58	45.116
2712.847	54.947
2714.114	52.777
2715.38	70.608
2716.646	51.439
2717.911	67.269
2719.176	58.1
2720.441	62.93
2721.705	69.761
2722.968	48.592
2724.232	44.422
2725.495	47.253
2726.757	47.083
2728.019	37.914
2729.281	60.745
2730.542	60.575
2731.802	61.406
2733.063	61.236
2734.323	76.067
2735.582	69.898
2736.841	55.728
2738.1	55.559
2739.358	70.39
2740.616	38.22
2741.873	44.051
2743.13	47.881
2744.387	33.712
2745.643	56.543
2746.898	50.373
2748.154	42.204
2749.409	49.034
2750.663	51.865
2751.917	59.696
2753.171	68.526
2754.424	53.357
2755.677	49.187
2756.929	59.018
2758.181	47.849
2759.432	67.679
2760.683	38.51
2761.934	40.341
2763.184	42.171
2764.434	54.002
2765.684	59.832
2766.933	51.663
2768.181	51.494
2769.43	39.324
2770.677	37.155
2771.925	46.985
2773.172	56.816
2774.418	39.647
2775.664	44.477
2776.91	40.308
2778.155	40.138
2779.4	43.969
2780.645	42.8
2781.889	33.63
2783.132	48.461
2784.375	48.292
2785.618	51.122
2786.861	51.953
2788.103	42.783
2789.344	52.614
2790.585	38.445
2791.826	40.275
2793.066	51.106
2794.306	50.936
2795.546	42.767
2796.785	49.598
2798.024	37.428
2799.262	55.259
2800.5	29.089
2801.737	38.92
2802.974	27.751
2804.211	26.581
2805.447	55.412
2806.683	31.243
2807.918	48.073
2809.153	48.904
2810.388	31.734
2811.622	36.565
2812.856	56.396
2814.089	25.226
2815.322	58.057
2816.554	49.887
2817.786	50.718
2819.018	41.549
2820.249	46.379
2821.48	43.21
2822.711	56.04
2823.941	47.871
2825.17	49.702
2826.4	60.532
2827.629	52.363
2828.857	50.194
2830.085	60.024
2831.313	46.855
2832.54	59.685
2833.767	72.516
2834.993	65.347
2836.219	59.177
2837.445	68.008
2838.67	73.838
2839.894	61.669
2841.119	79.5
2842.343	70.33
2843.566	56.161
2844.789	50.992
2846.012	60.822
2847.235	43.653
2848.456	52.483
2849.678	38.314
2850.899	48.145
2852.12	38.975
2853.34	68.806
2854.56	66.636
2855.779	78.467
2856.999	73.298
2858.217	84.128
2859.435	74.959
2860.653	75.789
2861.871	85.62
2863.088	80.451
2864.305	76.281
2865.521	80.112
2866.737	83.943
2867.952	102.773
2869.167	99.604
2870.382	116.774
2871.596	112.944
2872.81	127.114
2874.023	125.284
2875.236	114.454
2876.449	129.624
2877.661	138.794
2878.873	132.964
2880.084	137.134
2881.295	133.304
2882.506	122.474
2883.716	142.644
2884.926	134.814
2886.136	133.983
2887.345	125.153
2888.553	124.323
2889.761	114.493
2890.969	107.663
2892.177	112.833
2893.384	113.003
2894.59	106.173
2895.797	112.343
2897.002	106.513
2898.208	119.683
2899.413	101.853
2900.617	108.023
2901.822	104.193
2903.025	99.363
2904.229	105.533
2905.432	109.703
2906.635	95.873
2907.837	93.043
2909.039	96.213
2910.24	93.383
2911.441	97.553
2912.642	108.723
2913.842	111.893
2915.042	116.063
2916.241	109.233
2917.44	117.403
2918.639	126.573
2919.837	117.743
2921.035	127.913
2922.233	128.083
2923.43	115.253
2924.626	104.423
2925.823	120.593
2927.019	95.763
2928.214	103.933
2929.409	102.103
2930.604	123.273
2931.798	125.443
2932.992	133.613
2934.186	117.783
2935.379	127.953
2936.571	126.123
2937.764	119.293
2938.956	100.463
2940.147	93.633
2941.338	97.803
2942.529	121.973
2943.719	105.143
2944.909	92.313
2946.099	106.483
2947.288	99.653
2948.477	89.823
2949.665	98.993
2950.853	87.163
2952.041	88.332
2953.228	80.502
2954.415	79.672
2955.601	93.842
2956.788	80.012
2957.973	85.182
2959.158	89.352
2960.343	72.522
2961.528	85.692
2962.712	87.862
2963.896	102.032
2965.079	97.202
2966.262	83.372
2967.444	90.542
2968.626	63.712
2969.808	84.882
2970.99	73.052
2972.17	74.222
2973.351	70.392
2974.531	76.562
2975.711	69.732
2976.89	71.902
2978.069	87.072
2979.248	89.242
2980.426	84.412
2981.604	73.582
2982.782	90.752
2983.959	89.922
2985.135	92.092
2986.312	80.262
2987.488	93.432
2988.663	86.602
2989.838	67.772
2991.013	77.942
2992.187	74.112
2993.361	70.282
2994.535	83.452
2995.708	72.622
2996.881	72.792
2998.053	71.962
2999.225	73.132
3000.397	59.302
3001.568	60.472
3002.739	56.642
3003.91	71.812
3005.08	51.982
3006.249	55.152
3007.419	37.322
3008.588	43.492
3009.756	36.662
3010.924	37.832
3012.092	46.002
3013.26	34.172
3014.427	49.342
3015.593	31.512
3016.759	42.681
3017.925	37.851
3019.091	57.021
3020.256	44.191
3021.421	35.361
3022.585	42.516
3023.749	28.67
3024.912	37.824
3026.076	40.978
3027.238	58.133
3028.401	51.287
3029.563	51.441
3030.724	61.595
3031.886	51.749
3033.047	58.904
3034.207	59.058
3035.367	43.212
3036.527	51.366
3037.686	55.521
3038.845	39.675
3040.004	47.829
3041.162	49.983
3042.32	59.137
3043.477	37.292
3044.634	47.446
3045.791	38.6
3046.947	27.754
3048.103	28.909
3049.259	28.063
3050.414	14.217
3051.569	23.371
3052.723	25.525
3053.877	29.68
3055.031	43.834
3056.184	39.988
3057.337	38.142
3058.489	38.297
3059.642	50.451
3060.793	58.605
3061.945	59.759
3063.096	53.913
3064.246	55.068
3065.396	68.222
3066.546	49.376
3067.696	44.53
3068.845	40.685
3069.994	47.839
3071.142	42.993
3072.29	46.147
3073.437	41.301
3074.585	51.456
3075.731	60.61
3076.878	45.764
3078.024	65.918
3079.17	52.073
3080.315	47.227
3081.46	42.381
3082.605	41.535
3083.749	42.689
3084.893	38.844
3086.036	36.998
3087.179	48.152
3088.322	30.306
3089.464	47.461
3090.606	26.615
3091.747	30.769
3092.889	15.923
3094.029	37.077
3095.17	53.232
3096.31	56.386
3097.45	53.54
3098.589	46.694
3099.728	45.849
3100.866	44.003
3102.005	61.157
3103.142	49.311
3104.28	76.465
3105.417	70.62
3106.554	74.774
3107.69	53.928
3108.826	54.082
3109.961	40.237
3111.097	41.391
3112.232	50.545
3113.366	38.699
3114.5	30.853
3115.634	38.008
3116.767	47.162
3117.9	48.316
3119.033	43.47
3120.165	37.625
3121.297	42.779
3122.428	36.933
3123.559	61.087
3124.69	30.241
3125.82	43.396
3126.95	45.55
3128.08	29.704
3129.209	41.858
3130.338	34.013
3131.467	50.167
3132.595	48.321
3133.723	40.475
3134.85	49.629
3135.977	66.784
3137.104	43.938
3138.23	51.092
3139.356	56.246
3140.481	65.401
3141.607	50.555
3142.731	62.709
3143.856	57.863
3144.98	61.017
3146.104	63.172
3147.227	62.326
3148.35	46.48
3149.472	47.634
3150.595	59.789
3151.717	52.943
3152.838	60.097
3153.959	45.251
3155.08	62.405
3156.2	57.56
3157.32	46.714
3158.44	60.868
[truncated: 71 more rows]
