# Supplementary material for: Raman spectroscopic evaluation of human serum using metal plate and 785- and 1064-nm excitation lasers
Source: PLoS One. 2019 Feb 15;14(2):e0211986. doi: 10.1371/journal.pone.0211986 (PMC6377121; doi:10.1371/journal.pone.0211986)
Supplement: S8 File — (TXT) [file pone.0211986.s008.txt]

Device_Count	0
Parser_Ver	1.0.2.1
BioSpex_Overlay	0
Phys_Dev_Num	0
Timestamp	5/23/2018-16:44:43.661
Device_SN	031-0785
Dev_HW_Ver	10000401
Dev_FW_Ver	10000040
Pixel_Count	2048
Peak_Count	0
Peak_Search_Mode	None
Peak_Threshold	0
Integration_Time(us)	1000000
Average	3
Baseline	0
Noise_Threshold	2000
Sensor_Temperature	-55.3
Pixel_Reverse	Yes
Subtract_Background	Yes
Laser_Power	255
WL_Unit	Raman_Shift_(cm^-1)
Pwr_Unit	Intensity_Count
Raman_Shift_(cm^-1)	Intensity_Count
-3.869	578.762
-1.629	1614.724
0.61	1779.686
2.848	882.648
5.085	164.609
7.322	51.571
9.558	29.533
11.792	7.495
14.026	0.457
16.259	17.419
18.492	6.381
20.723	25.343
22.953	5.305
25.183	17.267
27.412	15.229
29.64	19.19
31.867	5.152
34.093	12.114
36.318	30.076
38.543	8.038
40.766	0
42.989	9.962
45.211	7.924
47.432	17.886
49.652	8.848
51.871	7.81
54.09	11.771
56.308	17.733
58.524	54.695
60.74	70.657
62.955	145.619
65.17	255.581
67.383	314.543
69.595	377.505
71.807	421.467
74.018	465.429
76.228	493.391
78.437	516.352
80.645	527.314
82.853	558.276
85.059	559.238
87.265	546.2
89.47	546.162
91.674	532.124
93.877	539.086
96.08	525.048
98.281	500.01
100.482	483.972
102.682	461.933
104.881	454.895
107.079	413.857
109.276	423.819
111.472	389.781
113.668	362.743
115.863	352.705
118.057	345.667
120.25	331.629
122.442	300.591
124.633	293.553
126.824	286.515
129.014	274.476
131.203	263.438
133.391	234.4
135.578	233.362
137.764	221.324
139.95	207.286
142.135	209.248
144.318	203.21
146.501	186.172
148.684	182.134
150.865	173.096
153.046	167.057
155.225	147.019
157.404	158.981
159.582	134.943
161.759	142.905
163.936	148.867
166.111	151.829
168.286	148.791
170.46	133.753
172.633	122.715
174.805	117.677
176.977	119.638
179.147	131.6
181.317	112.562
183.486	118.524
185.654	109.486
187.821	106.448
189.987	105.41
192.153	89.372
194.318	93.334
196.482	94.296
198.645	96.258
200.807	84.219
202.969	96.181
205.129	86.143
207.289	99.105
209.448	97.067
211.606	85.029
213.764	69.991
215.92	73.953
218.076	72.915
220.231	94.877
222.385	69.839
224.538	54.8
226.69	64.762
228.842	56.724
230.993	60.686
233.143	70.648
235.292	67.61
237.44	54.572
239.588	62.534
241.735	74.496
243.88	86.458
246.025	73.42
248.17	82.381
250.313	83.343
252.456	89.305
254.598	82.267
256.739	85.229
258.879	71.191
261.018	70.153
263.157	66.115
265.294	73.077
267.431	72.039
269.567	70.001
271.703	74.963
273.837	53.924
275.971	65.886
278.104	52.848
280.236	51.81
282.367	48.772
284.498	45.734
286.627	43.696
288.756	59.658
290.884	52.62
293.011	51.582
295.138	54.544
297.263	60.505
299.388	58.467
301.512	41.429
303.635	51.391
305.758	39.353
307.879	49.315
310	52.277
312.12	30.239
314.239	26.201
316.357	40.163
318.475	35.125
320.592	37.086
322.708	42.048
324.823	62.01
326.937	43.972
329.051	56.934
331.163	51.896
333.275	45.858
335.386	44.82
337.497	38.782
339.606	46.744
341.715	44.706
343.823	48.667
345.93	37.629
348.037	57.591
350.142	36.553
352.247	56.515
354.351	48.477
356.454	48.439
358.556	28.401
360.658	36.363
362.759	33.325
364.859	38.287
366.958	21.248
369.056	34.21
371.154	36.172
373.251	22.134
375.347	21.096
377.442	26.058
379.537	36.02
381.63	37.982
383.723	42.944
385.815	43.906
387.906	58.868
389.997	66.829
392.087	56.791
394.176	61.753
396.264	49.715
398.351	67.677
400.438	68.639
402.523	71.601
404.608	55.563
406.693	66.525
408.776	85.487
410.859	73.449
412.941	69.505
415.022	62.562
417.102	84.619
419.181	119.676
421.26	98.733
423.338	118.789
425.415	151.846
427.492	155.903
429.567	193.96
431.642	211.017
433.716	217.073
435.789	203.13
437.862	200.187
439.933	176.244
442.004	165.3
444.074	152.357
446.144	145.414
448.212	130.471
450.28	106.528
452.347	118.584
454.413	91.641
456.479	96.698
458.543	85.755
460.607	90.812
462.67	84.868
464.733	73.925
466.794	66.982
468.855	72.039
470.915	68.096
472.974	60.152
475.033	58.209
477.091	68.266
479.148	73.323
481.204	65.38
483.259	44.436
485.314	41.493
487.368	42.55
489.421	46.607
491.473	26.663
493.524	28.72
495.575	25.777
497.625	21.834
499.674	18.891
501.723	36.947
503.771	30.004
505.818	28.061
507.864	41.118
509.909	27.175
511.954	35.231
513.998	36.288
516.041	26.345
518.083	36.402
520.125	40.459
522.165	25.515
524.205	54.572
526.245	38.629
528.283	57.686
530.321	39.743
532.358	31.799
534.394	44.856
536.429	33.913
538.464	46.97
540.498	33.026
542.531	40.083
544.564	36.14
546.595	22.197
548.626	41.254
550.656	33.31
552.686	31.367
554.714	49.424
556.742	32.481
558.769	46.538
560.796	38.594
562.821	35.651
564.846	43.708
566.87	44.765
568.893	22.822
570.916	46.878
572.938	29.935
574.959	21.992
576.979	29.049
578.999	30.106
581.017	26.162
583.035	6.219
585.053	24.276
587.069	37.333
589.085	40.389
591.1	45.446
593.114	61.503
595.128	50.56
597.141	50.617
599.153	50.673
601.164	46.73
603.174	45.787
605.184	30.844
607.193	47.901
609.201	32.957
611.209	30.014
613.216	32.071
615.222	35.128
617.227	36.185
619.231	41.241
621.235	48.298
623.238	44.355
625.24	27.412
627.242	43.469
629.243	37.525
631.243	43.582
633.242	37.639
635.241	34.696
637.239	43.752
639.236	57.809
641.232	59.866
643.228	38.923
645.222	54.98
647.216	46.036
649.21	46.093
651.202	34.15
653.194	40.207
655.185	28.264
657.176	17.32
659.166	39.377
661.154	33.434
663.143	40.491
665.13	40.548
667.117	40.604
669.103	43.661
671.088	48.718
673.072	34.618
675.056	56.517
677.039	40.417
679.021	53.317
681.003	37.216
682.984	49.116
684.964	30.016
686.943	38.916
688.922	27.815
690.9	40.715
692.877	34.615
694.853	54.514
696.829	26.414
698.804	46.314
700.778	35.214
702.751	51.113
704.724	45.013
706.696	20.913
708.667	33.812
710.638	16.712
712.608	36.612
714.577	34.511
716.545	36.411
718.513	29.311
720.48	24.211
722.446	43.11
724.411	34.01
726.376	39.91
728.34	29.809
730.303	42.709
732.266	29.609
734.228	34.509
736.189	36.408
738.149	42.308
740.109	44.208
742.068	38.107
744.026	50.007
745.983	52.907
747.94	50.806
749.896	60.706
751.851	50.606
753.806	41.506
755.76	42.405
757.713	38.305
759.665	37.205
761.617	37.104
763.568	34.004
765.518	44.904
767.468	56.803
769.416	47.703
771.364	25.603
773.312	49.503
775.258	43.402
777.204	32.302
779.149	30.202
781.094	41.101
783.038	24.001
784.981	26.901
786.923	32.801
788.865	33.7
790.805	31.6
792.746	32.5
794.685	34.399
796.624	39.299
798.562	36.199
800.499	37.098
802.436	54.998
804.372	40.898
806.307	46.798
808.241	57.697
810.175	63.597
812.108	73.497
814.04	57.396
815.972	64.296
817.903	67.196
819.833	64.096
821.762	63.995
823.691	61.895
825.619	45.795
827.547	37.694
829.473	40.594
831.399	44.494
833.324	46.393
835.249	46.293
837.173	73.193
839.096	67.093
841.018	78.992
842.94	71.892
844.861	73.792
846.781	77.691
848.701	85.591
850.619	68.491
852.538	80.391
854.455	89.29
856.372	100.19
858.288	107.09
860.203	120.989
862.118	154.889
864.032	172.789
865.945	186.688
867.857	244.588
869.769	276.488
871.68	361.388
873.591	472.287
875.5	583.187
877.409	795.087
879.317	1063.986
881.225	1305.886
883.132	1453.786
885.038	1477.686
886.944	1322.585
888.848	1103.485
890.753	852.385
892.656	654.284
894.559	472.184
896.461	371.084
898.362	277.983
900.263	210.883
902.162	174.783
904.062	149.683
905.96	124.582
907.858	124.482
909.755	108.382
911.652	84.281
913.547	81.181
915.442	84.081
917.337	92.981
919.23	62.88
921.123	99.835
923.015	66.789
924.907	70.744
926.798	51.698
928.688	68.653
930.578	71.607
932.466	54.562
934.354	52.516
936.242	50.471
938.129	40.425
940.015	44.38
941.9	39.335
943.785	38.289
945.669	44.244
947.552	41.198
949.434	48.153
951.316	34.107
953.198	60.062
955.078	37.016
956.958	25.971
958.837	26.925
960.716	23.88
962.593	30.834
964.47	24.789
966.347	11.743
968.223	27.698
970.098	32.652
971.972	26.607
973.846	39.561
975.719	54.516
977.591	31.47
979.462	49.425
981.333	43.38
983.204	46.334
985.073	30.289
986.942	34.243
988.81	37.198
990.678	21.152
992.545	43.107
994.411	43.061
996.276	36.016
998.141	32.97
1000.005	46.925
1001.869	48.879
1003.731	47.834
1005.593	53.788
1007.455	57.743
1009.315	57.697
1011.175	78.652
1013.035	54.606
1014.894	65.561
1016.752	61.515
1018.609	63.47
1020.465	69.424
1022.321	77.379
1024.177	82.334
1026.031	86.288
1027.885	108.243
1029.739	121.197
1031.591	137.152
1033.443	151.106
1035.294	170.061
1037.145	192.015
1038.995	202.97
1040.844	249.924
1042.693	266.879
1044.54	329.833
1046.388	351.788
1048.234	397.742
1050.08	415.697
1051.925	440.651
1053.77	417.606
1055.614	406.56
1057.457	379.515
1059.299	337.469
1061.141	309.424
1062.982	258.379
1064.823	232.333
1066.663	241.288
1068.502	222.242
1070.34	216.197
1072.178	232.151
1074.015	223.106
1075.852	242.06
1077.688	246.015
1079.523	236.969
1081.357	261.924
1083.191	268.878
1085.024	276.833
1086.857	325.787
1088.689	328.742
1090.52	361.696
1092.35	366.651
1094.18	400.605
1096.009	404.56
1097.838	413.514
1099.666	399.469
1101.493	354.424
1103.319	328.378
1105.145	296.333
1106.97	247.287
1108.795	217.242
1110.619	199.196
1112.442	205.151
1114.265	192.105
1116.086	171.06
1117.908	178.014
1119.728	163.969
1121.548	153.923
1123.367	152.878
1125.186	142.832
1127.004	129.787
1128.821	117.741
1130.638	115.696
1132.454	96.65
1134.269	91.605
1136.084	72.559
1137.898	77.514
1139.711	45.468
1141.524	76.423
1143.336	60.378
1145.147	82.332
1146.958	78.287
1148.768	63.241
1150.577	62.196
1152.386	60.15
1154.194	57.105
1156.001	44.059
1157.808	48.058
1159.614	26.057
1161.42	29.056
1163.225	32.055
1165.029	37.054
1166.832	25.053
1168.635	20.052
1170.437	22.051
1172.239	14.05
1174.04	11.049
1175.84	26.048
1177.64	26.047
1179.439	21.046
1181.237	28.045
1183.035	42.044
1184.832	29.043
1186.628	38.042
1188.424	38.041
1190.219	34.04
1192.013	36.039
1193.807	28.038
1195.6	38.037
1197.393	20.036
1199.185	10.035
1200.976	18.034
1202.766	19.033
1204.556	20.032
1206.345	19.031
1208.134	28.03
1209.922	25.029
1211.709	33.028
1213.496	17.027
1215.282	21.026
1217.067	33.025
1218.852	35.024
1220.636	35.023
1222.42	38.022
1224.203	31.021
1225.985	36.02
1227.766	54.019
1229.547	40.018
1231.327	47.017
1233.107	43.016
1234.886	27.015
1236.664	19.014
1238.442	27.013
1240.219	22.012
1241.995	27.011
1243.771	45.01
1245.546	58.009
1247.321	57.008
1249.095	67.007
1250.868	64.006
1252.64	70.005
1254.412	69.004
1256.184	86.003
1257.954	76.002
1259.724	73.001
1261.494	90
1263.262	102.999
1265.031	100.998
1266.798	126.997
1268.565	152.996
1270.331	166.995
1272.097	180.994
1273.862	197.993
1275.626	201.992
1277.39	191.991
1279.153	181.99
1280.915	165.989
1282.677	142.988
1284.438	119.987
1286.198	125.986
1287.958	97.984
1289.718	100.983
1291.476	97.982
1293.234	100.981
1294.991	102.98
1296.748	96.979
1298.504	92.978
1300.26	66.977
1302.015	66.976
1303.769	50.975
1305.522	50.974
1307.275	39.973
1309.028	34.972
1310.779	32.971
1312.53	57.97
1314.281	61.969
1316.031	59.968
1317.78	61.967
1319.528	73.966
1321.276	59.965
1323.024	42.964
1324.77	56.963
1326.516	50.962
1328.262	49.961
1330.006	49.96
1331.751	48.959
1333.494	54.958
1335.237	49.957
1336.979	52.956
1338.721	51.955
1340.462	51.954
1342.203	47.953
1343.942	45.952
1345.682	45.951
1347.42	60.95
1349.158	53.949
1350.895	57.948
1352.632	50.947
1354.368	46.946
1356.104	58.945
1357.838	43.944
1359.573	57.943
1361.306	57.942
1363.039	46.941
1364.772	54.94
1366.503	49.939
1368.234	49.938
1369.965	57.937
1371.695	81.936
1373.424	67.935
1375.153	88.934
1376.881	79.933
1378.608	83.932
1380.335	86.931
1382.061	106.93
1383.787	88.12
1385.512	113.31
1387.236	79.499
1388.96	95.689
1390.683	100.879
1392.405	95.069
1394.127	112.258
1395.848	114.448
1397.569	114.638
1399.289	110.828
1401.008	104.017
1402.727	103.207
1404.445	118.397
1406.163	111.587
1407.88	137.776
1409.596	109.966
1411.312	125.156
1413.027	122.346
1414.741	121.535
1416.455	134.725
1418.169	143.915
1419.881	153.105
1421.593	152.295
1423.305	164.484
1425.016	176.674
1426.726	183.864
1428.436	183.054
1430.145	180.243
1431.853	212.433
1433.561	208.623
1435.268	239.813
1436.975	250.002
1438.681	260.192
1440.386	284.382
1442.091	314.572
1443.795	339.761
1445.498	358.951
1447.201	431.141
1448.904	438.331
1450.605	466.52
1452.306	484.71
1454.007	504.9
1455.707	477.09
1457.406	483.28
1459.105	446.469
1460.803	400.659
1462.501	378.849
1464.197	338.039
1465.894	323.228
1467.589	292.418
1469.285	275.608
1470.979	249.798
1472.673	230.987
1474.366	229.177
1476.059	222.367
1477.751	217.557
1479.442	217.746
1481.133	231.936
1482.824	215.126
1484.513	212.316
1486.202	219.505
1487.891	197.695
1489.579	193.885
1491.266	183.075
1492.953	166.265
1494.639	171.454
1496.324	137.644
1498.009	127.834
1499.693	121.024
1501.377	111.213
1503.06	107.403
1504.743	117.593
1506.424	116.783
1508.106	89.972
1509.786	92.162
1511.467	93.352
1513.146	77.542
1514.825	77.731
1516.503	84.921
1518.181	83.111
1519.858	73.301
1521.535	79.49
1523.211	67.68
1524.886	57.87
1526.561	66.06
1528.235	54.25
1529.908	86.439
1531.581	62.629
1533.254	60.819
1534.926	47.009
1536.597	52.198
1538.267	30.388
1539.937	53.578
1541.607	50.768
1543.276	41.957
1544.944	63.147
1546.612	55.337
1548.279	71.527
1549.945	63.716
1551.611	68.906
1553.276	64.096
1554.941	47.286
1556.605	58.475
1558.269	42.665
1559.932	47.855
1561.594	47.045
1563.256	41.235
1564.917	31.424
1566.577	37.614
1568.237	52.804
1569.897	52.994
1571.556	47.183
1573.214	51.373
1574.872	38.563
1576.529	45.753
1578.185	45.942
1579.841	40.132
1581.496	44.322
1583.151	39.512
1584.805	40.701
1586.459	40.891
1588.112	24.081
1589.764	40.271
1591.416	26.46
1593.067	30.65
1594.718	32.84
1596.368	34.03
1598.017	34.22
1599.666	30.411
1601.314	33.603
1602.962	23.795
1604.609	41.987
1606.256	28.179
1607.902	51.371
1609.547	33.563
1611.192	45.755
1612.836	57.946
1614.48	56.138
1616.123	48.33
1617.766	55.522
1619.408	54.714
1621.049	66.906
1622.69	57.098
1624.33	31.29
1625.969	33.481
1627.609	19.673
1629.247	39.865
1630.885	23.057
1632.522	14.249
1634.159	21.441
1635.795	34.633
1637.431	40.825
1639.066	34.016
1640.7	42.208
1642.334	55.4
1643.967	37.592
1645.6	52.784
1647.232	39.976
1648.864	45.168
1650.495	36.36
1652.125	18.551
1653.755	50.743
1655.384	25.935
1657.013	29.127
1658.641	21.319
1660.268	28.511
1661.895	24.703
1663.522	26.895
1665.147	36.087
1666.773	53.278
1668.397	39.47
1670.021	42.662
1671.645	40.854
1673.268	64.046
1674.89	53.238
1676.512	42.43
1678.133	42.622
1679.754	41.813
1681.374	54.005
1682.994	33.197
1684.613	22.389
1686.231	42.581
1687.849	37.773
1689.466	44.965
1691.083	44.157
1692.699	36.348
1694.315	35.54
1695.93	34.732
1697.544	28.924
1699.158	32.116
1700.771	36.308
1702.384	48.5
1703.996	36.692
1705.608	46.883
1707.219	46.075
1708.829	60.267
1710.439	66.459
1712.048	60.651
1713.657	60.843
1715.265	60.035
1716.873	64.227
1718.48	54.418
1720.087	40.61
1721.693	59.802
1723.298	43.994
1724.903	60.186
1726.507	46.378
1728.111	34.57
1729.714	21.762
1731.317	41.954
1732.919	51.145
1734.52	42.337
1736.121	27.529
1737.721	48.721
1739.321	46.913
1740.92	30.105
1742.519	30.297
1744.117	41.489
1745.715	30.68
1747.312	26.872
1748.908	39.064
1750.504	17.256
1752.099	27.448
1753.694	28.64
1755.288	21.832
1756.882	34.024
1758.475	38.215
1760.067	47.407
1761.659	57.599
1763.251	47.791
1764.841	72.983
1766.432	56.175
1768.021	57.367
1769.611	44.559
1771.199	63.75
1772.787	53.942
1774.375	49.134
1775.962	44.326
1777.548	29.518
1779.134	45.71
1780.719	37.902
1782.304	31.094
1783.888	48.285
1785.472	40.477
1787.055	32.669
1788.637	39.861
1790.219	41.053
1791.801	22.245
1793.382	28.437
1794.962	13.629
1796.542	50.82
1798.121	36.012
1799.7	35.204
1801.278	37.396
1802.855	44.588
1804.432	48.78
1806.009	62.816
1807.585	49.852
1809.16	58.888
1810.735	57.924
1812.309	37.96
1813.883	42.997
1815.456	34.033
1817.028	35.069
1818.601	30.105
1820.172	44.141
1821.743	39.177
1823.313	40.213
1824.883	51.249
1826.453	47.286
1828.021	51.322
1829.59	44.358
1831.157	52.394
1832.724	45.43
1834.291	57.466
1835.857	66.502
1837.423	37.538
1838.987	44.574
1840.552	36.611
1842.116	46.647
1843.679	27.683
1845.242	30.719
1846.804	43.755
1848.366	34.791
1849.927	23.827
1851.487	42.863
1853.048	47.9
1854.607	53.936
1856.166	34.972
1857.724	46.008
1859.282	47.044
1860.84	53.08
1862.396	48.116
1863.953	38.152
1865.508	45.188
1867.064	44.225
1868.618	27.261
1870.172	51.297
1871.726	45.333
1873.279	58.369
1874.831	39.405
1876.383	45.441
1877.935	50.477
1879.485	35.513
1881.036	36.55
1882.586	58.586
1884.135	22.622
1885.683	49.658
1887.232	36.694
1888.779	33.73
1890.326	41.766
1891.873	29.802
1893.419	27.839
1894.964	29.875
1896.509	29.911
1898.054	30.947
1899.597	28.983
1901.141	47.019
1902.684	48.055
1904.226	45.091
1905.768	48.127
1907.309	44.164
1908.849	37.2
1910.389	55.236
1911.929	47.272
1913.468	46.308
1915.007	53.344
1916.545	52.38
1918.082	41.416
1919.619	61.453
1921.155	59.489
1922.691	47.525
1924.226	43.561
1925.761	50.597
1927.295	40.633
1928.829	43.669
1930.362	32.705
1931.895	37.741
1933.427	42.778
1934.959	30.814
1936.49	35.85
1938.02	43.886
1939.55	25.922
1941.08	36.958
1942.609	31.994
1944.137	44.03
1945.665	55.067
1947.192	44.103
1948.719	54.139
1950.245	29.175
1951.771	43.211
1953.296	47.247
1954.821	44.283
1956.345	39.319
1957.869	42.355
1959.392	38.392
1960.915	24.428
1962.437	39.464
1963.958	54.5
1965.479	54.536
1967	46.572
1968.52	49.608
1970.039	49.644
1971.558	45.681
1973.076	20.717
1974.594	46.753
1976.112	34.789
1977.628	43.825
1979.145	40.861
1980.66	51.897
1982.176	35.933
1983.69	40.969
1985.204	47.006
1986.718	47.042
1988.231	43.078
1989.744	48.114
1991.256	38.15
1992.768	60.186
1994.279	70.222
1995.789	43.258
1997.299	59.295
1998.809	32.331
2000.318	27.367
2001.826	26.403
2003.334	51.417
2004.841	35.431
2006.348	48.445
2007.855	36.46
2009.36	51.474
2010.866	39.488
2012.37	37.502
2013.875	51.517
2015.379	55.531
2016.882	45.545
2018.384	52.559
2019.887	41.573
2021.388	39.588
2022.89	35.602
2024.39	28.616
2025.89	39.63
2027.39	35.644
2028.889	30.659
2030.388	36.673
2031.886	53.687
2033.383	17.701
2034.88	55.715
2036.377	33.73
2037.873	52.744
2039.368	43.758
2040.863	43.772
2042.358	32.786
2043.852	37.801
2045.345	45.815
2046.838	35.829
2048.33	48.843
2049.822	39.857
2051.313	35.872
2052.804	59.886
2054.295	41.9
2055.784	34.914
2057.274	53.928
2058.763	40.943
2060.251	33.957
2061.739	27.971
2063.226	39.985
2064.713	56
2066.199	56.014
2067.685	58.028
2069.17	60.042
2070.654	70.056
2072.139	55.071
2073.622	60.085
2075.105	41.099
2076.588	41.113
2078.07	43.127
2079.552	61.142
2081.033	33.156
2082.514	33.17
2083.994	33.184
2085.473	45.198
2086.952	36.213
2088.431	40.227
2089.909	34.241
2091.387	52.255
2092.864	45.269
2094.34	63.284
2095.816	51.298
2097.292	55.312
2098.767	53.326
2100.241	56.34
2101.715	60.355
2103.189	42.369
2104.662	47.383
2106.134	47.397
2107.606	48.412
2109.078	36.426
2110.549	38.44
2112.019	33.454
2113.489	48.468
2114.959	28.483
2116.428	58.497
2117.896	33.511
2119.364	40.525
2120.831	42.539
2122.298	60.554
2123.765	31.568
2125.231	52.582
2126.696	30.596
2128.161	46.61
2129.626	48.625
2131.089	54.639
2132.553	48.653
2134.016	33.667
2135.478	44.681
2136.94	29.696
2138.402	52.71
2139.862	38.724
2141.323	41.738
2142.783	33.752
2144.242	35.767
2145.701	32.781
2147.159	40.795
2148.617	36.809
2150.075	48.823
2151.532	36.838
2152.988	47.852
2154.444	52.866
2155.899	40.88
2157.354	57.895
2158.809	59.909
2160.263	41.923
2161.716	40.937
2163.169	41.951
2164.621	49.966
2166.073	45.98
2167.525	37.994
2168.976	51.008
2170.426	31.022
2171.876	45.037
2173.325	48.051
2174.774	53.065
2176.223	50.079
2177.671	47.093
2179.118	37.108
2180.565	31.122
2182.012	42.136
2183.458	44.15
2184.903	43.164
2186.348	38.179
2187.793	35.193
2189.237	34.207
2190.68	53.221
2192.123	37.232
2193.566	45.242
2195.008	49.252
2196.449	31.262
2197.89	47.272
2199.331	27.283
2200.771	42.293
2202.21	38.303
2203.649	30.313
2205.088	33.324
2206.526	59.334
2207.964	47.344
2209.401	44.354
2210.837	63.365
2212.273	62.375
2213.709	58.385
2215.144	48.395
2216.579	59.405
2218.013	55.416
2219.447	34.426
2220.88	22.436
2222.312	35.446
2223.745	33.457
2225.176	34.467
2226.607	18.477
2228.038	33.487
2229.468	42.498
2230.898	48.508
2232.327	41.518
2233.756	41.528
2235.185	46.539
2236.612	57.549
2238.04	53.559
2239.466	50.569
2240.893	39.579
2242.319	55.59
2243.744	42.6
2245.169	41.61
2246.593	52.62
2248.017	42.631
2249.441	46.641
2250.863	46.651
2252.286	61.661
2253.708	49.672
2255.129	52.682
2256.55	38.692
2257.971	48.702
2259.391	39.712
2260.81	54.723
2262.229	40.733
2263.648	54.743
2265.066	33.753
2266.484	40.764
2267.901	42.774
2269.318	43.784
2270.734	38.794
2272.149	51.805
2273.565	44.815
2274.979	41.825
2276.393	42.835
2277.807	47.846
2279.22	41.856
2280.633	30.866
2282.046	41.876
2283.457	47.886
2284.869	55.897
2286.28	53.907
2287.69	43.917
2289.1	44.927
2290.509	38.938
2291.918	56.948
2293.327	40.958
2294.735	53.968
2296.142	39.979
2297.549	44.989
2298.956	45.999
2300.362	58.009
2301.767	42.019
2303.172	38.03
2304.577	31.04
2305.981	51.05
2307.385	48.06
2308.788	39.071
2310.191	53.081
2311.593	50.091
2312.995	55.101
2314.396	56.112
2315.797	62.122
2317.197	56.132
2318.597	57.142
2319.997	46.153
2321.395	47.163
2322.794	31.173
2324.192	34.183
2325.589	27.193
2326.986	35.204
2328.383	27.214
2329.779	36.224
2331.174	27.234
2332.57	48.245
2333.964	48.255
2335.358	48.265
2336.752	59.275
2338.145	42.286
2339.538	56.296
2340.93	42.306
2342.322	43.316
2343.713	51.326
2345.104	35.337
2346.495	46.347
2347.885	38.357
2349.274	34.367
2350.663	50.378
2352.051	36.388
2353.44	45.398
2354.827	51.408
2356.214	40.419
2357.601	32.429
2358.987	47.439
2360.373	39.449
2361.758	45.459
2363.142	41.47
2364.527	44.48
2365.911	47.49
2367.294	33.5
2368.677	50.511
2370.059	44.521
2371.441	49.531
2372.822	51.522
2374.203	50.514
2375.584	33.505
2376.964	43.496
2378.344	29.487
2379.723	12.479
2381.101	31.47
2382.479	41.461
2383.857	31.452
2385.234	33.444
2386.611	44.435
2387.988	35.426
2389.363	39.417
2390.739	50.408
2392.114	55.4
2393.488	50.391
2394.862	61.382
2396.236	36.373
2397.609	53.365
2398.981	39.356
2400.353	35.347
2401.725	56.338
2403.096	36.33
2404.467	33.321
2405.837	31.312
2407.207	29.303
2408.576	38.295
2409.945	50.286
2411.314	55.277
2412.681	43.268
2414.049	47.26
2415.416	47.251
2416.783	42.242
2418.149	56.233
2419.514	42.224
2420.879	38.216
2422.244	45.207
2423.608	34.198
2424.972	48.189
2426.335	23.181
2427.698	39.172
2429.061	38.163
2430.423	31.154
2431.784	35.146
2433.145	33.137
2434.506	40.128
2435.866	61.119
2437.225	42.111
2438.585	62.102
2439.943	48.093
2441.302	53.084
2442.659	40.076
2444.017	44.067
2445.374	54.058
2446.73	52.049
2448.086	43.04
2449.442	52.032
2450.797	42.023
2452.151	47.014
2453.505	39.005
2454.859	44.997
2456.212	42.988
2457.565	33.979
2458.917	39.97
2460.269	49.962
2461.621	47.953
2462.971	33.944
2464.322	44.935
2465.672	25.927
2467.022	29.918
2468.371	40.909
2469.719	45.9
2471.068	32.892
2472.415	30.883
2473.763	43.874
2475.109	43.865
2476.456	46.856
2477.802	50.848
2479.147	55.839
2480.492	39.83
2481.837	47.821
2483.181	41.813
2484.525	44.804
2485.868	45.795
2487.211	19.786
2488.553	36.778
2489.895	40.769
2491.236	37.76
2492.577	53.751
2493.918	60.743
2495.258	54.734
2496.597	52.725
2497.936	50.716
2499.275	51.708
2500.613	51.699
2501.951	38.69
2503.288	23.681
2504.625	28.672
2505.962	31.664
2507.298	26.655
2508.633	29.646
2509.968	29.637
2511.303	36.629
2512.637	48.62
2513.971	33.611
2515.304	42.602
2516.637	38.594
2517.97	48.585
2519.301	55.576
2520.633	50.567
2521.964	57.559
2523.295	36.55
2524.625	41.541
2525.954	35.532
2527.284	44.524
2528.613	47.515
2529.941	53.506
2531.269	50.497
2532.596	62.488
2533.923	48.48
2535.25	57.471
2536.576	46.462
2537.902	49.453
2539.227	32.445
2540.552	51.436
2541.876	39.427
2543.2	37.418
2544.523	32.41
2545.846	37.341
2547.169	32.272
2548.491	47.203
2549.813	37.134
2551.134	66.065
2552.455	62.996
2553.775	47.928
2555.095	29.859
2556.415	23.79
2557.734	39.721
2559.052	21.652
2560.37	46.583
2561.688	33.514
2563.005	30.446
2564.322	45.377
2565.638	44.308
2566.954	40.239
2568.27	61.17
2569.585	66.101
2570.899	54.032
2572.214	50.964
2573.527	48.895
2574.84	42.826
2576.153	58.757
2577.466	36.688
2578.778	31.619
2580.089	35.55
2581.4	49.482
2582.711	39.413
2584.021	45.344
2585.331	48.275
2586.64	58.206
2587.949	62.137
2589.257	43.068
2590.565	47
2591.873	48.931
2593.18	51.862
2594.487	32.793
2595.793	44.724
2597.099	48.655
2598.404	38.587
2599.709	38.518
2601.013	37.449
2602.317	39.38
2603.621	16.311
2604.924	40.242
2606.227	42.173
2607.529	46.105
2608.831	36.036
2610.133	27.967
2611.434	43.898
2612.734	29.829
2614.034	41.76
2615.334	31.691
2616.633	49.623
2617.932	41.554
2619.23	42.485
2620.528	38.416
2621.826	60.347
2623.123	43.278
2624.419	51.209
2625.716	45.141
2627.011	30.072
2628.307	35.003
2629.602	48.934
2630.896	43.865
2632.19	38.796
2633.484	47.727
2634.777	37.659
2636.07	28.59
2637.362	43.521
2638.654	54.452
2639.945	29.383
2641.236	43.314
2642.527	38.245
2643.817	48.177
2645.107	23.108
2646.396	34.039
2647.685	35.97
2648.973	26.901
2650.261	10.832
2651.549	28.763
2652.836	23.695
2654.122	23.626
2655.409	18.557
2656.694	32.488
2657.98	36.419
2659.265	41.35
2660.549	48.281
2661.833	45.213
2663.117	56.144
2664.4	50.075
2665.683	55.006
2666.966	46.937
2668.248	37.868
2669.529	58.799
2670.81	51.731
2672.091	49.662
2673.371	55.593
2674.651	39.524
2675.93	36.455
2677.209	36.386
2678.488	37.317
2679.766	37.249
2681.044	41.18
2682.321	46.111
2683.598	43.042
2684.874	36.973
2686.15	30.904
2687.426	32.835
2688.701	48.767
2689.975	46.698
2691.25	30.629
2692.523	44.56
2693.797	16.491
2695.07	30.422
2696.342	24.353
2697.615	27.285
2698.886	32.216
2700.158	51.147
2701.428	56.078
2702.699	41.009
2703.969	48.94
2705.239	51.871
2706.508	46.803
2707.776	57.734
2709.045	61.665
2710.313	51.596
2711.58	65.429
2712.847	53.261
2714.114	47.094
2715.38	47.927
2716.646	51.759
2717.911	52.592
2719.176	47.425
2720.441	52.257
2721.705	62.09
2722.968	51.923
2724.232	37.756
2725.495	47.588
2726.757	47.421
2728.019	42.254
2729.281	44.086
2730.542	35.919
2731.802	25.752
2733.063	37.584
2734.323	40.417
2735.582	39.25
2736.841	38.082
2738.1	42.915
2739.358	47.748
2740.616	43.58
2741.873	47.413
2743.13	59.246
2744.387	44.079
2745.643	33.911
2746.898	40.744
2748.154	32.577
2749.409	36.409
2750.663	42.242
2751.917	44.075
2753.171	62.907
2754.424	61.74
2755.677	39.573
2756.929	62.405
2758.181	45.238
2759.432	36.071
2760.683	25.903
2761.934	32.736
2763.184	20.569
2764.434	32.401
2765.684	37.234
2766.933	46.067
2768.181	48.9
2769.43	40.732
2770.677	32.565
2771.925	48.398
2773.172	38.23
2774.418	39.063
2775.664	27.896
2776.91	25.728
2778.155	30.561
2779.4	31.394
2780.645	27.226
2781.889	25.059
2783.132	30.892
2784.375	39.724
2785.618	44.557
2786.861	39.39
2788.103	49.223
2789.344	47.055
2790.585	46.888
2791.826	41.721
2793.066	54.553
2794.306	37.386
2795.546	47.219
2796.785	39.051
2798.024	42.884
2799.262	37.717
2800.5	24.549
2801.737	49.382
2802.974	25.215
2804.211	19.047
2805.447	47.88
2806.683	29.713
2807.918	48.545
2809.153	55.378
2810.388	34.211
2811.622	44.044
2812.856	40.876
2814.089	26.709
2815.322	35.542
2816.554	42.374
2817.786	44.207
2819.018	36.04
2820.249	40.872
2821.48	56.705
2822.711	54.538
2823.941	41.37
2825.17	47.203
2826.4	51.036
2827.629	27.868
2828.857	43.701
2830.085	41.534
2831.313	47.367
2832.54	50.199
2833.767	69.032
2834.993	61.865
2836.219	51.697
2837.445	56.53
2838.67	63.363
2839.894	44.195
2841.119	62.028
2842.343	62.861
2843.566	60.693
2844.789	53.526
2846.012	57.359
2847.235	43.191
2848.456	56.024
2849.678	36.857
2850.899	47.689
2852.12	55.522
2853.34	55.355
2854.56	48.188
2855.779	57.02
2856.999	63.853
2858.217	75.686
2859.435	72.518
2860.653	67.351
2861.871	65.184
2863.088	61.016
2864.305	69.849
2865.521	87.682
2866.737	83.514
2867.952	87.347
2869.167	86.18
2870.382	111.355
2871.596	112.529
2872.81	102.704
2874.023	121.879
2875.236	116.054
2876.449	127.229
2877.661	138.403
2878.873	126.578
2880.084	125.753
2881.295	124.928
2882.506	130.103
2883.716	136.277
2884.926	126.452
2886.136	114.627
2887.345	116.802
2888.553	125.977
2889.761	119.151
2890.969	122.326
2892.177	126.501
2893.384	118.676
2894.59	102.851
2895.797	105.026
2897.002	91.2
2898.208	113.375
2899.413	90.55
2900.617	99.725
2901.822	93.9
2903.025	95.074
2904.229	106.249
2905.432	101.424
2906.635	87.599
2907.837	94.774
2909.039	99.948
2910.24	87.123
2911.441	92.298
2912.642	114.473
2913.842	111.648
2915.042	105.822
2916.241	111.997
2917.44	113.172
2918.639	120.347
2919.837	114.522
2921.035	119.696
2922.233	118.871
2923.43	123.046
2924.626	114.221
2925.823	109.396
2927.019	103.57
2928.214	90.745
2929.409	90.92
2930.604	112.095
2931.798	122.27
2932.992	125.445
2934.186	121.619
2935.379	131.794
2936.571	132.969
2937.764	127.144
2938.956	120.319
2940.147	99.493
2941.338	99.668
2942.529	113.843
2943.719	87.018
2944.909	70.193
2946.099	100.367
2947.288	80.542
2948.477	82.717
2949.665	87.892
2950.853	69.067
2952.041	84.241
2953.228	75.416
2954.415	84.591
2955.601	73.766
2956.788	69.941
2957.973	67.115
2959.158	67.29
2960.343	74.465
2961.528	79.64
2962.712	87.815
2963.896	92.989
2965.079	91.164
2966.262	80.339
2967.444	95.514
2968.626	62.689
2969.808	84.864
2970.99	63.038
2972.17	75.213
2973.351	64.388
2974.531	62.563
2975.711	58.738
2976.89	58.912
2978.069	85.087
2979.248	75.262
2980.426	81.437
2981.604	74.612
2982.782	93.786
2983.959	93.961
2985.135	76.136
2986.312	82.311
2987.488	76.486
2988.663	67.66
2989.838	72.835
2991.013	84.01
2992.187	60.185
2993.361	59.36
2994.535	69.534
2995.708	69.709
2996.881	65.884
2998.053	73.059
2999.225	69.234
3000.397	63.408
3001.568	57.583
3002.739	42.758
3003.91	56.933
3005.08	40.108
3006.249	42.283
3007.419	30.457
3008.588	24.632
3009.756	39.807
3010.924	34.982
3012.092	53.157
3013.26	35.331
3014.427	37.506
3015.593	32.681
3016.759	46.856
3017.925	27.031
3019.091	43.205
3020.256	41.38
3021.421	33.555
3022.585	28.707
3023.749	36.859
3024.912	31.011
3026.076	40.163
3027.238	42.314
3028.401	49.466
3029.563	33.618
3030.724	55.77
3031.886	48.922
3033.047	52.074
3034.207	39.226
3035.367	25.378
3036.527	27.53
3037.686	33.682
3038.845	27.833
3040.004	42.985
3041.162	35.137
3042.32	48.289
3043.477	23.441
3044.634	19.593
3045.791	28.745
3046.947	17.897
3048.103	40.049
3049.259	27.2
3050.414	25.352
3051.569	25.504
3052.723	41.656
3053.877	26.808
3055.031	43.96
3056.184	23.112
3057.337	25.264
3058.489	38.416
3059.642	37.568
3060.793	54.719
3061.945	39.871
3063.096	47.023
3064.246	43.175
3065.396	44.327
3066.546	29.479
3067.696	25.631
3068.845	26.783
3069.994	31.935
3071.142	25.086
3072.29	28.238
3073.437	41.39
3074.585	44.542
3075.731	60.694
3076.878	31.846
3078.024	73.998
3079.17	62.15
3080.315	47.302
3081.46	48.454
3082.605	41.605
3083.749	55.757
3084.893	18.909
3086.036	37.061
3087.179	28.213
3088.322	32.365
3089.464	35.517
3090.606	38.669
3091.747	32.821
3092.889	25.972
3094.029	44.124
3095.17	42.276
3096.31	47.428
3097.45	38.58
3098.589	36.732
3099.728	38.884
3100.866	28.036
3102.005	43.188
3103.142	30.34
3104.28	63.491
3105.417	36.643
3106.554	52.795
3107.69	34.947
3108.826	44.099
3109.961	47.251
3111.097	41.403
3112.232	59.555
3113.366	46.707
3114.5	59.858
3115.634	47.01
3116.767	44.162
3117.9	39.314
3119.033	46.466
3120.165	52.618
3121.297	46.77
3122.428	39.922
3123.559	58.074
3124.69	40.226
3125.82	57.377
3126.95	50.529
3128.08	32.681
3129.209	35.833
3130.338	31.985
3131.467	32.137
3132.595	31.289
3133.723	15.441
3134.85	35.593
3135.977	47.745
3137.104	39.896
3138.23	45.048
3139.356	60.2
3140.481	53.352
3141.607	32.504
3142.731	41.656
3143.856	48.808
3144.98	38.96
3146.104	44.112
3147.227	66.263
3148.35	44.415
3149.472	42.567
3150.595	62.719
3151.717	47.871
3152.838	66.023
3153.959	61.175
3155.08	60.327
3156.2	56.479
3157.32	52.631
3158.44	60.782
[truncated: 71 more rows]
