# Supplementary material for: Raman spectroscopic evaluation of human serum using metal plate and 785- and 1064-nm excitation lasers
Source: PLoS One. 2019 Feb 15;14(2):e0211986. doi: 10.1371/journal.pone.0211986 (PMC6377121; doi:10.1371/journal.pone.0211986)
Supplement: S9 File — (TXT) [file pone.0211986.s009.txt]

Device_Count	0
Parser_Ver	1.0.2.1
BioSpex_Overlay	0
Phys_Dev_Num	0
Timestamp	5/24/2018-16:37:13.426
Device_SN	031-0785
Dev_HW_Ver	10000401
Dev_FW_Ver	10000040
Pixel_Count	2048
Peak_Count	0
Peak_Search_Mode	None
Peak_Threshold	0
Integration_Time(us)	1000000
Average	3
Baseline	0
Noise_Threshold	2000
Sensor_Temperature	-55.5
Pixel_Reverse	Yes
Subtract_Background	Yes
Laser_Power	255
WL_Unit	Raman_Shift_(cm^-1)
Pwr_Unit	Intensity_Count
Raman_Shift_(cm^-1)	Intensity_Count
-3.869	594.164
-1.629	1287.107
0.61	1170.049
2.848	396.992
5.085	96.934
7.322	56.877
9.558	41.819
11.792	20.762
14.026	19.704
16.259	42.647
18.492	24.589
20.723	21.532
22.953	36.475
25.183	9.417
27.412	19.36
29.64	11.302
31.867	15.245
34.093	17.187
36.318	13.13
38.543	10.072
40.766	15.015
42.989	8.957
45.211	50.9
47.432	23.842
49.652	14.785
51.871	28.727
54.09	20.67
56.308	45.612
58.524	43.555
60.74	89.497
62.955	169.44
65.17	271.382
67.383	359.325
69.595	433.268
71.807	438.21
74.018	487.153
76.228	522.095
78.437	541.038
80.645	566.98
82.853	575.923
85.059	583.865
87.265	565.808
89.47	578.75
91.674	551.693
93.877	554.635
96.08	544.578
98.281	490.52
100.482	486.463
102.682	483.405
104.881	474.348
107.079	434.29
109.276	409.233
111.472	399.175
113.668	396.118
115.863	377.061
118.057	347.003
120.25	327.946
122.442	338.888
124.633	303.831
126.824	293.773
129.014	259.716
131.203	270.658
133.391	241.601
135.578	241.543
137.764	246.486
139.95	240.428
142.135	224.371
144.318	203.313
146.501	206.256
148.684	193.198
150.865	184.141
153.046	196.083
155.225	177.026
157.404	167.968
159.582	150.911
161.759	143.853
163.936	157.796
166.111	152.739
168.286	138.681
170.46	133.624
172.633	128.566
174.805	147.509
176.977	139.451
179.147	119.394
181.317	136.336
183.486	131.279
185.654	111.221
187.821	104.164
189.987	131.106
192.153	127.049
194.318	102.991
196.482	82.934
198.645	98.876
200.807	123.819
202.969	113.761
205.129	100.704
207.289	91.646
209.448	115.589
211.606	94.532
213.764	94.474
215.92	90.417
218.076	88.359
220.231	87.302
222.385	76.244
224.538	75.187
226.69	93.129
228.842	78.072
230.993	85.014
233.143	84.957
235.292	77.899
237.44	90.842
239.588	78.784
241.735	89.727
243.88	53.669
246.025	67.612
248.17	71.554
250.313	82.497
252.456	93.439
254.598	67.382
256.739	81.325
258.879	65.267
261.018	90.21
263.157	84.152
265.294	76.095
267.431	79.037
269.567	88.98
271.703	81.922
273.837	83.865
275.971	59.807
278.104	64.75
280.236	66.692
282.367	59.635
284.498	75.577
286.627	49.52
288.756	65.462
290.884	72.405
293.011	54.347
295.138	65.29
297.263	72.232
299.388	77.175
301.512	45.117
303.635	59.06
305.758	49.003
307.879	50.945
310	59.888
312.12	56.83
314.239	44.773
316.357	66.715
318.475	67.658
320.592	54.6
322.708	64.543
324.823	44.485
326.937	38.428
329.051	30.37
331.163	55.313
333.275	36.255
335.386	74.198
337.497	37.14
339.606	49.083
341.715	40.025
343.823	38.968
345.93	41.91
348.037	46.853
350.142	53.796
352.247	55.738
354.351	36.681
356.454	36.623
358.556	64.566
360.658	49.508
362.759	44.451
364.859	43.393
366.958	53.336
369.056	48.278
371.154	54.221
373.251	49.163
375.347	63.106
377.442	45.048
379.537	49.991
381.63	42.933
383.723	51.876
385.815	58.818
387.906	55.761
389.997	53.703
392.087	51.646
394.176	68.589
396.264	52.531
398.351	60.474
400.438	67.416
402.523	67.359
404.608	62.301
406.693	71.244
408.776	92.186
410.859	71.129
412.941	100.218
415.022	95.307
417.102	92.396
419.181	117.485
421.26	128.575
423.338	140.664
425.415	159.753
427.492	177.842
429.567	212.931
431.642	202.021
433.716	240.11
435.789	217.199
437.862	195.288
439.933	183.377
442.004	166.467
444.074	167.556
446.144	155.645
448.212	144.734
450.28	132.823
452.347	121.913
454.413	105.002
456.479	96.091
458.543	96.18
460.607	84.269
462.67	70.359
464.733	88.448
466.794	90.537
468.855	79.626
470.915	63.715
472.974	63.805
475.033	58.894
477.091	55.983
479.148	71.072
481.204	68.161
483.259	61.251
485.314	57.34
487.368	52.429
489.421	62.518
491.473	58.607
493.524	59.697
495.575	47.786
497.625	28.875
499.674	52.964
501.723	40.053
503.771	46.143
505.818	32.232
507.864	39.321
509.909	55.41
511.954	58.499
513.998	54.589
516.041	53.678
518.083	32.767
520.125	25.856
522.165	48.945
524.205	59.035
526.245	53.124
528.283	46.213
530.321	62.302
532.358	38.391
534.394	31.481
536.429	25.57
538.464	35.659
540.498	41.748
542.531	46.837
544.564	48.927
546.595	60.016
548.626	60.105
550.656	31.194
552.686	45.283
554.714	28.373
556.742	41.462
558.769	41.551
560.796	48.64
562.821	79.729
564.846	49.819
566.87	54.908
568.893	43.997
570.916	53.086
572.938	25.175
574.959	34.265
576.979	28.354
578.999	45.443
581.017	63.532
583.035	47.621
585.053	55.711
587.069	38.8
589.085	49.889
591.1	39.978
593.114	44.067
595.128	40.157
597.141	38.246
599.153	48.335
601.164	47.424
603.174	52.513
605.184	66.603
607.193	52.692
609.201	20.781
611.209	37.87
613.216	15.959
615.222	52.049
617.227	53.138
619.231	40.227
621.235	41.316
623.238	66.405
625.24	59.495
627.242	49.584
629.243	31.673
631.243	37.762
633.242	18.851
635.241	38.941
637.239	69.03
639.236	64.119
641.232	62.208
643.228	32.297
645.222	54.387
647.216	31.476
649.21	49.565
651.202	43.654
653.194	45.743
655.185	44.833
657.176	65.922
659.166	61.011
661.154	81.1
663.143	38.189
665.13	30.279
667.117	44.368
669.103	31.457
671.088	52.546
673.072	51.433
675.056	46.319
677.039	61.206
679.021	26.092
681.003	54.978
682.984	57.865
684.964	47.751
686.943	43.638
688.922	18.524
690.9	31.411
692.877	65.297
694.853	47.183
696.829	60.07
698.804	41.956
700.778	60.843
702.751	48.729
704.724	47.616
706.696	44.502
708.667	23.388
710.638	35.275
712.608	71.161
714.577	53.048
716.545	44.934
718.513	50.821
720.48	31.707
722.446	28.593
724.411	41.48
726.376	35.366
728.34	58.253
730.303	62.139
732.266	47.026
734.228	53.912
736.189	49.798
738.149	49.685
740.109	50.571
742.068	33.458
744.026	21.344
745.983	51.231
747.94	39.117
749.896	45.003
751.851	59.89
753.806	43.776
755.76	45.663
757.713	42.549
759.665	60.436
761.617	40.322
763.568	31.209
765.518	39.095
767.468	44.981
769.416	69.868
771.364	47.754
773.312	60.641
775.258	41.527
777.204	26.414
779.149	41.3
781.094	45.186
783.038	55.073
784.981	44.959
786.923	53.846
788.865	64.732
790.805	66.619
792.746	60.505
794.685	31.391
796.624	45.278
798.562	46.164
800.499	53.051
802.436	45.937
804.372	70.824
806.307	66.71
808.241	67.596
810.175	45.483
812.108	77.369
814.04	67.256
815.972	63.142
817.903	51.029
819.833	74.915
821.762	67.801
823.691	79.688
825.619	66.574
827.547	62.461
829.473	63.347
831.399	70.234
833.324	63.12
835.249	74.006
837.173	72.893
839.096	73.779
841.018	74.666
842.94	87.552
844.861	101.439
846.781	80.325
848.701	111.211
850.619	105.098
852.538	112.984
854.455	112.871
856.372	123.757
858.288	133.644
860.203	160.53
862.118	174.417
864.032	196.303
865.945	219.189
867.857	265.076
869.769	283.962
871.68	368.849
873.591	482.735
875.5	668.622
877.409	895.508
879.317	1141.394
881.225	1396.281
883.132	1521.167
885.038	1475.054
886.944	1315.94
888.848	1053.827
890.753	814.713
892.656	607.599
894.559	454.486
896.461	378.372
898.362	296.259
900.263	225.145
902.162	179.032
904.062	175.918
905.96	159.804
907.858	121.691
909.755	121.577
911.652	102.464
913.547	104.35
915.442	97.237
917.337	99.123
919.23	86.009
921.123	82.892
923.015	69.776
924.907	51.659
926.798	67.542
928.688	72.425
930.578	61.308
932.466	41.191
934.354	55.074
936.242	49.957
938.129	59.84
940.015	59.723
941.9	42.606
943.785	49.489
945.669	41.372
947.552	33.255
949.434	57.138
951.316	41.021
953.198	35.904
955.078	34.787
956.958	29.67
958.837	41.553
960.716	39.436
962.593	23.319
964.47	41.202
966.347	39.085
968.223	36.968
970.098	22.851
971.972	55.734
973.846	37.618
975.719	27.501
977.591	31.384
979.462	27.267
981.333	51.15
983.204	32.033
985.073	38.916
986.942	29.799
988.81	49.682
990.678	50.565
992.545	31.448
994.411	44.331
996.276	50.214
998.141	47.097
1000.005	46.98
1001.869	33.863
1003.731	59.746
1005.593	54.629
1007.455	61.512
1009.315	56.395
1011.175	85.278
1013.035	82.161
1014.894	57.044
1016.752	51.927
1018.609	69.81
1020.465	97.693
1022.321	74.576
1024.177	106.46
1026.031	111.343
1027.885	118.226
1029.739	117.109
1031.591	144.992
1033.443	151.875
1035.294	174.758
1037.145	181.641
1038.995	207.524
1040.844	266.407
1042.693	322.29
1044.54	359.173
1046.388	357.056
1048.234	414.939
1050.08	425.822
1051.925	438.705
1053.77	444.588
1055.614	427.471
1057.457	378.354
1059.299	355.237
1061.141	296.12
1062.982	270.003
1064.823	263.886
1066.663	243.769
1068.502	216.652
1070.34	213.535
1072.178	215.419
1074.015	220.302
1075.852	237.185
1077.688	230.068
1079.523	265.951
1081.357	260.834
1083.191	283.717
1085.024	274.6
1086.857	327.483
1088.689	335.366
1090.52	363.249
1092.35	389.132
1094.18	441.015
1096.009	438.898
1097.838	446.781
1099.666	423.664
1101.493	367.547
1103.319	340.43
1105.145	292.313
1106.97	229.196
1108.795	239.079
1110.619	212.962
1112.442	189.845
1114.265	198.728
1116.086	179.611
1117.908	156.494
1119.728	157.377
1121.548	139.261
1123.367	155.144
1125.186	132.027
1127.004	133.91
1128.821	112.793
1130.638	119.676
1132.454	95.559
1134.269	93.442
1136.084	80.325
1137.898	67.208
1139.711	69.091
1141.524	77.974
1143.336	48.857
1145.147	61.74
1146.958	61.623
1148.768	63.506
1150.577	57.389
1152.386	57.272
1154.194	52.155
1156.001	35.038
1157.808	41.035
1159.614	51.032
1161.42	47.029
1163.225	41.025
1165.029	53.022
1166.832	24.019
1168.635	36.016
1170.437	33.013
1172.239	17.01
1174.04	22.006
1175.84	28.003
1177.64	0
1179.439	42.997
1181.237	30.994
1183.035	35.99
1184.832	32.987
1186.628	10.984
1188.424	10.981
1190.219	2.978
1192.013	27.975
1193.807	30.971
1195.6	41.968
1197.393	20.965
1199.185	29.962
1200.976	11.959
1202.766	26.955
1204.556	0.952
1206.345	12.949
1208.134	20.946
1209.922	29.943
1211.709	25.939
1213.496	31.936
1215.282	42.933
1217.067	21.93
1218.852	18.927
1220.636	15.924
1222.42	29.92
1224.203	5.917
1225.985	19.914
1227.766	27.911
1229.547	47.908
1231.327	58.904
1233.107	46.901
1234.886	35.898
1236.664	33.895
1238.442	36.892
1240.219	48.889
1241.995	42.885
1243.771	57.882
1245.546	59.879
1247.321	47.876
1249.095	54.873
1250.868	62.869
1252.64	59.866
1254.412	75.863
1256.184	81.86
1257.954	73.857
1259.724	78.853
1261.494	97.85
1263.262	114.847
1265.031	132.844
1266.798	111.841
1268.565	142.838
1270.331	171.834
1272.097	172.831
1273.862	192.828
1275.626	193.825
1277.39	201.822
1279.153	204.818
1280.915	184.815
1282.677	170.812
1284.438	142.809
1286.198	127.806
1287.958	102.803
1289.718	95.799
1291.476	93.796
1293.234	98.793
1294.991	84.79
1296.748	67.787
1298.504	66.783
1300.26	68.78
1302.015	59.777
1303.769	81.774
1305.522	62.771
1307.275	52.767
1309.028	64.764
1310.779	58.761
1312.53	65.758
1314.281	53.755
1316.031	45.752
1317.78	57.748
1319.528	55.745
1321.276	38.742
1323.024	46.739
1324.77	35.736
1326.516	47.732
1328.262	47.729
1330.006	43.726
1331.751	63.723
1333.494	40.72
1335.237	34.716
1336.979	54.713
1338.721	45.71
1340.462	44.707
1342.203	44.704
1343.942	55.701
1345.682	64.697
1347.42	41.694
1349.158	50.691
1350.895	44.688
1352.632	46.685
1354.368	60.681
1356.104	57.678
1357.838	64.675
1359.573	63.672
1361.306	35.669
1363.039	57.666
1364.772	59.662
1366.503	58.659
1368.234	73.656
1369.965	46.653
1371.695	64.65
1373.424	61.646
1375.153	93.643
1376.881	106.64
1378.608	81.637
1380.335	89.634
1382.061	99.63
1383.787	74.879
1385.512	74.128
1387.236	86.377
1388.96	108.626
1390.683	115.875
1392.405	100.124
1394.127	112.373
1395.848	107.622
1397.569	101.871
1399.289	93.12
1401.008	105.369
1402.727	111.618
1404.445	109.867
1406.163	122.116
1407.88	128.365
1409.596	129.614
1411.312	122.863
1413.027	139.112
1414.741	140.361
1416.455	151.61
1418.169	166.859
1419.881	164.108
1421.593	166.357
1423.305	186.606
1425.016	182.855
1426.726	199.104
1428.436	194.353
1430.145	187.602
1431.853	180.851
1433.561	225.1
1435.268	217.349
1436.975	259.598
1438.681	266.847
1440.386	302.096
1442.091	334.345
1443.795	354.594
1445.498	386.843
1447.201	413.092
1448.904	429.341
1450.605	451.59
1452.306	474.839
1454.007	520.088
1455.707	514.337
1457.406	477.586
1459.105	463.835
1460.803	402.084
1462.501	377.333
1464.197	327.582
1465.894	323.831
1467.589	290.08
1469.285	277.329
1470.979	258.578
1472.673	251.827
1474.366	265.076
1476.059	236.325
1477.751	212.574
1479.442	223.823
1481.133	234.072
1482.824	232.321
1484.513	220.57
1486.202	220.819
1487.891	198.068
1489.579	188.317
1491.266	159.566
1492.953	168.815
1494.639	152.064
1496.324	151.313
1498.009	126.562
1499.693	119.811
1501.377	124.06
1503.06	135.309
1504.743	116.558
1506.424	99.807
1508.106	114.056
1509.786	106.305
1511.467	80.554
1513.146	81.803
1514.825	76.052
1516.503	95.301
1518.181	78.55
1519.858	82.799
1521.535	102.048
1523.211	86.297
1524.886	56.546
1526.561	62.795
1528.235	56.044
1529.908	58.293
1531.581	82.542
1533.254	75.791
1534.926	80.04
1536.597	62.289
1538.267	46.538
1539.937	59.787
1541.607	55.036
1543.276	44.285
1544.944	45.534
1546.612	53.783
1548.279	75.032
1549.945	72.281
1551.611	56.53
1553.276	56.779
1554.941	55.028
1556.605	30.277
1558.269	34.526
1559.932	46.775
1561.594	57.024
1563.256	57.273
1564.917	58.522
1566.577	67.771
1568.237	70.02
1569.897	59.269
1571.556	46.518
1573.214	32.767
1574.872	29.016
1576.529	40.265
1578.185	49.514
1579.841	46.763
1581.496	52.012
1583.151	45.261
1584.805	42.51
1586.459	48.759
1588.112	57.008
1589.764	35.257
1591.416	21.506
1593.067	27.755
1594.718	43.004
1596.368	52.253
1598.017	36.502
1599.666	57.682
1601.314	59.862
1602.962	27.041
1604.609	41.221
1606.256	44.401
1607.902	56.58
1609.547	35.76
1611.192	48.94
1612.836	54.119
1614.48	71.299
1616.123	56.478
1617.766	28.658
1619.408	41.838
1621.049	27.017
1622.69	58.197
1624.33	44.377
1625.969	64.556
1627.609	58.736
1629.247	51.915
1630.885	29.095
1632.522	42.275
1634.159	38.454
1635.795	52.634
1637.431	39.814
1639.066	45.993
1640.7	49.173
1642.334	55.352
1643.967	16.532
1645.6	57.712
1647.232	42.891
1648.864	42.071
1650.495	39.251
1652.125	51.43
1653.755	55.61
1655.384	46.79
1657.013	42.969
1658.641	69.149
1660.268	59.328
1661.895	53.508
1663.522	35.688
1665.147	42.867
1666.773	38.047
1668.397	36.227
1670.021	40.406
1671.645	66.586
1673.268	65.765
1674.89	50.945
1676.512	38.125
1678.133	41.304
1679.754	60.484
1681.374	43.664
1682.994	22.843
1684.613	56.023
1686.231	56.202
1687.849	38.382
1689.466	49.562
1691.083	41.741
1692.699	55.921
1694.315	41.101
1695.93	48.28
1697.544	55.46
1699.158	46.64
1700.771	71.819
1702.384	49.999
1703.996	62.178
1705.608	58.358
1707.219	60.538
1708.829	31.717
1710.439	38.897
1712.048	41.077
1713.657	51.256
1715.265	52.436
1716.873	68.615
1718.48	52.795
1720.087	38.975
1721.693	42.154
1723.298	40.334
1724.903	60.514
1726.507	31.693
1728.111	49.873
1729.714	41.052
1731.317	55.232
1732.919	55.412
1734.52	47.591
1736.121	43.771
1737.721	36.951
1739.321	49.13
1740.92	54.31
1742.519	53.49
1744.117	59.669
1745.715	42.849
1747.312	29.028
1748.908	57.208
1750.504	51.388
1752.099	54.567
1753.694	50.747
1755.288	34.927
1756.882	46.106
1758.475	46.286
1760.067	52.465
1761.659	55.645
1763.251	52.825
1764.841	42.004
1766.432	41.184
1768.021	35.364
1769.611	45.543
1771.199	39.723
1772.787	45.902
1774.375	41.082
1775.962	51.262
1777.548	55.441
1779.134	51.621
1780.719	62.801
1782.304	35.98
1783.888	32.16
1785.472	58.34
1787.055	61.519
1788.637	73.699
1790.219	45.878
1791.801	61.058
1793.382	49.238
1794.962	44.417
1796.542	53.597
1798.121	54.777
1799.7	54.956
1801.278	39.136
1802.855	45.315
1804.432	62.495
1806.009	42.526
1807.585	45.558
1809.16	39.589
1810.735	67.621
1812.309	56.652
1813.883	51.684
1815.456	46.715
1817.028	49.746
1818.601	59.778
1820.172	21.809
1821.743	46.841
1823.313	61.872
1824.883	44.903
1826.453	42.935
1828.021	46.966
1829.59	56.998
1831.157	57.029
1832.724	49.06
1834.291	65.092
1835.857	58.123
1837.423	65.155
1838.987	56.186
1840.552	37.218
1842.116	54.249
1843.679	38.28
1845.242	40.312
1846.804	55.343
1848.366	44.375
1849.927	57.406
1851.487	37.437
1853.048	46.469
1854.607	43.5
1856.166	51.532
1857.724	64.563
1859.282	55.594
1860.84	38.626
1862.396	71.657
1863.953	38.689
1865.508	37.72
1867.064	44.752
1868.618	28.783
1870.172	50.814
1871.726	33.846
1873.279	59.877
1874.831	70.909
1876.383	59.94
1877.935	43.971
1879.485	45.003
1881.036	66.034
1882.586	63.066
1884.135	37.097
1885.683	53.128
1887.232	43.16
1888.779	66.191
1890.326	43.223
1891.873	53.254
1893.419	72.286
1894.964	44.317
1896.509	50.348
1898.054	49.38
1899.597	58.411
1901.141	61.443
1902.684	28.474
1904.226	49.505
1905.768	49.537
1907.309	67.568
1908.849	48.6
1910.389	45.631
1911.929	44.662
1913.468	48.694
1915.007	38.725
1916.545	60.757
1918.082	53.788
1919.619	56.82
1921.155	46.851
1922.691	54.882
1924.226	48.914
1925.761	51.945
1927.295	23.977
1928.829	36.008
1930.362	44.039
1931.895	63.071
1933.427	74.102
1934.959	45.134
1936.49	47.165
1938.02	34.196
1939.55	34.228
1941.08	51.259
1942.609	55.291
1944.137	60.322
1945.665	54.354
1947.192	28.385
1948.719	51.416
1950.245	62.448
1951.771	51.479
1953.296	49.511
1954.821	38.542
1956.345	59.573
1957.869	52.605
1959.392	63.636
1960.915	53.668
1962.437	49.699
1963.958	50.73
1965.479	52.762
1967	63.793
1968.52	62.825
1970.039	50.856
1971.558	24.888
1973.076	39.919
1974.594	52.95
1976.112	67.982
1977.628	78.013
1979.145	51.045
1980.66	58.076
1982.176	38.107
1983.69	55.139
1985.204	34.17
1986.718	55.202
1988.231	47.233
1989.744	36.264
1991.256	49.296
1992.768	62.327
1994.279	76.359
1995.789	35.39
1997.299	41.422
1998.809	49.453
2000.318	59.484
2001.826	59.516
2003.334	66.537
2004.841	50.558
2006.348	45.579
2007.855	55.6
2009.36	58.621
2010.866	63.642
2012.37	48.663
2013.875	53.684
2015.379	41.705
2016.882	63.726
2018.384	76.747
2019.887	52.768
2021.388	37.789
2022.89	48.81
2024.39	42.831
2025.89	55.852
2027.39	59.873
2028.889	60.894
2030.388	34.915
2031.886	40.936
2033.383	54.957
2034.88	54.978
2036.377	57.999
2037.873	55.02
2039.368	56.041
2040.863	36.062
2042.358	59.083
2043.852	53.104
2045.345	42.125
2046.838	43.146
2048.33	56.167
2049.822	51.188
2051.313	74.209
2052.804	54.23
2054.295	58.251
2055.784	19.272
2057.274	33.293
2058.763	49.314
2060.251	61.335
2061.739	63.356
2063.226	68.377
2064.713	42.398
2066.199	37.419
2067.685	41.439
2069.17	57.46
2070.654	55.481
2072.139	48.502
2073.622	61.523
2075.105	43.544
2076.588	66.565
2078.07	49.586
2079.552	52.607
2081.033	39.628
2082.514	47.649
2083.994	51.67
2085.473	55.691
2086.952	60.712
2088.431	66.733
2089.909	36.754
2091.387	53.775
2092.864	66.796
2094.34	59.817
2095.816	28.838
2097.292	54.859
2098.767	40.88
2100.241	53.901
2101.715	52.922
2103.189	55.943
2104.662	64.964
2106.134	53.985
2107.606	50.006
2109.078	52.027
2110.549	47.048
2112.019	36.069
2113.489	55.09
2114.959	34.111
2116.428	60.132
2117.896	55.153
2119.364	66.174
2120.831	56.195
2122.298	69.216
2123.765	40.237
2125.231	48.258
2126.696	63.279
2128.161	50.3
2129.626	60.321
2131.089	53.342
2132.553	47.363
2134.016	56.384
2135.478	46.405
2136.94	54.426
2138.402	39.447
2139.862	47.468
2141.323	49.489
2142.783	52.51
2144.242	51.531
2145.701	63.552
2147.159	56.573
2148.617	29.594
2150.075	53.615
2151.532	58.636
2152.988	52.657
2154.444	59.678
2155.899	61.699
2157.354	51.72
2158.809	52.741
2160.263	29.762
2161.716	54.783
2163.169	56.804
2164.621	48.825
2166.073	48.846
2167.525	47.867
2168.976	46.888
2170.426	59.909
2171.876	56.93
2173.325	65.951
2174.774	54.972
2176.223	45.993
2177.671	45.014
2179.118	51.035
2180.565	57.056
2182.012	42.077
2183.458	52.098
2184.903	72.119
2186.348	62.14
2187.793	70.161
2189.237	54.182
2190.68	48.203
2192.123	37.212
2193.566	31.221
2195.008	38.23
2196.449	66.239
2197.89	71.248
2199.331	46.257
2200.771	56.266
2202.21	40.275
2203.649	56.284
2205.088	40.292
2206.526	57.301
2207.964	59.31
2209.401	45.319
2210.837	63.328
2212.273	46.337
2213.709	51.346
2215.144	52.355
2216.579	30.364
2218.013	57.373
2219.447	38.382
2220.88	68.391
2222.312	50.4
2223.745	48.409
2225.176	50.418
2226.607	54.427
2228.038	51.436
2229.468	68.445
2230.898	52.454
2232.327	61.462
2233.756	32.471
2235.185	59.48
2236.612	49.489
2238.04	55.498
2239.466	50.507
2240.893	55.516
2242.319	53.525
2243.744	46.534
2245.169	52.543
2246.593	52.552
2248.017	45.561
2249.441	44.57
2250.863	48.579
2252.286	46.588
2253.708	87.597
2255.129	62.606
2256.55	38.615
2257.971	28.624
2259.391	35.632
2260.81	47.641
2262.229	55.65
2263.648	64.659
2265.066	64.668
2266.484	54.677
2267.901	64.686
2269.318	56.695
2270.734	48.704
2272.149	32.713
2273.565	46.722
2274.979	25.731
2276.393	53.74
2277.807	69.749
2279.22	58.758
2280.633	49.767
2282.046	46.776
2283.457	44.785
2284.869	50.793
2286.28	52.802
2287.69	62.811
2289.1	62.82
2290.509	51.829
2291.918	30.838
2293.327	56.847
2294.735	39.856
2296.142	60.865
2297.549	44.874
2298.956	34.883
2300.362	40.892
2301.767	51.901
2303.172	52.91
2304.577	45.919
2305.981	53.928
2307.385	60.937
2308.788	52.946
2310.191	58.955
2311.593	51.963
2312.995	39.972
2314.396	43.981
2315.797	34.99
2317.197	44.999
2318.597	53.008
2319.997	73.017
2321.395	61.026
2322.794	45.035
2324.192	33.044
2325.589	48.053
2326.986	51.062
2328.383	59.071
2329.779	51.08
2331.174	56.089
2332.57	66.098
2333.964	61.107
2335.358	66.116
2336.752	37.125
2338.145	35.133
2339.538	34.142
2340.93	55.151
2342.322	62.16
2343.713	60.169
2345.104	70.178
2346.495	47.187
2347.885	52.196
2349.274	52.205
2350.663	45.214
2352.051	47.223
2353.44	42.232
2354.827	53.241
2356.214	48.25
2357.601	57.259
2358.987	65.268
2360.373	60.277
2361.758	75.286
2363.142	58.295
2364.527	44.303
2365.911	33.312
2367.294	46.321
2368.677	43.33
2370.059	51.339
2371.441	70.348
2372.822	39.328
2374.203	56.308
2375.584	42.288
2376.964	43.267
2378.344	34.247
2379.723	51.227
2381.101	60.207
2382.479	65.187
2383.857	55.166
2385.234	42.146
2386.611	44.126
2387.988	60.106
2389.363	37.086
2390.739	39.066
2392.114	25.045
2393.488	40.025
2394.862	47.005
2396.236	72.985
2397.609	63.965
2398.981	54.944
2400.353	48.924
2401.725	42.904
2403.096	47.884
2404.467	38.864
2405.837	49.843
2407.207	54.823
2408.576	64.803
2409.945	58.783
2411.314	39.763
2412.681	60.743
2414.049	36.722
2415.416	56.702
2416.783	51.682
2418.149	54.662
2419.514	51.642
2420.879	39.621
2422.244	53.601
2423.608	66.581
2424.972	60.561
2426.335	67.541
2427.698	63.52
2429.061	59.5
2430.423	36.48
2431.784	51.46
2433.145	47.44
2434.506	57.42
2435.866	66.399
2437.225	72.379
2438.585	58.359
2439.943	58.339
2441.302	55.319
2442.659	43.298
2444.017	39.278
2445.374	49.258
2446.73	65.238
2448.086	74.218
2449.442	54.197
2450.797	56.177
2452.151	52.157
2453.505	23.137
2454.859	42.117
2456.212	53.097
2457.565	46.076
2458.917	42.056
2460.269	48.036
2461.621	54.016
2462.971	66.996
2464.322	59.975
2465.672	48.955
2467.022	62.935
2468.371	52.915
2469.719	44.895
2471.068	56.874
2472.415	48.854
2473.763	54.834
2475.109	51.814
2476.456	50.794
2477.802	48.774
2479.147	67.753
2480.492	53.733
2481.837	39.713
2483.181	45.693
2484.525	57.673
2485.868	62.652
2487.211	54.632
2488.553	46.612
2489.895	52.592
2491.236	40.572
2492.577	40.551
2493.918	51.531
2495.258	64.511
2496.597	49.491
2497.936	40.471
2499.275	34.451
2500.613	53.43
2501.951	45.41
2503.288	59.39
2504.625	58.37
2505.962	40.35
2507.298	53.329
2508.633	46.309
2509.968	46.289
2511.303	55.269
2512.637	53.249
2513.971	50.228
2515.304	45.208
2516.637	52.188
2517.97	66.168
2519.301	57.148
2520.633	56.128
2521.964	45.107
2523.295	64.087
2524.625	67.067
2525.954	55.047
2527.284	38.027
2528.613	43.006
2529.941	52.986
2531.269	45.966
2532.596	68.946
2533.923	63.926
2535.25	52.905
2536.576	23.885
2537.902	32.865
2539.227	37.845
2540.552	71.825
2541.876	61.805
2543.2	50.784
2544.523	62.764
2545.846	75.706
2547.169	53.648
2548.491	55.589
2549.813	42.531
2551.134	56.473
2552.455	50.415
2553.775	54.356
2555.095	62.298
2556.415	60.24
2557.734	48.182
2559.052	41.123
2560.37	59.065
2561.688	63.007
2563.005	52.948
2564.322	39.89
2565.638	49.832
2566.954	43.774
2568.27	67.715
2569.585	44.657
2570.899	71.599
2572.214	45.541
2573.527	25.482
2574.84	43.424
2576.153	42.366
2577.466	54.308
2578.778	53.249
2580.089	48.191
2581.4	56.133
2582.711	72.075
2584.021	54.016
2585.331	52.958
2586.64	39.9
2587.949	56.842
2589.257	43.783
2590.565	49.725
2591.873	64.667
2593.18	83.608
2594.487	46.55
2595.793	43.492
2597.099	62.434
2598.404	46.375
2599.709	37.317
2601.013	35.259
2602.317	62.201
2603.621	56.142
2604.924	50.084
2606.227	53.026
2607.529	56.968
2608.831	40.909
2610.133	28.851
2611.434	37.793
2612.734	57.735
2614.034	58.676
2615.334	57.618
2616.633	53.56
2617.932	44.502
2619.23	73.443
2620.528	32.385
2621.826	43.327
2623.123	30.269
2624.419	43.21
2625.716	45.152
2627.011	64.094
2628.307	48.035
2629.602	57.977
2630.896	53.919
2632.19	50.861
2633.484	50.802
2634.777	43.744
2636.07	17.686
2637.362	45.628
2638.654	17.569
2639.945	48.511
2641.236	61.453
2642.527	59.395
2643.817	49.336
2645.107	38.278
2646.396	44.22
2647.685	32.162
2648.973	38.103
2650.261	36.045
2651.549	50.987
2652.836	45.929
2654.122	86.87
2655.409	55.812
2656.694	52.754
2657.98	40.695
2659.265	25.637
2660.549	37.579
2661.833	53.521
2663.117	52.462
2664.4	41.404
2665.683	57.346
2666.966	53.288
2668.248	45.229
2669.529	35.171
2670.81	38.113
2672.091	46.055
2673.371	53.996
2674.651	33.938
2675.93	51.88
2677.209	55.822
2678.488	43.763
2679.766	35.705
2681.044	68.647
2682.321	36.589
2683.598	40.53
2684.874	19.472
2686.15	32.414
2687.426	56.355
2688.701	61.297
2689.975	57.239
2691.25	55.181
2692.523	53.122
2693.797	45.064
2695.07	45.006
2696.342	32.948
2697.615	36.889
2698.886	40.831
2700.158	67.773
2701.428	44.715
2702.699	66.656
2703.969	66.598
2705.239	62.54
2706.508	53.482
2707.776	42.423
2709.045	46.365
2710.313	52.307
2711.58	62.136
2712.847	71.965
2714.114	74.793
2715.38	76.622
2716.646	61.451
2717.911	43.28
2719.176	31.109
2720.441	51.938
2721.705	39.767
2722.968	54.596
2724.232	59.425
2725.495	77.254
2726.757	67.082
2728.019	61.911
2729.281	54.74
2730.542	54.569
2731.802	40.398
2733.063	65.227
2734.323	50.056
2735.582	59.885
2736.841	48.714
2738.1	67.543
2739.358	60.371
2740.616	68.2
2741.873	49.029
2743.13	39.858
2744.387	58.687
2745.643	38.516
2746.898	59.345
2748.154	62.174
2749.409	54.003
2750.663	65.831
2751.917	73.66
2753.171	63.489
2754.424	25.318
2755.677	44.147
2756.929	58.976
2758.181	46.805
2759.432	38.634
2760.683	57.463
2761.934	59.292
2763.184	47.12
2764.434	43.949
2765.684	42.778
2766.933	44.607
2768.181	37.436
2769.43	48.265
2770.677	37.094
2771.925	60.923
2773.172	62.752
2774.418	56.581
2775.664	59.409
2776.91	32.238
2778.155	43.067
2779.4	33.896
2780.645	41.725
2781.889	46.554
2783.132	49.383
2784.375	39.212
2785.618	36.041
2786.861	49.869
2788.103	35.698
2789.344	28.527
2790.585	43.356
2791.826	36.185
2793.066	42.014
2794.306	43.843
2795.546	41.672
2796.785	46.501
2798.024	64.33
2799.262	45.158
2800.5	66.987
2801.737	46.816
2802.974	58.645
2804.211	34.474
2805.447	34.303
2806.683	43.132
2807.918	50.961
2809.153	56.79
2810.388	55.619
2811.622	38.447
2812.856	39.276
2814.089	33.105
2815.322	38.934
2816.554	58.763
2817.786	59.592
2819.018	42.421
2820.249	61.25
2821.48	60.079
2822.711	52.908
2823.941	41.736
2825.17	44.565
2826.4	46.394
2827.629	53.223
2828.857	58.052
2830.085	71.881
2831.313	73.71
2832.54	56.539
2833.767	47.368
2834.993	51.196
2836.219	66.025
2837.445	65.854
2838.67	70.683
2839.894	59.512
2841.119	61.341
2842.343	76.17
2843.566	82.999
2844.789	73.828
2846.012	58.657
2847.235	57.485
2848.456	43.314
2849.678	71.143
2850.899	72.972
2852.12	45.801
2853.34	76.63
2854.56	64.459
2855.779	65.288
2856.999	65.117
2858.217	74.946
2859.435	77.774
2860.653	61.603
2861.871	61.432
2863.088	91.261
2864.305	95.09
2865.521	100.919
2866.737	86.748
2867.952	104.577
2869.167	104.406
2870.382	111.571
2871.596	114.736
2872.81	105.901
2874.023	122.067
2875.236	116.232
2876.449	114.397
2877.661	124.562
2878.873	160.728
2880.084	135.893
2881.295	137.058
2882.506	120.223
2883.716	128.389
2884.926	140.554
2886.136	145.719
2887.345	142.884
2888.553	132.05
2889.761	117.215
2890.969	116.38
2892.177	122.545
2893.384	125.711
2894.59	101.876
2895.797	118.041
2897.002	129.206
2898.208	136.372
2899.413	113.537
2900.617	121.702
2901.822	87.868
2903.025	128.033
2904.229	105.198
2905.432	108.363
2906.635	135.529
2907.837	134.694
2909.039	94.859
2910.24	86.024
2911.441	111.19
2912.642	112.355
2913.842	113.52
2915.042	91.685
2916.241	98.851
2917.44	100.016
2918.639	105.181
2919.837	115.346
2921.035	114.512
2922.233	122.677
2923.43	115.842
2924.626	108.007
2925.823	136.173
2927.019	137.338
2928.214	119.503
2929.409	127.668
2930.604	127.834
2931.798	151.999
2932.992	145.164
2934.186	136.329
2935.379	127.495
2936.571	131.66
2937.764	111.825
2938.956	125.99
2940.147	145.156
2941.338	132.321
2942.529	105.486
2943.719	93.651
2944.909	101.817
2946.099	110.982
2947.288	106.147
2948.477	86.312
2949.665	93.478
2950.853	100.643
2952.041	95.808
2953.228	82.974
2954.415	92.139
2955.601	72.304
2956.788	77.469
2957.973	54.635
2959.158	82.8
2960.343	84.965
2961.528	81.13
2962.712	74.296
2963.896	83.461
2965.079	82.626
2966.262	82.791
2967.444	78.957
2968.626	85.122
2969.808	89.287
2970.99	73.452
2972.17	83.618
2973.351	103.783
2974.531	94.948
2975.711	72.113
2976.89	91.279
2978.069	90.444
2979.248	100.609
2980.426	73.774
2981.604	86.94
2982.782	60.105
2983.959	87.27
2985.135	78.435
2986.312	81.601
2987.488	86.766
2988.663	79.931
2989.838	50.096
2991.013	54.262
2992.187	78.427
2993.361	67.592
2994.535	50.757
2995.708	52.923
2996.881	70.088
2998.053	67.253
2999.225	62.418
3000.397	71.584
3001.568	47.749
3002.739	58.914
3003.91	65.08
3005.08	52.245
3006.249	55.41
3007.419	63.575
3008.588	60.741
3009.756	55.906
3010.924	53.071
3012.092	37.236
3013.26	34.402
3014.427	41.567
3015.593	35.732
3016.759	41.897
3017.925	66.063
3019.091	51.228
3020.256	44.393
3021.421	40.558
3022.585	38.703
3023.749	26.848
3024.912	55.993
3026.076	39.138
3027.238	37.284
3028.401	45.429
3029.563	47.574
3030.724	51.719
3031.886	48.864
3033.047	49.009
3034.207	42.154
3035.367	32.299
3036.527	35.444
3037.686	44.589
3038.845	43.734
3040.004	38.879
3041.162	59.024
3042.32	65.169
3043.477	73.314
3044.634	43.459
3045.791	26.604
3046.947	23.749
3048.103	38.894
3049.259	49.039
3050.414	74.184
3051.569	40.329
3052.723	57.474
3053.877	37.619
3055.031	37.764
3056.184	44.909
3057.337	29.054
3058.489	29.199
3059.642	30.344
3060.793	37.49
3061.945	49.635
3063.096	55.78
3064.246	61.925
3065.396	53.07
3066.546	36.215
3067.696	45.36
3068.845	36.505
3069.994	29.65
3071.142	51.795
3072.29	31.94
3073.437	50.085
3074.585	51.23
3075.731	58.375
3076.878	46.52
3078.024	32.665
3079.17	40.81
3080.315	39.955
3081.46	30.1
3082.605	67.245
3083.749	53.39
3084.893	47.535
3086.036	32.68
3087.179	38.825
3088.322	37.97
3089.464	57.115
3090.606	47.26
3091.747	36.405
3092.889	32.55
3094.029	40.696
3095.17	51.841
3096.31	61.986
3097.45	66.131
3098.589	38.276
3099.728	49.421
3100.866	31.566
3102.005	42.711
3103.142	59.856
3104.28	42.001
3105.417	46.146
3106.554	46.291
3107.69	74.436
3108.826	51.581
3109.961	32.726
3111.097	51.871
3112.232	44.016
3113.366	46.161
3114.5	48.306
3115.634	73.451
3116.767	43.596
3117.9	49.741
3119.033	44.886
3120.165	51.031
3121.297	64.176
3122.428	47.321
3123.559	67.466
3124.69	55.611
3125.82	40.756
3126.95	55.902
3128.08	66.047
3129.209	58.192
3130.338	56.337
3131.467	55.482
3132.595	42.627
3133.723	63.772
3134.85	55.917
3135.977	48.062
3137.104	46.207
3138.23	63.352
3139.356	50.497
3140.481	59.642
3141.607	75.787
3142.731	64.932
3143.856	47.077
3144.98	35.222
3146.104	52.367
3147.227	59.512
3148.35	53.657
3149.472	67.802
3150.595	60.947
3151.717	62.092
3152.838	38.237
3153.959	47.382
3155.08	53.527
3156.2	55.672
3157.32	44.817
3158.44	52.962
[truncated: 71 more rows]
