# Supplementary material for: Raman spectroscopic evaluation of human serum using metal plate and 785- and 1064-nm excitation lasers
Source: PLoS One. 2019 Feb 15;14(2):e0211986. doi: 10.1371/journal.pone.0211986 (PMC6377121; doi:10.1371/journal.pone.0211986)
Supplement: S10 File — (TXT) [file pone.0211986.s010.txt]

Cat.1	Laser	Laser Power	Integration Time	Raman_Shift_(cm^-1)	Intensity_Count
1064nm-50mW-1s	1064 nm	50 mW	1 s	107.727	158.8
1064nm-50mW-1s	1064 nm	50 mW	1 s	111.799	75.627
1064nm-50mW-1s	1064 nm	50 mW	1 s	115.868	136.453
1064nm-50mW-1s	1064 nm	50 mW	1 s	119.934	88.28
1064nm-50mW-1s	1064 nm	50 mW	1 s	123.998	110.106
1064nm-50mW-1s	1064 nm	50 mW	1 s	128.059	79.933
1064nm-50mW-1s	1064 nm	50 mW	1 s	132.117	88.759
1064nm-50mW-1s	1064 nm	50 mW	1 s	136.172	49.586
1064nm-50mW-1s	1064 nm	50 mW	1 s	140.225	80.412
1064nm-50mW-1s	1064 nm	50 mW	1 s	144.275	68.238
1064nm-50mW-1s	1064 nm	50 mW	1 s	148.322	86.065
1064nm-50mW-1s	1064 nm	50 mW	1 s	152.366	117.891
1064nm-50mW-1s	1064 nm	50 mW	1 s	156.407	95.718
1064nm-50mW-1s	1064 nm	50 mW	1 s	160.446	59.544
1064nm-50mW-1s	1064 nm	50 mW	1 s	164.482	74.371
1064nm-50mW-1s	1064 nm	50 mW	1 s	168.515	54.197
1064nm-50mW-1s	1064 nm	50 mW	1 s	172.545	54.024
1064nm-50mW-1s	1064 nm	50 mW	1 s	176.572	87.85
1064nm-50mW-1s	1064 nm	50 mW	1 s	180.597	93.677
1064nm-50mW-1s	1064 nm	50 mW	1 s	184.619	81.503
1064nm-50mW-1s	1064 nm	50 mW	1 s	188.638	92.33
1064nm-50mW-1s	1064 nm	50 mW	1 s	192.654	78.156
1064nm-50mW-1s	1064 nm	50 mW	1 s	196.667	39.983
1064nm-50mW-1s	1064 nm	50 mW	1 s	200.678	54.809
1064nm-50mW-1s	1064 nm	50 mW	1 s	204.685	49.636
1064nm-50mW-1s	1064 nm	50 mW	1 s	208.69	81.462
1064nm-50mW-1s	1064 nm	50 mW	1 s	212.692	63.289
1064nm-50mW-1s	1064 nm	50 mW	1 s	216.691	83.115
1064nm-50mW-1s	1064 nm	50 mW	1 s	220.687	49.942
1064nm-50mW-1s	1064 nm	50 mW	1 s	224.68	66.768
1064nm-50mW-1s	1064 nm	50 mW	1 s	228.671	80.595
1064nm-50mW-1s	1064 nm	50 mW	1 s	232.658	36.421
1064nm-50mW-1s	1064 nm	50 mW	1 s	236.643	72.248
1064nm-50mW-1s	1064 nm	50 mW	1 s	240.625	73.074
1064nm-50mW-1s	1064 nm	50 mW	1 s	244.604	82.9
1064nm-50mW-1s	1064 nm	50 mW	1 s	248.579	52.727
1064nm-50mW-1s	1064 nm	50 mW	1 s	252.553	47.553
1064nm-50mW-1s	1064 nm	50 mW	1 s	256.523	81.38
1064nm-50mW-1s	1064 nm	50 mW	1 s	260.49	52.206
1064nm-50mW-1s	1064 nm	50 mW	1 s	264.454	52.033
1064nm-50mW-1s	1064 nm	50 mW	1 s	268.416	86.859
1064nm-50mW-1s	1064 nm	50 mW	1 s	272.374	45.686
1064nm-50mW-1s	1064 nm	50 mW	1 s	276.33	110.512
1064nm-50mW-1s	1064 nm	50 mW	1 s	280.283	80.339
1064nm-50mW-1s	1064 nm	50 mW	1 s	284.232	90.165
1064nm-50mW-1s	1064 nm	50 mW	1 s	288.179	90.992
1064nm-50mW-1s	1064 nm	50 mW	1 s	292.123	102.818
1064nm-50mW-1s	1064 nm	50 mW	1 s	296.064	78.645
1064nm-50mW-1s	1064 nm	50 mW	1 s	300.002	91.471
1064nm-50mW-1s	1064 nm	50 mW	1 s	303.937	73.41
1064nm-50mW-1s	1064 nm	50 mW	1 s	307.869	71.349
1064nm-50mW-1s	1064 nm	50 mW	1 s	311.798	58.288
1064nm-50mW-1s	1064 nm	50 mW	1 s	315.724	83.227
1064nm-50mW-1s	1064 nm	50 mW	1 s	319.647	65.166
1064nm-50mW-1s	1064 nm	50 mW	1 s	323.567	75.105
1064nm-50mW-1s	1064 nm	50 mW	1 s	327.484	75.044
1064nm-50mW-1s	1064 nm	50 mW	1 s	331.399	49.983
1064nm-50mW-1s	1064 nm	50 mW	1 s	335.31	90.922
1064nm-50mW-1s	1064 nm	50 mW	1 s	339.218	93.861
1064nm-50mW-1s	1064 nm	50 mW	1 s	343.123	72.8
1064nm-50mW-1s	1064 nm	50 mW	1 s	347.026	73.739
1064nm-50mW-1s	1064 nm	50 mW	1 s	350.925	63.678
1064nm-50mW-1s	1064 nm	50 mW	1 s	354.821	38.617
1064nm-50mW-1s	1064 nm	50 mW	1 s	358.714	58.556
1064nm-50mW-1s	1064 nm	50 mW	1 s	362.604	64.495
1064nm-50mW-1s	1064 nm	50 mW	1 s	366.492	75.434
1064nm-50mW-1s	1064 nm	50 mW	1 s	370.376	77.373
1064nm-50mW-1s	1064 nm	50 mW	1 s	374.257	58.312
1064nm-50mW-1s	1064 nm	50 mW	1 s	378.135	82.251
1064nm-50mW-1s	1064 nm	50 mW	1 s	382.01	73.19
1064nm-50mW-1s	1064 nm	50 mW	1 s	385.882	64.129
1064nm-50mW-1s	1064 nm	50 mW	1 s	389.751	82.068
1064nm-50mW-1s	1064 nm	50 mW	1 s	393.617	122.007
1064nm-50mW-1s	1064 nm	50 mW	1 s	397.48	54.946
1064nm-50mW-1s	1064 nm	50 mW	1 s	401.34	100.885
1064nm-50mW-1s	1064 nm	50 mW	1 s	405.196	60.824
1064nm-50mW-1s	1064 nm	50 mW	1 s	409.05	74.763
1064nm-50mW-1s	1064 nm	50 mW	1 s	412.901	58.702
1064nm-50mW-1s	1064 nm	50 mW	1 s	416.748	85.641
1064nm-50mW-1s	1064 nm	50 mW	1 s	420.593	84.58
1064nm-50mW-1s	1064 nm	50 mW	1 s	424.434	100.519
1064nm-50mW-1s	1064 nm	50 mW	1 s	428.273	107.715
1064nm-50mW-1s	1064 nm	50 mW	1 s	432.108	93.91
1064nm-50mW-1s	1064 nm	50 mW	1 s	435.94	93.106
1064nm-50mW-1s	1064 nm	50 mW	1 s	439.769	90.302
1064nm-50mW-1s	1064 nm	50 mW	1 s	443.595	84.497
1064nm-50mW-1s	1064 nm	50 mW	1 s	447.418	90.693
1064nm-50mW-1s	1064 nm	50 mW	1 s	451.238	81.889
1064nm-50mW-1s	1064 nm	50 mW	1 s	455.055	74.084
1064nm-50mW-1s	1064 nm	50 mW	1 s	458.869	108.28
1064nm-50mW-1s	1064 nm	50 mW	1 s	462.679	65.476
1064nm-50mW-1s	1064 nm	50 mW	1 s	466.487	96.671
1064nm-50mW-1s	1064 nm	50 mW	1 s	470.291	83.867
1064nm-50mW-1s	1064 nm	50 mW	1 s	474.092	69.063
1064nm-50mW-1s	1064 nm	50 mW	1 s	477.89	121.258
1064nm-50mW-1s	1064 nm	50 mW	1 s	481.685	71.454
1064nm-50mW-1s	1064 nm	50 mW	1 s	485.477	54.65
1064nm-50mW-1s	1064 nm	50 mW	1 s	489.266	58.845
1064nm-50mW-1s	1064 nm	50 mW	1 s	493.051	74.041
1064nm-50mW-1s	1064 nm	50 mW	1 s	496.834	99.237
1064nm-50mW-1s	1064 nm	50 mW	1 s	500.613	82.432
1064nm-50mW-1s	1064 nm	50 mW	1 s	504.389	106.628
1064nm-50mW-1s	1064 nm	50 mW	1 s	508.162	112.824
1064nm-50mW-1s	1064 nm	50 mW	1 s	511.932	69.019
1064nm-50mW-1s	1064 nm	50 mW	1 s	515.699	85.215
1064nm-50mW-1s	1064 nm	50 mW	1 s	519.462	71.411
1064nm-50mW-1s	1064 nm	50 mW	1 s	523.223	54.606
1064nm-50mW-1s	1064 nm	50 mW	1 s	526.98	82.802
1064nm-50mW-1s	1064 nm	50 mW	1 s	530.734	67.998
1064nm-50mW-1s	1064 nm	50 mW	1 s	534.485	95.193
1064nm-50mW-1s	1064 nm	50 mW	1 s	538.233	76.389
1064nm-50mW-1s	1064 nm	50 mW	1 s	541.977	64.585
1064nm-50mW-1s	1064 nm	50 mW	1 s	545.718	43.78
1064nm-50mW-1s	1064 nm	50 mW	1 s	549.457	59.932
1064nm-50mW-1s	1064 nm	50 mW	1 s	553.192	79.084
1064nm-50mW-1s	1064 nm	50 mW	1 s	556.924	69.235
1064nm-50mW-1s	1064 nm	50 mW	1 s	560.652	97.387
1064nm-50mW-1s	1064 nm	50 mW	1 s	564.378	74.538
1064nm-50mW-1s	1064 nm	50 mW	1 s	568.1	83.69
1064nm-50mW-1s	1064 nm	50 mW	1 s	571.819	58.842
1064nm-50mW-1s	1064 nm	50 mW	1 s	575.535	50.993
1064nm-50mW-1s	1064 nm	50 mW	1 s	579.248	70.145
1064nm-50mW-1s	1064 nm	50 mW	1 s	582.957	69.297
1064nm-50mW-1s	1064 nm	50 mW	1 s	586.663	100.448
1064nm-50mW-1s	1064 nm	50 mW	1 s	590.366	78.6
1064nm-50mW-1s	1064 nm	50 mW	1 s	594.066	77.752
1064nm-50mW-1s	1064 nm	50 mW	1 s	597.763	88.903
1064nm-50mW-1s	1064 nm	50 mW	1 s	601.456	72.055
1064nm-50mW-1s	1064 nm	50 mW	1 s	605.146	82.206
1064nm-50mW-1s	1064 nm	50 mW	1 s	608.833	88.358
1064nm-50mW-1s	1064 nm	50 mW	1 s	612.517	25.51
1064nm-50mW-1s	1064 nm	50 mW	1 s	616.198	95.661
1064nm-50mW-1s	1064 nm	50 mW	1 s	619.875	78.813
1064nm-50mW-1s	1064 nm	50 mW	1 s	623.549	67.965
1064nm-50mW-1s	1064 nm	50 mW	1 s	627.22	70.116
1064nm-50mW-1s	1064 nm	50 mW	1 s	630.887	87.268
1064nm-50mW-1s	1064 nm	50 mW	1 s	634.552	93.419
1064nm-50mW-1s	1064 nm	50 mW	1 s	638.213	104.571
1064nm-50mW-1s	1064 nm	50 mW	1 s	641.871	57.723
1064nm-50mW-1s	1064 nm	50 mW	1 s	645.525	91.874
1064nm-50mW-1s	1064 nm	50 mW	1 s	649.177	75.026
1064nm-50mW-1s	1064 nm	50 mW	1 s	652.825	94.178
1064nm-50mW-1s	1064 nm	50 mW	1 s	656.47	55.329
1064nm-50mW-1s	1064 nm	50 mW	1 s	660.111	80.481
1064nm-50mW-1s	1064 nm	50 mW	1 s	663.75	57.633
1064nm-50mW-1s	1064 nm	50 mW	1 s	667.385	58.306
1064nm-50mW-1s	1064 nm	50 mW	1 s	671.016	53.98
1064nm-50mW-1s	1064 nm	50 mW	1 s	674.645	64.654
1064nm-50mW-1s	1064 nm	50 mW	1 s	678.27	118.328
1064nm-50mW-1s	1064 nm	50 mW	1 s	681.892	77.002
1064nm-50mW-1s	1064 nm	50 mW	1 s	685.511	66.676
1064nm-50mW-1s	1064 nm	50 mW	1 s	689.126	66.35
1064nm-50mW-1s	1064 nm	50 mW	1 s	692.739	70.024
1064nm-50mW-1s	1064 nm	50 mW	1 s	696.347	58.698
1064nm-50mW-1s	1064 nm	50 mW	1 s	699.953	57.372
1064nm-50mW-1s	1064 nm	50 mW	1 s	703.555	81.046
1064nm-50mW-1s	1064 nm	50 mW	1 s	707.154	73.72
1064nm-50mW-1s	1064 nm	50 mW	1 s	710.75	59.394
1064nm-50mW-1s	1064 nm	50 mW	1 s	714.342	79.068
1064nm-50mW-1s	1064 nm	50 mW	1 s	717.932	69.742
1064nm-50mW-1s	1064 nm	50 mW	1 s	721.517	73.416
1064nm-50mW-1s	1064 nm	50 mW	1 s	725.1	94.09
1064nm-50mW-1s	1064 nm	50 mW	1 s	728.679	34.764
1064nm-50mW-1s	1064 nm	50 mW	1 s	732.255	74.438
1064nm-50mW-1s	1064 nm	50 mW	1 s	735.828	48.112
1064nm-50mW-1s	1064 nm	50 mW	1 s	739.397	80.786
1064nm-50mW-1s	1064 nm	50 mW	1 s	742.963	62.46
1064nm-50mW-1s	1064 nm	50 mW	1 s	746.526	56.134
1064nm-50mW-1s	1064 nm	50 mW	1 s	750.085	62.808
1064nm-50mW-1s	1064 nm	50 mW	1 s	753.641	68.482
1064nm-50mW-1s	1064 nm	50 mW	1 s	757.194	43.156
1064nm-50mW-1s	1064 nm	50 mW	1 s	760.743	85.83
1064nm-50mW-1s	1064 nm	50 mW	1 s	764.29	63.504
1064nm-50mW-1s	1064 nm	50 mW	1 s	767.832	90.178
1064nm-50mW-1s	1064 nm	50 mW	1 s	771.372	93.852
1064nm-50mW-1s	1064 nm	50 mW	1 s	774.908	106.526
1064nm-50mW-1s	1064 nm	50 mW	1 s	778.441	75.2
1064nm-50mW-1s	1064 nm	50 mW	1 s	781.97	96.867
1064nm-50mW-1s	1064 nm	50 mW	1 s	785.496	103.533
1064nm-50mW-1s	1064 nm	50 mW	1 s	789.019	46.2
1064nm-50mW-1s	1064 nm	50 mW	1 s	792.538	65.866
1064nm-50mW-1s	1064 nm	50 mW	1 s	796.055	86.533
1064nm-50mW-1s	1064 nm	50 mW	1 s	799.567	71.2
1064nm-50mW-1s	1064 nm	50 mW	1 s	803.077	90.866
1064nm-50mW-1s	1064 nm	50 mW	1 s	806.583	85.533
1064nm-50mW-1s	1064 nm	50 mW	1 s	810.086	85.2
1064nm-50mW-1s	1064 nm	50 mW	1 s	813.585	89.866
1064nm-50mW-1s	1064 nm	50 mW	1 s	817.081	90.533
1064nm-50mW-1s	1064 nm	50 mW	1 s	820.574	85.2
1064nm-50mW-1s	1064 nm	50 mW	1 s	824.063	72.866
1064nm-50mW-1s	1064 nm	50 mW	1 s	827.549	102.533
1064nm-50mW-1s	1064 nm	50 mW	1 s	831.031	63.2
1064nm-50mW-1s	1064 nm	50 mW	1 s	834.511	120.866
1064nm-50mW-1s	1064 nm	50 mW	1 s	837.987	73.533
1064nm-50mW-1s	1064 nm	50 mW	1 s	841.459	84.2
1064nm-50mW-1s	1064 nm	50 mW	1 s	844.928	88.866
1064nm-50mW-1s	1064 nm	50 mW	1 s	848.394	56.533
1064nm-50mW-1s	1064 nm	50 mW	1 s	851.856	78.2
1064nm-50mW-1s	1064 nm	50 mW	1 s	855.315	73.866
1064nm-50mW-1s	1064 nm	50 mW	1 s	858.771	82.533
1064nm-50mW-1s	1064 nm	50 mW	1 s	862.223	121.2
1064nm-50mW-1s	1064 nm	50 mW	1 s	865.672	124.866
1064nm-50mW-1s	1064 nm	50 mW	1 s	869.118	151.533
1064nm-50mW-1s	1064 nm	50 mW	1 s	872.56	180.199
1064nm-50mW-1s	1064 nm	50 mW	1 s	875.999	323.866
1064nm-50mW-1s	1064 nm	50 mW	1 s	879.434	377.533
1064nm-50mW-1s	1064 nm	50 mW	1 s	882.866	404.199
1064nm-50mW-1s	1064 nm	50 mW	1 s	886.295	332.866
1064nm-50mW-1s	1064 nm	50 mW	1 s	889.72	192.533
1064nm-50mW-1s	1064 nm	50 mW	1 s	893.142	145.596
1064nm-50mW-1s	1064 nm	50 mW	1 s	896.56	96.66
1064nm-50mW-1s	1064 nm	50 mW	1 s	899.975	94.723
1064nm-50mW-1s	1064 nm	50 mW	1 s	903.387	102.786
1064nm-50mW-1s	1064 nm	50 mW	1 s	906.795	72.85
1064nm-50mW-1s	1064 nm	50 mW	1 s	910.2	80.913
1064nm-50mW-1s	1064 nm	50 mW	1 s	913.602	72.977
1064nm-50mW-1s	1064 nm	50 mW	1 s	917	30.04
1064nm-50mW-1s	1064 nm	50 mW	1 s	920.394	68.104
1064nm-50mW-1s	1064 nm	50 mW	1 s	923.786	83.167
1064nm-50mW-1s	1064 nm	50 mW	1 s	927.174	93.23
1064nm-50mW-1s	1064 nm	50 mW	1 s	930.558	34.294
1064nm-50mW-1s	1064 nm	50 mW	1 s	933.939	58.357
1064nm-50mW-1s	1064 nm	50 mW	1 s	937.317	49.421
1064nm-50mW-1s	1064 nm	50 mW	1 s	940.691	85.484
1064nm-50mW-1s	1064 nm	50 mW	1 s	944.062	95.548
1064nm-50mW-1s	1064 nm	50 mW	1 s	947.429	46.611
1064nm-50mW-1s	1064 nm	50 mW	1 s	950.793	81.675
1064nm-50mW-1s	1064 nm	50 mW	1 s	954.154	58.738
1064nm-50mW-1s	1064 nm	50 mW	1 s	957.511	78.801
1064nm-50mW-1s	1064 nm	50 mW	1 s	960.865	90.865
1064nm-50mW-1s	1064 nm	50 mW	1 s	964.215	45.928
1064nm-50mW-1s	1064 nm	50 mW	1 s	967.562	86.992
1064nm-50mW-1s	1064 nm	50 mW	1 s	970.905	68.055
1064nm-50mW-1s	1064 nm	50 mW	1 s	974.245	71.119
1064nm-50mW-1s	1064 nm	50 mW	1 s	977.582	50.182
1064nm-50mW-1s	1064 nm	50 mW	1 s	980.915	71.245
1064nm-50mW-1s	1064 nm	50 mW	1 s	984.245	67.309
1064nm-50mW-1s	1064 nm	50 mW	1 s	987.571	66.372
1064nm-50mW-1s	1064 nm	50 mW	1 s	990.894	79.436
1064nm-50mW-1s	1064 nm	50 mW	1 s	994.214	49.499
1064nm-50mW-1s	1064 nm	50 mW	1 s	997.53	73.563
1064nm-50mW-1s	1064 nm	50 mW	1 s	1000.842	67.212
1064nm-50mW-1s	1064 nm	50 mW	1 s	1004.152	75.861
1064nm-50mW-1s	1064 nm	50 mW	1 s	1007.457	58.511
1064nm-50mW-1s	1064 nm	50 mW	1 s	1010.76	61.16
1064nm-50mW-1s	1064 nm	50 mW	1 s	1014.058	54.81
1064nm-50mW-1s	1064 nm	50 mW	1 s	1017.354	75.459
1064nm-50mW-1s	1064 nm	50 mW	1 s	1020.646	52.108
1064nm-50mW-1s	1064 nm	50 mW	1 s	1023.934	77.758
1064nm-50mW-1s	1064 nm	50 mW	1 s	1027.22	66.407
1064nm-50mW-1s	1064 nm	50 mW	1 s	1030.501	108.057
1064nm-50mW-1s	1064 nm	50 mW	1 s	1033.779	93.706
1064nm-50mW-1s	1064 nm	50 mW	1 s	1037.054	101.356
1064nm-50mW-1s	1064 nm	50 mW	1 s	1040.325	126.005
1064nm-50mW-1s	1064 nm	50 mW	1 s	1043.593	156.654
1064nm-50mW-1s	1064 nm	50 mW	1 s	1046.858	134.304
1064nm-50mW-1s	1064 nm	50 mW	1 s	1050.119	174.953
1064nm-50mW-1s	1064 nm	50 mW	1 s	1053.376	171.603
1064nm-50mW-1s	1064 nm	50 mW	1 s	1056.63	114.252
1064nm-50mW-1s	1064 nm	50 mW	1 s	1059.881	118.901
1064nm-50mW-1s	1064 nm	50 mW	1 s	1063.128	129.551
1064nm-50mW-1s	1064 nm	50 mW	1 s	1066.372	101.2
1064nm-50mW-1s	1064 nm	50 mW	1 s	1069.612	104.85
1064nm-50mW-1s	1064 nm	50 mW	1 s	1072.849	104.499
1064nm-50mW-1s	1064 nm	50 mW	1 s	1076.082	69.149
1064nm-50mW-1s	1064 nm	50 mW	1 s	1079.312	130.798
1064nm-50mW-1s	1064 nm	50 mW	1 s	1082.538	116.447
1064nm-50mW-1s	1064 nm	50 mW	1 s	1085.761	137.097
1064nm-50mW-1s	1064 nm	50 mW	1 s	1088.981	123.746
1064nm-50mW-1s	1064 nm	50 mW	1 s	1092.197	134.396
1064nm-50mW-1s	1064 nm	50 mW	1 s	1095.409	136.045
1064nm-50mW-1s	1064 nm	50 mW	1 s	1098.618	140.694
1064nm-50mW-1s	1064 nm	50 mW	1 s	1101.824	136.344
1064nm-50mW-1s	1064 nm	50 mW	1 s	1105.026	101.234
1064nm-50mW-1s	1064 nm	50 mW	1 s	1108.225	71.124
1064nm-50mW-1s	1064 nm	50 mW	1 s	1111.42	84.014
1064nm-50mW-1s	1064 nm	50 mW	1 s	1114.612	87.904
1064nm-50mW-1s	1064 nm	50 mW	1 s	1117.8	71.793
1064nm-50mW-1s	1064 nm	50 mW	1 s	1120.985	82.683
1064nm-50mW-1s	1064 nm	50 mW	1 s	1124.166	71.573
1064nm-50mW-1s	1064 nm	50 mW	1 s	1127.344	81.463
1064nm-50mW-1s	1064 nm	50 mW	1 s	1130.518	58.353
1064nm-50mW-1s	1064 nm	50 mW	1 s	1133.689	117.243
1064nm-50mW-1s	1064 nm	50 mW	1 s	1136.856	60.133
1064nm-50mW-1s	1064 nm	50 mW	1 s	1140.02	33.023
1064nm-50mW-1s	1064 nm	50 mW	1 s	1143.181	90.913
1064nm-50mW-1s	1064 nm	50 mW	1 s	1146.338	31.803
1064nm-50mW-1s	1064 nm	50 mW	1 s	1149.491	72.693
1064nm-50mW-1s	1064 nm	50 mW	1 s	1152.641	96.583
1064nm-50mW-1s	1064 nm	50 mW	1 s	1155.788	84.473
1064nm-50mW-1s	1064 nm	50 mW	1 s	1158.931	35.362
1064nm-50mW-1s	1064 nm	50 mW	1 s	1162.07	68.252
1064nm-50mW-1s	1064 nm	50 mW	1 s	1165.206	109.142
1064nm-50mW-1s	1064 nm	50 mW	1 s	1168.339	79.032
1064nm-50mW-1s	1064 nm	50 mW	1 s	1171.468	30.922
1064nm-50mW-1s	1064 nm	50 mW	1 s	1174.593	76.812
1064nm-50mW-1s	1064 nm	50 mW	1 s	1177.716	40.702
1064nm-50mW-1s	1064 nm	50 mW	1 s	1180.834	57.592
1064nm-50mW-1s	1064 nm	50 mW	1 s	1183.949	61.482
1064nm-50mW-1s	1064 nm	50 mW	1 s	1187.061	54.372
1064nm-50mW-1s	1064 nm	50 mW	1 s	1190.169	95.262
1064nm-50mW-1s	1064 nm	50 mW	1 s	1193.274	45.152
1064nm-50mW-1s	1064 nm	50 mW	1 s	1196.375	40.041
1064nm-50mW-1s	1064 nm	50 mW	1 s	1199.473	80.931
1064nm-50mW-1s	1064 nm	50 mW	1 s	1202.567	35.821
1064nm-50mW-1s	1064 nm	50 mW	1 s	1205.657	86.365
1064nm-50mW-1s	1064 nm	50 mW	1 s	1208.745	87.908
1064nm-50mW-1s	1064 nm	50 mW	1 s	1211.828	86.452
1064nm-50mW-1s	1064 nm	50 mW	1 s	1214.908	90.995
1064nm-50mW-1s	1064 nm	50 mW	1 s	1217.985	49.539
1064nm-50mW-1s	1064 nm	50 mW	1 s	1221.058	103.082
1064nm-50mW-1s	1064 nm	50 mW	1 s	1224.128	89.625
1064nm-50mW-1s	1064 nm	50 mW	1 s	1227.194	15.169
1064nm-50mW-1s	1064 nm	50 mW	1 s	1230.257	101.712
1064nm-50mW-1s	1064 nm	50 mW	1 s	1233.316	69.256
1064nm-50mW-1s	1064 nm	50 mW	1 s	1236.372	82.799
1064nm-50mW-1s	1064 nm	50 mW	1 s	1239.424	92.343
1064nm-50mW-1s	1064 nm	50 mW	1 s	1242.473	101.886
1064nm-50mW-1s	1064 nm	50 mW	1 s	1245.518	49.43
1064nm-50mW-1s	1064 nm	50 mW	1 s	1248.56	61.973
1064nm-50mW-1s	1064 nm	50 mW	1 s	1251.598	57.517
1064nm-50mW-1s	1064 nm	50 mW	1 s	1254.632	88.06
1064nm-50mW-1s	1064 nm	50 mW	1 s	1257.664	31.604
1064nm-50mW-1s	1064 nm	50 mW	1 s	1260.691	80.147
1064nm-50mW-1s	1064 nm	50 mW	1 s	1263.715	87.69
1064nm-50mW-1s	1064 nm	50 mW	1 s	1266.736	123.234
1064nm-50mW-1s	1064 nm	50 mW	1 s	1269.753	101.777
1064nm-50mW-1s	1064 nm	50 mW	1 s	1272.767	108.321
1064nm-50mW-1s	1064 nm	50 mW	1 s	1275.777	117.864
1064nm-50mW-1s	1064 nm	50 mW	1 s	1278.784	101.408
1064nm-50mW-1s	1064 nm	50 mW	1 s	1281.787	111.951
1064nm-50mW-1s	1064 nm	50 mW	1 s	1284.786	100.495
1064nm-50mW-1s	1064 nm	50 mW	1 s	1287.782	88.038
1064nm-50mW-1s	1064 nm	50 mW	1 s	1290.775	105.582
1064nm-50mW-1s	1064 nm	50 mW	1 s	1293.764	87.125
1064nm-50mW-1s	1064 nm	50 mW	1 s	1296.749	92.668
1064nm-50mW-1s	1064 nm	50 mW	1 s	1299.731	58.212
1064nm-50mW-1s	1064 nm	50 mW	1 s	1302.71	92.867
1064nm-50mW-1s	1064 nm	50 mW	1 s	1305.685	60.522
1064nm-50mW-1s	1064 nm	50 mW	1 s	1308.656	65.177
1064nm-50mW-1s	1064 nm	50 mW	1 s	1311.624	102.832
1064nm-50mW-1s	1064 nm	50 mW	1 s	1314.589	57.487
1064nm-50mW-1s	1064 nm	50 mW	1 s	1317.55	85.142
1064nm-50mW-1s	1064 nm	50 mW	1 s	1320.507	73.798
1064nm-50mW-1s	1064 nm	50 mW	1 s	1323.461	87.453
1064nm-50mW-1s	1064 nm	50 mW	1 s	1326.412	72.108
1064nm-50mW-1s	1064 nm	50 mW	1 s	1329.358	87.763
1064nm-50mW-1s	1064 nm	50 mW	1 s	1332.302	58.418
1064nm-50mW-1s	1064 nm	50 mW	1 s	1335.242	101.073
1064nm-50mW-1s	1064 nm	50 mW	1 s	1338.178	69.728
1064nm-50mW-1s	1064 nm	50 mW	1 s	1341.111	83.383
1064nm-50mW-1s	1064 nm	50 mW	1 s	1344.04	66.038
1064nm-50mW-1s	1064 nm	50 mW	1 s	1346.966	69.693
1064nm-50mW-1s	1064 nm	50 mW	1 s	1349.888	78.348
1064nm-50mW-1s	1064 nm	50 mW	1 s	1352.807	40.004
1064nm-50mW-1s	1064 nm	50 mW	1 s	1355.722	39.659
1064nm-50mW-1s	1064 nm	50 mW	1 s	1358.633	67.314
1064nm-50mW-1s	1064 nm	50 mW	1 s	1361.542	81.969
1064nm-50mW-1s	1064 nm	50 mW	1 s	1364.446	83.624
1064nm-50mW-1s	1064 nm	50 mW	1 s	1367.347	83.279
1064nm-50mW-1s	1064 nm	50 mW	1 s	1370.245	70.934
1064nm-50mW-1s	1064 nm	50 mW	1 s	1373.139	71.589
1064nm-50mW-1s	1064 nm	50 mW	1 s	1376.03	62.244
1064nm-50mW-1s	1064 nm	50 mW	1 s	1378.917	48.899
1064nm-50mW-1s	1064 nm	50 mW	1 s	1381.8	92.555
1064nm-50mW-1s	1064 nm	50 mW	1 s	1384.68	64.21
1064nm-50mW-1s	1064 nm	50 mW	1 s	1387.556	78.865
1064nm-50mW-1s	1064 nm	50 mW	1 s	1390.429	66.52
1064nm-50mW-1s	1064 nm	50 mW	1 s	1393.299	93.175
1064nm-50mW-1s	1064 nm	50 mW	1 s	1396.164	61.913
1064nm-50mW-1s	1064 nm	50 mW	1 s	1399.027	68.651
1064nm-50mW-1s	1064 nm	50 mW	1 s	1401.886	100.389
1064nm-50mW-1s	1064 nm	50 mW	1 s	1404.741	51.127
1064nm-50mW-1s	1064 nm	50 mW	1 s	1407.593	94.865
1064nm-50mW-1s	1064 nm	50 mW	1 s	1410.441	47.602
1064nm-50mW-1s	1064 nm	50 mW	1 s	1413.286	69.34
1064nm-50mW-1s	1064 nm	50 mW	1 s	1416.127	79.078
1064nm-50mW-1s	1064 nm	50 mW	1 s	1418.964	75.816
1064nm-50mW-1s	1064 nm	50 mW	1 s	1421.798	86.554
1064nm-50mW-1s	1064 nm	50 mW	1 s	1424.629	90.292
1064nm-50mW-1s	1064 nm	50 mW	1 s	1427.456	90.03
1064nm-50mW-1s	1064 nm	50 mW	1 s	1430.279	97.768
1064nm-50mW-1s	1064 nm	50 mW	1 s	1433.099	101.506
1064nm-50mW-1s	1064 nm	50 mW	1 s	1435.916	106.244
1064nm-50mW-1s	1064 nm	50 mW	1 s	1438.729	141.982
1064nm-50mW-1s	1064 nm	50 mW	1 s	1441.538	110.72
1064nm-50mW-1s	1064 nm	50 mW	1 s	1444.344	118.458
1064nm-50mW-1s	1064 nm	50 mW	1 s	1447.146	164.195
1064nm-50mW-1s	1064 nm	50 mW	1 s	1449.945	139.933
1064nm-50mW-1s	1064 nm	50 mW	1 s	1452.74	183.671
1064nm-50mW-1s	1064 nm	50 mW	1 s	1455.532	170.409
1064nm-50mW-1s	1064 nm	50 mW	1 s	1458.32	186.147
1064nm-50mW-1s	1064 nm	50 mW	1 s	1461.105	175.885
1064nm-50mW-1s	1064 nm	50 mW	1 s	1463.886	122.623
1064nm-50mW-1s	1064 nm	50 mW	1 s	1466.664	119.361
1064nm-50mW-1s	1064 nm	50 mW	1 s	1469.438	111.099
1064nm-50mW-1s	1064 nm	50 mW	1 s	1472.208	104.837
1064nm-50mW-1s	1064 nm	50 mW	1 s	1474.975	85.575
1064nm-50mW-1s	1064 nm	50 mW	1 s	1477.739	107.313
1064nm-50mW-1s	1064 nm	50 mW	1 s	1480.499	104.051
1064nm-50mW-1s	1064 nm	50 mW	1 s	1483.255	70.789
1064nm-50mW-1s	1064 nm	50 mW	1 s	1486.008	106.653
1064nm-50mW-1s	1064 nm	50 mW	1 s	1488.757	74.517
1064nm-50mW-1s	1064 nm	50 mW	1 s	1491.503	75.381
1064nm-50mW-1s	1064 nm	50 mW	1 s	1494.245	81.245
1064nm-50mW-1s	1064 nm	50 mW	1 s	1496.984	72.109
1064nm-50mW-1s	1064 nm	50 mW	1 s	1499.719	87.973
1064nm-50mW-1s	1064 nm	50 mW	1 s	1502.451	71.837
1064nm-50mW-1s	1064 nm	50 mW	1 s	1505.179	68.701
1064nm-50mW-1s	1064 nm	50 mW	1 s	1507.904	63.565
1064nm-50mW-1s	1064 nm	50 mW	1 s	1510.625	66.429
1064nm-50mW-1s	1064 nm	50 mW	1 s	1513.342	61.293
1064nm-50mW-1s	1064 nm	50 mW	1 s	1516.056	44.157
1064nm-50mW-1s	1064 nm	50 mW	1 s	1518.766	48.021
1064nm-50mW-1s	1064 nm	50 mW	1 s	1521.473	62.885
1064nm-50mW-1s	1064 nm	50 mW	1 s	1524.177	82.749
1064nm-50mW-1s	1064 nm	50 mW	1 s	1526.877	48.613
1064nm-50mW-1s	1064 nm	50 mW	1 s	1529.573	78.477
1064nm-50mW-1s	1064 nm	50 mW	1 s	1532.266	68.341
1064nm-50mW-1s	1064 nm	50 mW	1 s	1534.955	61.206
1064nm-50mW-1s	1064 nm	50 mW	1 s	1537.64	93.07
1064nm-50mW-1s	1064 nm	50 mW	1 s	1540.323	54.934
1064nm-50mW-1s	1064 nm	50 mW	1 s	1543.001	34.798
1064nm-50mW-1s	1064 nm	50 mW	1 s	1545.676	72.662
1064nm-50mW-1s	1064 nm	50 mW	1 s	1548.348	67.526
1064nm-50mW-1s	1064 nm	50 mW	1 s	1551.016	76.39
1064nm-50mW-1s	1064 nm	50 mW	1 s	1553.68	94.254
1064nm-50mW-1s	1064 nm	50 mW	1 s	1556.341	89.118
1064nm-50mW-1s	1064 nm	50 mW	1 s	1558.998	76.982
1064nm-50mW-1s	1064 nm	50 mW	1 s	1561.652	68.846
1064nm-50mW-1s	1064 nm	50 mW	1 s	1564.303	44.71
1064nm-50mW-1s	1064 nm	50 mW	1 s	1566.949	69.574
1064nm-50mW-1s	1064 nm	50 mW	1 s	1569.592	95.438
1064nm-50mW-1s	1064 nm	50 mW	1 s	1572.232	98.84
1064nm-50mW-1s	1064 nm	50 mW	1 s	1574.868	69.241
1064nm-50mW-1s	1064 nm	50 mW	1 s	1577.501	82.643
1064nm-50mW-1s	1064 nm	50 mW	1 s	1580.13	54.044
1064nm-50mW-1s	1064 nm	50 mW	1 s	1582.755	79.446
1064nm-50mW-1s	1064 nm	50 mW	1 s	1585.377	69.847
1064nm-50mW-1s	1064 nm	50 mW	1 s	1587.996	84.249
1064nm-50mW-1s	1064 nm	50 mW	1 s	1590.611	71.65
1064nm-50mW-1s	1064 nm	50 mW	1 s	1593.222	74.052
1064nm-50mW-1s	1064 nm	50 mW	1 s	1595.83	90.453
1064nm-50mW-1s	1064 nm	50 mW	1 s	1598.434	83.855
1064nm-50mW-1s	1064 nm	50 mW	1 s	1601.035	56.256
1064nm-50mW-1s	1064 nm	50 mW	1 s	1603.632	105.658
1064nm-50mW-1s	1064 nm	50 mW	1 s	1606.226	59.059
1064nm-50mW-1s	1064 nm	50 mW	1 s	1608.816	78.461
1064nm-50mW-1s	1064 nm	50 mW	1 s	1611.403	53.862
1064nm-50mW-1s	1064 nm	50 mW	1 s	1613.986	85.264
1064nm-50mW-1s	1064 nm	50 mW	1 s	1616.565	53.665
1064nm-50mW-1s	1064 nm	50 mW	1 s	1619.141	94.067
1064nm-50mW-1s	1064 nm	50 mW	1 s	1621.713	56.468
1064nm-50mW-1s	1064 nm	50 mW	1 s	1624.282	56.87
1064nm-50mW-1s	1064 nm	50 mW	1 s	1626.848	93.272
1064nm-50mW-1s	1064 nm	50 mW	1 s	1629.409	42.673
1064nm-50mW-1s	1064 nm	50 mW	1 s	1631.968	90.075
1064nm-50mW-1s	1064 nm	50 mW	1 s	1634.522	84.476
1064nm-50mW-1s	1064 nm	50 mW	1 s	1637.074	74.878
1064nm-50mW-1s	1064 nm	50 mW	1 s	1639.621	77.279
1064nm-50mW-1s	1064 nm	50 mW	1 s	1642.165	57.681
1064nm-50mW-1s	1064 nm	50 mW	1 s	1644.706	78.082
1064nm-50mW-1s	1064 nm	50 mW	1 s	1647.243	70.484
1064nm-50mW-1s	1064 nm	50 mW	1 s	1649.776	87.885
1064nm-50mW-1s	1064 nm	50 mW	1 s	1652.306	84.287
1064nm-50mW-1s	1064 nm	50 mW	1 s	1654.833	79.326
1064nm-50mW-1s	1064 nm	50 mW	1 s	1657.356	94.366
1064nm-50mW-1s	1064 nm	50 mW	1 s	1659.875	82.406
1064nm-50mW-1s	1064 nm	50 mW	1 s	1662.391	59.445
1064nm-50mW-1s	1064 nm	50 mW	1 s	1664.903	68.485
1064nm-50mW-1s	1064 nm	50 mW	1 s	1667.412	51.524
1064nm-50mW-1s	1064 nm	50 mW	1 s	1669.917	67.564
1064nm-50mW-1s	1064 nm	50 mW	1 s	1672.418	57.604
1064nm-50mW-1s	1064 nm	50 mW	1 s	1674.917	70.643
1064nm-50mW-1s	1064 nm	50 mW	1 s	1677.411	71.683
1064nm-50mW-1s	1064 nm	50 mW	1 s	1679.902	73.723
1064nm-50mW-1s	1064 nm	50 mW	1 s	1682.39	82.762
1064nm-50mW-1s	1064 nm	50 mW	1 s	1684.873	74.802
1064nm-50mW-1s	1064 nm	50 mW	1 s	1687.354	107.841
1064nm-50mW-1s	1064 nm	50 mW	1 s	1689.831	80.881
1064nm-50mW-1s	1064 nm	50 mW	1 s	1692.304	129.921
1064nm-50mW-1s	1064 nm	50 mW	1 s	1694.774	91.96
1064nm-50mW-1s	1064 nm	50 mW	1 s	1697.24	0
1064nm-50mW-1s	1064 nm	50 mW	1 s	1699.703	67.04
1064nm-50mW-1s	1064 nm	50 mW	1 s	1702.162	99.079
1064nm-50mW-1s	1064 nm	50 mW	1 s	1704.617	68.119
1064nm-50mW-1s	1064 nm	50 mW	1 s	1707.069	95.159
1064nm-50mW-1s	1064 nm	50 mW	1 s	1709.518	81.198
1064nm-50mW-1s	1064 nm	50 mW	1 s	1711.963	47.238
1064nm-50mW-1s	1064 nm	50 mW	1 s	1714.404	105.277
1064nm-50mW-1s	1064 nm	50 mW	1 s	1716.842	69.317
1064nm-50mW-1s	1064 nm	50 mW	1 s	1719.277	99.357
1064nm-50mW-1s	1064 nm	50 mW	1 s	1721.707	63.396
1064nm-50mW-1s	1064 nm	50 mW	1 s	1724.135	78.436
1064nm-50mW-1s	1064 nm	50 mW	1 s	1726.558	73.476
1064nm-50mW-1s	1064 nm	50 mW	1 s	1728.979	65.515
1064nm-50mW-1s	1064 nm	50 mW	1 s	1731.395	67.555
1064nm-50mW-1s	1064 nm	50 mW	1 s	1733.808	84.594
1064nm-50mW-1s	1064 nm	50 mW	1 s	1736.218	103.634
1064nm-50mW-1s	1064 nm	50 mW	1 s	1738.624	94.674
1064nm-50mW-1s	1064 nm	50 mW	1 s	1741.027	17.713
1064nm-50mW-1s	1064 nm	50 mW	1 s	1743.425	73.753
1064nm-50mW-1s	1064 nm	50 mW	1 s	1745.821	95.793
1064nm-50mW-1s	1064 nm	50 mW	1 s	1748.213	91.832
1064nm-50mW-1s	1064 nm	50 mW	1 s	1750.601	105.872
1064nm-50mW-1s	1064 nm	50 mW	1 s	1752.986	68.912
1064nm-50mW-1s	1064 nm	50 mW	1 s	1755.367	74.951
1064nm-50mW-1s	1064 nm	50 mW	1 s	1757.745	85.991
1064nm-50mW-1s	1064 nm	50 mW	1 s	1760.119	116.03
1064nm-50mW-1s	1064 nm	50 mW	1 s	1762.49	93.07
1064nm-50mW-1s	1064 nm	50 mW	1 s	1764.857	34.11
1064nm-50mW-1s	1064 nm	50 mW	1 s	1767.22	93.149
1064nm-50mW-2s	1064 nm	50 mW	2 s	107.727	142.572
1064nm-50mW-2s	1064 nm	50 mW	2 s	111.799	108.116
1064nm-50mW-2s	1064 nm	50 mW	2 s	115.868	150.66
1064nm-50mW-2s	1064 nm	50 mW	2 s	119.934	84.204
1064nm-50mW-2s	1064 nm	50 mW	2 s	123.998	92.748
1064nm-50mW-2s	1064 nm	50 mW	2 s	128.059	107.292
1064nm-50mW-2s	1064 nm	50 mW	2 s	132.117	123.836
1064nm-50mW-2s	1064 nm	50 mW	2 s	136.172	82.38
1064nm-50mW-2s	1064 nm	50 mW	2 s	140.225	101.924
1064nm-50mW-2s	1064 nm	50 mW	2 s	144.275	84.468
1064nm-50mW-2s	1064 nm	50 mW	2 s	148.322	82.012
1064nm-50mW-2s	1064 nm	50 mW	2 s	152.366	79.556
1064nm-50mW-2s	1064 nm	50 mW	2 s	156.407	76.1
1064nm-50mW-2s	1064 nm	50 mW	2 s	160.446	73.644
1064nm-50mW-2s	1064 nm	50 mW	2 s	164.482	117.188
1064nm-50mW-2s	1064 nm	50 mW	2 s	168.515	77.732
1064nm-50mW-2s	1064 nm	50 mW	2 s	172.545	94.277
1064nm-50mW-2s	1064 nm	50 mW	2 s	176.572	74.821
1064nm-50mW-2s	1064 nm	50 mW	2 s	180.597	95.365
1064nm-50mW-2s	1064 nm	50 mW	2 s	184.619	34.909
1064nm-50mW-2s	1064 nm	50 mW	2 s	188.638	38.453
1064nm-50mW-2s	1064 nm	50 mW	2 s	192.654	54.997
1064nm-50mW-2s	1064 nm	50 mW	2 s	196.667	47.541
1064nm-50mW-2s	1064 nm	50 mW	2 s	200.678	39.085
1064nm-50mW-2s	1064 nm	50 mW	2 s	204.685	64.629
1064nm-50mW-2s	1064 nm	50 mW	2 s	208.69	74.173
1064nm-50mW-2s	1064 nm	50 mW	2 s	212.692	125.717
1064nm-50mW-2s	1064 nm	50 mW	2 s	216.691	39.261
1064nm-50mW-2s	1064 nm	50 mW	2 s	220.687	71.805
1064nm-50mW-2s	1064 nm	50 mW	2 s	224.68	110.349
1064nm-50mW-2s	1064 nm	50 mW	2 s	228.671	47.893
1064nm-50mW-2s	1064 nm	50 mW	2 s	232.658	94.437
1064nm-50mW-2s	1064 nm	50 mW	2 s	236.643	70.981
1064nm-50mW-2s	1064 nm	50 mW	2 s	240.625	38.525
1064nm-50mW-2s	1064 nm	50 mW	2 s	244.604	50.069
1064nm-50mW-2s	1064 nm	50 mW	2 s	248.579	51.613
1064nm-50mW-2s	1064 nm	50 mW	2 s	252.553	63.158
1064nm-50mW-2s	1064 nm	50 mW	2 s	256.523	48.702
1064nm-50mW-2s	1064 nm	50 mW	2 s	260.49	99.246
1064nm-50mW-2s	1064 nm	50 mW	2 s	264.454	73.79
1064nm-50mW-2s	1064 nm	50 mW	2 s	268.416	63.334
1064nm-50mW-2s	1064 nm	50 mW	2 s	272.374	62.878
1064nm-50mW-2s	1064 nm	50 mW	2 s	276.33	77.422
1064nm-50mW-2s	1064 nm	50 mW	2 s	280.283	95.966
1064nm-50mW-2s	1064 nm	50 mW	2 s	284.232	11.51
1064nm-50mW-2s	1064 nm	50 mW	2 s	288.179	77.054
1064nm-50mW-2s	1064 nm	50 mW	2 s	292.123	85.598
1064nm-50mW-2s	1064 nm	50 mW	2 s	296.064	73.142
1064nm-50mW-2s	1064 nm	50 mW	2 s	300.002	64.686
1064nm-50mW-2s	1064 nm	50 mW	2 s	303.937	76.839
1064nm-50mW-2s	1064 nm	50 mW	2 s	307.869	97.992
1064nm-50mW-2s	1064 nm	50 mW	2 s	311.798	62.145
1064nm-50mW-2s	1064 nm	50 mW	2 s	315.724	80.297
1064nm-50mW-2s	1064 nm	50 mW	2 s	319.647	72.45
1064nm-50mW-2s	1064 nm	50 mW	2 s	323.567	110.603
1064nm-50mW-2s	1064 nm	50 mW	2 s	327.484	72.756
1064nm-50mW-2s	1064 nm	50 mW	2 s	331.399	85.909
1064nm-50mW-2s	1064 nm	50 mW	2 s	335.31	65.062
1064nm-50mW-2s	1064 nm	50 mW	2 s	339.218	89.215
1064nm-50mW-2s	1064 nm	50 mW	2 s	343.123	79.367
1064nm-50mW-2s	1064 nm	50 mW	2 s	347.026	64.52
1064nm-50mW-2s	1064 nm	50 mW	2 s	350.925	63.673
1064nm-50mW-2s	1064 nm	50 mW	2 s	354.821	31.826
1064nm-50mW-2s	1064 nm	50 mW	2 s	358.714	55.979
1064nm-50mW-2s	1064 nm	50 mW	2 s	362.604	43.132
1064nm-50mW-2s	1064 nm	50 mW	2 s	366.492	46.284
1064nm-50mW-2s	1064 nm	50 mW	2 s	370.376	103.437
1064nm-50mW-2s	1064 nm	50 mW	2 s	374.257	89.59
1064nm-50mW-2s	1064 nm	50 mW	2 s	378.135	100.743
1064nm-50mW-2s	1064 nm	50 mW	2 s	382.01	84.896
1064nm-50mW-2s	1064 nm	50 mW	2 s	385.882	71.049
1064nm-50mW-2s	1064 nm	50 mW	2 s	389.751	85.201
1064nm-50mW-2s	1064 nm	50 mW	2 s	393.617	54.354
1064nm-50mW-2s	1064 nm	50 mW	2 s	397.48	65.507
1064nm-50mW-2s	1064 nm	50 mW	2 s	401.34	106.66
1064nm-50mW-2s	1064 nm	50 mW	2 s	405.196	61.813
1064nm-50mW-2s	1064 nm	50 mW	2 s	409.05	64.966
1064nm-50mW-2s	1064 nm	50 mW	2 s	412.901	111.118
1064nm-50mW-2s	1064 nm	50 mW	2 s	416.748	115.271
1064nm-50mW-2s	1064 nm	50 mW	2 s	420.593	114.424
1064nm-50mW-2s	1064 nm	50 mW	2 s	424.434	128.577
1064nm-50mW-2s	1064 nm	50 mW	2 s	428.273	171.845
1064nm-50mW-2s	1064 nm	50 mW	2 s	432.108	160.112
1064nm-50mW-2s	1064 nm	50 mW	2 s	435.94	137.38
1064nm-50mW-2s	1064 nm	50 mW	2 s	439.769	136.647
1064nm-50mW-2s	1064 nm	50 mW	2 s	443.595	112.915
1064nm-50mW-2s	1064 nm	50 mW	2 s	447.418	134.183
1064nm-50mW-2s	1064 nm	50 mW	2 s	451.238	107.45
1064nm-50mW-2s	1064 nm	50 mW	2 s	455.055	101.718
1064nm-50mW-2s	1064 nm	50 mW	2 s	458.869	104.986
1064nm-50mW-2s	1064 nm	50 mW	2 s	462.679	83.253
1064nm-50mW-2s	1064 nm	50 mW	2 s	466.487	96.521
1064nm-50mW-2s	1064 nm	50 mW	2 s	470.291	88.788
1064nm-50mW-2s	1064 nm	50 mW	2 s	474.092	39.056
1064nm-50mW-2s	1064 nm	50 mW	2 s	477.89	57.324
1064nm-50mW-2s	1064 nm	50 mW	2 s	481.685	57.591
1064nm-50mW-2s	1064 nm	50 mW	2 s	485.477	96.859
1064nm-50mW-2s	1064 nm	50 mW	2 s	489.266	65.127
1064nm-50mW-2s	1064 nm	50 mW	2 s	493.051	97.394
1064nm-50mW-2s	1064 nm	50 mW	2 s	496.834	84.662
1064nm-50mW-2s	1064 nm	50 mW	2 s	500.613	69.929
1064nm-50mW-2s	1064 nm	50 mW	2 s	504.389	81.197
1064nm-50mW-2s	1064 nm	50 mW	2 s	508.162	65.465
1064nm-50mW-2s	1064 nm	50 mW	2 s	511.932	65.732
1064nm-50mW-2s	1064 nm	50 mW	2 s	515.699	0
1064nm-50mW-2s	1064 nm	50 mW	2 s	519.462	99.268
1064nm-50mW-2s	1064 nm	50 mW	2 s	523.223	63.535
1064nm-50mW-2s	1064 nm	50 mW	2 s	526.98	66.803
1064nm-50mW-2s	1064 nm	50 mW	2 s	530.734	65.071
1064nm-50mW-2s	1064 nm	50 mW	2 s	534.485	49.338
1064nm-50mW-2s	1064 nm	50 mW	2 s	538.233	40.606
1064nm-50mW-2s	1064 nm	50 mW	2 s	541.977	42.873
1064nm-50mW-2s	1064 nm	50 mW	2 s	545.718	42.141
1064nm-50mW-2s	1064 nm	50 mW	2 s	549.457	89.16
1064nm-50mW-2s	1064 nm	50 mW	2 s	553.192	86.178
1064nm-50mW-2s	1064 nm	50 mW	2 s	556.924	61.197
1064nm-50mW-2s	1064 nm	50 mW	2 s	560.652	73.216
1064nm-50mW-2s	1064 nm	50 mW	2 s	564.378	96.234
1064nm-50mW-2s	1064 nm	50 mW	2 s	568.1	51.253
1064nm-50mW-2s	1064 nm	50 mW	2 s	571.819	85.271
1064nm-50mW-2s	1064 nm	50 mW	2 s	575.535	67.29
1064nm-50mW-2s	1064 nm	50 mW	2 s	579.248	73.309
1064nm-50mW-2s	1064 nm	50 mW	2 s	582.957	73.327
1064nm-50mW-2s	1064 nm	50 mW	2 s	586.663	65.346
1064nm-50mW-2s	1064 nm	50 mW	2 s	590.366	86.364
1064nm-50mW-2s	1064 nm	50 mW	2 s	594.066	103.383
1064nm-50mW-2s	1064 nm	50 mW	2 s	597.763	92.402
1064nm-50mW-2s	1064 nm	50 mW	2 s	601.456	94.42
1064nm-50mW-2s	1064 nm	50 mW	2 s	605.146	71.439
1064nm-50mW-2s	1064 nm	50 mW	2 s	608.833	77.458
1064nm-50mW-2s	1064 nm	50 mW	2 s	612.517	62.476
1064nm-50mW-2s	1064 nm	50 mW	2 s	616.198	94.495
1064nm-50mW-2s	1064 nm	50 mW	2 s	619.875	40.513
1064nm-50mW-2s	1064 nm	50 mW	2 s	623.549	72.532
1064nm-50mW-2s	1064 nm	50 mW	2 s	627.22	109.551
1064nm-50mW-2s	1064 nm	50 mW	2 s	630.887	93.569
1064nm-50mW-2s	1064 nm	50 mW	2 s	634.552	96.588
1064nm-50mW-2s	1064 nm	50 mW	2 s	638.213	73.607
1064nm-50mW-2s	1064 nm	50 mW	2 s	641.871	65.625
1064nm-50mW-2s	1064 nm	50 mW	2 s	645.525	81.644
1064nm-50mW-2s	1064 nm	50 mW	2 s	649.177	66.662
1064nm-50mW-2s	1064 nm	50 mW	2 s	652.825	81.681
1064nm-50mW-2s	1064 nm	50 mW	2 s	656.47	49.7
1064nm-50mW-2s	1064 nm	50 mW	2 s	660.111	69.718
1064nm-50mW-2s	1064 nm	50 mW	2 s	663.75	48.737
1064nm-50mW-2s	1064 nm	50 mW	2 s	667.385	58.394
1064nm-50mW-2s	1064 nm	50 mW	2 s	671.016	58.05
1064nm-50mW-2s	1064 nm	50 mW	2 s	674.645	78.707
1064nm-50mW-2s	1064 nm	50 mW	2 s	678.27	97.364
1064nm-50mW-2s	1064 nm	50 mW	2 s	681.892	66.02
1064nm-50mW-2s	1064 nm	50 mW	2 s	685.511	63.677
1064nm-50mW-2s	1064 nm	50 mW	2 s	689.126	54.334
1064nm-50mW-2s	1064 nm	50 mW	2 s	692.739	76.99
1064nm-50mW-2s	1064 nm	50 mW	2 s	696.347	72.647
1064nm-50mW-2s	1064 nm	50 mW	2 s	699.953	69.303
1064nm-50mW-2s	1064 nm	50 mW	2 s	703.555	61.96
1064nm-50mW-2s	1064 nm	50 mW	2 s	707.154	95.617
1064nm-50mW-2s	1064 nm	50 mW	2 s	710.75	65.273
1064nm-50mW-2s	1064 nm	50 mW	2 s	714.342	104.93
1064nm-50mW-2s	1064 nm	50 mW	2 s	717.932	74.587
1064nm-50mW-2s	1064 nm	50 mW	2 s	721.517	75.243
1064nm-50mW-2s	1064 nm	50 mW	2 s	725.1	45.9
1064nm-50mW-2s	1064 nm	50 mW	2 s	728.679	67.557
1064nm-50mW-2s	1064 nm	50 mW	2 s	732.255	65.213
1064nm-50mW-2s	1064 nm	50 mW	2 s	735.828	93.87
1064nm-50mW-2s	1064 nm	50 mW	2 s	739.397	70.527
1064nm-50mW-2s	1064 nm	50 mW	2 s	742.963	81.183
1064nm-50mW-2s	1064 nm	50 mW	2 s	746.526	49.84
1064nm-50mW-2s	1064 nm	50 mW	2 s	750.085	76.496
1064nm-50mW-2s	1064 nm	50 mW	2 s	753.641	65.153
1064nm-50mW-2s	1064 nm	50 mW	2 s	757.194	87.81
1064nm-50mW-2s	1064 nm	50 mW	2 s	760.743	55.466
1064nm-50mW-2s	1064 nm	50 mW	2 s	764.29	44.123
1064nm-50mW-2s	1064 nm	50 mW	2 s	767.832	78.78
1064nm-50mW-2s	1064 nm	50 mW	2 s	771.372	86.436
1064nm-50mW-2s	1064 nm	50 mW	2 s	774.908	65.093
1064nm-50mW-2s	1064 nm	50 mW	2 s	778.441	58.75
1064nm-50mW-2s	1064 nm	50 mW	2 s	781.97	61.434
1064nm-50mW-2s	1064 nm	50 mW	2 s	785.496	98.119
1064nm-50mW-2s	1064 nm	50 mW	2 s	789.019	91.803
1064nm-50mW-2s	1064 nm	50 mW	2 s	792.538	67.488
1064nm-50mW-2s	1064 nm	50 mW	2 s	796.055	74.172
1064nm-50mW-2s	1064 nm	50 mW	2 s	799.567	95.857
1064nm-50mW-2s	1064 nm	50 mW	2 s	803.077	66.541
1064nm-50mW-2s	1064 nm	50 mW	2 s	806.583	91.226
1064nm-50mW-2s	1064 nm	50 mW	2 s	810.086	75.91
1064nm-50mW-2s	1064 nm	50 mW	2 s	813.585	82.595
1064nm-50mW-2s	1064 nm	50 mW	2 s	817.081	81.279
1064nm-50mW-2s	1064 nm	50 mW	2 s	820.574	74.964
1064nm-50mW-2s	1064 nm	50 mW	2 s	824.063	72.648
1064nm-50mW-2s	1064 nm	50 mW	2 s	827.549	69.333
1064nm-50mW-2s	1064 nm	50 mW	2 s	831.031	63.018
1064nm-50mW-2s	1064 nm	50 mW	2 s	834.511	102.702
1064nm-50mW-2s	1064 nm	50 mW	2 s	837.987	69.387
1064nm-50mW-2s	1064 nm	50 mW	2 s	841.459	95.071
1064nm-50mW-2s	1064 nm	50 mW	2 s	844.928	63.756
1064nm-50mW-2s	1064 nm	50 mW	2 s	848.394	105.44
1064nm-50mW-2s	1064 nm	50 mW	2 s	851.856	72.125
1064nm-50mW-2s	1064 nm	50 mW	2 s	855.315	90.809
1064nm-50mW-2s	1064 nm	50 mW	2 s	858.771	131.494
1064nm-50mW-2s	1064 nm	50 mW	2 s	862.223	86.178
1064nm-50mW-2s	1064 nm	50 mW	2 s	865.672	167.863
1064nm-50mW-2s	1064 nm	50 mW	2 s	869.118	240.547
1064nm-50mW-2s	1064 nm	50 mW	2 s	872.56	297.232
1064nm-50mW-2s	1064 nm	50 mW	2 s	875.999	499.916
1064nm-50mW-2s	1064 nm	50 mW	2 s	879.434	599.601
1064nm-50mW-2s	1064 nm	50 mW	2 s	882.866	623.285
1064nm-50mW-2s	1064 nm	50 mW	2 s	886.295	501.97
1064nm-50mW-2s	1064 nm	50 mW	2 s	889.72	296.654
1064nm-50mW-2s	1064 nm	50 mW	2 s	893.142	188.871
1064nm-50mW-2s	1064 nm	50 mW	2 s	896.56	147.087
1064nm-50mW-2s	1064 nm	50 mW	2 s	899.975	101.303
1064nm-50mW-2s	1064 nm	50 mW	2 s	903.387	80.519
1064nm-50mW-2s	1064 nm	50 mW	2 s	906.795	104.736
1064nm-50mW-2s	1064 nm	50 mW	2 s	910.2	100.952
1064nm-50mW-2s	1064 nm	50 mW	2 s	913.602	70.168
1064nm-50mW-2s	1064 nm	50 mW	2 s	917	102.384
1064nm-50mW-2s	1064 nm	50 mW	2 s	920.394	48.6
1064nm-50mW-2s	1064 nm	50 mW	2 s	923.786	72.817
1064nm-50mW-2s	1064 nm	50 mW	2 s	927.174	44.033
1064nm-50mW-2s	1064 nm	50 mW	2 s	930.558	68.249
1064nm-50mW-2s	1064 nm	50 mW	2 s	933.939	89.465
1064nm-50mW-2s	1064 nm	50 mW	2 s	937.317	32.682
1064nm-50mW-2s	1064 nm	50 mW	2 s	940.691	72.898
1064nm-50mW-2s	1064 nm	50 mW	2 s	944.062	22.114
1064nm-50mW-2s	1064 nm	50 mW	2 s	947.429	79.33
1064nm-50mW-2s	1064 nm	50 mW	2 s	950.793	46.546
1064nm-50mW-2s	1064 nm	50 mW	2 s	954.154	56.763
1064nm-50mW-2s	1064 nm	50 mW	2 s	957.511	56.979
1064nm-50mW-2s	1064 nm	50 mW	2 s	960.865	59.195
1064nm-50mW-2s	1064 nm	50 mW	2 s	964.215	65.411
1064nm-50mW-2s	1064 nm	50 mW	2 s	967.562	26.628
1064nm-50mW-2s	1064 nm	50 mW	2 s	970.905	117.844
1064nm-50mW-2s	1064 nm	50 mW	2 s	974.245	45.06
1064nm-50mW-2s	1064 nm	50 mW	2 s	977.582	12.276
1064nm-50mW-2s	1064 nm	50 mW	2 s	980.915	56.492
1064nm-50mW-2s	1064 nm	50 mW	2 s	984.245	78.709
1064nm-50mW-2s	1064 nm	50 mW	2 s	987.571	68.925
1064nm-50mW-2s	1064 nm	50 mW	2 s	990.894	107.141
1064nm-50mW-2s	1064 nm	50 mW	2 s	994.214	91.357
1064nm-50mW-2s	1064 nm	50 mW	2 s	997.53	111.573
1064nm-50mW-2s	1064 nm	50 mW	2 s	1000.842	55.94
1064nm-50mW-2s	1064 nm	50 mW	2 s	1004.152	18.306
1064nm-50mW-2s	1064 nm	50 mW	2 s	1007.457	60.673
1064nm-50mW-2s	1064 nm	50 mW	2 s	1010.76	100.039
1064nm-50mW-2s	1064 nm	50 mW	2 s	1014.058	83.406
1064nm-50mW-2s	1064 nm	50 mW	2 s	1017.354	59.772
1064nm-50mW-2s	1064 nm	50 mW	2 s	1020.646	103.139
1064nm-50mW-2s	1064 nm	50 mW	2 s	1023.934	92.505
1064nm-50mW-2s	1064 nm	50 mW	2 s	1027.22	83.872
1064nm-50mW-2s	1064 nm	50 mW	2 s	1030.501	121.238
1064nm-50mW-2s	1064 nm	50 mW	2 s	1033.779	122.604
1064nm-50mW-2s	1064 nm	50 mW	2 s	1037.054	114.971
1064nm-50mW-2s	1064 nm	50 mW	2 s	1040.325	151.337
1064nm-50mW-2s	1064 nm	50 mW	2 s	1043.593	250.704
1064nm-50mW-2s	1064 nm	50 mW	2 s	1046.858	198.07
1064nm-50mW-2s	1064 nm	50 mW	2 s	1050.119	230.437
1064nm-50mW-2s	1064 nm	50 mW	2 s	1053.376	210.803
1064nm-50mW-2s	1064 nm	50 mW	2 s	1056.63	201.17
1064nm-50mW-2s	1064 nm	50 mW	2 s	1059.881	148.536
1064nm-50mW-2s	1064 nm	50 mW	2 s	1063.128	122.902
1064nm-50mW-2s	1064 nm	50 mW	2 s	1066.372	125.269
1064nm-50mW-2s	1064 nm	50 mW	2 s	1069.612	124.635
1064nm-50mW-2s	1064 nm	50 mW	2 s	1072.849	110.002
1064nm-50mW-2s	1064 nm	50 mW	2 s	1076.082	82.368
1064nm-50mW-2s	1064 nm	50 mW	2 s	1079.312	142.735
1064nm-50mW-2s	1064 nm	50 mW	2 s	1082.538	188.101
1064nm-50mW-2s	1064 nm	50 mW	2 s	1085.761	175.468
1064nm-50mW-2s	1064 nm	50 mW	2 s	1088.981	190.834
1064nm-50mW-2s	1064 nm	50 mW	2 s	1092.197	196.2
1064nm-50mW-2s	1064 nm	50 mW	2 s	1095.409	169.567
1064nm-50mW-2s	1064 nm	50 mW	2 s	1098.618	186.933
1064nm-50mW-2s	1064 nm	50 mW	2 s	1101.824	161.3
1064nm-50mW-2s	1064 nm	50 mW	2 s	1105.026	134.928
1064nm-50mW-2s	1064 nm	50 mW	2 s	1108.225	56.556
1064nm-50mW-2s	1064 nm	50 mW	2 s	1111.42	117.183
1064nm-50mW-2s	1064 nm	50 mW	2 s	1114.612	101.811
1064nm-50mW-2s	1064 nm	50 mW	2 s	1117.8	78.439
1064nm-50mW-2s	1064 nm	50 mW	2 s	1120.985	91.067
1064nm-50mW-2s	1064 nm	50 mW	2 s	1124.166	86.695
1064nm-50mW-2s	1064 nm	50 mW	2 s	1127.344	60.323
1064nm-50mW-2s	1064 nm	50 mW	2 s	1130.518	105.951
1064nm-50mW-2s	1064 nm	50 mW	2 s	1133.689	48.579
1064nm-50mW-2s	1064 nm	50 mW	2 s	1136.856	80.207
1064nm-50mW-2s	1064 nm	50 mW	2 s	1140.02	76.834
1064nm-50mW-2s	1064 nm	50 mW	2 s	1143.181	70.462
1064nm-50mW-2s	1064 nm	50 mW	2 s	1146.338	93.09
1064nm-50mW-2s	1064 nm	50 mW	2 s	1149.491	66.718
1064nm-50mW-2s	1064 nm	50 mW	2 s	1152.641	63.346
1064nm-50mW-2s	1064 nm	50 mW	2 s	1155.788	51.974
1064nm-50mW-2s	1064 nm	50 mW	2 s	1158.931	73.602
1064nm-50mW-2s	1064 nm	50 mW	2 s	1162.07	39.23
1064nm-50mW-2s	1064 nm	50 mW	2 s	1165.206	29.858
1064nm-50mW-2s	1064 nm	50 mW	2 s	1168.339	60.485
1064nm-50mW-2s	1064 nm	50 mW	2 s	1171.468	77.113
1064nm-50mW-2s	1064 nm	50 mW	2 s	1174.593	70.741
1064nm-50mW-2s	1064 nm	50 mW	2 s	1177.716	97.369
1064nm-50mW-2s	1064 nm	50 mW	2 s	1180.834	68.997
1064nm-50mW-2s	1064 nm	50 mW	2 s	1183.949	74.625
1064nm-50mW-2s	1064 nm	50 mW	2 s	1187.061	65.253
1064nm-50mW-2s	1064 nm	50 mW	2 s	1190.169	41.881
1064nm-50mW-2s	1064 nm	50 mW	2 s	1193.274	61.509
1064nm-50mW-2s	1064 nm	50 mW	2 s	1196.375	38.136
1064nm-50mW-2s	1064 nm	50 mW	2 s	1199.473	73.764
1064nm-50mW-2s	1064 nm	50 mW	2 s	1202.567	96.392
1064nm-50mW-2s	1064 nm	50 mW	2 s	1205.657	74.291
1064nm-50mW-2s	1064 nm	50 mW	2 s	1208.745	68.191
1064nm-50mW-2s	1064 nm	50 mW	2 s	1211.828	72.09
1064nm-50mW-2s	1064 nm	50 mW	2 s	1214.908	80.989
1064nm-50mW-2s	1064 nm	50 mW	2 s	1217.985	56.889
1064nm-50mW-2s	1064 nm	50 mW	2 s	1221.058	90.788
1064nm-50mW-2s	1064 nm	50 mW	2 s	1224.128	64.687
1064nm-50mW-2s	1064 nm	50 mW	2 s	1227.194	64.587
1064nm-50mW-2s	1064 nm	50 mW	2 s	1230.257	96.486
1064nm-50mW-2s	1064 nm	50 mW	2 s	1233.316	114.385
1064nm-50mW-2s	1064 nm	50 mW	2 s	1236.372	55.284
1064nm-50mW-2s	1064 nm	50 mW	2 s	1239.424	53.184
1064nm-50mW-2s	1064 nm	50 mW	2 s	1242.473	51.083
1064nm-50mW-2s	1064 nm	50 mW	2 s	1245.518	91.982
1064nm-50mW-2s	1064 nm	50 mW	2 s	1248.56	73.882
1064nm-50mW-2s	1064 nm	50 mW	2 s	1251.598	64.781
1064nm-50mW-2s	1064 nm	50 mW	2 s	1254.632	81.68
1064nm-50mW-2s	1064 nm	50 mW	2 s	1257.664	116.579
1064nm-50mW-2s	1064 nm	50 mW	2 s	1260.691	71.479
1064nm-50mW-2s	1064 nm	50 mW	2 s	1263.715	101.378
1064nm-50mW-2s	1064 nm	50 mW	2 s	1266.736	110.277
1064nm-50mW-2s	1064 nm	50 mW	2 s	1269.753	169.177
1064nm-50mW-2s	1064 nm	50 mW	2 s	1272.767	139.076
1064nm-50mW-2s	1064 nm	50 mW	2 s	1275.777	146.975
1064nm-50mW-2s	1064 nm	50 mW	2 s	1278.784	115.874
1064nm-50mW-2s	1064 nm	50 mW	2 s	1281.787	125.774
1064nm-50mW-2s	1064 nm	50 mW	2 s	1284.786	102.673
1064nm-50mW-2s	1064 nm	50 mW	2 s	1287.782	124.572
1064nm-50mW-2s	1064 nm	50 mW	2 s	1290.775	79.472
1064nm-50mW-2s	1064 nm	50 mW	2 s	1293.764	54.371
1064nm-50mW-2s	1064 nm	50 mW	2 s	1296.749	83.27
1064nm-50mW-2s	1064 nm	50 mW	2 s	1299.731	122.17
1064nm-50mW-2s	1064 nm	50 mW	2 s	1302.71	69.722
1064nm-50mW-2s	1064 nm	50 mW	2 s	1305.685	89.274
1064nm-50mW-2s	1064 nm	50 mW	2 s	1308.656	59.827
1064nm-50mW-2s	1064 nm	50 mW	2 s	1311.624	59.379
1064nm-50mW-2s	1064 nm	50 mW	2 s	1314.589	55.932
1064nm-50mW-2s	1064 nm	50 mW	2 s	1317.55	73.484
1064nm-50mW-2s	1064 nm	50 mW	2 s	1320.507	51.037
1064nm-50mW-2s	1064 nm	50 mW	2 s	1323.461	88.589
1064nm-50mW-2s	1064 nm	50 mW	2 s	1326.412	36.142
1064nm-50mW-2s	1064 nm	50 mW	2 s	1329.358	109.694
1064nm-50mW-2s	1064 nm	50 mW	2 s	1332.302	43.247
1064nm-50mW-2s	1064 nm	50 mW	2 s	1335.242	39.799
1064nm-50mW-2s	1064 nm	50 mW	2 s	1338.178	77.352
1064nm-50mW-2s	1064 nm	50 mW	2 s	1341.111	88.904
1064nm-50mW-2s	1064 nm	50 mW	2 s	1344.04	37.457
1064nm-50mW-2s	1064 nm	50 mW	2 s	1346.966	36.009
1064nm-50mW-2s	1064 nm	50 mW	2 s	1349.888	55.562
1064nm-50mW-2s	1064 nm	50 mW	2 s	1352.807	53.114
1064nm-50mW-2s	1064 nm	50 mW	2 s	1355.722	63.667
1064nm-50mW-2s	1064 nm	50 mW	2 s	1358.633	89.219
1064nm-50mW-2s	1064 nm	50 mW	2 s	1361.542	45.772
1064nm-50mW-2s	1064 nm	50 mW	2 s	1364.446	90.324
1064nm-50mW-2s	1064 nm	50 mW	2 s	1367.347	44.877
1064nm-50mW-2s	1064 nm	50 mW	2 s	1370.245	108.429
1064nm-50mW-2s	1064 nm	50 mW	2 s	1373.139	70.982
1064nm-50mW-2s	1064 nm	50 mW	2 s	1376.03	33.534
1064nm-50mW-2s	1064 nm	50 mW	2 s	1378.917	77.087
1064nm-50mW-2s	1064 nm	50 mW	2 s	1381.8	108.639
1064nm-50mW-2s	1064 nm	50 mW	2 s	1384.68	62.192
1064nm-50mW-2s	1064 nm	50 mW	2 s	1387.556	106.744
1064nm-50mW-2s	1064 nm	50 mW	2 s	1390.429	61.297
1064nm-50mW-2s	1064 nm	50 mW	2 s	1393.299	84.849
1064nm-50mW-2s	1064 nm	50 mW	2 s	1396.164	76.53
1064nm-50mW-2s	1064 nm	50 mW	2 s	1399.027	115.211
1064nm-50mW-2s	1064 nm	50 mW	2 s	1401.886	61.892
1064nm-50mW-2s	1064 nm	50 mW	2 s	1404.741	146.573
1064nm-50mW-2s	1064 nm	50 mW	2 s	1407.593	77.253
1064nm-50mW-2s	1064 nm	50 mW	2 s	1410.441	136.934
1064nm-50mW-2s	1064 nm	50 mW	2 s	1413.286	74.615
1064nm-50mW-2s	1064 nm	50 mW	2 s	1416.127	122.296
1064nm-50mW-2s	1064 nm	50 mW	2 s	1418.964	79.977
1064nm-50mW-2s	1064 nm	50 mW	2 s	1421.798	106.658
1064nm-50mW-2s	1064 nm	50 mW	2 s	1424.629	94.339
1064nm-50mW-2s	1064 nm	50 mW	2 s	1427.456	119.019
1064nm-50mW-2s	1064 nm	50 mW	2 s	1430.279	124.7
1064nm-50mW-2s	1064 nm	50 mW	2 s	1433.099	184.381
1064nm-50mW-2s	1064 nm	50 mW	2 s	1435.916	150.062
1064nm-50mW-2s	1064 nm	50 mW	2 s	1438.729	203.743
1064nm-50mW-2s	1064 nm	50 mW	2 s	1441.538	168.424
1064nm-50mW-2s	1064 nm	50 mW	2 s	1444.344	230.104
1064nm-50mW-2s	1064 nm	50 mW	2 s	1447.146	212.785
1064nm-50mW-2s	1064 nm	50 mW	2 s	1449.945	258.466
1064nm-50mW-2s	1064 nm	50 mW	2 s	1452.74	259.147
1064nm-50mW-2s	1064 nm	50 mW	2 s	1455.532	267.828
1064nm-50mW-2s	1064 nm	50 mW	2 s	1458.32	246.509
1064nm-50mW-2s	1064 nm	50 mW	2 s	1461.105	217.19
1064nm-50mW-2s	1064 nm	50 mW	2 s	1463.886	186.87
1064nm-50mW-2s	1064 nm	50 mW	2 s	1466.664	164.551
1064nm-50mW-2s	1064 nm	50 mW	2 s	1469.438	144.232
1064nm-50mW-2s	1064 nm	50 mW	2 s	1472.208	143.913
1064nm-50mW-2s	1064 nm	50 mW	2 s	1474.975	114.594
1064nm-50mW-2s	1064 nm	50 mW	2 s	1477.739	125.275
1064nm-50mW-2s	1064 nm	50 mW	2 s	1480.499	102.955
1064nm-50mW-2s	1064 nm	50 mW	2 s	1483.255	114.636
1064nm-50mW-2s	1064 nm	50 mW	2 s	1486.008	117.78
1064nm-50mW-2s	1064 nm	50 mW	2 s	1488.757	132.923
1064nm-50mW-2s	1064 nm	50 mW	2 s	1491.503	113.067
1064nm-50mW-2s	1064 nm	50 mW	2 s	1494.245	89.21
1064nm-50mW-2s	1064 nm	50 mW	2 s	1496.984	82.354
1064nm-50mW-2s	1064 nm	50 mW	2 s	1499.719	78.497
1064nm-50mW-2s	1064 nm	50 mW	2 s	1502.451	78.641
1064nm-50mW-2s	1064 nm	50 mW	2 s	1505.179	90.784
1064nm-50mW-2s	1064 nm	50 mW	2 s	1507.904	69.928
1064nm-50mW-2s	1064 nm	50 mW	2 s	1510.625	76.071
1064nm-50mW-2s	1064 nm	50 mW	2 s	1513.342	41.215
1064nm-50mW-2s	1064 nm	50 mW	2 s	1516.056	48.358
1064nm-50mW-2s	1064 nm	50 mW	2 s	1518.766	41.501
1064nm-50mW-2s	1064 nm	50 mW	2 s	1521.473	65.645
1064nm-50mW-2s	1064 nm	50 mW	2 s	1524.177	45.788
1064nm-50mW-2s	1064 nm	50 mW	2 s	1526.877	61.932
1064nm-50mW-2s	1064 nm	50 mW	2 s	1529.573	75.075
1064nm-50mW-2s	1064 nm	50 mW	2 s	1532.266	70.219
1064nm-50mW-2s	1064 nm	50 mW	2 s	1534.955	51.362
1064nm-50mW-2s	1064 nm	50 mW	2 s	1537.64	70.506
1064nm-50mW-2s	1064 nm	50 mW	2 s	1540.323	53.649
1064nm-50mW-2s	1064 nm	50 mW	2 s	1543.001	118.793
1064nm-50mW-2s	1064 nm	50 mW	2 s	1545.676	61.936
1064nm-50mW-2s	1064 nm	50 mW	2 s	1548.348	86.08
1064nm-50mW-2s	1064 nm	50 mW	2 s	1551.016	47.223
1064nm-50mW-2s	1064 nm	50 mW	2 s	1553.68	118.367
1064nm-50mW-2s	1064 nm	50 mW	2 s	1556.341	58.51
1064nm-50mW-2s	1064 nm	50 mW	2 s	1558.998	96.654
1064nm-50mW-2s	1064 nm	50 mW	2 s	1561.652	89.797
1064nm-50mW-2s	1064 nm	50 mW	2 s	1564.303	106.94
1064nm-50mW-2s	1064 nm	50 mW	2 s	1566.949	57.084
1064nm-50mW-2s	1064 nm	50 mW	2 s	1569.592	101.227
1064nm-50mW-2s	1064 nm	50 mW	2 s	1572.232	69.473
1064nm-50mW-2s	1064 nm	50 mW	2 s	1574.868	80.719
1064nm-50mW-2s	1064 nm	50 mW	2 s	1577.501	77.965
1064nm-50mW-2s	1064 nm	50 mW	2 s	1580.13	128.211
1064nm-50mW-2s	1064 nm	50 mW	2 s	1582.755	54.457
1064nm-50mW-2s	1064 nm	50 mW	2 s	1585.377	82.703
1064nm-50mW-2s	1064 nm	50 mW	2 s	1587.996	55.949
1064nm-50mW-2s	1064 nm	50 mW	2 s	1590.611	62.195
1064nm-50mW-2s	1064 nm	50 mW	2 s	1593.222	26.441
1064nm-50mW-2s	1064 nm	50 mW	2 s	1595.83	81.687
1064nm-50mW-2s	1064 nm	50 mW	2 s	1598.434	44.933
1064nm-50mW-2s	1064 nm	50 mW	2 s	1601.035	66.179
1064nm-50mW-2s	1064 nm	50 mW	2 s	1603.632	68.425
1064nm-50mW-2s	1064 nm	50 mW	2 s	1606.226	86.67
1064nm-50mW-2s	1064 nm	50 mW	2 s	1608.816	85.916
1064nm-50mW-2s	1064 nm	50 mW	2 s	1611.403	85.162
1064nm-50mW-2s	1064 nm	50 mW	2 s	1613.986	64.408
1064nm-50mW-2s	1064 nm	50 mW	2 s	1616.565	64.654
1064nm-50mW-2s	1064 nm	50 mW	2 s	1619.141	73.9
1064nm-50mW-2s	1064 nm	50 mW	2 s	1621.713	67.146
1064nm-50mW-2s	1064 nm	50 mW	2 s	1624.282	62.392
1064nm-50mW-2s	1064 nm	50 mW	2 s	1626.848	84.638
1064nm-50mW-2s	1064 nm	50 mW	2 s	1629.409	66.884
1064nm-50mW-2s	1064 nm	50 mW	2 s	1631.968	114.13
1064nm-50mW-2s	1064 nm	50 mW	2 s	1634.522	73.376
1064nm-50mW-2s	1064 nm	50 mW	2 s	1637.074	107.622
1064nm-50mW-2s	1064 nm	50 mW	2 s	1639.621	66.868
1064nm-50mW-2s	1064 nm	50 mW	2 s	1642.165	75.114
1064nm-50mW-2s	1064 nm	50 mW	2 s	1644.706	64.359
1064nm-50mW-2s	1064 nm	50 mW	2 s	1647.243	75.605
1064nm-50mW-2s	1064 nm	50 mW	2 s	1649.776	68.851
1064nm-50mW-2s	1064 nm	50 mW	2 s	1652.306	90.097
1064nm-50mW-2s	1064 nm	50 mW	2 s	1654.833	54.394
1064nm-50mW-2s	1064 nm	50 mW	2 s	1657.356	77.691
1064nm-50mW-2s	1064 nm	50 mW	2 s	1659.875	42.987
1064nm-50mW-2s	1064 nm	50 mW	2 s	1662.391	77.284
1064nm-50mW-2s	1064 nm	50 mW	2 s	1664.903	66.581
1064nm-50mW-2s	1064 nm	50 mW	2 s	1667.412	80.877
1064nm-50mW-2s	1064 nm	50 mW	2 s	1669.917	76.174
1064nm-50mW-2s	1064 nm	50 mW	2 s	1672.418	99.471
1064nm-50mW-2s	1064 nm	50 mW	2 s	1674.917	96.767
1064nm-50mW-2s	1064 nm	50 mW	2 s	1677.411	88.064
1064nm-50mW-2s	1064 nm	50 mW	2 s	1679.902	81.361
1064nm-50mW-2s	1064 nm	50 mW	2 s	1682.39	80.657
1064nm-50mW-2s	1064 nm	50 mW	2 s	1684.873	80.954
1064nm-50mW-2s	1064 nm	50 mW	2 s	1687.354	89.251
1064nm-50mW-2s	1064 nm	50 mW	2 s	1689.831	86.547
1064nm-50mW-2s	1064 nm	50 mW	2 s	1692.304	80.844
1064nm-50mW-2s	1064 nm	50 mW	2 s	1694.774	95.141
1064nm-50mW-2s	1064 nm	50 mW	2 s	1697.24	84.437
1064nm-50mW-2s	1064 nm	50 mW	2 s	1699.703	70.734
1064nm-50mW-2s	1064 nm	50 mW	2 s	1702.162	74.031
1064nm-50mW-2s	1064 nm	50 mW	2 s	1704.617	85.327
1064nm-50mW-2s	1064 nm	50 mW	2 s	1707.069	70.624
1064nm-50mW-2s	1064 nm	50 mW	2 s	1709.518	47.921
1064nm-50mW-2s	1064 nm	50 mW	2 s	1711.963	61.217
1064nm-50mW-2s	1064 nm	50 mW	2 s	1714.404	45.514
1064nm-50mW-2s	1064 nm	50 mW	2 s	1716.842	75.811
1064nm-50mW-2s	1064 nm	50 mW	2 s	1719.277	64.107
1064nm-50mW-2s	1064 nm	50 mW	2 s	1721.707	106.404
1064nm-50mW-2s	1064 nm	50 mW	2 s	1724.135	49.701
1064nm-50mW-2s	1064 nm	50 mW	2 s	1726.558	74.998
1064nm-50mW-2s	1064 nm	50 mW	2 s	1728.979	63.294
1064nm-50mW-2s	1064 nm	50 mW	2 s	1731.395	19.591
1064nm-50mW-2s	1064 nm	50 mW	2 s	1733.808	74.888
1064nm-50mW-2s	1064 nm	50 mW	2 s	1736.218	111.184
1064nm-50mW-2s	1064 nm	50 mW	2 s	1738.624	82.481
1064nm-50mW-2s	1064 nm	50 mW	2 s	1741.027	82.778
1064nm-50mW-2s	1064 nm	50 mW	2 s	1743.425	80.074
1064nm-50mW-2s	1064 nm	50 mW	2 s	1745.821	84.371
1064nm-50mW-2s	1064 nm	50 mW	2 s	1748.213	86.668
1064nm-50mW-2s	1064 nm	50 mW	2 s	1750.601	75.964
1064nm-50mW-2s	1064 nm	50 mW	2 s	1752.986	73.261
1064nm-50mW-2s	1064 nm	50 mW	2 s	1755.367	65.558
1064nm-50mW-2s	1064 nm	50 mW	2 s	1757.745	63.854
1064nm-50mW-2s	1064 nm	50 mW	2 s	1760.119	85.151
1064nm-50mW-2s	1064 nm	50 mW	2 s	1762.49	71.448
1064nm-50mW-2s	1064 nm	50 mW	2 s	1764.857	104.744
1064nm-50mW-2s	1064 nm	50 mW	2 s	1767.22	71.041
1064nm-50mW-3s	1064 nm	50 mW	3 s	107.727	141.668
1064nm-50mW-3s	1064 nm	50 mW	3 s	111.799	150.153
1064nm-50mW-3s	1064 nm	50 mW	3 s	115.868	162.639
1064nm-50mW-3s	1064 nm	50 mW	3 s	119.934	112.124
1064nm-50mW-3s	1064 nm	50 mW	3 s	123.998	148.61
1064nm-50mW-3s	1064 nm	50 mW	3 s	128.059	98.095
1064nm-50mW-3s	1064 nm	50 mW	3 s	132.117	112.581
1064nm-50mW-3s	1064 nm	50 mW	3 s	136.172	88.066
1064nm-50mW-3s	1064 nm	50 mW	3 s	140.225	83.552
1064nm-50mW-3s	1064 nm	50 mW	3 s	144.275	99.037
1064nm-50mW-3s	1064 nm	50 mW	3 s	148.322	88.523
1064nm-50mW-3s	1064 nm	50 mW	3 s	152.366	85.008
1064nm-50mW-3s	1064 nm	50 mW	3 s	156.407	77.494
1064nm-50mW-3s	1064 nm	50 mW	3 s	160.446	113.979
1064nm-50mW-3s	1064 nm	50 mW	3 s	164.482	73.465
1064nm-50mW-3s	1064 nm	50 mW	3 s	168.515	76.95
1064nm-50mW-3s	1064 nm	50 mW	3 s	172.545	87.436
1064nm-50mW-3s	1064 nm	50 mW	3 s	176.572	110.921
1064nm-50mW-3s	1064 nm	50 mW	3 s	180.597	81.407
1064nm-50mW-3s	1064 nm	50 mW	3 s	184.619	94.892
1064nm-50mW-3s	1064 nm	50 mW	3 s	188.638	63.378
1064nm-50mW-3s	1064 nm	50 mW	3 s	192.654	78.863
1064nm-50mW-3s	1064 nm	50 mW	3 s	196.667	120.349
1064nm-50mW-3s	1064 nm	50 mW	3 s	200.678	83.834
1064nm-50mW-3s	1064 nm	50 mW	3 s	204.685	98.319
1064nm-50mW-3s	1064 nm	50 mW	3 s	208.69	74.805
1064nm-50mW-3s	1064 nm	50 mW	3 s	212.692	105.29
1064nm-50mW-3s	1064 nm	50 mW	3 s	216.691	52.776
1064nm-50mW-3s	1064 nm	50 mW	3 s	220.687	76.261
1064nm-50mW-3s	1064 nm	50 mW	3 s	224.68	47.747
1064nm-50mW-3s	1064 nm	50 mW	3 s	228.671	67.232
1064nm-50mW-3s	1064 nm	50 mW	3 s	232.658	63.718
1064nm-50mW-3s	1064 nm	50 mW	3 s	236.643	103.203
1064nm-50mW-3s	1064 nm	50 mW	3 s	240.625	90.689
1064nm-50mW-3s	1064 nm	50 mW	3 s	244.604	81.174
1064nm-50mW-3s	1064 nm	50 mW	3 s	248.579	93.66
1064nm-50mW-3s	1064 nm	50 mW	3 s	252.553	89.145
1064nm-50mW-3s	1064 nm	50 mW	3 s	256.523	78.631
1064nm-50mW-3s	1064 nm	50 mW	3 s	260.49	76.116
1064nm-50mW-3s	1064 nm	50 mW	3 s	264.454	82.602
1064nm-50mW-3s	1064 nm	50 mW	3 s	268.416	77.087
1064nm-50mW-3s	1064 nm	50 mW	3 s	272.374	69.573
1064nm-50mW-3s	1064 nm	50 mW	3 s	276.33	101.058
1064nm-50mW-3s	1064 nm	50 mW	3 s	280.283	84.544
1064nm-50mW-3s	1064 nm	50 mW	3 s	284.232	89.029
1064nm-50mW-3s	1064 nm	50 mW	3 s	288.179	84.515
1064nm-50mW-3s	1064 nm	50 mW	3 s	292.123	0
1064nm-50mW-3s	1064 nm	50 mW	3 s	296.064	85.485
1064nm-50mW-3s	1064 nm	50 mW	3 s	300.002	93.971
1064nm-50mW-3s	1064 nm	50 mW	3 s	303.937	94.086
1064nm-50mW-3s	1064 nm	50 mW	3 s	307.869	105.201
1064nm-50mW-3s	1064 nm	50 mW	3 s	311.798	83.316
1064nm-50mW-3s	1064 nm	50 mW	3 s	315.724	74.431
1064nm-50mW-3s	1064 nm	50 mW	3 s	319.647	67.546
1064nm-50mW-3s	1064 nm	50 mW	3 s	323.567	80.661
1064nm-50mW-3s	1064 nm	50 mW	3 s	327.484	92.776
1064nm-50mW-3s	1064 nm	50 mW	3 s	331.399	12.891
1064nm-50mW-3s	1064 nm	50 mW	3 s	335.31	78.006
1064nm-50mW-3s	1064 nm	50 mW	3 s	339.218	56.121
1064nm-50mW-3s	1064 nm	50 mW	3 s	343.123	82.236
1064nm-50mW-3s	1064 nm	50 mW	3 s	347.026	106.351
1064nm-50mW-3s	1064 nm	50 mW	3 s	350.925	78.466
1064nm-50mW-3s	1064 nm	50 mW	3 s	354.821	74.581
1064nm-50mW-3s	1064 nm	50 mW	3 s	358.714	96.696
1064nm-50mW-3s	1064 nm	50 mW	3 s	362.604	88.811
1064nm-50mW-3s	1064 nm	50 mW	3 s	366.492	105.926
1064nm-50mW-3s	1064 nm	50 mW	3 s	370.376	119.042
1064nm-50mW-3s	1064 nm	50 mW	3 s	374.257	69.157
1064nm-50mW-3s	1064 nm	50 mW	3 s	378.135	85.272
1064nm-50mW-3s	1064 nm	50 mW	3 s	382.01	73.387
1064nm-50mW-3s	1064 nm	50 mW	3 s	385.882	55.502
1064nm-50mW-3s	1064 nm	50 mW	3 s	389.751	104.617
1064nm-50mW-3s	1064 nm	50 mW	3 s	393.617	80.732
1064nm-50mW-3s	1064 nm	50 mW	3 s	397.48	86.847
1064nm-50mW-3s	1064 nm	50 mW	3 s	401.34	75.962
1064nm-50mW-3s	1064 nm	50 mW	3 s	405.196	96.077
1064nm-50mW-3s	1064 nm	50 mW	3 s	409.05	121.192
1064nm-50mW-3s	1064 nm	50 mW	3 s	412.901	82.307
1064nm-50mW-3s	1064 nm	50 mW	3 s	416.748	148.422
1064nm-50mW-3s	1064 nm	50 mW	3 s	420.593	137.537
1064nm-50mW-3s	1064 nm	50 mW	3 s	424.434	163.652
1064nm-50mW-3s	1064 nm	50 mW	3 s	428.273	164.25
1064nm-50mW-3s	1064 nm	50 mW	3 s	432.108	210.849
1064nm-50mW-3s	1064 nm	50 mW	3 s	435.94	157.447
1064nm-50mW-3s	1064 nm	50 mW	3 s	439.769	179.045
1064nm-50mW-3s	1064 nm	50 mW	3 s	443.595	139.644
1064nm-50mW-3s	1064 nm	50 mW	3 s	447.418	124.242
1064nm-50mW-3s	1064 nm	50 mW	3 s	451.238	118.84
1064nm-50mW-3s	1064 nm	50 mW	3 s	455.055	74.439
1064nm-50mW-3s	1064 nm	50 mW	3 s	458.869	93.037
1064nm-50mW-3s	1064 nm	50 mW	3 s	462.679	87.636
1064nm-50mW-3s	1064 nm	50 mW	3 s	466.487	105.234
1064nm-50mW-3s	1064 nm	50 mW	3 s	470.291	79.832
1064nm-50mW-3s	1064 nm	50 mW	3 s	474.092	109.431
1064nm-50mW-3s	1064 nm	50 mW	3 s	477.89	83.029
1064nm-50mW-3s	1064 nm	50 mW	3 s	481.685	78.627
1064nm-50mW-3s	1064 nm	50 mW	3 s	485.477	126.226
1064nm-50mW-3s	1064 nm	50 mW	3 s	489.266	88.824
1064nm-50mW-3s	1064 nm	50 mW	3 s	493.051	132.422
1064nm-50mW-3s	1064 nm	50 mW	3 s	496.834	74.021
1064nm-50mW-3s	1064 nm	50 mW	3 s	500.613	151.619
1064nm-50mW-3s	1064 nm	50 mW	3 s	504.389	74.217
1064nm-50mW-3s	1064 nm	50 mW	3 s	508.162	105.816
1064nm-50mW-3s	1064 nm	50 mW	3 s	511.932	92.414
1064nm-50mW-3s	1064 nm	50 mW	3 s	515.699	89.013
1064nm-50mW-3s	1064 nm	50 mW	3 s	519.462	89.611
1064nm-50mW-3s	1064 nm	50 mW	3 s	523.223	82.209
1064nm-50mW-3s	1064 nm	50 mW	3 s	526.98	92.808
1064nm-50mW-3s	1064 nm	50 mW	3 s	530.734	76.406
1064nm-50mW-3s	1064 nm	50 mW	3 s	534.485	84.004
1064nm-50mW-3s	1064 nm	50 mW	3 s	538.233	110.603
1064nm-50mW-3s	1064 nm	50 mW	3 s	541.977	94.201
1064nm-50mW-3s	1064 nm	50 mW	3 s	545.718	94.799
1064nm-50mW-3s	1064 nm	50 mW	3 s	549.457	79.781
1064nm-50mW-3s	1064 nm	50 mW	3 s	553.192	77.762
1064nm-50mW-3s	1064 nm	50 mW	3 s	556.924	70.744
1064nm-50mW-3s	1064 nm	50 mW	3 s	560.652	68.725
1064nm-50mW-3s	1064 nm	50 mW	3 s	564.378	77.706
1064nm-50mW-3s	1064 nm	50 mW	3 s	568.1	74.688
1064nm-50mW-3s	1064 nm	50 mW	3 s	571.819	57.669
1064nm-50mW-3s	1064 nm	50 mW	3 s	575.535	63.651
1064nm-50mW-3s	1064 nm	50 mW	3 s	579.248	85.632
1064nm-50mW-3s	1064 nm	50 mW	3 s	582.957	134.614
1064nm-50mW-3s	1064 nm	50 mW	3 s	586.663	100.595
1064nm-50mW-3s	1064 nm	50 mW	3 s	590.366	117.576
1064nm-50mW-3s	1064 nm	50 mW	3 s	594.066	90.558
1064nm-50mW-3s	1064 nm	50 mW	3 s	597.763	52.539
1064nm-50mW-3s	1064 nm	50 mW	3 s	601.456	85.521
1064nm-50mW-3s	1064 nm	50 mW	3 s	605.146	86.502
1064nm-50mW-3s	1064 nm	50 mW	3 s	608.833	110.484
1064nm-50mW-3s	1064 nm	50 mW	3 s	612.517	80.465
1064nm-50mW-3s	1064 nm	50 mW	3 s	616.198	86.446
1064nm-50mW-3s	1064 nm	50 mW	3 s	619.875	121.428
1064nm-50mW-3s	1064 nm	50 mW	3 s	623.549	97.409
1064nm-50mW-3s	1064 nm	50 mW	3 s	627.22	126.391
1064nm-50mW-3s	1064 nm	50 mW	3 s	630.887	94.372
1064nm-50mW-3s	1064 nm	50 mW	3 s	634.552	96.354
1064nm-50mW-3s	1064 nm	50 mW	3 s	638.213	104.335
1064nm-50mW-3s	1064 nm	50 mW	3 s	641.871	56.316
1064nm-50mW-3s	1064 nm	50 mW	3 s	645.525	102.298
1064nm-50mW-3s	1064 nm	50 mW	3 s	649.177	84.279
1064nm-50mW-3s	1064 nm	50 mW	3 s	652.825	84.261
1064nm-50mW-3s	1064 nm	50 mW	3 s	656.47	135.242
1064nm-50mW-3s	1064 nm	50 mW	3 s	660.111	77.224
1064nm-50mW-3s	1064 nm	50 mW	3 s	663.75	97.205
1064nm-50mW-3s	1064 nm	50 mW	3 s	667.385	72.968
1064nm-50mW-3s	1064 nm	50 mW	3 s	671.016	104.732
1064nm-50mW-3s	1064 nm	50 mW	3 s	674.645	105.495
1064nm-50mW-3s	1064 nm	50 mW	3 s	678.27	80.259
1064nm-50mW-3s	1064 nm	50 mW	3 s	681.892	68.022
1064nm-50mW-3s	1064 nm	50 mW	3 s	685.511	142.786
1064nm-50mW-3s	1064 nm	50 mW	3 s	689.126	78.549
1064nm-50mW-3s	1064 nm	50 mW	3 s	692.739	73.313
1064nm-50mW-3s	1064 nm	50 mW	3 s	696.347	105.076
1064nm-50mW-3s	1064 nm	50 mW	3 s	699.953	70.84
1064nm-50mW-3s	1064 nm	50 mW	3 s	703.555	116.603
1064nm-50mW-3s	1064 nm	50 mW	3 s	707.154	41.367
1064nm-50mW-3s	1064 nm	50 mW	3 s	710.75	61.13
1064nm-50mW-3s	1064 nm	50 mW	3 s	714.342	85.894
1064nm-50mW-3s	1064 nm	50 mW	3 s	717.932	60.657
1064nm-50mW-3s	1064 nm	50 mW	3 s	721.517	36.421
1064nm-50mW-3s	1064 nm	50 mW	3 s	725.1	83.184
1064nm-50mW-3s	1064 nm	50 mW	3 s	728.679	85.948
1064nm-50mW-3s	1064 nm	50 mW	3 s	732.255	85.711
1064nm-50mW-3s	1064 nm	50 mW	3 s	735.828	105.475
1064nm-50mW-3s	1064 nm	50 mW	3 s	739.397	117.238
1064nm-50mW-3s	1064 nm	50 mW	3 s	742.963	114.001
1064nm-50mW-3s	1064 nm	50 mW	3 s	746.526	121.765
1064nm-50mW-3s	1064 nm	50 mW	3 s	750.085	92.528
1064nm-50mW-3s	1064 nm	50 mW	3 s	753.641	92.292
1064nm-50mW-3s	1064 nm	50 mW	3 s	757.194	125.055
1064nm-50mW-3s	1064 nm	50 mW	3 s	760.743	82.819
1064nm-50mW-3s	1064 nm	50 mW	3 s	764.29	111.582
1064nm-50mW-3s	1064 nm	50 mW	3 s	767.832	97.346
1064nm-50mW-3s	1064 nm	50 mW	3 s	771.372	137.109
1064nm-50mW-3s	1064 nm	50 mW	3 s	774.908	64.873
1064nm-50mW-3s	1064 nm	50 mW	3 s	778.441	95.636
1064nm-50mW-3s	1064 nm	50 mW	3 s	781.97	89.18
1064nm-50mW-3s	1064 nm	50 mW	3 s	785.496	73.723
1064nm-50mW-3s	1064 nm	50 mW	3 s	789.019	90.266
1064nm-50mW-3s	1064 nm	50 mW	3 s	792.538	80.809
1064nm-50mW-3s	1064 nm	50 mW	3 s	796.055	84.353
1064nm-50mW-3s	1064 nm	50 mW	3 s	799.567	122.896
1064nm-50mW-3s	1064 nm	50 mW	3 s	803.077	80.439
1064nm-50mW-3s	1064 nm	50 mW	3 s	806.583	109.982
1064nm-50mW-3s	1064 nm	50 mW	3 s	810.086	85.525
1064nm-50mW-3s	1064 nm	50 mW	3 s	813.585	96.069
1064nm-50mW-3s	1064 nm	50 mW	3 s	817.081	105.612
1064nm-50mW-3s	1064 nm	50 mW	3 s	820.574	119.155
1064nm-50mW-3s	1064 nm	50 mW	3 s	824.063	92.698
1064nm-50mW-3s	1064 nm	50 mW	3 s	827.549	48.242
1064nm-50mW-3s	1064 nm	50 mW	3 s	831.031	104.785
1064nm-50mW-3s	1064 nm	50 mW	3 s	834.511	96.328
1064nm-50mW-3s	1064 nm	50 mW	3 s	837.987	106.871
1064nm-50mW-3s	1064 nm	50 mW	3 s	841.459	138.415
1064nm-50mW-3s	1064 nm	50 mW	3 s	844.928	138.958
1064nm-50mW-3s	1064 nm	50 mW	3 s	848.394	140.501
1064nm-50mW-3s	1064 nm	50 mW	3 s	851.856	133.044
1064nm-50mW-3s	1064 nm	50 mW	3 s	855.315	156.588
1064nm-50mW-3s	1064 nm	50 mW	3 s	858.771	172.131
1064nm-50mW-3s	1064 nm	50 mW	3 s	862.223	204.674
1064nm-50mW-3s	1064 nm	50 mW	3 s	865.672	221.217
1064nm-50mW-3s	1064 nm	50 mW	3 s	869.118	321.761
1064nm-50mW-3s	1064 nm	50 mW	3 s	872.56	442.304
1064nm-50mW-3s	1064 nm	50 mW	3 s	875.999	724.847
1064nm-50mW-3s	1064 nm	50 mW	3 s	879.434	899.39
1064nm-50mW-3s	1064 nm	50 mW	3 s	882.866	878.934
1064nm-50mW-3s	1064 nm	50 mW	3 s	886.295	747.477
1064nm-50mW-3s	1064 nm	50 mW	3 s	889.72	424.02
1064nm-50mW-3s	1064 nm	50 mW	3 s	893.142	285.203
1064nm-50mW-3s	1064 nm	50 mW	3 s	896.56	219.385
1064nm-50mW-3s	1064 nm	50 mW	3 s	899.975	146.568
1064nm-50mW-3s	1064 nm	50 mW	3 s	903.387	164.751
1064nm-50mW-3s	1064 nm	50 mW	3 s	906.795	87.933
1064nm-50mW-3s	1064 nm	50 mW	3 s	910.2	93.116
1064nm-50mW-3s	1064 nm	50 mW	3 s	913.602	95.299
1064nm-50mW-3s	1064 nm	50 mW	3 s	917	47.481
1064nm-50mW-3s	1064 nm	50 mW	3 s	920.394	91.664
1064nm-50mW-3s	1064 nm	50 mW	3 s	923.786	87.847
1064nm-50mW-3s	1064 nm	50 mW	3 s	927.174	106.029
1064nm-50mW-3s	1064 nm	50 mW	3 s	930.558	117.212
1064nm-50mW-3s	1064 nm	50 mW	3 s	933.939	72.395
1064nm-50mW-3s	1064 nm	50 mW	3 s	937.317	90.577
1064nm-50mW-3s	1064 nm	50 mW	3 s	940.691	74.76
1064nm-50mW-3s	1064 nm	50 mW	3 s	944.062	77.942
1064nm-50mW-3s	1064 nm	50 mW	3 s	947.429	62.125
1064nm-50mW-3s	1064 nm	50 mW	3 s	950.793	37.308
1064nm-50mW-3s	1064 nm	50 mW	3 s	954.154	73.49
1064nm-50mW-3s	1064 nm	50 mW	3 s	957.511	58.673
1064nm-50mW-3s	1064 nm	50 mW	3 s	960.865	88.856
1064nm-50mW-3s	1064 nm	50 mW	3 s	964.215	73.038
1064nm-50mW-3s	1064 nm	50 mW	3 s	967.562	83.221
1064nm-50mW-3s	1064 nm	50 mW	3 s	970.905	84.404
1064nm-50mW-3s	1064 nm	50 mW	3 s	974.245	71.586
1064nm-50mW-3s	1064 nm	50 mW	3 s	977.582	105.769
1064nm-50mW-3s	1064 nm	50 mW	3 s	980.915	102.952
1064nm-50mW-3s	1064 nm	50 mW	3 s	984.245	65.134
1064nm-50mW-3s	1064 nm	50 mW	3 s	987.571	51.317
1064nm-50mW-3s	1064 nm	50 mW	3 s	990.894	35.5
1064nm-50mW-3s	1064 nm	50 mW	3 s	994.214	45.682
1064nm-50mW-3s	1064 nm	50 mW	3 s	997.53	60.865
1064nm-50mW-3s	1064 nm	50 mW	3 s	1000.842	82.848
1064nm-50mW-3s	1064 nm	50 mW	3 s	1004.152	65.831
1064nm-50mW-3s	1064 nm	50 mW	3 s	1007.457	72.814
1064nm-50mW-3s	1064 nm	50 mW	3 s	1010.76	83.797
1064nm-50mW-3s	1064 nm	50 mW	3 s	1014.058	76.78
1064nm-50mW-3s	1064 nm	50 mW	3 s	1017.354	105.763
1064nm-50mW-3s	1064 nm	50 mW	3 s	1020.646	93.745
1064nm-50mW-3s	1064 nm	50 mW	3 s	1023.934	119.728
1064nm-50mW-3s	1064 nm	50 mW	3 s	1027.22	118.711
1064nm-50mW-3s	1064 nm	50 mW	3 s	1030.501	121.694
1064nm-50mW-3s	1064 nm	50 mW	3 s	1033.779	123.677
1064nm-50mW-3s	1064 nm	50 mW	3 s	1037.054	161.66
1064nm-50mW-3s	1064 nm	50 mW	3 s	1040.325	211.643
1064nm-50mW-3s	1064 nm	50 mW	3 s	1043.593	256.626
1064nm-50mW-3s	1064 nm	50 mW	3 s	1046.858	270.609
1064nm-50mW-3s	1064 nm	50 mW	3 s	1050.119	271.592
1064nm-50mW-3s	1064 nm	50 mW	3 s	1053.376	293.575
1064nm-50mW-3s	1064 nm	50 mW	3 s	1056.63	251.558
1064nm-50mW-3s	1064 nm	50 mW	3 s	1059.881	221.541
1064nm-50mW-3s	1064 nm	50 mW	3 s	1063.128	143.524
1064nm-50mW-3s	1064 nm	50 mW	3 s	1066.372	167.507
1064nm-50mW-3s	1064 nm	50 mW	3 s	1069.612	167.49
1064nm-50mW-3s	1064 nm	50 mW	3 s	1072.849	142.472
1064nm-50mW-3s	1064 nm	50 mW	3 s	1076.082	147.455
1064nm-50mW-3s	1064 nm	50 mW	3 s	1079.312	178.438
1064nm-50mW-3s	1064 nm	50 mW	3 s	1082.538	192.421
1064nm-50mW-3s	1064 nm	50 mW	3 s	1085.761	223.404
1064nm-50mW-3s	1064 nm	50 mW	3 s	1088.981	211.387
1064nm-50mW-3s	1064 nm	50 mW	3 s	1092.197	247.37
1064nm-50mW-3s	1064 nm	50 mW	3 s	1095.409	252.353
1064nm-50mW-3s	1064 nm	50 mW	3 s	1098.618	279.336
1064nm-50mW-3s	1064 nm	50 mW	3 s	1101.824	212.319
1064nm-50mW-3s	1064 nm	50 mW	3 s	1105.026	183.55
1064nm-50mW-3s	1064 nm	50 mW	3 s	1108.225	153.78
1064nm-50mW-3s	1064 nm	50 mW	3 s	1111.42	159.011
1064nm-50mW-3s	1064 nm	50 mW	3 s	1114.612	109.242
1064nm-50mW-3s	1064 nm	50 mW	3 s	1117.8	151.473
1064nm-50mW-3s	1064 nm	50 mW	3 s	1120.985	74.703
1064nm-50mW-3s	1064 nm	50 mW	3 s	1124.166	118.934
1064nm-50mW-3s	1064 nm	50 mW	3 s	1127.344	171.165
1064nm-50mW-3s	1064 nm	50 mW	3 s	1130.518	95.396
1064nm-50mW-3s	1064 nm	50 mW	3 s	1133.689	111.626
1064nm-50mW-3s	1064 nm	50 mW	3 s	1136.856	85.857
1064nm-50mW-3s	1064 nm	50 mW	3 s	1140.02	72.088
1064nm-50mW-3s	1064 nm	50 mW	3 s	1143.181	79.318
1064nm-50mW-3s	1064 nm	50 mW	3 s	1146.338	56.549
1064nm-50mW-3s	1064 nm	50 mW	3 s	1149.491	64.78
1064nm-50mW-3s	1064 nm	50 mW	3 s	1152.641	64.011
1064nm-50mW-3s	1064 nm	50 mW	3 s	1155.788	54.241
1064nm-50mW-3s	1064 nm	50 mW	3 s	1158.931	122.472
1064nm-50mW-3s	1064 nm	50 mW	3 s	1162.07	62.703
1064nm-50mW-3s	1064 nm	50 mW	3 s	1165.206	72.934
1064nm-50mW-3s	1064 nm	50 mW	3 s	1168.339	60.164
1064nm-50mW-3s	1064 nm	50 mW	3 s	1171.468	117.395
1064nm-50mW-3s	1064 nm	50 mW	3 s	1174.593	75.626
1064nm-50mW-3s	1064 nm	50 mW	3 s	1177.716	76.856
1064nm-50mW-3s	1064 nm	50 mW	3 s	1180.834	96.087
1064nm-50mW-3s	1064 nm	50 mW	3 s	1183.949	45.318
1064nm-50mW-3s	1064 nm	50 mW	3 s	1187.061	82.549
1064nm-50mW-3s	1064 nm	50 mW	3 s	1190.169	45.779
1064nm-50mW-3s	1064 nm	50 mW	3 s	1193.274	64.01
1064nm-50mW-3s	1064 nm	50 mW	3 s	1196.375	65.241
1064nm-50mW-3s	1064 nm	50 mW	3 s	1199.473	80.472
1064nm-50mW-3s	1064 nm	50 mW	3 s	1202.567	126.702
1064nm-50mW-3s	1064 nm	50 mW	3 s	1205.657	102.147
1064nm-50mW-3s	1064 nm	50 mW	3 s	1208.745	85.592
1064nm-50mW-3s	1064 nm	50 mW	3 s	1211.828	84.037
1064nm-50mW-3s	1064 nm	50 mW	3 s	1214.908	101.482
1064nm-50mW-3s	1064 nm	50 mW	3 s	1217.985	83.926
1064nm-50mW-3s	1064 nm	50 mW	3 s	1221.058	10.371
1064nm-50mW-3s	1064 nm	50 mW	3 s	1224.128	58.816
1064nm-50mW-3s	1064 nm	50 mW	3 s	1227.194	79.261
1064nm-50mW-3s	1064 nm	50 mW	3 s	1230.257	90.706
1064nm-50mW-3s	1064 nm	50 mW	3 s	1233.316	105.15
1064nm-50mW-3s	1064 nm	50 mW	3 s	1236.372	81.595
1064nm-50mW-3s	1064 nm	50 mW	3 s	1239.424	95.04
1064nm-50mW-3s	1064 nm	50 mW	3 s	1242.473	97.485
1064nm-50mW-3s	1064 nm	50 mW	3 s	1245.518	85.93
1064nm-50mW-3s	1064 nm	50 mW	3 s	1248.56	89.374
1064nm-50mW-3s	1064 nm	50 mW	3 s	1251.598	94.819
1064nm-50mW-3s	1064 nm	50 mW	3 s	1254.632	105.264
1064nm-50mW-3s	1064 nm	50 mW	3 s	1257.664	108.709
1064nm-50mW-3s	1064 nm	50 mW	3 s	1260.691	104.154
1064nm-50mW-3s	1064 nm	50 mW	3 s	1263.715	117.598
1064nm-50mW-3s	1064 nm	50 mW	3 s	1266.736	136.043
1064nm-50mW-3s	1064 nm	50 mW	3 s	1269.753	158.488
1064nm-50mW-3s	1064 nm	50 mW	3 s	1272.767	192.933
1064nm-50mW-3s	1064 nm	50 mW	3 s	1275.777	199.378
1064nm-50mW-3s	1064 nm	50 mW	3 s	1278.784	186.822
1064nm-50mW-3s	1064 nm	50 mW	3 s	1281.787	131.267
1064nm-50mW-3s	1064 nm	50 mW	3 s	1284.786	118.712
1064nm-50mW-3s	1064 nm	50 mW	3 s	1287.782	113.157
1064nm-50mW-3s	1064 nm	50 mW	3 s	1290.775	95.602
1064nm-50mW-3s	1064 nm	50 mW	3 s	1293.764	119.046
1064nm-50mW-3s	1064 nm	50 mW	3 s	1296.749	100.491
1064nm-50mW-3s	1064 nm	50 mW	3 s	1299.731	90.936
1064nm-50mW-3s	1064 nm	50 mW	3 s	1302.71	64.547
1064nm-50mW-3s	1064 nm	50 mW	3 s	1305.685	79.158
1064nm-50mW-3s	1064 nm	50 mW	3 s	1308.656	73.768
1064nm-50mW-3s	1064 nm	50 mW	3 s	1311.624	113.379
1064nm-50mW-3s	1064 nm	50 mW	3 s	1314.589	83.99
1064nm-50mW-3s	1064 nm	50 mW	3 s	1317.55	84.601
1064nm-50mW-3s	1064 nm	50 mW	3 s	1320.507	66.212
1064nm-50mW-3s	1064 nm	50 mW	3 s	1323.461	66.822
1064nm-50mW-3s	1064 nm	50 mW	3 s	1326.412	69.433
1064nm-50mW-3s	1064 nm	50 mW	3 s	1329.358	70.044
1064nm-50mW-3s	1064 nm	50 mW	3 s	1332.302	62.655
1064nm-50mW-3s	1064 nm	50 mW	3 s	1335.242	87.266
1064nm-50mW-3s	1064 nm	50 mW	3 s	1338.178	54.876
1064nm-50mW-3s	1064 nm	50 mW	3 s	1341.111	72.487
1064nm-50mW-3s	1064 nm	50 mW	3 s	1344.04	94.098
1064nm-50mW-3s	1064 nm	50 mW	3 s	1346.966	74.709
1064nm-50mW-3s	1064 nm	50 mW	3 s	1349.888	79.32
1064nm-50mW-3s	1064 nm	50 mW	3 s	1352.807	128.93
1064nm-50mW-3s	1064 nm	50 mW	3 s	1355.722	58.541
1064nm-50mW-3s	1064 nm	50 mW	3 s	1358.633	66.152
1064nm-50mW-3s	1064 nm	50 mW	3 s	1361.542	101.763
1064nm-50mW-3s	1064 nm	50 mW	3 s	1364.446	79.374
1064nm-50mW-3s	1064 nm	50 mW	3 s	1367.347	61.984
1064nm-50mW-3s	1064 nm	50 mW	3 s	1370.245	81.595
1064nm-50mW-3s	1064 nm	50 mW	3 s	1373.139	77.206
1064nm-50mW-3s	1064 nm	50 mW	3 s	1376.03	83.817
1064nm-50mW-3s	1064 nm	50 mW	3 s	1378.917	104.428
1064nm-50mW-3s	1064 nm	50 mW	3 s	1381.8	97.038
1064nm-50mW-3s	1064 nm	50 mW	3 s	1384.68	104.649
1064nm-50mW-3s	1064 nm	50 mW	3 s	1387.556	123.26
1064nm-50mW-3s	1064 nm	50 mW	3 s	1390.429	87.871
1064nm-50mW-3s	1064 nm	50 mW	3 s	1393.299	101.481
1064nm-50mW-3s	1064 nm	50 mW	3 s	1396.164	68.399
1064nm-50mW-3s	1064 nm	50 mW	3 s	1399.027	47.317
1064nm-50mW-3s	1064 nm	50 mW	3 s	1401.886	92.234
1064nm-50mW-3s	1064 nm	50 mW	3 s	1404.741	121.152
1064nm-50mW-3s	1064 nm	50 mW	3 s	1407.593	98.069
1064nm-50mW-3s	1064 nm	50 mW	3 s	1410.441	128.987
1064nm-50mW-3s	1064 nm	50 mW	3 s	1413.286	108.904
1064nm-50mW-3s	1064 nm	50 mW	3 s	1416.127	86.822
1064nm-50mW-3s	1064 nm	50 mW	3 s	1418.964	130.739
1064nm-50mW-3s	1064 nm	50 mW	3 s	1421.798	153.657
1064nm-50mW-3s	1064 nm	50 mW	3 s	1424.629	166.574
1064nm-50mW-3s	1064 nm	50 mW	3 s	1427.456	167.492
1064nm-50mW-3s	1064 nm	50 mW	3 s	1430.279	188.409
1064nm-50mW-3s	1064 nm	50 mW	3 s	1433.099	170.327
1064nm-50mW-3s	1064 nm	50 mW	3 s	1435.916	214.244
1064nm-50mW-3s	1064 nm	50 mW	3 s	1438.729	252.162
1064nm-50mW-3s	1064 nm	50 mW	3 s	1441.538	285.079
1064nm-50mW-3s	1064 nm	50 mW	3 s	1444.344	310.997
1064nm-50mW-3s	1064 nm	50 mW	3 s	1447.146	326.915
1064nm-50mW-3s	1064 nm	50 mW	3 s	1449.945	370.832
1064nm-50mW-3s	1064 nm	50 mW	3 s	1452.74	387.75
1064nm-50mW-3s	1064 nm	50 mW	3 s	1455.532	423.667
1064nm-50mW-3s	1064 nm	50 mW	3 s	1458.32	356.585
1064nm-50mW-3s	1064 nm	50 mW	3 s	1461.105	285.502
1064nm-50mW-3s	1064 nm	50 mW	3 s	1463.886	234.42
1064nm-50mW-3s	1064 nm	50 mW	3 s	1466.664	210.337
1064nm-50mW-3s	1064 nm	50 mW	3 s	1469.438	192.255
1064nm-50mW-3s	1064 nm	50 mW	3 s	1472.208	170.172
1064nm-50mW-3s	1064 nm	50 mW	3 s	1474.975	169.09
1064nm-50mW-3s	1064 nm	50 mW	3 s	1477.739	143.007
1064nm-50mW-3s	1064 nm	50 mW	3 s	1480.499	144.925
1064nm-50mW-3s	1064 nm	50 mW	3 s	1483.255	223.842
1064nm-50mW-3s	1064 nm	50 mW	3 s	1486.008	136.236
1064nm-50mW-3s	1064 nm	50 mW	3 s	1488.757	160.629
1064nm-50mW-3s	1064 nm	50 mW	3 s	1491.503	145.022
1064nm-50mW-3s	1064 nm	50 mW	3 s	1494.245	173.415
1064nm-50mW-3s	1064 nm	50 mW	3 s	1496.984	100.808
1064nm-50mW-3s	1064 nm	50 mW	3 s	1499.719	143.202
1064nm-50mW-3s	1064 nm	50 mW	3 s	1502.451	113.595
1064nm-50mW-3s	1064 nm	50 mW	3 s	1505.179	69.988
1064nm-50mW-3s	1064 nm	50 mW	3 s	1507.904	105.381
1064nm-50mW-3s	1064 nm	50 mW	3 s	1510.625	79.774
1064nm-50mW-3s	1064 nm	50 mW	3 s	1513.342	93.168
1064nm-50mW-3s	1064 nm	50 mW	3 s	1516.056	110.561
1064nm-50mW-3s	1064 nm	50 mW	3 s	1518.766	93.954
1064nm-50mW-3s	1064 nm	50 mW	3 s	1521.473	107.347
1064nm-50mW-3s	1064 nm	50 mW	3 s	1524.177	94.74
1064nm-50mW-3s	1064 nm	50 mW	3 s	1526.877	71.134
1064nm-50mW-3s	1064 nm	50 mW	3 s	1529.573	104.527
1064nm-50mW-3s	1064 nm	50 mW	3 s	1532.266	62.92
1064nm-50mW-3s	1064 nm	50 mW	3 s	1534.955	101.313
1064nm-50mW-3s	1064 nm	50 mW	3 s	1537.64	107.707
1064nm-50mW-3s	1064 nm	50 mW	3 s	1540.323	105.1
1064nm-50mW-3s	1064 nm	50 mW	3 s	1543.001	66.493
1064nm-50mW-3s	1064 nm	50 mW	3 s	1545.676	64.886
1064nm-50mW-3s	1064 nm	50 mW	3 s	1548.348	61.279
1064nm-50mW-3s	1064 nm	50 mW	3 s	1551.016	73.673
1064nm-50mW-3s	1064 nm	50 mW	3 s	1553.68	96.066
1064nm-50mW-3s	1064 nm	50 mW	3 s	1556.341	94.459
1064nm-50mW-3s	1064 nm	50 mW	3 s	1558.998	39.852
1064nm-50mW-3s	1064 nm	50 mW	3 s	1561.652	82.245
1064nm-50mW-3s	1064 nm	50 mW	3 s	1564.303	78.639
1064nm-50mW-3s	1064 nm	50 mW	3 s	1566.949	86.032
1064nm-50mW-3s	1064 nm	50 mW	3 s	1569.592	75.425
1064nm-50mW-3s	1064 nm	50 mW	3 s	1572.232	85.676
1064nm-50mW-3s	1064 nm	50 mW	3 s	1574.868	81.927
1064nm-50mW-3s	1064 nm	50 mW	3 s	1577.501	91.178
1064nm-50mW-3s	1064 nm	50 mW	3 s	1580.13	111.429
1064nm-50mW-3s	1064 nm	50 mW	3 s	1582.755	100.68
1064nm-50mW-3s	1064 nm	50 mW	3 s	1585.377	82.931
1064nm-50mW-3s	1064 nm	50 mW	3 s	1587.996	58.182
1064nm-50mW-3s	1064 nm	50 mW	3 s	1590.611	86.434
1064nm-50mW-3s	1064 nm	50 mW	3 s	1593.222	46.685
1064nm-50mW-3s	1064 nm	50 mW	3 s	1595.83	115.936
1064nm-50mW-3s	1064 nm	50 mW	3 s	1598.434	77.187
1064nm-50mW-3s	1064 nm	50 mW	3 s	1601.035	131.438
1064nm-50mW-3s	1064 nm	50 mW	3 s	1603.632	58.689
1064nm-50mW-3s	1064 nm	50 mW	3 s	1606.226	75.94
1064nm-50mW-3s	1064 nm	50 mW	3 s	1608.816	97.191
1064nm-50mW-3s	1064 nm	50 mW	3 s	1611.403	65.442
1064nm-50mW-3s	1064 nm	50 mW	3 s	1613.986	111.693
1064nm-50mW-3s	1064 nm	50 mW	3 s	1616.565	110.944
1064nm-50mW-3s	1064 nm	50 mW	3 s	1619.141	91.195
1064nm-50mW-3s	1064 nm	50 mW	3 s	1621.713	81.446
1064nm-50mW-3s	1064 nm	50 mW	3 s	1624.282	72.697
1064nm-50mW-3s	1064 nm	50 mW	3 s	1626.848	103.948
1064nm-50mW-3s	1064 nm	50 mW	3 s	1629.409	104.199
1064nm-50mW-3s	1064 nm	50 mW	3 s	1631.968	116.451
1064nm-50mW-3s	1064 nm	50 mW	3 s	1634.522	99.702
1064nm-50mW-3s	1064 nm	50 mW	3 s	1637.074	56.953
1064nm-50mW-3s	1064 nm	50 mW	3 s	1639.621	110.204
1064nm-50mW-3s	1064 nm	50 mW	3 s	1642.165	83.455
1064nm-50mW-3s	1064 nm	50 mW	3 s	1644.706	113.706
1064nm-50mW-3s	1064 nm	50 mW	3 s	1647.243	95.957
1064nm-50mW-3s	1064 nm	50 mW	3 s	1649.776	106.208
1064nm-50mW-3s	1064 nm	50 mW	3 s	1652.306	99.459
1064nm-50mW-3s	1064 nm	50 mW	3 s	1654.833	75.605
1064nm-50mW-3s	1064 nm	50 mW	3 s	1657.356	61.752
1064nm-50mW-3s	1064 nm	50 mW	3 s	1659.875	88.898
1064nm-50mW-3s	1064 nm	50 mW	3 s	1662.391	78.044
1064nm-50mW-3s	1064 nm	50 mW	3 s	1664.903	100.19
1064nm-50mW-3s	1064 nm	50 mW	3 s	1667.412	65.337
1064nm-50mW-3s	1064 nm	50 mW	3 s	1669.917	85.483
1064nm-50mW-3s	1064 nm	50 mW	3 s	1672.418	59.629
1064nm-50mW-3s	1064 nm	50 mW	3 s	1674.917	84.775
1064nm-50mW-3s	1064 nm	50 mW	3 s	1677.411	104.921
1064nm-50mW-3s	1064 nm	50 mW	3 s	1679.902	82.068
1064nm-50mW-3s	1064 nm	50 mW	3 s	1682.39	99.214
1064nm-50mW-3s	1064 nm	50 mW	3 s	1684.873	94.36
1064nm-50mW-3s	1064 nm	50 mW	3 s	1687.354	31.506
1064nm-50mW-3s	1064 nm	50 mW	3 s	1689.831	82.653
1064nm-50mW-3s	1064 nm	50 mW	3 s	1692.304	78.799
1064nm-50mW-3s	1064 nm	50 mW	3 s	1694.774	116.945
1064nm-50mW-3s	1064 nm	50 mW	3 s	1697.24	104.091
1064nm-50mW-3s	1064 nm	50 mW	3 s	1699.703	108.238
1064nm-50mW-3s	1064 nm	50 mW	3 s	1702.162	66.384
1064nm-50mW-3s	1064 nm	50 mW	3 s	1704.617	85.53
1064nm-50mW-3s	1064 nm	50 mW	3 s	1707.069	30.676
1064nm-50mW-3s	1064 nm	50 mW	3 s	1709.518	104.823
1064nm-50mW-3s	1064 nm	50 mW	3 s	1711.963	59.969
1064nm-50mW-3s	1064 nm	50 mW	3 s	1714.404	96.115
1064nm-50mW-3s	1064 nm	50 mW	3 s	1716.842	93.261
1064nm-50mW-3s	1064 nm	50 mW	3 s	1719.277	74.408
1064nm-50mW-3s	1064 nm	50 mW	3 s	1721.707	90.554
1064nm-50mW-3s	1064 nm	50 mW	3 s	1724.135	85.7
1064nm-50mW-3s	1064 nm	50 mW	3 s	1726.558	95.846
1064nm-50mW-3s	1064 nm	50 mW	3 s	1728.979	93.993
1064nm-50mW-3s	1064 nm	50 mW	3 s	1731.395	62.139
1064nm-50mW-3s	1064 nm	50 mW	3 s	1733.808	87.285
1064nm-50mW-3s	1064 nm	50 mW	3 s	1736.218	92.431
1064nm-50mW-3s	1064 nm	50 mW	3 s	1738.624	88.578
1064nm-50mW-3s	1064 nm	50 mW	3 s	1741.027	101.724
1064nm-50mW-3s	1064 nm	50 mW	3 s	1743.425	88.87
1064nm-50mW-3s	1064 nm	50 mW	3 s	1745.821	102.016
1064nm-50mW-3s	1064 nm	50 mW	3 s	1748.213	89.163
1064nm-50mW-3s	1064 nm	50 mW	3 s	1750.601	104.309
1064nm-50mW-3s	1064 nm	50 mW	3 s	1752.986	90.455
1064nm-50mW-3s	1064 nm	50 mW	3 s	1755.367	99.601
1064nm-50mW-3s	1064 nm	50 mW	3 s	1757.745	102.748
1064nm-50mW-3s	1064 nm	50 mW	3 s	1760.119	101.894
1064nm-50mW-3s	1064 nm	50 mW	3 s	1762.49	86.04
1064nm-50mW-3s	1064 nm	50 mW	3 s	1764.857	120.186
1064nm-50mW-3s	1064 nm	50 mW	3 s	1767.22	85.332
1064nm-100mW-1s	1064 nm	100 mW	1 s	107.727	162.057
1064nm-100mW-1s	1064 nm	100 mW	1 s	111.799	107.902
1064nm-100mW-1s	1064 nm	100 mW	1 s	115.868	149.747
1064nm-100mW-1s	1064 nm	100 mW	1 s	119.934	115.591
1064nm-100mW-1s	1064 nm	100 mW	1 s	123.998	137.436
1064nm-100mW-1s	1064 nm	100 mW	1 s	128.059	76.281
1064nm-100mW-1s	1064 nm	100 mW	1 s	132.117	118.126
1064nm-100mW-1s	1064 nm	100 mW	1 s	136.172	67.971
1064nm-100mW-1s	1064 nm	100 mW	1 s	140.225	68.815
1064nm-100mW-1s	1064 nm	100 mW	1 s	144.275	75.66
1064nm-100mW-1s	1064 nm	100 mW	1 s	148.322	77.505
1064nm-100mW-1s	1064 nm	100 mW	1 s	152.366	98.35
1064nm-100mW-1s	1064 nm	100 mW	1 s	156.407	109.195
1064nm-100mW-1s	1064 nm	100 mW	1 s	160.446	73.039
1064nm-100mW-1s	1064 nm	100 mW	1 s	164.482	87.884
1064nm-100mW-1s	1064 nm	100 mW	1 s	168.515	75.729
1064nm-100mW-1s	1064 nm	100 mW	1 s	172.545	69.574
1064nm-100mW-1s	1064 nm	100 mW	1 s	176.572	70.419
1064nm-100mW-1s	1064 nm	100 mW	1 s	180.597	57.263
1064nm-100mW-1s	1064 nm	100 mW	1 s	184.619	73.108
1064nm-100mW-1s	1064 nm	100 mW	1 s	188.638	77.953
1064nm-100mW-1s	1064 nm	100 mW	1 s	192.654	94.798
1064nm-100mW-1s	1064 nm	100 mW	1 s	196.667	57.642
1064nm-100mW-1s	1064 nm	100 mW	1 s	200.678	58.487
1064nm-100mW-1s	1064 nm	100 mW	1 s	204.685	63.332
1064nm-100mW-1s	1064 nm	100 mW	1 s	208.69	64.177
1064nm-100mW-1s	1064 nm	100 mW	1 s	212.692	74.022
1064nm-100mW-1s	1064 nm	100 mW	1 s	216.691	68.866
1064nm-100mW-1s	1064 nm	100 mW	1 s	220.687	69.711
1064nm-100mW-1s	1064 nm	100 mW	1 s	224.68	67.556
1064nm-100mW-1s	1064 nm	100 mW	1 s	228.671	65.401
1064nm-100mW-1s	1064 nm	100 mW	1 s	232.658	45.246
1064nm-100mW-1s	1064 nm	100 mW	1 s	236.643	81.09
1064nm-100mW-1s	1064 nm	100 mW	1 s	240.625	57.935
1064nm-100mW-1s	1064 nm	100 mW	1 s	244.604	70.78
1064nm-100mW-1s	1064 nm	100 mW	1 s	248.579	46.625
1064nm-100mW-1s	1064 nm	100 mW	1 s	252.553	53.47
1064nm-100mW-1s	1064 nm	100 mW	1 s	256.523	50.314
1064nm-100mW-1s	1064 nm	100 mW	1 s	260.49	22.159
1064nm-100mW-1s	1064 nm	100 mW	1 s	264.454	43.004
1064nm-100mW-1s	1064 nm	100 mW	1 s	268.416	96.849
1064nm-100mW-1s	1064 nm	100 mW	1 s	272.374	78.694
1064nm-100mW-1s	1064 nm	100 mW	1 s	276.33	108.538
1064nm-100mW-1s	1064 nm	100 mW	1 s	280.283	49.383
1064nm-100mW-1s	1064 nm	100 mW	1 s	284.232	65.228
1064nm-100mW-1s	1064 nm	100 mW	1 s	288.179	84.073
1064nm-100mW-1s	1064 nm	100 mW	1 s	292.123	106.918
1064nm-100mW-1s	1064 nm	100 mW	1 s	296.064	92.762
1064nm-100mW-1s	1064 nm	100 mW	1 s	300.002	50.607
1064nm-100mW-1s	1064 nm	100 mW	1 s	303.937	90.399
1064nm-100mW-1s	1064 nm	100 mW	1 s	307.869	93.191
1064nm-100mW-1s	1064 nm	100 mW	1 s	311.798	73.982
1064nm-100mW-1s	1064 nm	100 mW	1 s	315.724	114.774
1064nm-100mW-1s	1064 nm	100 mW	1 s	319.647	83.566
1064nm-100mW-1s	1064 nm	100 mW	1 s	323.567	50.358
1064nm-100mW-1s	1064 nm	100 mW	1 s	327.484	75.149
1064nm-100mW-1s	1064 nm	100 mW	1 s	331.399	37.941
1064nm-100mW-1s	1064 nm	100 mW	1 s	335.31	78.733
1064nm-100mW-1s	1064 nm	100 mW	1 s	339.218	57.525
1064nm-100mW-1s	1064 nm	100 mW	1 s	343.123	63.316
1064nm-100mW-1s	1064 nm	100 mW	1 s	347.026	58.108
1064nm-100mW-1s	1064 nm	100 mW	1 s	350.925	42.9
1064nm-100mW-1s	1064 nm	100 mW	1 s	354.821	47.692
1064nm-100mW-1s	1064 nm	100 mW	1 s	358.714	60.483
1064nm-100mW-1s	1064 nm	100 mW	1 s	362.604	74.275
1064nm-100mW-1s	1064 nm	100 mW	1 s	366.492	77.067
1064nm-100mW-1s	1064 nm	100 mW	1 s	370.376	64.858
1064nm-100mW-1s	1064 nm	100 mW	1 s	374.257	77.65
1064nm-100mW-1s	1064 nm	100 mW	1 s	378.135	58.442
1064nm-100mW-1s	1064 nm	100 mW	1 s	382.01	81.234
1064nm-100mW-1s	1064 nm	100 mW	1 s	385.882	42.025
1064nm-100mW-1s	1064 nm	100 mW	1 s	389.751	74.817
1064nm-100mW-1s	1064 nm	100 mW	1 s	393.617	98.609
1064nm-100mW-1s	1064 nm	100 mW	1 s	397.48	67.401
1064nm-100mW-1s	1064 nm	100 mW	1 s	401.34	124.192
1064nm-100mW-1s	1064 nm	100 mW	1 s	405.196	75.984
1064nm-100mW-1s	1064 nm	100 mW	1 s	409.05	78.776
1064nm-100mW-1s	1064 nm	100 mW	1 s	412.901	75.568
1064nm-100mW-1s	1064 nm	100 mW	1 s	416.748	125.359
1064nm-100mW-1s	1064 nm	100 mW	1 s	420.593	130.151
1064nm-100mW-1s	1064 nm	100 mW	1 s	424.434	124.943
1064nm-100mW-1s	1064 nm	100 mW	1 s	428.273	132.332
1064nm-100mW-1s	1064 nm	100 mW	1 s	432.108	146.722
1064nm-100mW-1s	1064 nm	100 mW	1 s	435.94	155.111
1064nm-100mW-1s	1064 nm	100 mW	1 s	439.769	136.5
1064nm-100mW-1s	1064 nm	100 mW	1 s	443.595	119.89
1064nm-100mW-1s	1064 nm	100 mW	1 s	447.418	132.279
1064nm-100mW-1s	1064 nm	100 mW	1 s	451.238	91.668
1064nm-100mW-1s	1064 nm	100 mW	1 s	455.055	90.058
1064nm-100mW-1s	1064 nm	100 mW	1 s	458.869	89.447
1064nm-100mW-1s	1064 nm	100 mW	1 s	462.679	64.836
1064nm-100mW-1s	1064 nm	100 mW	1 s	466.487	89.226
1064nm-100mW-1s	1064 nm	100 mW	1 s	470.291	91.615
1064nm-100mW-1s	1064 nm	100 mW	1 s	474.092	57.005
1064nm-100mW-1s	1064 nm	100 mW	1 s	477.89	116.394
1064nm-100mW-1s	1064 nm	100 mW	1 s	481.685	69.783
1064nm-100mW-1s	1064 nm	100 mW	1 s	485.477	68.173
1064nm-100mW-1s	1064 nm	100 mW	1 s	489.266	63.562
1064nm-100mW-1s	1064 nm	100 mW	1 s	493.051	44.951
1064nm-100mW-1s	1064 nm	100 mW	1 s	496.834	79.341
1064nm-100mW-1s	1064 nm	100 mW	1 s	500.613	66.73
1064nm-100mW-1s	1064 nm	100 mW	1 s	504.389	76.12
1064nm-100mW-1s	1064 nm	100 mW	1 s	508.162	120.509
1064nm-100mW-1s	1064 nm	100 mW	1 s	511.932	67.898
1064nm-100mW-1s	1064 nm	100 mW	1 s	515.699	82.288
1064nm-100mW-1s	1064 nm	100 mW	1 s	519.462	79.677
1064nm-100mW-1s	1064 nm	100 mW	1 s	523.223	45.066
1064nm-100mW-1s	1064 nm	100 mW	1 s	526.98	66.456
1064nm-100mW-1s	1064 nm	100 mW	1 s	530.734	49.845
1064nm-100mW-1s	1064 nm	100 mW	1 s	534.485	81.235
1064nm-100mW-1s	1064 nm	100 mW	1 s	538.233	81.624
1064nm-100mW-1s	1064 nm	100 mW	1 s	541.977	104.013
1064nm-100mW-1s	1064 nm	100 mW	1 s	545.718	47.403
1064nm-100mW-1s	1064 nm	100 mW	1 s	549.457	69.689
1064nm-100mW-1s	1064 nm	100 mW	1 s	553.192	79.975
1064nm-100mW-1s	1064 nm	100 mW	1 s	556.924	76.262
1064nm-100mW-1s	1064 nm	100 mW	1 s	560.652	77.548
1064nm-100mW-1s	1064 nm	100 mW	1 s	564.378	84.835
1064nm-100mW-1s	1064 nm	100 mW	1 s	568.1	50.121
1064nm-100mW-1s	1064 nm	100 mW	1 s	571.819	63.407
1064nm-100mW-1s	1064 nm	100 mW	1 s	575.535	53.694
1064nm-100mW-1s	1064 nm	100 mW	1 s	579.248	70.98
1064nm-100mW-1s	1064 nm	100 mW	1 s	582.957	79.266
1064nm-100mW-1s	1064 nm	100 mW	1 s	586.663	91.553
1064nm-100mW-1s	1064 nm	100 mW	1 s	590.366	81.839
1064nm-100mW-1s	1064 nm	100 mW	1 s	594.066	68.126
1064nm-100mW-1s	1064 nm	100 mW	1 s	597.763	77.412
1064nm-100mW-1s	1064 nm	100 mW	1 s	601.456	61.698
1064nm-100mW-1s	1064 nm	100 mW	1 s	605.146	87.985
1064nm-100mW-1s	1064 nm	100 mW	1 s	608.833	91.271
1064nm-100mW-1s	1064 nm	100 mW	1 s	612.517	32.558
1064nm-100mW-1s	1064 nm	100 mW	1 s	616.198	81.844
1064nm-100mW-1s	1064 nm	100 mW	1 s	619.875	91.13
1064nm-100mW-1s	1064 nm	100 mW	1 s	623.549	63.417
1064nm-100mW-1s	1064 nm	100 mW	1 s	627.22	98.703
1064nm-100mW-1s	1064 nm	100 mW	1 s	630.887	72.989
1064nm-100mW-1s	1064 nm	100 mW	1 s	634.552	74.276
1064nm-100mW-1s	1064 nm	100 mW	1 s	638.213	63.562
1064nm-100mW-1s	1064 nm	100 mW	1 s	641.871	39.849
1064nm-100mW-1s	1064 nm	100 mW	1 s	645.525	66.135
1064nm-100mW-1s	1064 nm	100 mW	1 s	649.177	82.421
1064nm-100mW-1s	1064 nm	100 mW	1 s	652.825	107.708
1064nm-100mW-1s	1064 nm	100 mW	1 s	656.47	87.994
1064nm-100mW-1s	1064 nm	100 mW	1 s	660.111	74.281
1064nm-100mW-1s	1064 nm	100 mW	1 s	663.75	57.567
1064nm-100mW-1s	1064 nm	100 mW	1 s	667.385	66.252
1064nm-100mW-1s	1064 nm	100 mW	1 s	671.016	70.937
1064nm-100mW-1s	1064 nm	100 mW	1 s	674.645	72.622
1064nm-100mW-1s	1064 nm	100 mW	1 s	678.27	81.308
1064nm-100mW-1s	1064 nm	100 mW	1 s	681.892	65.993
1064nm-100mW-1s	1064 nm	100 mW	1 s	685.511	69.678
1064nm-100mW-1s	1064 nm	100 mW	1 s	689.126	88.363
1064nm-100mW-1s	1064 nm	100 mW	1 s	692.739	98.048
1064nm-100mW-1s	1064 nm	100 mW	1 s	696.347	57.733
1064nm-100mW-1s	1064 nm	100 mW	1 s	699.953	71.418
1064nm-100mW-1s	1064 nm	100 mW	1 s	703.555	69.104
1064nm-100mW-1s	1064 nm	100 mW	1 s	707.154	38.789
1064nm-100mW-1s	1064 nm	100 mW	1 s	710.75	75.474
1064nm-100mW-1s	1064 nm	100 mW	1 s	714.342	78.159
1064nm-100mW-1s	1064 nm	100 mW	1 s	717.932	89.844
1064nm-100mW-1s	1064 nm	100 mW	1 s	721.517	84.529
1064nm-100mW-1s	1064 nm	100 mW	1 s	725.1	68.214
1064nm-100mW-1s	1064 nm	100 mW	1 s	728.679	37.9
1064nm-100mW-1s	1064 nm	100 mW	1 s	732.255	61.585
1064nm-100mW-1s	1064 nm	100 mW	1 s	735.828	54.27
1064nm-100mW-1s	1064 nm	100 mW	1 s	739.397	70.955
1064nm-100mW-1s	1064 nm	100 mW	1 s	742.963	45.64
1064nm-100mW-1s	1064 nm	100 mW	1 s	746.526	54.325
1064nm-100mW-1s	1064 nm	100 mW	1 s	750.085	97.01
1064nm-100mW-1s	1064 nm	100 mW	1 s	753.641	77.696
1064nm-100mW-1s	1064 nm	100 mW	1 s	757.194	66.381
1064nm-100mW-1s	1064 nm	100 mW	1 s	760.743	64.066
1064nm-100mW-1s	1064 nm	100 mW	1 s	764.29	62.751
1064nm-100mW-1s	1064 nm	100 mW	1 s	767.832	62.436
1064nm-100mW-1s	1064 nm	100 mW	1 s	771.372	87.121
1064nm-100mW-1s	1064 nm	100 mW	1 s	774.908	95.807
1064nm-100mW-1s	1064 nm	100 mW	1 s	778.441	51.492
1064nm-100mW-1s	1064 nm	100 mW	1 s	781.97	106.06
1064nm-100mW-1s	1064 nm	100 mW	1 s	785.496	74.629
1064nm-100mW-1s	1064 nm	100 mW	1 s	789.019	68.198
1064nm-100mW-1s	1064 nm	100 mW	1 s	792.538	75.766
1064nm-100mW-1s	1064 nm	100 mW	1 s	796.055	84.335
1064nm-100mW-1s	1064 nm	100 mW	1 s	799.567	73.904
1064nm-100mW-1s	1064 nm	100 mW	1 s	803.077	105.472
1064nm-100mW-1s	1064 nm	100 mW	1 s	806.583	98.041
1064nm-100mW-1s	1064 nm	100 mW	1 s	810.086	77.61
1064nm-100mW-1s	1064 nm	100 mW	1 s	813.585	77.178
1064nm-100mW-1s	1064 nm	100 mW	1 s	817.081	75.747
1064nm-100mW-1s	1064 nm	100 mW	1 s	820.574	90.316
1064nm-100mW-1s	1064 nm	100 mW	1 s	824.063	73.884
1064nm-100mW-1s	1064 nm	100 mW	1 s	827.549	86.453
1064nm-100mW-1s	1064 nm	100 mW	1 s	831.031	72.022
1064nm-100mW-1s	1064 nm	100 mW	1 s	834.511	116.591
1064nm-100mW-1s	1064 nm	100 mW	1 s	837.987	73.159
1064nm-100mW-1s	1064 nm	100 mW	1 s	841.459	110.728
1064nm-100mW-1s	1064 nm	100 mW	1 s	844.928	81.297
1064nm-100mW-1s	1064 nm	100 mW	1 s	848.394	82.865
1064nm-100mW-1s	1064 nm	100 mW	1 s	851.856	87.434
1064nm-100mW-1s	1064 nm	100 mW	1 s	855.315	130.003
1064nm-100mW-1s	1064 nm	100 mW	1 s	858.771	104.571
1064nm-100mW-1s	1064 nm	100 mW	1 s	862.223	152.14
1064nm-100mW-1s	1064 nm	100 mW	1 s	865.672	203.709
1064nm-100mW-1s	1064 nm	100 mW	1 s	869.118	295.277
1064nm-100mW-1s	1064 nm	100 mW	1 s	872.56	327.846
1064nm-100mW-1s	1064 nm	100 mW	1 s	875.999	607.415
1064nm-100mW-1s	1064 nm	100 mW	1 s	879.434	743.983
1064nm-100mW-1s	1064 nm	100 mW	1 s	882.866	746.552
1064nm-100mW-1s	1064 nm	100 mW	1 s	886.295	631.121
1064nm-100mW-1s	1064 nm	100 mW	1 s	889.72	318.689
1064nm-100mW-1s	1064 nm	100 mW	1 s	893.142	234.615
1064nm-100mW-1s	1064 nm	100 mW	1 s	896.56	166.54
1064nm-100mW-1s	1064 nm	100 mW	1 s	899.975	143.465
1064nm-100mW-1s	1064 nm	100 mW	1 s	903.387	126.391
1064nm-100mW-1s	1064 nm	100 mW	1 s	906.795	84.316
1064nm-100mW-1s	1064 nm	100 mW	1 s	910.2	105.241
1064nm-100mW-1s	1064 nm	100 mW	1 s	913.602	77.167
1064nm-100mW-1s	1064 nm	100 mW	1 s	917	77.092
1064nm-100mW-1s	1064 nm	100 mW	1 s	920.394	62.017
1064nm-100mW-1s	1064 nm	100 mW	1 s	923.786	68.943
1064nm-100mW-1s	1064 nm	100 mW	1 s	927.174	76.868
1064nm-100mW-1s	1064 nm	100 mW	1 s	930.558	42.793
1064nm-100mW-1s	1064 nm	100 mW	1 s	933.939	74.719
1064nm-100mW-1s	1064 nm	100 mW	1 s	937.317	28.644
1064nm-100mW-1s	1064 nm	100 mW	1 s	940.691	76.569
1064nm-100mW-1s	1064 nm	100 mW	1 s	944.062	107.495
1064nm-100mW-1s	1064 nm	100 mW	1 s	947.429	50.42
1064nm-100mW-1s	1064 nm	100 mW	1 s	950.793	65.345
1064nm-100mW-1s	1064 nm	100 mW	1 s	954.154	62.27
1064nm-100mW-1s	1064 nm	100 mW	1 s	957.511	73.196
1064nm-100mW-1s	1064 nm	100 mW	1 s	960.865	94.121
1064nm-100mW-1s	1064 nm	100 mW	1 s	964.215	39.046
1064nm-100mW-1s	1064 nm	100 mW	1 s	967.562	57.972
1064nm-100mW-1s	1064 nm	100 mW	1 s	970.905	69.897
1064nm-100mW-1s	1064 nm	100 mW	1 s	974.245	50.822
1064nm-100mW-1s	1064 nm	100 mW	1 s	977.582	41.748
1064nm-100mW-1s	1064 nm	100 mW	1 s	980.915	47.673
1064nm-100mW-1s	1064 nm	100 mW	1 s	984.245	80.598
1064nm-100mW-1s	1064 nm	100 mW	1 s	987.571	51.524
1064nm-100mW-1s	1064 nm	100 mW	1 s	990.894	71.449
1064nm-100mW-1s	1064 nm	100 mW	1 s	994.214	62.374
1064nm-100mW-1s	1064 nm	100 mW	1 s	997.53	61.3
1064nm-100mW-1s	1064 nm	100 mW	1 s	1000.842	86.645
1064nm-100mW-1s	1064 nm	100 mW	1 s	1004.152	85.991
1064nm-100mW-1s	1064 nm	100 mW	1 s	1007.457	59.337
1064nm-100mW-1s	1064 nm	100 mW	1 s	1010.76	46.683
1064nm-100mW-1s	1064 nm	100 mW	1 s	1014.058	78.028
1064nm-100mW-1s	1064 nm	100 mW	1 s	1017.354	72.374
1064nm-100mW-1s	1064 nm	100 mW	1 s	1020.646	61.72
1064nm-100mW-1s	1064 nm	100 mW	1 s	1023.934	124.066
1064nm-100mW-1s	1064 nm	100 mW	1 s	1027.22	66.411
1064nm-100mW-1s	1064 nm	100 mW	1 s	1030.501	138.757
1064nm-100mW-1s	1064 nm	100 mW	1 s	1033.779	110.103
1064nm-100mW-1s	1064 nm	100 mW	1 s	1037.054	172.449
1064nm-100mW-1s	1064 nm	100 mW	1 s	1040.325	168.795
1064nm-100mW-1s	1064 nm	100 mW	1 s	1043.593	282.14
1064nm-100mW-1s	1064 nm	100 mW	1 s	1046.858	223.486
1064nm-100mW-1s	1064 nm	100 mW	1 s	1050.119	279.832
1064nm-100mW-1s	1064 nm	100 mW	1 s	1053.376	260.178
1064nm-100mW-1s	1064 nm	100 mW	1 s	1056.63	214.523
1064nm-100mW-1s	1064 nm	100 mW	1 s	1059.881	209.869
1064nm-100mW-1s	1064 nm	100 mW	1 s	1063.128	178.215
1064nm-100mW-1s	1064 nm	100 mW	1 s	1066.372	137.561
1064nm-100mW-1s	1064 nm	100 mW	1 s	1069.612	143.906
1064nm-100mW-1s	1064 nm	100 mW	1 s	1072.849	123.252
1064nm-100mW-1s	1064 nm	100 mW	1 s	1076.082	121.598
1064nm-100mW-1s	1064 nm	100 mW	1 s	1079.312	139.944
1064nm-100mW-1s	1064 nm	100 mW	1 s	1082.538	184.289
1064nm-100mW-1s	1064 nm	100 mW	1 s	1085.761	200.635
1064nm-100mW-1s	1064 nm	100 mW	1 s	1088.981	197.981
1064nm-100mW-1s	1064 nm	100 mW	1 s	1092.197	204.327
1064nm-100mW-1s	1064 nm	100 mW	1 s	1095.409	230.672
1064nm-100mW-1s	1064 nm	100 mW	1 s	1098.618	249.018
1064nm-100mW-1s	1064 nm	100 mW	1 s	1101.824	191.364
1064nm-100mW-1s	1064 nm	100 mW	1 s	1105.026	146.475
1064nm-100mW-1s	1064 nm	100 mW	1 s	1108.225	105.585
1064nm-100mW-1s	1064 nm	100 mW	1 s	1111.42	112.696
1064nm-100mW-1s	1064 nm	100 mW	1 s	1114.612	99.807
1064nm-100mW-1s	1064 nm	100 mW	1 s	1117.8	90.918
1064nm-100mW-1s	1064 nm	100 mW	1 s	1120.985	81.029
1064nm-100mW-1s	1064 nm	100 mW	1 s	1124.166	100.139
1064nm-100mW-1s	1064 nm	100 mW	1 s	1127.344	87.25
1064nm-100mW-1s	1064 nm	100 mW	1 s	1130.518	80.361
1064nm-100mW-1s	1064 nm	100 mW	1 s	1133.689	71.472
1064nm-100mW-1s	1064 nm	100 mW	1 s	1136.856	37.582
1064nm-100mW-1s	1064 nm	100 mW	1 s	1140.02	48.693
1064nm-100mW-1s	1064 nm	100 mW	1 s	1143.181	87.804
1064nm-100mW-1s	1064 nm	100 mW	1 s	1146.338	24.915
1064nm-100mW-1s	1064 nm	100 mW	1 s	1149.491	77.025
1064nm-100mW-1s	1064 nm	100 mW	1 s	1152.641	47.136
1064nm-100mW-1s	1064 nm	100 mW	1 s	1155.788	66.247
1064nm-100mW-1s	1064 nm	100 mW	1 s	1158.931	69.358
1064nm-100mW-1s	1064 nm	100 mW	1 s	1162.07	46.469
1064nm-100mW-1s	1064 nm	100 mW	1 s	1165.206	85.579
1064nm-100mW-1s	1064 nm	100 mW	1 s	1168.339	43.69
1064nm-100mW-1s	1064 nm	100 mW	1 s	1171.468	39.801
1064nm-100mW-1s	1064 nm	100 mW	1 s	1174.593	58.912
1064nm-100mW-1s	1064 nm	100 mW	1 s	1177.716	33.022
1064nm-100mW-1s	1064 nm	100 mW	1 s	1180.834	64.133
1064nm-100mW-1s	1064 nm	100 mW	1 s	1183.949	82.244
1064nm-100mW-1s	1064 nm	100 mW	1 s	1187.061	59.355
1064nm-100mW-1s	1064 nm	100 mW	1 s	1190.169	90.465
1064nm-100mW-1s	1064 nm	100 mW	1 s	1193.274	65.576
1064nm-100mW-1s	1064 nm	100 mW	1 s	1196.375	54.687
1064nm-100mW-1s	1064 nm	100 mW	1 s	1199.473	68.798
1064nm-100mW-1s	1064 nm	100 mW	1 s	1202.567	58.909
1064nm-100mW-1s	1064 nm	100 mW	1 s	1205.657	86.526
1064nm-100mW-1s	1064 nm	100 mW	1 s	1208.745	51.143
1064nm-100mW-1s	1064 nm	100 mW	1 s	1211.828	65.761
1064nm-100mW-1s	1064 nm	100 mW	1 s	1214.908	82.378
1064nm-100mW-1s	1064 nm	100 mW	1 s	1217.985	50.995
1064nm-100mW-1s	1064 nm	100 mW	1 s	1221.058	96.613
1064nm-100mW-1s	1064 nm	100 mW	1 s	1224.128	69.23
1064nm-100mW-1s	1064 nm	100 mW	1 s	1227.194	59.847
1064nm-100mW-1s	1064 nm	100 mW	1 s	1230.257	76.464
1064nm-100mW-1s	1064 nm	100 mW	1 s	1233.316	59.082
1064nm-100mW-1s	1064 nm	100 mW	1 s	1236.372	68.699
1064nm-100mW-1s	1064 nm	100 mW	1 s	1239.424	68.316
1064nm-100mW-1s	1064 nm	100 mW	1 s	1242.473	81.934
1064nm-100mW-1s	1064 nm	100 mW	1 s	1245.518	77.551
1064nm-100mW-1s	1064 nm	100 mW	1 s	1248.56	51.168
1064nm-100mW-1s	1064 nm	100 mW	1 s	1251.598	50.786
1064nm-100mW-1s	1064 nm	100 mW	1 s	1254.632	57.403
1064nm-100mW-1s	1064 nm	100 mW	1 s	1257.664	99.02
1064nm-100mW-1s	1064 nm	100 mW	1 s	1260.691	94.638
1064nm-100mW-1s	1064 nm	100 mW	1 s	1263.715	108.255
1064nm-100mW-1s	1064 nm	100 mW	1 s	1266.736	130.872
1064nm-100mW-1s	1064 nm	100 mW	1 s	1269.753	116.49
1064nm-100mW-1s	1064 nm	100 mW	1 s	1272.767	172.107
1064nm-100mW-1s	1064 nm	100 mW	1 s	1275.777	125.724
1064nm-100mW-1s	1064 nm	100 mW	1 s	1278.784	156.342
1064nm-100mW-1s	1064 nm	100 mW	1 s	1281.787	155.959
1064nm-100mW-1s	1064 nm	100 mW	1 s	1284.786	120.576
1064nm-100mW-1s	1064 nm	100 mW	1 s	1287.782	147.194
1064nm-100mW-1s	1064 nm	100 mW	1 s	1290.775	103.811
1064nm-100mW-1s	1064 nm	100 mW	1 s	1293.764	99.428
1064nm-100mW-1s	1064 nm	100 mW	1 s	1296.749	89.046
1064nm-100mW-1s	1064 nm	100 mW	1 s	1299.731	53.663
1064nm-100mW-1s	1064 nm	100 mW	1 s	1302.71	89.09
1064nm-100mW-1s	1064 nm	100 mW	1 s	1305.685	44.518
1064nm-100mW-1s	1064 nm	100 mW	1 s	1308.656	44.945
1064nm-100mW-1s	1064 nm	100 mW	1 s	1311.624	45.372
1064nm-100mW-1s	1064 nm	100 mW	1 s	1314.589	72.799
1064nm-100mW-1s	1064 nm	100 mW	1 s	1317.55	93.227
1064nm-100mW-1s	1064 nm	100 mW	1 s	1320.507	76.654
1064nm-100mW-1s	1064 nm	100 mW	1 s	1323.461	95.081
1064nm-100mW-1s	1064 nm	100 mW	1 s	1326.412	58.508
1064nm-100mW-1s	1064 nm	100 mW	1 s	1329.358	86.936
1064nm-100mW-1s	1064 nm	100 mW	1 s	1332.302	48.363
1064nm-100mW-1s	1064 nm	100 mW	1 s	1335.242	113.79
1064nm-100mW-1s	1064 nm	100 mW	1 s	1338.178	53.218
1064nm-100mW-1s	1064 nm	100 mW	1 s	1341.111	70.645
1064nm-100mW-1s	1064 nm	100 mW	1 s	1344.04	54.072
1064nm-100mW-1s	1064 nm	100 mW	1 s	1346.966	91.499
1064nm-100mW-1s	1064 nm	100 mW	1 s	1349.888	50.927
1064nm-100mW-1s	1064 nm	100 mW	1 s	1352.807	47.354
1064nm-100mW-1s	1064 nm	100 mW	1 s	1355.722	34.781
1064nm-100mW-1s	1064 nm	100 mW	1 s	1358.633	69.208
1064nm-100mW-1s	1064 nm	100 mW	1 s	1361.542	63.636
1064nm-100mW-1s	1064 nm	100 mW	1 s	1364.446	65.063
1064nm-100mW-1s	1064 nm	100 mW	1 s	1367.347	56.49
1064nm-100mW-1s	1064 nm	100 mW	1 s	1370.245	72.918
1064nm-100mW-1s	1064 nm	100 mW	1 s	1373.139	60.345
1064nm-100mW-1s	1064 nm	100 mW	1 s	1376.03	123.772
1064nm-100mW-1s	1064 nm	100 mW	1 s	1378.917	33.199
1064nm-100mW-1s	1064 nm	100 mW	1 s	1381.8	74.627
1064nm-100mW-1s	1064 nm	100 mW	1 s	1384.68	54.054
1064nm-100mW-1s	1064 nm	100 mW	1 s	1387.556	74.481
1064nm-100mW-1s	1064 nm	100 mW	1 s	1390.429	75.908
1064nm-100mW-1s	1064 nm	100 mW	1 s	1393.299	94.336
1064nm-100mW-1s	1064 nm	100 mW	1 s	1396.164	68.854
1064nm-100mW-1s	1064 nm	100 mW	1 s	1399.027	53.373
1064nm-100mW-1s	1064 nm	100 mW	1 s	1401.886	90.891
1064nm-100mW-1s	1064 nm	100 mW	1 s	1404.741	106.41
1064nm-100mW-1s	1064 nm	100 mW	1 s	1407.593	99.928
1064nm-100mW-1s	1064 nm	100 mW	1 s	1410.441	85.446
1064nm-100mW-1s	1064 nm	100 mW	1 s	1413.286	121.965
1064nm-100mW-1s	1064 nm	100 mW	1 s	1416.127	103.483
1064nm-100mW-1s	1064 nm	100 mW	1 s	1418.964	116.002
1064nm-100mW-1s	1064 nm	100 mW	1 s	1421.798	110.52
1064nm-100mW-1s	1064 nm	100 mW	1 s	1424.629	102.039
1064nm-100mW-1s	1064 nm	100 mW	1 s	1427.456	129.557
1064nm-100mW-1s	1064 nm	100 mW	1 s	1430.279	119.076
1064nm-100mW-1s	1064 nm	100 mW	1 s	1433.099	179.594
1064nm-100mW-1s	1064 nm	100 mW	1 s	1435.916	152.113
1064nm-100mW-1s	1064 nm	100 mW	1 s	1438.729	225.631
1064nm-100mW-1s	1064 nm	100 mW	1 s	1441.538	200.15
1064nm-100mW-1s	1064 nm	100 mW	1 s	1444.344	219.668
1064nm-100mW-1s	1064 nm	100 mW	1 s	1447.146	270.186
1064nm-100mW-1s	1064 nm	100 mW	1 s	1449.945	299.705
1064nm-100mW-1s	1064 nm	100 mW	1 s	1452.74	299.223
1064nm-100mW-1s	1064 nm	100 mW	1 s	1455.532	298.742
1064nm-100mW-1s	1064 nm	100 mW	1 s	1458.32	279.26
1064nm-100mW-1s	1064 nm	100 mW	1 s	1461.105	275.779
1064nm-100mW-1s	1064 nm	100 mW	1 s	1463.886	219.297
1064nm-100mW-1s	1064 nm	100 mW	1 s	1466.664	201.816
1064nm-100mW-1s	1064 nm	100 mW	1 s	1469.438	154.334
1064nm-100mW-1s	1064 nm	100 mW	1 s	1472.208	164.853
1064nm-100mW-1s	1064 nm	100 mW	1 s	1474.975	145.371
1064nm-100mW-1s	1064 nm	100 mW	1 s	1477.739	118.89
1064nm-100mW-1s	1064 nm	100 mW	1 s	1480.499	138.408
1064nm-100mW-1s	1064 nm	100 mW	1 s	1483.255	119.926
1064nm-100mW-1s	1064 nm	100 mW	1 s	1486.008	138.342
1064nm-100mW-1s	1064 nm	100 mW	1 s	1488.757	144.757
1064nm-100mW-1s	1064 nm	100 mW	1 s	1491.503	97.172
1064nm-100mW-1s	1064 nm	100 mW	1 s	1494.245	106.587
1064nm-100mW-1s	1064 nm	100 mW	1 s	1496.984	81.002
1064nm-100mW-1s	1064 nm	100 mW	1 s	1499.719	62.417
1064nm-100mW-1s	1064 nm	100 mW	1 s	1502.451	81.832
1064nm-100mW-1s	1064 nm	100 mW	1 s	1505.179	81.247
1064nm-100mW-1s	1064 nm	100 mW	1 s	1507.904	60.662
1064nm-100mW-1s	1064 nm	100 mW	1 s	1510.625	93.077
1064nm-100mW-1s	1064 nm	100 mW	1 s	1513.342	61.492
1064nm-100mW-1s	1064 nm	100 mW	1 s	1516.056	65.907
1064nm-100mW-1s	1064 nm	100 mW	1 s	1518.766	45.322
1064nm-100mW-1s	1064 nm	100 mW	1 s	1521.473	65.737
1064nm-100mW-1s	1064 nm	100 mW	1 s	1524.177	60.152
1064nm-100mW-1s	1064 nm	100 mW	1 s	1526.877	53.567
1064nm-100mW-1s	1064 nm	100 mW	1 s	1529.573	39.982
1064nm-100mW-1s	1064 nm	100 mW	1 s	1532.266	70.397
1064nm-100mW-1s	1064 nm	100 mW	1 s	1534.955	47.812
1064nm-100mW-1s	1064 nm	100 mW	1 s	1537.64	61.227
1064nm-100mW-1s	1064 nm	100 mW	1 s	1540.323	57.642
1064nm-100mW-1s	1064 nm	100 mW	1 s	1543.001	37.057
1064nm-100mW-1s	1064 nm	100 mW	1 s	1545.676	68.472
1064nm-100mW-1s	1064 nm	100 mW	1 s	1548.348	112.887
1064nm-100mW-1s	1064 nm	100 mW	1 s	1551.016	67.302
1064nm-100mW-1s	1064 nm	100 mW	1 s	1553.68	86.717
1064nm-100mW-1s	1064 nm	100 mW	1 s	1556.341	92.132
1064nm-100mW-1s	1064 nm	100 mW	1 s	1558.998	49.547
1064nm-100mW-1s	1064 nm	100 mW	1 s	1561.652	56.962
1064nm-100mW-1s	1064 nm	100 mW	1 s	1564.303	76.377
1064nm-100mW-1s	1064 nm	100 mW	1 s	1566.949	62.792
1064nm-100mW-1s	1064 nm	100 mW	1 s	1569.592	106.207
1064nm-100mW-1s	1064 nm	100 mW	1 s	1572.232	72.689
1064nm-100mW-1s	1064 nm	100 mW	1 s	1574.868	70.171
1064nm-100mW-1s	1064 nm	100 mW	1 s	1577.501	44.653
1064nm-100mW-1s	1064 nm	100 mW	1 s	1580.13	74.135
1064nm-100mW-1s	1064 nm	100 mW	1 s	1582.755	72.617
1064nm-100mW-1s	1064 nm	100 mW	1 s	1585.377	72.099
1064nm-100mW-1s	1064 nm	100 mW	1 s	1587.996	85.581
1064nm-100mW-1s	1064 nm	100 mW	1 s	1590.611	84.063
1064nm-100mW-1s	1064 nm	100 mW	1 s	1593.222	57.545
1064nm-100mW-1s	1064 nm	100 mW	1 s	1595.83	57.027
1064nm-100mW-1s	1064 nm	100 mW	1 s	1598.434	70.509
1064nm-100mW-1s	1064 nm	100 mW	1 s	1601.035	73.991
1064nm-100mW-1s	1064 nm	100 mW	1 s	1603.632	80.473
1064nm-100mW-1s	1064 nm	100 mW	1 s	1606.226	64.955
1064nm-100mW-1s	1064 nm	100 mW	1 s	1608.816	86.437
1064nm-100mW-1s	1064 nm	100 mW	1 s	1611.403	82.919
1064nm-100mW-1s	1064 nm	100 mW	1 s	1613.986	69.401
1064nm-100mW-1s	1064 nm	100 mW	1 s	1616.565	111.883
1064nm-100mW-1s	1064 nm	100 mW	1 s	1619.141	71.365
1064nm-100mW-1s	1064 nm	100 mW	1 s	1621.713	145.847
1064nm-100mW-1s	1064 nm	100 mW	1 s	1624.282	56.329
1064nm-100mW-1s	1064 nm	100 mW	1 s	1626.848	96.811
1064nm-100mW-1s	1064 nm	100 mW	1 s	1629.409	58.293
1064nm-100mW-1s	1064 nm	100 mW	1 s	1631.968	102.775
1064nm-100mW-1s	1064 nm	100 mW	1 s	1634.522	49.257
1064nm-100mW-1s	1064 nm	100 mW	1 s	1637.074	99.739
1064nm-100mW-1s	1064 nm	100 mW	1 s	1639.621	65.221
1064nm-100mW-1s	1064 nm	100 mW	1 s	1642.165	90.703
1064nm-100mW-1s	1064 nm	100 mW	1 s	1644.706	85.185
1064nm-100mW-1s	1064 nm	100 mW	1 s	1647.243	93.667
[truncated: 8,753 more rows]
