# Supplementary material for: Raman spectroscopic evaluation of human serum using metal plate and 785- and 1064-nm excitation lasers
Source: PLoS One. 2019 Feb 15;14(2):e0211986. doi: 10.1371/journal.pone.0211986 (PMC6377121; doi:10.1371/journal.pone.0211986)
Supplement: S11 File — (TXT) [file pone.0211986.s011.txt]

#File Name: [201805301135_-8.05000_0.00000_-1.50000]#[201805301127_-8.00000_0.00000_-1.60000]#[201805301127_-8.00000_0.00000_-1.80000]#[201805301127_-8.00000_0.00000_-2.00000]#[201805301127_-8.00000_0.00000_-2.20000]#[201805301127_-8.00000_0.00000_-2.40000]#[201805301127_-8.00000_0.00000_-2.60000]#[201805301127_-8.00000_0.00000_-2.80000]#[201805301127_-8.00000_0.00000_-3.00000]#[201805301127_-8.00000_0.00000_-3.20000]#[201805301127_-8.00000_0.00000_-3.40000]#[201805301127_-8.00000_0.00000_-3.60000]#[201805301127_-8.00000_0.00000_-3.80000]#[201805301127_-8.00000_0.00000_-4.00000]#[201805301135_-8.05000_0.00000_0.00000]#[201805301135_-8.05000_0.00000_-0.10000]#[201805301135_-8.05000_0.00000_-0.20000]#[201805301135_-8.05000_0.00000_-0.30000]#[201805301135_-8.05000_0.00000_-0.40000]#[201805301135_-8.05000_0.00000_-0.50000]#[201805301135_-8.05000_0.00000_-0.60000]#[201805301135_-8.05000_0.00000_-0.70000]#[201805301135_-8.05000_0.00000_-0.80000]#[201805301135_-8.05000_0.00000_-0.90000]#[201805301135_-8.05000_0.00000_-1.00000]#[201805301135_-8.05000_0.00000_-1.10000]#[201805301135_-8.05000_0.00000_-1.20000]#[201805301135_-8.05000_0.00000_-1.30000]#[201805301135_-8.05000_0.00000_-1.40000]
#Memo: {Device_Count,0
'Parser_Ver,1.0.2.1
'
'
'BioSpex_Overlay,0
'Phys_Dev_Num,0
'Timestamp,5/30/2018-11:40:21.334
'Device_SN,031-0785
'Dev_HW_Ver,10000401
'Dev_FW_Ver,10000040
'Pixel_Count,2048
'Peak_Count,0
'Peak_Search_Mode,None
'Peak_Threshold,   0.0000
'Integration_Time(us),5000000
'Average,3
'Baseline,0
'Noise_Threshold,2000.0000
'Sensor_Temperature,-56.6
'Pixel_Reverse,Yes
'Subtract_Background,Yes
'Laser_Power,255.000
'WL_Unit,Raman_Shift_(cm^-1)
'Pwr_Unit,Intensity_Count
'Raman_Shift_(cm^-1),Intensity_Count} #
'{Device_Count,0
'Parser_Ver,1.0.2.1
'
'
'BioSpex_Overlay,0
'Phys_Dev_Num,0
'Timestamp,5/30/2018-11:31:10.351
'Device_SN,031-0785
'Dev_HW_Ver,10000401
'Dev_FW_Ver,10000040
'Pixel_Count,2048
'Peak_Count,0
'Peak_Search_Mode,None
'Peak_Threshold,   0.0000
'Integration_Time(us),5000000
'Average,3
'Baseline,0
'Noise_Threshold,2000.0000
'Sensor_Temperature,-54.1
'Pixel_Reverse,Yes
'Subtract_Background,Yes
'Laser_Power,255.000
'WL_Unit,Raman_Shift_(cm^-1)
'Pwr_Unit,Intensity_Count
'Raman_Shift_(cm^-1),Intensity_Count} #
'{Device_Count,0
'Parser_Ver,1.0.2.1
'
'
'BioSpex_Overlay,0
'Phys_Dev_Num,0
'Timestamp,5/30/2018-11:31:28.163
'Device_SN,031-0785
'Dev_HW_Ver,10000401
'Dev_FW_Ver,10000040
'Pixel_Count,2048
'Peak_Count,0
'Peak_Search_Mode,None
'Peak_Threshold,   0.0000
'Integration_Time(us),5000000
'Average,3
'Baseline,0
'Noise_Threshold,2000.0000
'Sensor_Temperature,-55.3
'Pixel_Reverse,Yes
'Subtract_Background,Yes
'Laser_Power,255.000
'WL_Unit,Raman_Shift_(cm^-1)
'Pwr_Unit,Intensity_Count
'Raman_Shift_(cm^-1),Intensity_Count} #
'{Device_Count,0
'Parser_Ver,1.0.2.1
'
'
'BioSpex_Overlay,0
'Phys_Dev_Num,0
'Timestamp,5/30/2018-11:31:45.978
'Device_SN,031-0785
'Dev_HW_Ver,10000401
'Dev_FW_Ver,10000040
'Pixel_Count,2048
'Peak_Count,0
'Peak_Search_Mode,None
'Peak_Threshold,   0.0000
'Integration_Time(us),5000000
'Average,3
'Baseline,0
'Noise_Threshold,2000.0000
'Sensor_Temperature,-55.4
'Pixel_Reverse,Yes
'Subtract_Background,Yes
'Laser_Power,255.000
'WL_Unit,Raman_Shift_(cm^-1)
'Pwr_Unit,Intensity_Count
'Raman_Shift_(cm^-1),Intensity_Count} #
'{Device_Count,0
'Parser_Ver,1.0.2.1
'
'
'BioSpex_Overlay,0
'Phys_Dev_Num,0
'Timestamp,5/30/2018-11:32:03.789
'Device_SN,031-0785
'Dev_HW_Ver,10000401
'Dev_FW_Ver,10000040
'Pixel_Count,2048
'Peak_Count,0
'Peak_Search_Mode,None
'Peak_Threshold,   0.0000
'Integration_Time(us),5000000
'Average,3
'Baseline,0
'Noise_Threshold,2000.0000
'Sensor_Temperature,-55.2
'Pixel_Reverse,Yes
'Subtract_Background,Yes
'Laser_Power,255.000
'WL_Unit,Raman_Shift_(cm^-1)
'Pwr_Unit,Intensity_Count
'Raman_Shift_(cm^-1),Intensity_Count} #
'{Device_Count,0
'Parser_Ver,1.0.2.1
'
'
'BioSpex_Overlay,0
'Phys_Dev_Num,0
'Timestamp,5/30/2018-11:32:21.602
'Device_SN,031-0785
'Dev_HW_Ver,10000401
'Dev_FW_Ver,10000040
'Pixel_Count,2048
'Peak_Count,0
'Peak_Search_Mode,None
'Peak_Threshold,   0.0000
'Integration_Time(us),5000000
'Average,3
'Baseline,0
'Noise_Threshold,2000.0000
'Sensor_Temperature,-55.7
'Pixel_Reverse,Yes
'Subtract_Background,Yes
'Laser_Power,255.000
'WL_Unit,Raman_Shift_(cm^-1)
'Pwr_Unit,Intensity_Count
'Raman_Shift_(cm^-1),Intensity_Count} #
'{Device_Count,0
'Parser_Ver,1.0.2.1
'
'
'BioSpex_Overlay,0
'Phys_Dev_Num,0
'Timestamp,5/30/2018-11:32:39.416
'Device_SN,031-0785
'Dev_HW_Ver,10000401
'Dev_FW_Ver,10000040
'Pixel_Count,2048
'Peak_Count,0
'Peak_Search_Mode,None
'Peak_Threshold,   0.0000
'Integration_Time(us),5000000
'Average,3
'Baseline,0
'Noise_Threshold,2000.0000
'Sensor_Temperature,-55.3
'Pixel_Reverse,Yes
'Subtract_Background,Yes
'Laser_Power,255.000
'WL_Unit,Raman_Shift_(cm^-1)
'Pwr_Unit,Intensity_Count
'Raman_Shift_(cm^-1),Intensity_Count} #
'{Device_Count,0
'Parser_Ver,1.0.2.1
'
'
'BioSpex_Overlay,0
'Phys_Dev_Num,0
'Timestamp,5/30/2018-11:32:57.231
'Device_SN,031-0785
'Dev_HW_Ver,10000401
'Dev_FW_Ver,10000040
'Pixel_Count,2048
'Peak_Count,0
'Peak_Search_Mode,None
'Peak_Threshold,   0.0000
'Integration_Time(us),5000000
'Average,3
'Baseline,0
'Noise_Threshold,2000.0000
'Sensor_Temperature,-55.4
'Pixel_Reverse,Yes
'Subtract_Background,Yes
'Laser_Power,255.000
'WL_Unit,Raman_Shift_(cm^-1)
'Pwr_Unit,Intensity_Count
'Raman_Shift_(cm^-1),Intensity_Count} #
'{Device_Count,0
'Parser_Ver,1.0.2.1
'
'
'BioSpex_Overlay,0
'Phys_Dev_Num,0
'Timestamp,5/30/2018-11:33:15.044
'Device_SN,031-0785
'Dev_HW_Ver,10000401
'Dev_FW_Ver,10000040
'Pixel_Count,2048
'Peak_Count,0
'Peak_Search_Mode,None
'Peak_Threshold,   0.0000
'Integration_Time(us),5000000
'Average,3
'Baseline,0
'Noise_Threshold,2000.0000
'Sensor_Temperature,-54.2
'Pixel_Reverse,Yes
'Subtract_Background,Yes
'Laser_Power,255.000
'WL_Unit,Raman_Shift_(cm^-1)
'Pwr_Unit,Intensity_Count
'Raman_Shift_(cm^-1),Intensity_Count} #
'{Device_Count,0
'Parser_Ver,1.0.2.1
'
'
'BioSpex_Overlay,0
'Phys_Dev_Num,0
'Timestamp,5/30/2018-11:33:32.854
'Device_SN,031-0785
'Dev_HW_Ver,10000401
'Dev_FW_Ver,10000040
'Pixel_Count,2048
'Peak_Count,0
'Peak_Search_Mode,None
'Peak_Threshold,   0.0000
'Integration_Time(us),5000000
'Average,3
'Baseline,0
'Noise_Threshold,2000.0000
'Sensor_Temperature,-54.1
'Pixel_Reverse,Yes
'Subtract_Background,Yes
'Laser_Power,255.000
'WL_Unit,Raman_Shift_(cm^-1)
'Pwr_Unit,Intensity_Count
'Raman_Shift_(cm^-1),Intensity_Count} #
'{Device_Count,0
'Parser_Ver,1.0.2.1
'
'
'BioSpex_Overlay,0
'Phys_Dev_Num,0
'Timestamp,5/30/2018-11:33:50.663
'Device_SN,031-0785
'Dev_HW_Ver,10000401
'Dev_FW_Ver,10000040
'Pixel_Count,2048
'Peak_Count,0
'Peak_Search_Mode,None
'Peak_Threshold,   0.0000
'Integration_Time(us),5000000
'Average,3
'Baseline,0
'Noise_Threshold,2000.0000
'Sensor_Temperature,-55.7
'Pixel_Reverse,Yes
'Subtract_Background,Yes
'Laser_Power,255.000
'WL_Unit,Raman_Shift_(cm^-1)
'Pwr_Unit,Intensity_Count
'Raman_Shift_(cm^-1),Intensity_Count} #
'{Device_Count,0
'Parser_Ver,1.0.2.1
'
'
'BioSpex_Overlay,0
'Phys_Dev_Num,0
'Timestamp,5/30/2018-11:34:08.475
'Device_SN,031-0785
'Dev_HW_Ver,10000401
'Dev_FW_Ver,10000040
'Pixel_Count,2048
'Peak_Count,0
'Peak_Search_Mode,None
'Peak_Threshold,   0.0000
'Integration_Time(us),5000000
'Average,3
'Baseline,0
'Noise_Threshold,2000.0000
'Sensor_Temperature,-57.2
'Pixel_Reverse,Yes
'Subtract_Background,Yes
'Laser_Power,255.000
'WL_Unit,Raman_Shift_(cm^-1)
'Pwr_Unit,Intensity_Count
'Raman_Shift_(cm^-1),Intensity_Count} #
'{Device_Count,0
'Parser_Ver,1.0.2.1
'
'
'BioSpex_Overlay,0
'Phys_Dev_Num,0
'Timestamp,5/30/2018-11:34:26.289
'Device_SN,031-0785
'Dev_HW_Ver,10000401
'Dev_FW_Ver,10000040
'Pixel_Count,2048
'Peak_Count,0
'Peak_Search_Mode,None
'Peak_Threshold,   0.0000
'Integration_Time(us),5000000
'Average,3
'Baseline,0
'Noise_Threshold,2000.0000
'Sensor_Temperature,-55.2
'Pixel_Reverse,Yes
'Subtract_Background,Yes
'Laser_Power,255.000
'WL_Unit,Raman_Shift_(cm^-1)
'Pwr_Unit,Intensity_Count
'Raman_Shift_(cm^-1),Intensity_Count} #
'{Device_Count,0
'Parser_Ver,1.0.2.1
'
'
'BioSpex_Overlay,0
'Phys_Dev_Num,0
'Timestamp,5/30/2018-11:34:44.100
'Device_SN,031-0785
'Dev_HW_Ver,10000401
'Dev_FW_Ver,10000040
'Pixel_Count,2048
'Peak_Count,0
'Peak_Search_Mode,None
'Peak_Threshold,   0.0000
'Integration_Time(us),5000000
'Average,3
'Baseline,0
'Noise_Threshold,2000.0000
'Sensor_Temperature,-55.6
'Pixel_Reverse,Yes
'Subtract_Background,Yes
'Laser_Power,255.000
'WL_Unit,Raman_Shift_(cm^-1)
'Pwr_Unit,Intensity_Count
'Raman_Shift_(cm^-1),Intensity_Count} #
'{Device_Count,0
'Parser_Ver,1.0.2.1
'
'
'BioSpex_Overlay,0
'Phys_Dev_Num,0
'Timestamp,5/30/2018-11:35:56.057
'Device_SN,031-0785
'Dev_HW_Ver,10000401
'Dev_FW_Ver,10000040
'Pixel_Count,2048
'Peak_Count,0
'Peak_Search_Mode,None
'Peak_Threshold,   0.0000
'Integration_Time(us),5000000
'Average,3
'Baseline,0
'Noise_Threshold,2000.0000
'Sensor_Temperature,-55.5
'Pixel_Reverse,Yes
'Subtract_Background,Yes
'Laser_Power,255.000
'WL_Unit,Raman_Shift_(cm^-1)
'Pwr_Unit,Intensity_Count
'Raman_Shift_(cm^-1),Intensity_Count} #
'{Device_Count,0
'Parser_Ver,1.0.2.1
'
'
'BioSpex_Overlay,0
'Phys_Dev_Num,0
'Timestamp,5/30/2018-11:36:13.760
'Device_SN,031-0785
'Dev_HW_Ver,10000401
'Dev_FW_Ver,10000040
'Pixel_Count,2048
'Peak_Count,0
'Peak_Search_Mode,None
'Peak_Threshold,   0.0000
'Integration_Time(us),5000000
'Average,3
'Baseline,0
'Noise_Threshold,2000.0000
'Sensor_Temperature,-55.6
'Pixel_Reverse,Yes
'Subtract_Background,Yes
'Laser_Power,255.000
'WL_Unit,Raman_Shift_(cm^-1)
'Pwr_Unit,Intensity_Count
'Raman_Shift_(cm^-1),Intensity_Count} #
'{Device_Count,0
'Parser_Ver,1.0.2.1
'
'
'BioSpex_Overlay,0
'Phys_Dev_Num,0
'Timestamp,5/30/2018-11:36:31.453
'Device_SN,031-0785
'Dev_HW_Ver,10000401
'Dev_FW_Ver,10000040
'Pixel_Count,2048
'Peak_Count,0
'Peak_Search_Mode,None
'Peak_Threshold,   0.0000
'Integration_Time(us),5000000
'Average,3
'Baseline,0
'Noise_Threshold,2000.0000
'Sensor_Temperature,-55.9
'Pixel_Reverse,Yes
'Subtract_Background,Yes
'Laser_Power,255.000
'WL_Unit,Raman_Shift_(cm^-1)
'Pwr_Unit,Intensity_Count
'Raman_Shift_(cm^-1),Intensity_Count} #
'{Device_Count,0
'Parser_Ver,1.0.2.1
'
'
'BioSpex_Overlay,0
'Phys_Dev_Num,0
'Timestamp,5/30/2018-11:36:49.139
'Device_SN,031-0785
'Dev_HW_Ver,10000401
'Dev_FW_Ver,10000040
'Pixel_Count,2048
'Peak_Count,0
'Peak_Search_Mode,None
'Peak_Threshold,   0.0000
'Integration_Time(us),5000000
'Average,3
'Baseline,0
'Noise_Threshold,2000.0000
'Sensor_Temperature,-54.1
'Pixel_Reverse,Yes
'Subtract_Background,Yes
'Laser_Power,255.000
'WL_Unit,Raman_Shift_(cm^-1)
'Pwr_Unit,Intensity_Count
'Raman_Shift_(cm^-1),Intensity_Count} #
'{Device_Count,0
'Parser_Ver,1.0.2.1
'
'
'BioSpex_Overlay,0
'Phys_Dev_Num,0
'Timestamp,5/30/2018-11:37:06.840
'Device_SN,031-0785
'Dev_HW_Ver,10000401
'Dev_FW_Ver,10000040
'Pixel_Count,2048
'Peak_Count,0
'Peak_Search_Mode,None
'Peak_Threshold,   0.0000
'Integration_Time(us),5000000
'Average,3
'Baseline,0
'Noise_Threshold,2000.0000
'Sensor_Temperature,-55.6
'Pixel_Reverse,Yes
'Subtract_Background,Yes
'Laser_Power,255.000
'WL_Unit,Raman_Shift_(cm^-1)
'Pwr_Unit,Intensity_Count
'Raman_Shift_(cm^-1),Intensity_Count} #
'{Device_Count,0
'Parser_Ver,1.0.2.1
'
'
'BioSpex_Overlay,0
'Phys_Dev_Num,0
'Timestamp,5/30/2018-11:37:24.519
'Device_SN,031-0785
'Dev_HW_Ver,10000401
'Dev_FW_Ver,10000040
'Pixel_Count,2048
'Peak_Count,0
'Peak_Search_Mode,None
'Peak_Threshold,   0.0000
'Integration_Time(us),5000000
'Average,3
'Baseline,0
'Noise_Threshold,2000.0000
'Sensor_Temperature,-54.1
'Pixel_Reverse,Yes
'Subtract_Background,Yes
'Laser_Power,255.000
'WL_Unit,Raman_Shift_(cm^-1)
'Pwr_Unit,Intensity_Count
'Raman_Shift_(cm^-1),Intensity_Count} #
'{Device_Count,0
'Parser_Ver,1.0.2.1
'
'
'BioSpex_Overlay,0
'Phys_Dev_Num,0
'Timestamp,5/30/2018-11:37:42.214
'Device_SN,031-0785
'Dev_HW_Ver,10000401
'Dev_FW_Ver,10000040
'Pixel_Count,2048
'Peak_Count,0
'Peak_Search_Mode,None
'Peak_Threshold,   0.0000
'Integration_Time(us),5000000
'Average,3
'Baseline,0
'Noise_Threshold,2000.0000
'Sensor_Temperature,-54.4
'Pixel_Reverse,Yes
'Subtract_Background,Yes
'Laser_Power,255.000
'WL_Unit,Raman_Shift_(cm^-1)
'Pwr_Unit,Intensity_Count
'Raman_Shift_(cm^-1),Intensity_Count} #
'{Device_Count,0
'Parser_Ver,1.0.2.1
'
'
'BioSpex_Overlay,0
'Phys_Dev_Num,0
'Timestamp,5/30/2018-11:37:59.890
'Device_SN,031-0785
'Dev_HW_Ver,10000401
'Dev_FW_Ver,10000040
'Pixel_Count,2048
'Peak_Count,0
'Peak_Search_Mode,None
'Peak_Threshold,   0.0000
'Integration_Time(us),5000000
'Average,3
'Baseline,0
'Noise_Threshold,2000.0000
'Sensor_Temperature,-55.6
'Pixel_Reverse,Yes
'Subtract_Background,Yes
'Laser_Power,255.000
'WL_Unit,Raman_Shift_(cm^-1)
'Pwr_Unit,Intensity_Count
'Raman_Shift_(cm^-1),Intensity_Count} #
'{Device_Count,0
'Parser_Ver,1.0.2.1
'
'
'BioSpex_Overlay,0
'Phys_Dev_Num,0
'Timestamp,5/30/2018-11:38:17.564
'Device_SN,031-0785
'Dev_HW_Ver,10000401
'Dev_FW_Ver,10000040
'Pixel_Count,2048
'Peak_Count,0
'Peak_Search_Mode,None
'Peak_Threshold,   0.0000
'Integration_Time(us),5000000
'Average,3
'Baseline,0
'Noise_Threshold,2000.0000
'Sensor_Temperature,-55.4
'Pixel_Reverse,Yes
'Subtract_Background,Yes
'Laser_Power,255.000
'WL_Unit,Raman_Shift_(cm^-1)
'Pwr_Unit,Intensity_Count
'Raman_Shift_(cm^-1),Intensity_Count} #
'{Device_Count,0
'Parser_Ver,1.0.2.1
'
'
'BioSpex_Overlay,0
'Phys_Dev_Num,0
'Timestamp,5/30/2018-11:38:35.262
'Device_SN,031-0785
'Dev_HW_Ver,10000401
'Dev_FW_Ver,10000040
'Pixel_Count,2048
'Peak_Count,0
'Peak_Search_Mode,None
'Peak_Threshold,   0.0000
'Integration_Time(us),5000000
'Average,3
'Baseline,0
'Noise_Threshold,2000.0000
'Sensor_Temperature,-55.3
'Pixel_Reverse,Yes
'Subtract_Background,Yes
'Laser_Power,255.000
'WL_Unit,Raman_Shift_(cm^-1)
'Pwr_Unit,Intensity_Count
'Raman_Shift_(cm^-1),Intensity_Count} #
'{Device_Count,0
'Parser_Ver,1.0.2.1
'
'
'BioSpex_Overlay,0
'Phys_Dev_Num,0
'Timestamp,5/30/2018-11:38:52.946
'Device_SN,031-0785
'Dev_HW_Ver,10000401
'Dev_FW_Ver,10000040
'Pixel_Count,2048
'Peak_Count,0
'Peak_Search_Mode,None
'Peak_Threshold,   0.0000
'Integration_Time(us),5000000
'Average,3
'Baseline,0
'Noise_Threshold,2000.0000
'Sensor_Temperature,-55.5
'Pixel_Reverse,Yes
'Subtract_Background,Yes
'Laser_Power,255.000
'WL_Unit,Raman_Shift_(cm^-1)
'Pwr_Unit,Intensity_Count
'Raman_Shift_(cm^-1),Intensity_Count} #
'{Device_Count,0
'Parser_Ver,1.0.2.1
'
'
'BioSpex_Overlay,0
'Phys_Dev_Num,0
'Timestamp,5/30/2018-11:39:10.620
'Device_SN,031-0785
'Dev_HW_Ver,10000401
'Dev_FW_Ver,10000040
'Pixel_Count,2048
'Peak_Count,0
'Peak_Search_Mode,None
'Peak_Threshold,   0.0000
'Integration_Time(us),5000000
'Average,3
'Baseline,0
'Noise_Threshold,2000.0000
'Sensor_Temperature,-55.4
'Pixel_Reverse,Yes
'Subtract_Background,Yes
'Laser_Power,255.000
'WL_Unit,Raman_Shift_(cm^-1)
'Pwr_Unit,Intensity_Count
'Raman_Shift_(cm^-1),Intensity_Count} #
'{Device_Count,0
'Parser_Ver,1.0.2.1
'
'
'BioSpex_Overlay,0
'Phys_Dev_Num,0
'Timestamp,5/30/2018-11:39:28.306
'Device_SN,031-0785
'Dev_HW_Ver,10000401
'Dev_FW_Ver,10000040
'Pixel_Count,2048
'Peak_Count,0
'Peak_Search_Mode,None
'Peak_Threshold,   0.0000
'Integration_Time(us),5000000
'Average,3
'Baseline,0
'Noise_Threshold,2000.0000
'Sensor_Temperature,-55.7
'Pixel_Reverse,Yes
'Subtract_Background,Yes
'Laser_Power,255.000
'WL_Unit,Raman_Shift_(cm^-1)
'Pwr_Unit,Intensity_Count
'Raman_Shift_(cm^-1),Intensity_Count} #
'{Device_Count,0
'Parser_Ver,1.0.2.1
'
'
'BioSpex_Overlay,0
'Phys_Dev_Num,0
'Timestamp,5/30/2018-11:39:45.982
'Device_SN,031-0785
'Dev_HW_Ver,10000401
'Dev_FW_Ver,10000040
'Pixel_Count,2048
'Peak_Count,0
'Peak_Search_Mode,None
'Peak_Threshold,   0.0000
'Integration_Time(us),5000000
'Average,3
'Baseline,0
'Noise_Threshold,2000.0000
'Sensor_Temperature,-54.2
'Pixel_Reverse,Yes
'Subtract_Background,Yes
'Laser_Power,255.000
'WL_Unit,Raman_Shift_(cm^-1)
'Pwr_Unit,Intensity_Count
'Raman_Shift_(cm^-1),Intensity_Count} #
'{Device_Count,0
'Parser_Ver,1.0.2.1
'
'
'BioSpex_Overlay,0
'Phys_Dev_Num,0
'Timestamp,5/30/2018-11:40:03.668
'Device_SN,031-0785
'Dev_HW_Ver,10000401
'Dev_FW_Ver,10000040
'Pixel_Count,2048
'Peak_Count,0
'Peak_Search_Mode,None
'Peak_Threshold,   0.0000
'Integration_Time(us),5000000
'Average,3
'Baseline,0
'Noise_Threshold,2000.0000
'Sensor_Temperature,-56.0
'Pixel_Reverse,Yes
'Subtract_Background,Yes
'Laser_Power,255.000
'WL_Unit,Raman_Shift_(cm^-1)
'Pwr_Unit,Intensity_Count
'Raman_Shift_(cm^-1),Intensity_Count}
#Date: 2018/05/30  17:22:59
#Data Points:  2048   (from    23.7 to  3217.8 cm-1)
#Data Type:  1 (Raman Spectrum)
#Excitation:    0.0 nm (  0.0 mW)
#Accumulation:     0 x    0.0 sec
## of Spectra and Calibration:   29,   0
23.669, 1099.285, 1151.707, 1342.908, 1293.563, 1241.26, 845.585, 657.517, 565.165, 478.286, 448.465, 534.301, 544.212, 571.024, 546.121, 490.077, 497.489, 505.344, 549.509, 502.915, 580.399, 677.095, 718.098, 751.319, 790.641, 889.89, 1013.47, 986.971, 844.635, 866.923
25.782, 2467.856, 2669.249, 3067.484, 2936.18, 2790.794, 2080.028, 1681.954, 1483.34, 1230.524, 1136.926, 1286.917, 1322.884, 1412.782, 1341.841, 1187.669, 1257.698, 1279.756, 1356.009, 1297.454, 1437.972, 1612.688, 1775.692, 1818.973, 1958.338, 2119.668, 2390.288, 2302.924, 2074.879, 2001.381
27.894, 2297.428, 2667.79, 2890.06, 2791.798, 2835.327, 2065.471, 1656.391, 1523.514, 1278.762, 1228.387, 1309.532, 1339.555, 1410.54, 1377.561, 1179.261, 1277.908, 1337.168, 1431.508, 1416.993, 1473.546, 1566.282, 1759.285, 1817.626, 1926.034, 2036.446, 2284.105, 2276.878, 1988.122, 2006.839
30.005, 963.999, 1038.332, 1145.636, 1207.415, 1167.861, 884.914, 647.828, 602.688, 501.0, 483.849, 532.148, 520.227, 560.298, 545.281, 488.853, 507.117, 562.581, 581.008, 565.532, 575.119, 626.876, 689.879, 701.279, 776.731, 762.224, 878.922, 842.832, 750.366, 755.297
32.116, 207.571, 225.874, 244.212, 263.033, 232.395, 192.357, 142.265, 146.863, 109.238, 103.31, 125.764, 119.898, 114.055, 103.001, 127.445, 110.326, 139.993, 116.507, 121.071, 119.692, 139.469, 153.472, 149.933, 155.428, 171.001, 187.74, 188.786, 150.61, 164.755
34.227, 79.142, 81.416, 95.787, 95.65, 63.928, 84.8, 51.701, 67.037, 58.476, 45.772, 48.38, 58.57, 35.813, 29.721, 72.037, 48.535, 62.405, 50.007, 49.61, 45.266, 47.063, 60.065, 45.586, 66.124, 68.779, 61.557, 77.74, 54.854, 70.213
36.337, 46.714, 43.957, 50.363, 60.268, 42.462, 52.242, 36.138, 43.211, 30.714, 34.233, 34.995, 42.241, 26.571, 11.441, 61.629, 28.745, 29.817, 19.506, 30.149, 25.839, 39.657, 42.659, 42.24, 31.821, 45.557, 32.374, 59.693, 28.098, 44.671
38.446, 49.285, 48.499, 37.939, 53.885, 42.996, 58.685, 40.575, 40.386, 38.952, 30.694, 32.611, 52.913, 20.329, 22.161, 58.22, 34.954, 42.229, 32.006, 37.688, 20.413, 31.25, 42.252, 31.893, 40.517, 39.334, 36.192, 48.647, 26.342, 43.129
40.555, 43.857, 36.041, 30.515, 34.503, 23.529, 40.128, 37.012, 45.56, 33.191, 28.156, 33.227, 40.584, 20.087, 9.881, 39.812, 18.163, 29.641, 19.505, 34.227, 19.986, 30.844, 32.846, 21.546, 36.214, 30.112, 16.009, 36.601, 14.586, 30.587
42.663, 23.428, 28.583, 23.091, 32.12, 25.063, 19.571, 24.448, 22.734, 30.429, 25.617, 13.843, 33.256, 14.844, 4.601, 47.404, 15.372, 29.054, 22.005, 16.766, 19.559, 14.438, 18.439, 21.2, 20.91, 21.89, 17.826, 16.555, 13.83, 23.046
44.771, 30.0, 21.124, 29.666, 25.738, 12.596, 28.014, 41.885, 23.908, 28.667, 20.079, 22.458, 31.927, 20.602, 10.321, 47.996, 15.582, 30.466, 11.504, 18.305, 14.133, 29.032, 17.033, 17.853, 16.607, 11.668, 16.644, 30.508, 20.073, 31.504
46.878, 12.571, 23.666, 24.242, 21.355, 20.13, 31.457, 35.322, 23.083, 23.905, 18.54, 15.074, 31.599, 14.36, 4.041, 41.588, 1.791, 22.878, 14.004, 14.844, 14.706, 11.625, 23.626, 5.506, 8.303, 15.445, 14.461, 11.462, 8.317, 24.962
48.985, 7.143, 23.208, 15.818, 14.973, 3.664, 28.9, 19.759, 6.257, 4.143, 20.002, 14.69, 18.27, 14.118, 8.761, 45.18, 0.0, 8.29, 4.503, 3.383, 10.28, 12.219, 21.22, 17.16, 0.0, 4.223, 11.279, 4.416, 10.561, 11.42
51.091, 13.714, 21.75, 24.394, 19.59, 27.197, 31.343, 23.196, 17.431, 19.381, 27.463, 30.306, 28.942, 24.875, 22.481, 47.771, 20.209, 40.702, 9.003, 23.922, 15.853, 14.813, 16.813, 23.813, 16.697, 30.001, 23.096, 21.37, 21.805, 26.878
53.197, 19.286, 22.291, 11.969, 14.208, 14.731, 24.786, 22.632, 22.606, 28.619, 22.924, 8.921, 22.613, 28.633, 10.201, 38.363, 13.418, 23.115, 14.502, 13.461, 15.427, 12.406, 22.407, 2.466, 10.393, 10.778, 8.913, 10.324, 14.049, 18.336
55.302, 1.857, 5.833, 4.545, 3.825, 12.265, 13.228, 23.069, 10.78, 2.857, 3.386, 5.537, 12.285, 16.391, 0.921, 18.955, 1.628, 18.527, 6.002, 0.0, 0.0, 0.0, 0.0, 6.12, 2.09, 6.556, 11.731, 20.277, 7.293, 4.794
57.406, 25.429, 17.375, 15.121, 24.443, 9.798, 26.671, 22.506, 26.954, 12.095, 18.847, 21.153, 12.956, 31.149, 16.641, 51.547, 4.837, 10.939, 4.501, 8.539, 25.573, 16.594, 16.593, 15.773, 13.786, 11.334, 7.548, 23.231, 16.537, 21.252
59.510, 0.0, 0.917, 7.697, 10.06, 9.332, 11.114, 19.943, 19.129, 18.333, 18.309, 2.769, 16.628, 14.907, 13.361, 36.139, 10.046, 2.351, 16.001, 10.078, 16.147, 21.187, 6.187, 15.426, 11.483, 11.111, 9.365, 19.185, 14.781, 19.71
61.614, 20.571, 22.458, 15.273, 12.678, 1.865, 13.557, 18.379, 9.303, 18.571, 18.77, 23.384, 4.299, 29.664, 19.08, 25.731, 3.255, 16.763, 13.5, 3.617, 10.72, 8.781, 10.78, 1.08, 4.179, 18.889, 10.183, 12.139, 9.024, 10.168
63.717, 5.143, 0.0, 7.848, 12.295, 10.399, 0.0, 22.816, 11.477, 13.81, 5.231, 0.0, 12.971, 7.422, 1.8, 28.322, 10.465, 24.176, 0.0, 12.156, 23.294, 19.375, 5.374, 25.733, 17.876, 21.667, 0.0, 15.092, 8.268, 3.626
65.819, 20.714, 24.542, 21.424, 26.913, 9.933, 11.443, 24.253, 18.651, 17.048, 22.693, 14.616, 5.642, 17.18, 14.52, 30.914, 16.674, 20.588, 17.5, 21.695, 15.867, 11.968, 25.967, 25.387, 11.572, 16.445, 26.817, 20.046, 6.512, 18.084
67.921, 13.286, 15.083, 0.0, 13.53, 15.466, 3.886, 15.69, 18.826, 15.286, 29.154, 18.231, 22.314, 15.938, 10.24, 31.506, 15.883, 0.0, 25.999, 22.234, 14.441, 23.562, 13.561, 8.04, 8.269, 2.222, 18.635, 0.0, 12.756, 5.542
70.022, 13.857, 19.625, 15.576, 14.148, 0.0, 16.329, 11.126, 0.0, 4.524, 20.616, 13.847, 13.985, 20.696, 6.96, 17.098, 8.092, 15.412, 9.499, 11.773, 7.014, 9.156, 9.154, 16.693, 1.966, 0.0, 10.452, 7.954, 0.0, 0.0
72.123, 7.429, 19.167, 13.152, 9.765, 23.534, 7.772, 10.563, 12.174, 7.762, 25.077, 24.463, 4.657, 34.453, 7.68, 38.69, 13.302, 15.824, 23.998, 17.312, 9.587, 18.75, 15.748, 21.347, 8.662, 25.778, 23.269, 5.908, 16.244, 2.458
74.223, 20.0, 25.709, 13.727, 14.383, 16.067, 10.214, 0.0, 3.349, 0.0, 11.539, 25.079, 6.328, 22.211, 9.4, 33.282, 16.511, 22.237, 11.498, 12.851, 22.161, 16.343, 16.341, 0.0, 10.359, 25.555, 24.087, 8.861, 16.488, 5.916
76.323, 19.572, 4.25, 4.303, 0.0, 5.601, 6.657, 5.437, 0.523, 3.238, 0.0, 15.694, 0.0, 10.969, 2.12, 31.874, 17.72, 13.649, 20.997, 30.39, 15.734, 9.937, 22.935, 2.653, 1.055, 31.333, 13.904, 5.815, 13.732, 2.374
78.422, 25.143, 19.792, 30.879, 25.617, 23.135, 15.1, 22.874, 9.697, 7.476, 17.461, 14.31, 11.672, 23.727, 22.84, 57.465, 34.929, 34.061, 32.497, 38.929, 34.308, 30.531, 33.528, 33.307, 28.752, 27.111, 39.721, 31.769, 23.976, 14.832
80.521, 22.715, 27.334, 21.455, 16.235, 14.668, 20.543, 25.31, 15.871, 9.714, 24.923, 36.926, 18.343, 17.484, 11.56, 63.057, 50.139, 47.473, 40.996, 48.468, 53.881, 44.124, 54.121, 50.96, 42.448, 58.889, 47.539, 38.723, 20.219, 15.29
82.619, 30.286, 3.876, 22.031, 15.852, 12.202, 0.986, 15.747, 2.046, 3.952, 14.384, 16.542, 2.015, 4.242, 11.28, 82.649, 84.348, 85.885, 73.496, 82.007, 88.454, 79.718, 79.715, 80.613, 76.145, 75.666, 82.356, 56.676, 36.463, 14.748
84.716, 33.858, 27.417, 26.606, 11.47, 19.735, 14.429, 24.184, 33.22, 17.19, 16.846, 17.157, 4.686, 0.0, 0.0, 199.241, 206.557, 198.298, 200.995, 191.546, 192.028, 206.312, 210.308, 189.267, 185.841, 186.444, 160.174, 133.63, 75.707, 46.206
86.813, 79.429, 57.959, 64.182, 44.087, 52.269, 46.872, 37.621, 50.394, 31.429, 38.307, 46.773, 32.358, 17.758, 26.72, 420.833, 446.766, 460.71, 465.495, 461.085, 451.601, 454.905, 437.902, 452.92, 418.538, 404.222, 367.991, 318.584, 194.951, 109.664
88.910, 135.001, 120.501, 99.758, 78.705, 53.803, 79.315, 85.057, 94.569, 71.667, 64.769, 61.389, 35.029, 28.516, 21.44, 663.425, 733.976, 750.122, 753.994, 734.624, 742.175, 744.499, 745.495, 713.574, 658.234, 655.999, 606.808, 547.538, 331.195, 188.122
91.005, 170.572, 139.043, 125.334, 84.322, 102.336, 90.758, 96.494, 116.743, 109.905, 67.23, 89.005, 56.701, 45.273, 51.16, 863.016, 960.185, 973.534, 981.494, 968.163, 974.748, 970.093, 976.089, 957.227, 874.931, 857.777, 802.626, 709.492, 429.439, 249.58
93.101, 210.144, 188.584, 163.909, 123.94, 123.87, 141.2, 131.931, 159.917, 144.143, 105.691, 103.62, 63.372, 76.031, 71.88, 1037.608, 1149.394, 1184.946, 1186.993, 1187.702, 1202.322, 1161.686, 1157.682, 1157.88, 1095.628, 1046.555, 989.443, 858.445, 541.683, 299.038
95.196, 235.715, 202.126, 139.485, 119.557, 137.404, 129.643, 135.368, 164.092, 144.381, 103.153, 110.236, 78.044, 65.789, 64.6, 1197.2, 1315.603, 1336.359, 1342.493, 1335.241, 1320.895, 1301.28, 1302.276, 1281.534, 1204.324, 1168.332, 1112.26, 948.399, 586.927, 330.496
97.290, 269.287, 229.668, 185.061, 160.175, 147.937, 166.086, 158.804, 201.266, 172.619, 115.614, 131.852, 103.715, 78.547, 79.32, 1344.792, 1461.813, 1467.771, 1495.992, 1482.78, 1484.468, 1452.874, 1451.869, 1457.187, 1360.021, 1311.11, 1237.078, 1096.353, 671.17, 367.954
99.384, 287.858, 234.21, 196.637, 150.792, 149.471, 157.529, 168.241, 198.44, 175.857, 127.076, 126.468, 92.387, 79.304, 81.04, 1453.384, 1576.022, 1621.183, 1613.492, 1604.319, 1622.042, 1557.467, 1581.462, 1561.84, 1483.717, 1413.888, 1331.895, 1173.307, 699.414, 392.413
101.477, 289.43, 250.751, 189.213, 147.41, 158.004, 181.972, 166.678, 217.614, 196.095, 132.537, 122.083, 95.058, 84.062, 84.76, 1540.976, 1682.231, 1709.595, 1692.991, 1694.858, 1688.615, 1663.061, 1670.056, 1654.494, 1571.414, 1526.666, 1418.712, 1231.26, 747.658, 383.871
103.570, 293.001, 253.293, 191.788, 151.027, 145.538, 169.415, 175.115, 223.789, 205.333, 135.998, 121.699, 102.73, 83.82, 75.48, 1637.567, 1760.44, 1771.007, 1780.491, 1782.397, 1771.189, 1738.655, 1744.649, 1729.147, 1646.11, 1596.443, 1464.53, 1298.214, 774.902, 410.329
105.662, 316.572, 281.835, 217.364, 184.645, 176.072, 179.858, 204.552, 235.963, 228.571, 166.46, 139.315, 112.401, 99.578, 102.2, 1721.159, 1846.65, 1878.419, 1856.99, 1839.936, 1840.762, 1798.249, 1803.243, 1826.8, 1698.807, 1645.221, 1543.347, 1350.168, 808.146, 437.787
107.753, 290.144, 266.376, 200.94, 157.262, 149.605, 175.301, 171.988, 228.137, 219.809, 152.921, 125.93, 94.073, 80.336, 72.92, 1733.751, 1884.859, 1888.832, 1886.49, 1864.475, 1846.335, 1802.842, 1845.836, 1831.454, 1734.503, 1641.999, 1573.164, 1347.122, 798.39, 418.245
109.844, 314.715, 273.918, 213.516, 182.88, 176.139, 200.744, 201.425, 250.312, 245.048, 160.383, 136.546, 114.744, 106.093, 108.639, 1792.343, 1894.068, 1918.244, 1919.989, 1888.014, 1902.909, 1864.436, 1859.43, 1862.107, 1771.2, 1698.776, 1608.982, 1374.076, 840.634, 436.703
111.935, 289.287, 254.46, 201.092, 179.497, 168.673, 197.186, 191.862, 242.486, 244.286, 165.844, 135.162, 120.416, 102.851, 89.359, 1812.935, 1922.277, 1931.656, 1903.489, 1898.553, 1876.482, 1857.03, 1864.023, 1845.76, 1753.897, 1688.554, 1603.799, 1375.029, 808.878, 435.161
114.025, 317.858, 286.002, 236.667, 192.115, 204.206, 224.629, 228.299, 271.66, 267.524, 190.306, 145.778, 136.087, 118.609, 111.079, 1850.527, 1920.487, 1956.068, 1921.989, 1911.092, 1924.056, 1881.623, 1885.617, 1871.414, 1743.593, 1720.332, 1619.616, 1402.983, 852.121, 471.619
116.114, 329.43, 265.543, 227.243, 181.732, 199.74, 226.072, 210.735, 281.835, 262.762, 176.767, 147.393, 139.759, 112.367, 118.799, 1845.118, 1931.696, 1939.48, 1931.488, 1903.631, 1908.629, 1857.217, 1857.21, 1851.067, 1754.29, 1716.11, 1584.434, 1387.937, 825.365, 452.077
118.203, 319.001, 269.085, 221.819, 197.35, 202.274, 246.515, 224.172, 280.009, 272.0, 194.228, 151.009, 137.43, 113.125, 114.519, 1835.71, 1916.905, 1917.893, 1893.988, 1892.17, 1889.203, 1866.811, 1885.804, 1850.721, 1740.986, 1697.887, 1588.251, 1383.891, 817.609, 458.535
120.291, 317.573, 273.627, 221.395, 171.967, 191.807, 222.958, 209.609, 275.183, 268.238, 188.69, 165.625, 139.102, 120.882, 116.239, 1829.302, 1891.114, 1899.305, 1857.487, 1867.709, 1870.776, 1797.404, 1813.397, 1819.374, 1703.683, 1662.665, 1561.069, 1348.845, 801.853, 433.993
122.379, 315.144, 258.169, 216.971, 180.585, 200.341, 226.401, 229.046, 280.357, 275.476, 196.151, 155.241, 140.773, 103.64, 118.959, 1797.894, 1868.324, 1861.717, 1850.987, 1822.248, 1849.349, 1800.998, 1790.99, 1779.027, 1683.379, 1652.443, 1555.886, 1312.798, 793.097, 428.451
124.466, 319.716, 267.71, 234.546, 193.202, 198.874, 234.844, 230.483, 300.532, 281.714, 193.613, 170.856, 147.445, 130.398, 130.679, 1794.486, 1826.533, 1833.129, 1819.486, 1812.787, 1828.923, 1759.592, 1763.584, 1756.681, 1653.076, 1584.22, 1517.703, 1303.752, 794.341, 448.909
126.553, 287.287, 248.252, 209.122, 170.82, 169.408, 202.287, 206.919, 272.706, 275.952, 170.074, 129.472, 124.116, 112.156, 108.399, 1743.078, 1750.742, 1764.541, 1769.986, 1760.326, 1739.496, 1698.185, 1701.177, 1711.334, 1591.772, 1543.998, 1464.521, 1253.706, 739.585, 400.367
128.639, 304.859, 254.794, 226.698, 196.437, 188.942, 235.729, 219.356, 286.88, 280.19, 188.535, 153.088, 134.788, 118.913, 115.119, 1726.67, 1743.951, 1734.954, 1718.485, 1710.865, 1699.07, 1661.779, 1672.771, 1686.987, 1597.469, 1533.776, 1449.338, 1244.66, 741.829, 432.825
130.725, 287.43, 248.336, 221.274, 170.055, 188.475, 201.172, 215.793, 279.055, 280.428, 184.997, 162.704, 140.459, 112.671, 117.839, 1700.261, 1707.161, 1710.366, 1710.985, 1690.404, 1690.643, 1612.373, 1653.364, 1640.641, 1539.165, 1491.553, 1394.155, 1208.613, 756.072, 409.283
132.810, 271.002, 233.877, 193.85, 168.672, 162.009, 203.615, 194.23, 277.229, 264.667, 177.458, 134.319, 108.131, 102.429, 99.559, 1656.853, 1669.37, 1679.778, 1650.484, 1627.943, 1655.217, 1593.967, 1593.958, 1599.294, 1490.862, 1458.331, 1356.973, 1169.567, 687.316, 384.741
134.895, 288.573, 257.419, 209.425, 184.29, 191.543, 210.058, 216.666, 279.403, 276.905, 188.92, 153.935, 133.802, 123.187, 118.279, 1681.445, 1656.579, 1676.19, 1650.984, 1621.482, 1630.79, 1573.56, 1591.551, 1598.947, 1486.559, 1434.109, 1356.79, 1169.521, 706.56, 393.199
136.979, 283.145, 256.961, 213.001, 190.907, 197.076, 230.501, 196.103, 285.578, 281.143, 191.381, 154.551, 152.474, 122.945, 113.999, 1646.037, 1667.788, 1640.602, 1602.483, 1596.021, 1611.363, 1543.154, 1571.145, 1564.601, 1446.255, 1400.887, 1342.607, 1158.475, 700.804, 400.657
139.062, 294.716, 272.503, 212.577, 195.525, 205.61, 211.944, 212.54, 280.752, 280.381, 190.843, 160.166, 142.145, 131.702, 123.719, 1612.629, 1610.998, 1613.015, 1569.983, 1571.56, 1584.937, 1531.748, 1526.738, 1509.254, 1430.952, 1379.664, 1317.425, 1120.429, 685.048, 383.115
141.145, 299.288, 264.044, 200.153, 183.142, 189.144, 216.387, 203.977, 271.926, 279.619, 201.304, 161.782, 136.817, 125.46, 115.439, 1614.221, 1578.207, 1583.427, 1554.482, 1549.099, 1558.51, 1518.341, 1471.332, 1483.907, 1413.648, 1396.442, 1322.242, 1121.382, 693.292, 399.573
143.227, 278.859, 240.586, 205.728, 176.76, 193.677, 193.83, 204.413, 273.1, 257.857, 182.765, 134.398, 110.488, 110.218, 111.159, 1562.812, 1547.416, 1535.839, 1525.982, 1500.638, 1503.084, 1459.935, 1464.925, 1445.561, 1382.345, 1325.22, 1252.059, 1084.336, 655.536, 370.031
145.309, 282.431, 260.128, 218.304, 184.377, 192.211, 207.273, 210.85, 280.275, 272.095, 185.227, 149.014, 134.16, 125.976, 126.879, 1576.404, 1534.625, 1514.251, 1508.481, 1500.177, 1504.657, 1476.529, 1469.518, 1446.214, 1380.041, 1328.997, 1238.877, 1081.29, 669.78, 375.489
147.391, 265.002, 250.669, 189.88, 165.995, 175.744, 198.715, 195.287, 272.449, 264.333, 180.688, 137.629, 114.831, 108.733, 118.599, 1541.996, 1500.835, 1481.663, 1452.981, 1463.716, 1470.23, 1398.122, 1406.112, 1412.868, 1344.738, 1280.775, 1211.694, 1050.244, 630.023, 354.947
149.471, 263.573, 225.211, 187.456, 171.612, 182.278, 190.158, 187.724, 257.623, 244.571, 174.15, 142.245, 120.503, 104.491, 111.319, 1523.588, 1472.044, 1454.076, 1445.48, 1404.255, 1440.804, 1395.716, 1387.705, 1370.521, 1293.434, 1250.553, 1189.512, 1013.197, 619.267, 350.405
151.552, 251.145, 229.753, 186.032, 159.23, 164.812, 183.601, 188.161, 271.798, 254.809, 182.611, 131.861, 106.174, 113.249, 107.039, 1480.18, 1444.253, 1405.488, 1403.98, 1413.794, 1407.377, 1353.31, 1363.299, 1372.174, 1263.131, 1229.331, 1164.329, 979.151, 614.511, 348.863
153.631, 237.716, 211.295, 170.607, 162.847, 166.345, 175.044, 178.597, 255.972, 249.047, 161.073, 135.477, 108.846, 111.007, 92.759, 1453.772, 1408.462, 1396.9, 1382.479, 1367.333, 1379.951, 1317.903, 1318.892, 1303.828, 1243.828, 1197.108, 1126.146, 975.105, 593.755, 336.322
155.711, 250.288, 219.836, 178.183, 151.465, 159.879, 181.487, 194.034, 266.146, 243.286, 161.534, 130.092, 101.517, 100.765, 106.479, 1454.363, 1389.672, 1370.312, 1350.979, 1362.872, 1343.524, 1299.497, 1335.486, 1309.481, 1242.524, 1182.886, 1129.964, 974.059, 594.999, 322.78
157.789, 251.859, 236.378, 186.759, 168.082, 185.413, 195.93, 190.471, 278.321, 261.524, 174.995, 147.708, 123.189, 119.522, 117.199, 1436.955, 1371.881, 1390.724, 1359.478, 1339.411, 1343.098, 1296.091, 1309.079, 1284.134, 1227.221, 1194.664, 1104.781, 966.013, 581.243, 341.238
159.867, 267.431, 229.92, 179.335, 161.7, 173.946, 199.373, 191.908, 279.495, 236.762, 170.457, 143.324, 107.86, 109.28, 100.918, 1421.547, 1376.09, 1386.137, 1337.978, 1332.95, 1323.671, 1284.685, 1291.673, 1287.788, 1225.917, 1158.441, 1112.598, 974.966, 594.487, 337.696
161.945, 238.002, 208.462, 159.911, 145.317, 161.48, 180.816, 176.344, 271.669, 243.0, 168.918, 133.94, 99.532, 97.038, 101.638, 1400.139, 1318.299, 1327.549, 1318.477, 1306.489, 1293.244, 1265.278, 1253.266, 1227.441, 1195.614, 1138.219, 1089.416, 937.92, 566.731, 308.154
164.022, 241.574, 210.003, 153.486, 139.935, 159.013, 165.259, 174.781, 247.843, 231.238, 160.38, 116.555, 80.203, 91.796, 96.358, 1358.731, 1299.509, 1301.961, 1304.977, 1278.028, 1266.818, 1253.872, 1225.859, 1248.094, 1186.31, 1106.997, 1051.233, 920.874, 571.975, 299.612
166.098, 249.145, 217.545, 177.062, 157.552, 173.547, 180.701, 173.218, 264.018, 259.476, 166.841, 120.171, 112.875, 112.553, 100.078, 1381.323, 1321.718, 1311.373, 1296.477, 1278.567, 1291.391, 1228.466, 1255.453, 1227.748, 1171.007, 1129.774, 1073.05, 927.828, 571.218, 327.07
168.174, 244.717, 223.087, 167.638, 153.17, 158.081, 173.144, 180.655, 242.192, 236.714, 173.302, 131.787, 95.546, 107.311, 90.798, 1359.915, 1287.927, 1286.785, 1266.976, 1269.106, 1267.965, 1229.059, 1232.046, 1221.401, 1165.703, 1104.552, 1055.868, 912.781, 555.462, 313.528
170.250, 216.288, 202.629, 158.214, 137.787, 149.614, 155.587, 175.091, 251.366, 234.952, 167.764, 125.403, 110.218, 87.069, 105.518, 1337.506, 1281.136, 1296.197, 1259.476, 1242.645, 1223.538, 1197.653, 1217.64, 1210.054, 1151.4, 1066.33, 1024.685, 895.735, 535.706, 311.986
172.324, 228.86, 217.17, 166.79, 147.405, 153.148, 157.03, 183.528, 250.541, 232.19, 156.225, 120.018, 103.889, 93.827, 97.238, 1318.098, 1270.346, 1259.61, 1231.975, 1242.184, 1229.112, 1182.247, 1195.233, 1204.708, 1128.096, 1086.108, 1010.502, 871.689, 540.95, 286.444
174.399, 222.431, 212.712, 175.365, 142.022, 160.682, 172.473, 185.965, 242.715, 231.428, 158.687, 136.634, 94.561, 90.585, 96.958, 1324.69, 1252.555, 1255.022, 1218.475, 1233.724, 1211.685, 1178.84, 1191.827, 1192.361, 1098.793, 1066.885, 1014.32, 879.643, 542.194, 303.902
176.472, 224.003, 193.254, 140.941, 127.64, 148.215, 161.916, 179.402, 245.889, 230.666, 154.148, 124.25, 95.232, 89.342, 102.678, 1302.282, 1232.764, 1239.434, 1206.974, 1179.263, 1187.258, 1169.434, 1150.42, 1148.015, 1093.49, 1049.663, 989.137, 859.597, 533.438, 298.36
178.546, 204.574, 208.796, 154.517, 144.257, 139.749, 155.359, 174.839, 242.064, 236.904, 150.61, 127.865, 90.904, 87.1, 72.398, 1275.874, 1194.973, 1205.846, 1192.474, 1210.802, 1168.832, 1149.028, 1163.014, 1151.668, 1072.186, 1049.441, 982.954, 840.55, 518.682, 292.818
180.618, 188.146, 180.337, 141.093, 136.875, 133.283, 142.802, 162.275, 254.238, 225.143, 143.071, 112.481, 98.575, 93.858, 97.118, 1276.466, 1197.183, 1197.258, 1164.973, 1183.341, 1169.405, 1134.621, 1126.607, 1123.321, 1056.883, 1009.218, 950.772, 819.504, 488.926, 285.276
182.690, 189.717, 192.879, 143.669, 120.492, 126.816, 159.245, 171.712, 233.412, 231.381, 134.532, 108.097, 93.247, 82.616, 77.838, 1263.057, 1190.392, 1170.671, 1153.473, 1165.88, 1151.979, 1117.215, 1127.201, 1117.975, 1060.579, 991.996, 942.589, 813.458, 497.169, 267.734
184.762, 214.289, 186.421, 169.244, 140.11, 166.35, 166.687, 187.149, 279.586, 241.619, 156.994, 132.713, 113.918, 95.374, 102.558, 1250.649, 1161.601, 1169.083, 1141.972, 1163.419, 1152.552, 1111.809, 1135.794, 1100.628, 1029.276, 1014.774, 947.407, 850.412, 500.413, 309.192
186.833, 204.86, 197.962, 167.82, 141.727, 142.883, 163.13, 174.586, 258.761, 228.857, 163.455, 127.328, 94.59, 102.131, 88.278, 1247.241, 1176.81, 1134.495, 1145.472, 1150.958, 1126.125, 1101.402, 1105.387, 1094.281, 1035.972, 985.552, 934.224, 806.366, 500.657, 279.65
188.904, 206.431, 191.504, 150.396, 130.345, 145.417, 156.573, 180.022, 249.935, 233.095, 144.917, 134.944, 106.261, 85.889, 98.998, 1243.833, 1151.02, 1147.907, 1127.971, 1133.497, 1111.699, 1092.996, 1091.981, 1070.935, 1022.669, 966.329, 927.041, 815.319, 489.901, 282.108
190.974, 201.003, 198.046, 169.972, 136.962, 152.951, 170.016, 176.459, 249.109, 236.333, 156.378, 124.56, 101.933, 90.647, 87.718, 1248.425, 1148.229, 1150.319, 1113.471, 1104.036, 1107.272, 1095.59, 1084.574, 1087.588, 1019.365, 946.107, 908.859, 779.273, 484.145, 283.566
193.043, 208.574, 185.588, 154.547, 139.58, 148.484, 171.459, 178.896, 257.284, 222.571, 151.839, 128.176, 98.604, 95.405, 99.438, 1218.017, 1156.438, 1145.732, 1107.97, 1100.575, 1097.846, 1057.184, 1077.168, 1074.241, 1014.062, 956.885, 922.676, 787.227, 480.389, 279.024
195.112, 202.146, 189.129, 168.123, 139.197, 155.018, 158.902, 171.333, 248.458, 250.809, 159.301, 123.791, 101.276, 91.162, 88.158, 1228.608, 1109.647, 1122.144, 1093.47, 1094.114, 1073.419, 1059.777, 1047.761, 1051.895, 1006.759, 941.662, 900.493, 767.181, 471.633, 263.482
197.180, 194.717, 189.671, 147.699, 136.815, 137.552, 160.345, 175.77, 241.632, 225.047, 150.762, 119.407, 89.947, 88.92, 96.878, 1179.2, 1110.857, 1095.556, 1066.969, 1086.653, 1045.993, 1035.371, 1032.355, 1020.548, 963.455, 915.44, 890.311, 760.134, 466.877, 273.94
199.248, 172.289, 181.213, 149.275, 143.432, 137.085, 150.788, 175.206, 223.807, 218.285, 154.224, 124.023, 105.619, 76.678, 76.598, 1157.792, 1092.066, 1062.968, 1062.469, 1066.192, 1012.566, 994.965, 1032.948, 1000.202, 974.152, 896.218, 872.128, 721.088, 449.12, 259.398
201.315, 200.86, 196.755, 164.851, 148.05, 146.619, 170.231, 172.643, 248.981, 229.523, 158.685, 125.639, 101.29, 96.436, 86.318, 1161.384, 1067.275, 1055.38, 1031.968, 1035.731, 998.139, 1002.558, 984.542, 975.855, 947.848, 892.995, 854.945, 756.042, 463.364, 256.856
203.382, 189.432, 167.296, 148.426, 142.667, 131.152, 165.673, 183.08, 221.155, 219.762, 155.147, 112.254, 90.962, 80.194, 80.038, 1150.976, 1053.484, 1034.793, 1014.468, 982.27, 994.713, 969.152, 948.135, 944.508, 902.545, 867.773, 808.763, 704.996, 433.608, 256.314
205.448, 170.003, 175.838, 137.002, 127.285, 141.686, 169.116, 154.517, 241.329, 208.0, 132.608, 106.87, 94.633, 73.951, 77.758, 1134.568, 1021.694, 996.205, 987.967, 979.809, 958.286, 962.746, 950.729, 928.162, 879.241, 844.551, 809.58, 702.95, 425.852, 226.772
207.514, 184.575, 166.38, 155.578, 151.902, 139.22, 167.559, 173.953, 229.504, 224.238, 144.069, 110.486, 89.305, 89.709, 85.477, 1099.159, 1008.903, 994.617, 987.467, 972.348, 947.86, 946.339, 940.322, 926.815, 884.938, 836.329, 814.397, 679.903, 422.096, 237.231
209.579, 178.146, 156.922, 140.154, 134.52, 134.753, 153.002, 164.39, 228.678, 206.476, 131.531, 102.101, 98.976, 72.467, 73.197, 1111.751, 992.112, 970.029, 945.966, 946.887, 917.433, 904.933, 918.915, 896.468, 874.634, 835.106, 776.215, 681.857, 409.34, 250.689
211.644, 161.718, 156.463, 122.73, 117.137, 112.287, 148.445, 162.827, 211.852, 205.714, 134.992, 84.717, 90.648, 62.225, 67.917, 1076.343, 962.321, 939.441, 940.466, 915.426, 893.006, 891.527, 888.509, 887.122, 828.331, 788.884, 763.032, 632.811, 396.584, 214.147
213.708, 162.289, 150.005, 129.305, 121.755, 119.821, 159.888, 165.264, 223.027, 199.952, 131.454, 107.333, 87.319, 81.982, 68.637, 1060.935, 943.531, 936.854, 915.966, 919.965, 907.58, 899.12, 868.102, 863.775, 832.028, 786.662, 734.849, 650.765, 391.828, 230.605
215.771, 160.861, 153.547, 132.881, 125.372, 144.354, 167.331, 163.7, 226.201, 214.19, 138.915, 113.949, 107.991, 85.74, 95.357, 1051.527, 954.74, 902.266, 914.465, 904.504, 893.153, 887.714, 874.696, 875.428, 842.724, 802.439, 756.667, 640.718, 396.071, 241.063
217.834, 148.432, 149.089, 111.457, 128.99, 116.888, 150.774, 145.137, 219.375, 204.428, 125.377, 99.564, 85.662, 70.498, 61.077, 1066.119, 919.949, 898.678, 892.965, 885.043, 873.727, 873.308, 874.289, 831.082, 796.421, 768.217, 728.484, 619.672, 378.315, 216.521
219.897, 164.004, 170.63, 142.033, 126.607, 130.422, 181.217, 185.574, 245.55, 211.666, 156.838, 109.18, 114.334, 88.256, 80.797, 1074.711, 937.158, 925.09, 878.464, 889.582, 874.3, 868.902, 850.883, 844.735, 814.117, 774.995, 736.302, 625.626, 401.559, 231.979
221.959, 160.575, 179.172, 135.609, 129.225, 121.955, 173.659, 144.011, 219.724, 213.904, 142.299, 120.796, 85.005, 86.014, 78.517, 1058.302, 909.368, 882.502, 886.964, 874.121, 844.874, 838.495, 829.476, 836.388, 802.814, 753.772, 709.119, 621.58, 372.803, 212.437
224.020, 171.147, 172.714, 153.184, 150.842, 139.489, 182.102, 186.448, 239.898, 212.142, 152.761, 119.412, 103.677, 106.771, 89.237, 1056.894, 921.577, 908.915, 900.463, 890.66, 875.447, 845.089, 865.07, 823.042, 786.51, 753.55, 730.936, 618.534, 388.047, 240.895
226.081, 159.718, 158.255, 131.76, 131.459, 128.022, 171.545, 173.884, 222.072, 224.381, 132.222, 104.027, 100.348, 82.529, 70.957, 1027.486, 884.786, 872.327, 842.963, 827.199, 818.02, 820.683, 802.663, 794.695, 775.207, 740.328, 687.754, 581.487, 373.291, 207.353
228.141, 169.29, 161.797, 127.336, 132.077, 131.556, 184.988, 179.321, 245.247, 218.619, 156.684, 118.643, 113.02, 93.287, 87.677, 1032.078, 890.995, 859.739, 852.462, 851.738, 843.594, 830.276, 814.257, 798.349, 754.903, 730.106, 691.571, 602.441, 378.535, 229.811
230.201, 163.861, 167.339, 140.912, 135.694, 131.09, 188.431, 184.758, 230.421, 213.857, 155.145, 108.259, 121.691, 88.045, 88.397, 1003.67, 883.205, 843.151, 839.962, 830.277, 819.167, 784.87, 788.85, 773.002, 746.6, 725.883, 663.388, 582.395, 368.779, 228.269
232.260, 165.432, 160.881, 129.488, 138.312, 135.623, 179.874, 168.195, 235.595, 225.095, 150.606, 120.875, 115.363, 91.802, 78.117, 1003.262, 847.414, 840.563, 830.461, 802.816, 793.741, 787.464, 777.443, 764.655, 722.296, 709.661, 662.206, 579.349, 364.022, 222.727
234.319, 148.004, 154.422, 127.063, 118.929, 121.157, 158.317, 170.631, 207.77, 207.333, 128.068, 94.49, 104.034, 79.56, 70.837, 973.853, 846.623, 798.975, 808.961, 793.355, 780.314, 765.057, 762.037, 751.309, 698.993, 693.439, 639.023, 535.302, 331.266, 208.185
236.377, 159.575, 168.964, 129.639, 137.547, 126.691, 180.76, 164.068, 221.944, 221.571, 152.529, 110.106, 103.706, 92.318, 81.557, 985.445, 852.832, 818.388, 783.46, 791.894, 782.888, 770.651, 768.63, 744.962, 708.69, 699.216, 635.84, 539.256, 351.51, 220.643
238.434, 160.147, 174.506, 137.215, 147.164, 135.224, 173.202, 186.505, 228.118, 213.809, 153.991, 111.722, 112.377, 88.076, 94.277, 973.037, 819.041, 809.8, 787.96, 774.433, 778.461, 772.245, 742.224, 734.615, 704.386, 673.994, 644.658, 551.21, 345.754, 219.101
240.491, 156.718, 156.048, 108.791, 125.782, 127.758, 180.645, 166.942, 218.293, 195.047, 144.452, 108.338, 107.049, 95.834, 73.997, 955.629, 827.251, 804.212, 773.459, 742.972, 748.034, 736.838, 711.817, 707.269, 687.083, 655.772, 620.475, 534.164, 321.998, 217.559
242.548, 149.29, 135.589, 120.366, 129.399, 127.292, 162.088, 171.378, 234.467, 217.285, 147.914, 107.953, 95.72, 91.591, 93.717, 945.221, 814.46, 785.624, 751.959, 750.511, 732.608, 733.432, 714.411, 712.922, 670.779, 645.55, 603.292, 517.118, 328.242, 206.017
244.604, 137.861, 148.131, 117.942, 117.017, 124.825, 164.531, 168.815, 213.641, 208.523, 135.375, 102.569, 105.392, 83.349, 78.437, 945.813, 802.669, 761.036, 746.458, 716.05, 719.181, 710.026, 696.004, 678.575, 643.476, 635.327, 603.11, 513.071, 320.486, 187.475
246.659, 162.433, 159.673, 127.518, 137.634, 150.359, 175.974, 177.252, 234.815, 226.761, 163.836, 126.185, 110.063, 92.107, 112.157, 934.404, 806.878, 769.449, 746.958, 735.589, 742.755, 717.62, 687.598, 680.229, 658.172, 650.105, 609.927, 537.025, 327.73, 216.933
248.714, 161.004, 156.215, 122.094, 136.252, 139.892, 176.417, 194.689, 238.99, 221.0, 155.298, 116.8, 129.735, 101.865, 89.877, 952.996, 799.088, 762.861, 726.457, 731.128, 725.328, 691.213, 680.191, 694.882, 647.869, 640.883, 598.744, 505.979, 324.974, 197.391
250.768, 135.576, 140.756, 116.67, 133.869, 129.426, 170.86, 156.126, 235.164, 228.238, 140.759, 95.416, 102.406, 77.623, 89.597, 907.588, 747.297, 724.273, 708.957, 694.667, 693.901, 682.807, 680.784, 643.535, 627.565, 604.66, 555.562, 497.933, 295.217, 196.849
252.822, 150.147, 149.298, 108.245, 117.487, 124.96, 172.303, 184.562, 236.338, 222.476, 144.221, 99.032, 102.078, 91.38, 89.317, 920.18, 748.506, 722.685, 694.456, 688.206, 685.475, 671.401, 639.378, 656.189, 622.262, 616.438, 559.379, 494.887, 311.461, 189.307
254.875, 148.719, 134.84, 123.821, 131.104, 122.493, 151.746, 161.999, 230.513, 227.714, 134.682, 108.648, 111.749, 87.138, 89.037, 894.772, 724.715, 707.097, 679.956, 679.745, 674.048, 644.994, 643.971, 618.842, 595.959, 602.216, 518.197, 475.84, 293.705, 198.765
256.928, 144.29, 148.382, 118.397, 126.722, 132.027, 154.188, 167.436, 211.687, 222.952, 142.143, 102.263, 112.421, 91.896, 76.756, 883.364, 742.925, 699.51, 682.455, 647.284, 646.622, 628.588, 637.565, 622.496, 588.655, 591.993, 540.014, 468.794, 285.949, 191.223
258.980, 152.862, 123.923, 126.973, 121.339, 126.561, 163.631, 167.873, 219.861, 235.19, 146.605, 110.879, 113.092, 92.654, 88.476, 891.956, 702.134, 704.922, 669.955, 649.823, 636.195, 627.182, 621.158, 616.149, 582.352, 568.771, 523.831, 468.748, 277.193, 185.681
261.032, 149.433, 142.465, 115.549, 121.957, 133.094, 166.074, 159.309, 227.036, 212.428, 139.066, 117.495, 106.764, 99.411, 90.196, 861.547, 690.343, 690.334, 650.455, 631.362, 654.769, 617.775, 617.752, 594.802, 576.048, 551.549, 522.649, 447.702, 276.437, 167.139
263.083, 156.005, 142.007, 129.124, 127.574, 140.628, 164.517, 170.746, 243.21, 219.666, 146.528, 131.111, 118.435, 106.169, 94.916, 890.139, 717.552, 687.746, 666.954, 644.901, 635.342, 605.369, 615.345, 596.456, 568.745, 578.327, 521.466, 448.655, 291.681, 199.598
265.134, 136.576, 130.548, 130.7, 115.192, 130.161, 167.96, 169.183, 213.384, 224.904, 140.989, 102.726, 110.107, 97.927, 84.636, 875.731, 713.762, 668.158, 634.454, 621.44, 616.915, 606.963, 605.939, 584.109, 559.441, 546.104, 505.283, 447.609, 272.925, 166.056
267.184, 161.148, 144.09, 130.276, 115.809, 145.695, 164.403, 170.62, 229.558, 228.142, 146.451, 118.342, 114.778, 114.685, 94.356, 864.323, 684.971, 669.571, 644.953, 622.979, 623.489, 604.556, 581.532, 575.762, 542.138, 538.882, 493.101, 448.563, 293.168, 188.514
269.233, 160.719, 137.632, 141.852, 142.427, 153.229, 184.846, 171.057, 236.733, 225.38, 162.912, 121.958, 123.45, 113.443, 112.076, 895.915, 691.18, 652.983, 621.453, 618.518, 613.062, 593.15, 600.126, 570.416, 544.834, 550.66, 493.918, 433.517, 283.412, 195.972
271.282, 169.291, 138.174, 144.428, 130.044, 145.762, 170.289, 174.493, 233.907, 226.619, 140.373, 107.574, 109.121, 95.2, 102.796, 864.507, 699.389, 638.395, 622.952, 616.057, 613.636, 573.744, 575.719, 579.069, 546.531, 542.437, 498.735, 440.471, 273.656, 177.43
273.330, 143.862, 132.715, 141.003, 121.662, 144.296, 165.732, 148.93, 236.081, 228.857, 153.835, 115.189, 110.793, 97.958, 99.516, 856.098, 654.599, 635.807, 610.452, 604.596, 590.209, 570.337, 588.312, 548.722, 535.227, 519.215, 476.553, 414.424, 277.9, 187.888
275.378, 153.433, 137.257, 152.579, 141.279, 148.83, 166.174, 179.367, 223.256, 235.095, 157.296, 115.805, 104.464, 107.716, 113.236, 854.69, 672.808, 638.219, 611.951, 611.135, 582.782, 572.931, 573.906, 539.376, 538.924, 501.993, 476.37, 424.378, 283.144, 197.346
277.426, 147.005, 146.799, 148.155, 120.897, 147.363, 160.617, 166.804, 228.43, 224.333, 149.758, 122.421, 117.136, 104.474, 112.956, 855.282, 658.017, 629.632, 587.451, 589.674, 564.356, 558.525, 565.499, 535.029, 511.621, 512.771, 462.187, 404.332, 262.388, 178.804
279.472, 147.576, 156.341, 143.731, 131.514, 137.897, 160.06, 173.24, 243.604, 213.571, 160.219, 122.037, 109.807, 108.231, 100.676, 845.874, 651.226, 617.044, 590.95, 576.213, 579.929, 555.119, 552.093, 539.682, 501.317, 473.548, 485.005, 416.286, 259.632, 191.262
281.519, 155.148, 147.882, 139.307, 118.132, 140.431, 152.503, 161.677, 237.779, 216.809, 145.68, 128.652, 103.479, 99.989, 105.396, 825.466, 648.436, 608.456, 587.45, 577.752, 567.503, 551.712, 548.686, 539.336, 485.014, 473.326, 454.822, 395.239, 259.876, 186.72
283.564, 143.719, 159.424, 143.882, 121.749, 139.964, 154.946, 172.114, 235.953, 210.047, 148.142, 117.268, 106.15, 102.747, 86.116, 827.058, 631.645, 586.868, 561.949, 559.291, 539.076, 524.306, 526.28, 508.989, 494.71, 468.104, 459.64, 389.193, 262.119, 179.178
285.609, 131.291, 134.966, 134.458, 112.367, 133.498, 158.389, 160.551, 232.127, 206.285, 140.603, 112.884, 92.822, 89.505, 85.836, 825.649, 632.854, 586.28, 541.449, 551.83, 522.65, 518.9, 510.873, 496.643, 467.407, 449.881, 443.457, 383.147, 229.363, 176.636
287.654, 154.862, 151.508, 146.034, 110.984, 136.031, 161.832, 169.987, 237.301, 210.523, 149.065, 119.499, 115.493, 109.263, 93.556, 852.241, 623.063, 578.692, 557.948, 553.369, 545.223, 525.493, 534.467, 518.296, 475.103, 463.659, 449.274, 385.101, 259.607, 177.094
289.698, 142.434, 136.049, 130.61, 110.602, 130.565, 154.275, 150.424, 235.476, 199.761, 129.526, 120.115, 98.165, 86.02, 79.276, 824.833, 625.273, 542.105, 546.448, 526.908, 532.796, 513.087, 504.06, 477.949, 459.8, 449.437, 421.092, 367.055, 239.851, 166.552
291.742, 151.005, 137.591, 126.185, 114.219, 131.099, 157.718, 162.861, 219.65, 196.999, 141.988, 107.731, 89.836, 98.778, 78.996, 841.425, 616.482, 554.517, 550.947, 532.447, 519.37, 493.681, 517.654, 503.603, 468.496, 457.214, 444.909, 381.008, 251.095, 164.01
293.785, 140.577, 152.133, 129.761, 110.837, 137.632, 158.16, 157.298, 226.824, 209.238, 141.449, 123.347, 102.508, 102.536, 94.716, 847.017, 635.691, 546.929, 534.447, 533.986, 517.943, 497.274, 500.247, 524.256, 465.193, 444.992, 435.726, 370.962, 259.339, 173.468
295.827, 140.148, 149.675, 118.337, 110.454, 129.166, 149.603, 159.735, 234.999, 193.476, 137.91, 110.962, 98.179, 95.294, 71.436, 828.609, 602.9, 534.341, 546.946, 521.525, 525.517, 494.868, 497.84, 493.909, 460.89, 443.77, 432.544, 363.916, 234.583, 152.926
297.869, 132.72, 144.216, 107.913, 99.072, 129.7, 133.046, 157.171, 222.173, 201.714, 131.372, 101.578, 85.851, 90.051, 76.156, 819.2, 595.11, 528.753, 509.446, 506.064, 500.09, 493.462, 472.434, 474.563, 436.586, 426.548, 393.361, 357.87, 230.827, 151.384
299.910, 120.291, 126.758, 97.489, 77.689, 103.233, 129.489, 153.608, 216.347, 193.952, 111.833, 97.194, 76.522, 81.809, 58.876, 805.792, 597.319, 509.166, 518.945, 495.603, 488.664, 474.055, 468.027, 472.216, 430.283, 408.325, 406.178, 335.823, 224.07, 156.842
301.951, 130.863, 138.3, 99.064, 91.307, 107.767, 130.932, 153.045, 216.522, 192.19, 115.295, 106.81, 73.194, 79.567, 72.596, 791.384, 592.528, 526.578, 499.445, 500.142, 491.237, 471.649, 471.621, 448.869, 421.979, 385.103, 387.996, 347.777, 223.314, 139.3
303.992, 118.434, 125.841, 110.64, 89.924, 124.3, 150.375, 146.482, 213.696, 195.428, 125.756, 112.425, 85.865, 89.325, 80.315, 811.976, 575.737, 520.99, 504.944, 495.681, 472.81, 463.243, 464.214, 454.523, 417.676, 404.881, 393.813, 342.731, 223.558, 151.758
306.031, 123.006, 126.383, 85.216, 85.542, 105.834, 136.818, 135.918, 212.87, 192.666, 106.218, 116.041, 81.537, 75.083, 74.035, 816.568, 565.947, 512.402, 488.444, 472.22, 459.384, 444.837, 449.808, 449.176, 392.372, 388.658, 374.63, 331.685, 228.802, 139.216
308.071, 110.577, 116.925, 83.792, 84.159, 100.368, 132.261, 146.355, 207.044, 177.904, 91.679, 92.657, 67.208, 63.84, 58.755, 799.16, 561.156, 516.814, 486.943, 478.759, 455.957, 444.43, 434.401, 418.83, 385.069, 364.436, 370.448, 297.639, 214.046, 134.674
310.109, 121.149, 114.467, 96.368, 98.777, 98.901, 138.704, 141.792, 218.219, 175.142, 103.14, 98.273, 73.88, 82.598, 67.475, 802.752, 565.365, 514.227, 486.443, 463.298, 470.531, 434.024, 454.995, 414.483, 402.765, 405.214, 379.265, 315.592, 218.29, 140.132
312.147, 115.72, 101.008, 82.943, 75.394, 105.435, 128.146, 117.229, 198.393, 176.38, 96.602, 87.888, 64.551, 71.356, 64.195, 794.343, 559.574, 496.639, 481.943, 454.837, 446.104, 439.618, 424.588, 420.136, 380.462, 371.992, 354.082, 329.546, 219.534, 145.59
314.185, 114.292, 108.55, 106.519, 105.012, 108.969, 132.589, 157.666, 207.567, 182.618, 101.063, 99.504, 75.223, 67.114, 70.915, 806.935, 542.784, 505.051, 469.442, 469.376, 468.677, 422.211, 444.181, 424.79, 397.159, 394.769, 364.9, 327.5, 218.778, 128.048
316.222, 108.863, 101.092, 81.095, 76.629, 103.502, 131.032, 132.102, 207.742, 190.857, 94.525, 99.12, 74.894, 57.872, 66.635, 788.527, 546.993, 484.463, 470.942, 448.915, 447.251, 432.805, 429.775, 402.443, 380.855, 375.547, 354.717, 314.454, 206.021, 120.507
318.258, 113.434, 117.634, 99.671, 109.247, 99.036, 133.475, 165.539, 206.916, 198.095, 110.986, 104.735, 78.566, 79.629, 71.355, 797.119, 561.202, 497.875, 461.441, 457.454, 448.824, 426.399, 431.368, 408.096, 397.552, 381.325, 368.535, 313.408, 209.265, 136.965
320.294, 94.006, 99.175, 73.247, 77.864, 100.57, 106.918, 130.976, 191.09, 170.333, 93.447, 90.351, 63.237, 70.387, 56.075, 779.711, 522.411, 480.288, 444.941, 429.993, 433.398, 406.992, 401.962, 392.75, 365.248, 366.102, 340.352, 302.361, 200.509, 117.423
322.330, 121.577, 107.717, 96.822, 109.482, 97.103, 134.361, 147.413, 214.264, 190.571, 110.909, 98.967, 90.909, 78.145, 82.795, 793.303, 546.621, 475.7, 468.44, 434.532, 421.971, 422.586, 395.555, 413.403, 389.945, 364.88, 360.169, 284.315, 217.753, 141.881
324.365, 111.149, 98.259, 87.398, 75.099, 98.637, 124.804, 138.849, 212.439, 173.809, 96.37, 93.583, 93.58, 70.903, 62.515, 786.894, 527.83, 467.112, 446.94, 442.071, 412.545, 409.18, 407.149, 384.056, 370.641, 355.658, 339.987, 292.269, 188.997, 119.339
326.399, 90.72, 103.801, 81.974, 91.717, 72.17, 120.247, 115.286, 184.613, 170.047, 92.832, 84.198, 54.252, 60.66, 43.235, 773.486, 506.039, 445.524, 433.439, 426.61, 388.118, 380.773, 392.742, 372.71, 363.338, 341.435, 314.804, 267.223, 175.241, 117.797
328.433, 108.292, 116.342, 93.55, 86.334, 107.704, 112.689, 138.723, 190.787, 190.285, 100.293, 98.814, 89.923, 77.418, 63.955, 783.078, 526.248, 462.936, 427.939, 418.149, 418.691, 373.367, 392.336, 366.363, 362.034, 339.213, 340.621, 278.176, 194.485, 127.255
330.466, 91.863, 99.884, 87.126, 86.952, 97.238, 105.132, 112.16, 181.962, 170.523, 87.755, 80.43, 74.595, 67.176, 56.675, 760.67, 480.458, 440.349, 420.438, 393.688, 387.265, 359.961, 368.929, 348.016, 333.731, 333.991, 318.439, 275.13, 190.729, 129.713
332.499, 110.435, 100.426, 104.701, 79.569, 104.771, 127.575, 124.596, 187.136, 177.761, 98.216, 99.046, 80.266, 74.934, 65.395, 765.262, 490.667, 442.761, 423.938, 410.227, 406.838, 377.555, 385.523, 365.67, 340.427, 329.769, 311.256, 286.084, 192.973, 116.171
334.531, 98.006, 107.968, 100.277, 92.187, 95.305, 116.018, 118.033, 178.31, 185.999, 107.677, 78.661, 66.938, 70.692, 67.115, 752.854, 495.876, 449.173, 413.437, 388.766, 377.412, 367.148, 374.116, 360.323, 360.124, 332.546, 303.073, 278.038, 187.216, 107.629
336.563, 122.578, 109.509, 108.853, 102.804, 107.839, 132.461, 148.47, 202.485, 192.237, 100.139, 95.277, 88.609, 80.449, 71.835, 774.445, 510.085, 454.585, 427.937, 414.305, 403.985, 383.742, 390.709, 360.977, 377.821, 341.324, 324.891, 279.992, 193.46, 131.087
338.594, 92.149, 104.051, 88.429, 90.422, 91.372, 113.904, 114.907, 175.659, 188.476, 94.6, 83.893, 70.281, 52.207, 61.555, 764.037, 498.295, 428.997, 425.436, 398.844, 388.558, 386.336, 361.303, 343.63, 354.517, 331.102, 320.708, 274.945, 181.704, 118.545
340.625, 107.721, 119.593, 101.004, 93.039, 93.906, 119.347, 144.344, 189.833, 179.714, 101.062, 88.509, 78.952, 82.965, 66.275, 770.629, 500.504, 441.41, 417.936, 393.383, 400.132, 370.929, 365.896, 361.283, 366.214, 344.879, 322.525, 267.899, 177.948, 128.003
342.655, 92.292, 96.134, 78.58, 84.657, 92.439, 96.79, 124.78, 182.007, 183.952, 87.523, 93.124, 69.624, 42.723, 66.995, 764.221, 485.713, 424.822, 408.435, 410.922, 392.705, 364.523, 359.49, 347.937, 349.91, 322.657, 307.343, 275.853, 163.192, 127.461
344.684, 109.864, 118.676, 101.156, 101.274, 93.973, 118.233, 133.217, 178.182, 171.19, 95.984, 96.74, 62.295, 68.48, 61.715, 779.813, 510.922, 443.234, 424.935, 397.461, 386.279, 382.117, 368.083, 358.59, 360.607, 329.435, 319.16, 268.807, 189.436, 130.919
346.713, 88.435, 102.218, 84.732, 98.892, 93.507, 103.675, 132.654, 180.356, 176.428, 97.446, 99.356, 64.967, 61.238, 64.435, 762.405, 497.132, 435.646, 420.434, 384.0, 385.852, 360.71, 371.677, 333.243, 349.303, 302.213, 309.977, 272.76, 172.68, 124.377
348.741, 88.007, 93.76, 89.308, 87.509, 83.04, 97.118, 115.091, 176.53, 158.666, 84.907, 85.972, 72.638, 59.996, 67.155, 744.997, 498.341, 428.058, 401.934, 374.539, 369.426, 340.304, 349.27, 330.897, 329.0, 314.99, 304.795, 249.714, 179.924, 114.835
350.769, 103.578, 126.301, 100.883, 117.127, 111.574, 126.561, 134.527, 193.705, 173.904, 114.369, 101.587, 93.31, 73.754, 65.875, 779.588, 480.55, 440.47, 425.433, 399.078, 390.999, 362.898, 371.864, 350.55, 345.696, 324.768, 315.612, 271.668, 190.167, 141.293
352.797, 96.15, 98.843, 93.459, 97.744, 93.108, 110.004, 121.964, 180.879, 155.142, 78.83, 96.203, 54.981, 79.512, 55.594, 765.18, 499.759, 415.883, 404.933, 393.617, 381.572, 335.491, 356.457, 342.203, 334.393, 324.546, 298.43, 248.622, 169.411, 115.751
354.823, 111.721, 120.385, 107.035, 103.362, 94.641, 125.447, 142.401, 186.053, 188.38, 96.292, 100.819, 78.653, 71.269, 76.314, 780.772, 490.969, 423.295, 420.432, 376.156, 368.146, 347.085, 358.051, 342.857, 350.09, 323.323, 307.247, 264.576, 190.655, 121.209
356.850, 100.293, 108.927, 94.611, 100.979, 103.175, 117.89, 133.838, 186.228, 177.618, 117.753, 84.434, 91.324, 77.027, 70.034, 764.364, 507.178, 425.707, 411.932, 405.695, 372.719, 344.679, 354.644, 343.51, 362.786, 318.101, 309.064, 261.529, 179.899, 131.667
358.875, 93.864, 122.468, 102.187, 90.597, 84.709, 111.333, 126.274, 178.402, 180.856, 103.214, 97.05, 75.996, 79.785, 57.754, 765.956, 486.387, 423.119, 407.432, 393.234, 366.293, 357.272, 361.237, 334.163, 333.483, 321.879, 305.882, 270.483, 191.143, 120.125
360.901, 106.435, 122.01, 82.762, 107.214, 111.242, 123.776, 135.711, 180.576, 169.094, 105.676, 89.666, 85.667, 67.543, 63.474, 769.548, 500.596, 440.531, 426.931, 395.773, 374.866, 342.866, 358.831, 343.817, 346.179, 330.656, 310.699, 269.437, 185.387, 116.583
362.925, 90.007, 116.552, 101.338, 96.832, 89.776, 113.219, 143.148, 181.75, 171.333, 102.137, 96.282, 78.339, 76.3, 63.194, 773.139, 488.806, 416.944, 414.431, 386.312, 370.44, 368.46, 346.424, 339.47, 350.876, 302.434, 308.516, 265.391, 186.631, 113.041
364.949, 92.578, 103.094, 86.914, 88.449, 96.309, 118.661, 134.585, 184.925, 164.571, 118.599, 79.897, 61.01, 65.058, 72.914, 766.731, 482.015, 422.356, 399.93, 374.851, 366.013, 345.054, 339.018, 313.124, 344.572, 315.212, 301.334, 235.344, 170.875, 117.499
366.973, 94.15, 118.635, 104.49, 114.067, 96.843, 133.104, 138.022, 196.099, 170.809, 117.06, 104.513, 83.682, 91.816, 63.634, 786.323, 492.224, 431.768, 411.43, 396.39, 378.586, 358.647, 357.611, 323.777, 353.269, 324.99, 317.151, 257.298, 195.118, 132.957
368.996, 90.721, 89.177, 73.066, 81.684, 87.377, 109.547, 137.458, 178.273, 151.047, 89.522, 84.129, 64.353, 53.574, 61.354, 771.915, 483.433, 412.18, 401.929, 370.929, 351.16, 323.241, 337.205, 325.43, 317.965, 298.767, 293.968, 234.252, 177.362, 116.415
371.018, 80.293, 91.719, 82.641, 84.301, 75.91, 111.99, 130.895, 163.448, 141.285, 80.983, 70.745, 64.025, 65.332, 55.074, 741.507, 481.643, 424.592, 374.429, 367.468, 363.733, 332.835, 323.798, 329.084, 307.662, 309.545, 293.786, 246.206, 162.606, 114.874
373.040, 81.864, 103.261, 82.217, 88.919, 90.444, 119.433, 128.332, 175.622, 149.523, 88.444, 81.36, 75.696, 68.089, 72.794, 751.099, 466.852, 413.005, 373.928, 364.007, 352.307, 342.428, 330.392, 302.737, 315.358, 306.323, 286.603, 245.16, 170.85, 118.332
375.062, 85.436, 84.802, 66.793, 87.536, 87.978, 108.876, 125.769, 174.796, 135.761, 96.906, 74.976, 63.368, 62.847, 47.514, 738.69, 453.061, 415.417, 359.428, 352.546, 348.88, 317.022, 331.985, 312.39, 314.055, 300.1, 276.42, 231.113, 168.094, 104.79
377.083, 83.007, 100.344, 76.369, 84.154, 99.511, 116.319, 126.205, 181.971, 150.999, 100.367, 88.592, 81.039, 61.605, 62.234, 749.282, 461.27, 417.829, 366.927, 361.085, 365.453, 330.616, 318.578, 307.044, 317.752, 293.878, 276.238, 248.067, 166.338, 132.248
379.103, 88.579, 84.886, 70.945, 65.771, 89.045, 118.762, 119.642, 160.145, 150.237, 99.829, 67.208, 67.711, 52.363, 65.954, 735.874, 457.48, 396.241, 355.427, 347.624, 318.027, 316.209, 311.172, 304.697, 290.448, 313.656, 279.055, 233.021, 153.582, 101.706
381.123, 72.15, 93.427, 67.52, 77.389, 95.579, 120.205, 133.079, 180.319, 152.475, 94.29, 72.823, 76.382, 54.121, 59.674, 729.466, 454.689, 402.653, 349.926, 366.163, 340.6, 318.803, 307.765, 302.35, 292.145, 284.434, 266.872, 239.975, 164.826, 125.164
383.142, 75.722, 75.969, 68.096, 70.006, 90.112, 112.647, 121.516, 159.493, 138.713, 87.751, 74.439, 56.054, 54.878, 63.394, 694.058, 441.898, 378.066, 345.426, 327.702, 322.174, 311.397, 300.359, 271.004, 272.841, 269.211, 274.69, 213.929, 146.069, 103.622
385.161, 87.293, 93.511, 69.672, 81.624, 82.646, 108.09, 125.953, 174.668, 144.952, 97.213, 73.055, 81.725, 64.636, 71.114, 731.65, 437.107, 397.478, 359.925, 343.241, 341.747, 330.99, 307.952, 311.657, 293.538, 271.989, 265.507, 222.882, 171.313, 125.08
387.179, 85.865, 90.053, 71.248, 79.241, 92.179, 125.533, 117.389, 174.842, 157.19, 91.674, 76.67, 73.397, 56.394, 68.834, 743.241, 447.317, 391.89, 360.425, 343.78, 324.321, 310.584, 293.546, 299.31, 281.234, 286.767, 281.325, 236.836, 155.557, 114.538
389.197, 88.436, 85.594, 64.823, 79.859, 91.713, 114.976, 127.826, 175.016, 155.428, 102.136, 89.286, 61.068, 60.152, 62.554, 748.833, 446.526, 402.302, 353.924, 361.319, 314.894, 315.178, 296.139, 313.964, 291.931, 282.544, 265.142, 230.79, 157.801, 123.996
391.214, 81.008, 90.136, 79.399, 83.476, 98.247, 117.419, 117.263, 167.191, 154.666, 109.597, 80.902, 67.74, 71.909, 68.274, 728.425, 435.735, 393.714, 345.424, 332.858, 318.467, 326.772, 299.733, 299.617, 281.627, 283.322, 260.959, 224.744, 165.045, 129.454
393.230, 97.579, 85.678, 73.975, 80.094, 79.78, 123.862, 120.7, 159.365, 151.904, 95.059, 84.518, 75.411, 67.667, 58.994, 750.017, 440.944, 380.127, 350.923, 352.397, 332.041, 303.365, 305.326, 302.271, 287.324, 280.1, 277.777, 233.697, 156.289, 107.912
395.246, 86.151, 94.22, 79.551, 78.711, 98.314, 122.305, 126.136, 170.539, 151.142, 98.52, 75.133, 73.083, 72.425, 64.714, 719.609, 443.154, 392.539, 368.423, 333.936, 335.614, 341.959, 296.92, 287.924, 285.021, 295.877, 248.594, 236.651, 156.533, 117.37
397.262, 94.722, 77.761, 74.127, 69.329, 85.848, 105.748, 118.573, 160.714, 157.38, 104.981, 76.749, 69.754, 67.183, 54.434, 725.201, 435.363, 381.951, 351.922, 345.475, 319.188, 313.553, 293.513, 295.577, 276.717, 256.655, 248.411, 219.605, 156.777, 106.828
399.277, 89.293, 77.303, 91.702, 92.946, 100.381, 118.191, 121.01, 159.888, 154.618, 92.443, 76.365, 69.426, 59.941, 68.153, 735.793, 434.572, 393.363, 359.422, 337.014, 316.761, 324.146, 302.106, 297.231, 284.414, 288.433, 257.229, 225.559, 153.02, 118.286
401.291, 83.865, 79.845, 77.278, 67.564, 88.915, 117.633, 123.447, 168.062, 158.856, 108.904, 68.981, 66.097, 61.698, 53.873, 733.384, 415.781, 381.775, 343.921, 350.553, 322.335, 321.74, 297.7, 291.884, 289.11, 270.211, 263.046, 206.513, 151.264, 119.744
403.305, 79.436, 78.387, 77.854, 73.181, 83.448, 102.076, 113.883, 159.236, 145.094, 97.366, 71.596, 63.769, 58.456, 57.593, 741.976, 416.991, 395.188, 356.421, 337.092, 327.908, 313.334, 280.293, 280.537, 263.807, 263.988, 255.863, 216.466, 158.508, 108.202
405.318, 81.008, 92.928, 81.43, 80.799, 90.982, 116.519, 134.32, 175.411, 174.332, 104.827, 69.212, 71.44, 74.214, 52.313, 715.568, 440.2, 396.6, 363.921, 347.632, 319.481, 333.927, 297.887, 311.191, 273.503, 290.766, 266.681, 223.42, 154.752, 135.66
407.331, 88.579, 73.47, 84.006, 83.416, 89.516, 112.962, 126.757, 151.585, 166.571, 88.288, 86.828, 61.112, 60.972, 73.033, 722.16, 437.409, 390.012, 364.42, 352.171, 322.055, 316.521, 301.48, 285.844, 274.2, 271.544, 263.498, 227.374, 144.996, 119.118
409.343, 92.151, 83.012, 71.581, 76.034, 72.049, 110.405, 110.194, 152.759, 144.809, 103.75, 75.444, 55.783, 54.729, 53.753, 735.752, 441.618, 397.424, 354.92, 358.71, 329.628, 296.115, 289.074, 297.497, 274.896, 290.321, 247.315, 199.328, 158.24, 118.576
411.355, 71.722, 74.554, 69.157, 70.651, 74.583, 111.848, 90.631, 141.934, 145.047, 80.211, 70.059, 56.455, 51.487, 54.473, 705.344, 430.828, 370.836, 338.419, 339.249, 327.202, 320.708, 283.667, 273.151, 271.593, 278.099, 239.133, 211.281, 132.484, 101.034
413.366, 98.294, 90.095, 86.733, 86.269, 81.117, 130.291, 119.067, 165.108, 165.285, 106.673, 75.675, 67.126, 56.245, 52.193, 709.935, 447.037, 393.248, 372.919, 342.788, 324.775, 321.302, 293.261, 293.804, 288.289, 286.877, 259.95, 219.235, 171.728, 116.492
415.377, 100.865, 80.637, 86.309, 90.886, 89.65, 107.734, 113.504, 159.282, 167.523, 114.134, 80.291, 87.798, 74.003, 72.913, 745.527, 434.246, 389.661, 371.418, 381.327, 341.348, 339.896, 316.854, 303.457, 300.986, 295.655, 260.768, 223.189, 168.972, 124.95
417.387, 82.437, 73.179, 85.885, 75.504, 85.184, 117.177, 88.941, 150.457, 145.761, 89.596, 71.907, 65.469, 59.761, 44.633, 721.119, 440.455, 370.073, 373.918, 353.866, 325.922, 307.49, 290.448, 280.111, 284.683, 268.432, 248.585, 213.143, 140.215, 98.408
419.396, 86.008, 72.72, 64.46, 55.121, 81.718, 87.619, 98.378, 144.631, 132.999, 94.057, 53.522, 48.141, 51.518, 58.353, 719.711, 423.664, 377.485, 344.417, 336.405, 319.495, 315.083, 301.041, 301.764, 286.379, 286.21, 264.402, 211.097, 133.459, 100.866
421.405, 63.968, 76.667, 67.442, 60.105, 73.656, 109.469, 103.184, 129.269, 141.665, 90.884, 68.453, 50.101, 58.482, 45.323, 724.237, 410.694, 359.651, 354.66, 356.661, 329.798, 298.427, 292.406, 287.166, 263.782, 263.635, 239.863, 200.653, 135.193, 93.753
423.414, 72.928, 85.614, 66.424, 65.088, 81.594, 95.319, 105.989, 137.907, 150.331, 94.711, 68.385, 57.061, 65.445, 51.292, 728.763, 414.724, 369.816, 349.904, 352.918, 327.1, 311.77, 296.77, 278.567, 277.185, 257.061, 252.325, 202.209, 141.927, 100.64
425.421, 71.887, 86.56, 75.405, 69.071, 69.532, 78.169, 101.795, 124.545, 141.996, 88.539, 60.316, 49.021, 49.409, 44.262, 713.288, 417.754, 369.982, 337.147, 330.174, 307.403, 284.114, 287.135, 278.969, 264.587, 249.486, 234.786, 206.765, 148.661, 98.527
427.429, 77.847, 104.507, 72.387, 75.054, 82.471, 96.019, 106.601, 140.183, 148.662, 96.366, 78.247, 68.982, 67.372, 48.232, 710.814, 436.784, 386.148, 357.39, 342.431, 310.705, 304.457, 319.5, 282.371, 277.99, 263.912, 241.247, 213.321, 159.395, 93.414
429.436, 71.807, 81.453, 68.368, 65.037, 70.409, 101.87, 87.407, 136.821, 145.328, 94.193, 64.178, 54.942, 53.336, 50.202, 728.34, 431.813, 376.313, 345.633, 349.688, 315.008, 309.801, 277.864, 269.772, 284.393, 254.337, 232.709, 200.877, 148.129, 95.301
431.442, 57.767, 84.4, 55.35, 63.02, 69.347, 103.72, 101.213, 137.459, 138.994, 79.02, 67.11, 51.902, 58.299, 47.171, 709.866, 424.843, 366.479, 336.876, 330.944, 347.31, 312.144, 303.229, 279.174, 278.796, 258.763, 244.17, 194.433, 140.863, 89.188
433.448, 65.726, 80.347, 58.332, 58.004, 74.285, 86.57, 94.019, 123.097, 132.66, 72.847, 60.041, 43.862, 49.263, 41.141, 712.392, 419.873, 354.645, 333.12, 311.201, 307.613, 294.488, 292.594, 268.575, 275.198, 248.188, 224.631, 181.989, 121.597, 83.075
435.453, 72.686, 73.293, 60.313, 68.987, 68.224, 96.42, 94.825, 132.735, 138.325, 91.674, 52.972, 46.823, 72.226, 38.111, 737.917, 417.903, 363.81, 340.363, 316.457, 289.915, 289.831, 319.958, 257.977, 280.601, 255.613, 230.092, 189.545, 138.331, 74.962
437.458, 59.646, 79.24, 56.295, 61.97, 69.162, 79.27, 82.631, 134.373, 145.991, 73.502, 52.903, 56.783, 50.19, 41.08, 726.443, 433.932, 360.976, 343.606, 312.714, 314.218, 288.175, 276.323, 253.379, 262.004, 258.039, 213.554, 195.101, 123.065, 87.849
439.462, 58.606, 82.186, 78.277, 71.953, 65.1, 99.12, 88.437, 139.01, 137.657, 81.329, 65.835, 32.743, 52.153, 48.05, 730.969, 424.962, 352.142, 335.849, 313.971, 297.52, 272.518, 307.688, 273.78, 268.407, 253.464, 233.015, 177.657, 133.799, 82.736
441.465, 69.565, 69.133, 62.258, 60.936, 81.038, 73.97, 95.243, 143.648, 137.323, 90.156, 57.766, 43.703, 43.116, 49.02, 727.495, 414.992, 343.307, 325.092, 311.227, 301.823, 269.862, 288.052, 266.182, 257.81, 242.89, 225.476, 197.213, 116.533, 64.623
443.468, 78.525, 93.08, 82.24, 77.92, 78.977, 107.82, 100.049, 155.286, 146.988, 90.983, 71.697, 48.664, 66.08, 44.989, 721.021, 428.022, 355.473, 344.336, 302.484, 309.125, 281.205, 329.417, 295.583, 268.212, 257.315, 230.937, 199.769, 140.267, 87.51
445.471, 65.485, 66.026, 63.221, 77.903, 57.915, 86.67, 97.855, 128.924, 131.654, 80.81, 69.628, 35.624, 42.043, 31.959, 704.546, 422.051, 354.639, 321.579, 295.74, 292.428, 265.549, 268.782, 249.985, 238.615, 234.741, 206.399, 179.325, 131.001, 69.397
447.473, 70.445, 87.973, 83.203, 76.886, 76.853, 91.52, 102.661, 143.562, 143.32, 87.637, 65.559, 56.584, 59.007, 45.929, 742.072, 424.081, 347.804, 351.822, 296.997, 294.73, 271.892, 290.146, 270.387, 256.018, 250.166, 222.86, 200.881, 131.735, 90.284
449.474, 76.404, 86.919, 83.185, 83.869, 70.791, 92.37, 94.466, 152.2, 139.986, 93.465, 83.491, 62.545, 55.97, 52.898, 715.598, 429.111, 355.97, 313.065, 296.254, 303.033, 289.236, 286.511, 261.788, 250.421, 245.592, 216.321, 187.437, 141.469, 87.171
451.475, 61.364, 77.866, 64.166, 74.852, 70.73, 82.22, 100.272, 131.838, 130.651, 85.292, 63.422, 47.505, 56.934, 44.868, 724.124, 412.141, 354.136, 322.308, 288.51, 270.335, 246.579, 290.876, 252.19, 241.823, 241.017, 229.782, 182.993, 128.203, 75.058
453.475, 60.324, 74.812, 74.148, 66.836, 65.668, 79.07, 84.078, 143.476, 125.317, 98.119, 73.353, 44.465, 58.897, 39.838, 716.65, 404.17, 329.301, 312.552, 292.767, 278.637, 272.923, 269.24, 233.592, 247.226, 243.442, 211.244, 193.549, 122.937, 83.945
455.475, 52.283, 64.759, 60.13, 73.819, 66.606, 76.92, 89.884, 137.114, 108.983, 85.946, 59.284, 35.425, 45.861, 50.808, 696.175, 408.2, 324.467, 300.795, 278.023, 281.94, 266.266, 288.605, 235.993, 242.629, 240.868, 218.705, 183.105, 118.671, 85.832
457.475, 77.243, 70.706, 75.111, 73.802, 72.544, 89.77, 102.69, 159.752, 117.649, 88.773, 84.216, 38.386, 55.824, 42.777, 714.701, 409.23, 329.633, 307.038, 289.28, 280.242, 261.61, 272.97, 263.395, 251.032, 236.293, 208.166, 188.661, 129.405, 87.719
459.473, 70.203, 74.652, 77.093, 71.785, 71.483, 96.62, 94.496, 142.39, 130.315, 101.6, 58.147, 38.346, 61.788, 49.747, 720.227, 412.26, 325.798, 308.281, 284.537, 299.545, 275.953, 277.334, 238.796, 232.434, 245.719, 221.627, 181.217, 114.139, 81.606
461.471, 60.163, 74.599, 74.074, 62.768, 63.421, 81.47, 91.302, 144.028, 128.98, 90.428, 74.078, 47.306, 57.751, 31.717, 703.753, 404.289, 325.964, 297.524, 280.793, 282.847, 248.297, 266.699, 241.198, 230.837, 228.144, 208.089, 173.773, 116.873, 79.493
463.469, 61.122, 64.545, 58.056, 70.752, 65.359, 70.32, 87.108, 131.666, 138.646, 78.255, 64.009, 31.266, 27.715, 32.686, 688.279, 397.319, 322.13, 297.768, 274.05, 275.15, 244.64, 259.064, 238.6, 217.24, 214.57, 221.55, 173.329, 98.607, 84.38
465.466, 73.082, 91.492, 93.038, 89.735, 79.297, 102.17, 108.914, 159.304, 155.312, 105.082, 77.941, 68.227, 71.678, 60.656, 714.805, 431.349, 332.295, 305.011, 312.306, 307.452, 293.984, 277.429, 256.001, 248.643, 247.995, 243.011, 207.885, 134.341, 99.267
467.463, 56.042, 84.439, 78.019, 68.718, 65.236, 91.02, 95.72, 142.942, 146.978, 96.909, 66.872, 50.187, 54.641, 51.626, 701.33, 406.379, 328.461, 306.254, 278.563, 281.755, 257.327, 257.793, 235.403, 246.045, 215.42, 231.472, 181.441, 122.075, 83.154
469.459, 64.002, 69.385, 75.001, 61.701, 59.174, 82.87, 97.526, 131.58, 115.643, 78.736, 59.803, 38.147, 58.605, 39.595, 686.856, 388.408, 306.627, 292.497, 268.82, 265.057, 246.671, 255.158, 236.804, 232.448, 216.846, 213.934, 177.997, 119.809, 78.041
471.454, 62.961, 84.332, 81.983, 63.684, 58.112, 94.72, 100.332, 132.218, 137.309, 97.563, 72.734, 52.107, 63.568, 49.565, 685.382, 425.438, 328.792, 294.74, 274.076, 291.36, 273.014, 274.523, 263.206, 231.851, 227.271, 219.395, 191.553, 130.543, 90.928
473.449, 63.921, 72.278, 73.964, 64.668, 50.051, 88.57, 86.137, 124.856, 116.975, 79.391, 74.665, 48.068, 52.532, 25.535, 692.908, 377.468, 315.958, 273.984, 259.333, 267.662, 237.358, 235.887, 237.608, 214.254, 200.697, 225.856, 171.109, 112.277, 72.815
475.444, 80.881, 83.225, 97.946, 77.651, 66.989, 83.42, 103.943, 143.494, 144.641, 103.218, 82.597, 63.028, 63.495, 50.504, 688.434, 396.498, 304.124, 291.227, 289.589, 260.965, 244.701, 254.252, 245.009, 234.656, 231.122, 223.318, 187.665, 126.011, 89.702
477.438, 76.841, 63.171, 83.927, 79.634, 61.927, 88.27, 98.749, 142.132, 112.307, 95.045, 76.528, 55.988, 63.459, 35.474, 670.959, 401.527, 308.289, 296.47, 277.846, 268.267, 255.045, 243.617, 255.411, 232.059, 226.548, 206.779, 189.221, 145.745, 86.589
479.431, 67.8, 76.118, 78.909, 77.617, 55.865, 90.12, 100.555, 149.77, 146.972, 93.872, 79.459, 60.948, 55.422, 30.444, 705.485, 385.557, 323.455, 296.713, 266.103, 279.57, 246.388, 266.981, 246.812, 236.462, 214.973, 201.24, 198.777, 137.479, 98.476
481.424, 73.76, 79.065, 67.891, 62.6, 69.804, 95.97, 92.361, 133.408, 127.638, 84.699, 56.39, 47.909, 42.386, 24.414, 662.011, 382.587, 303.621, 278.956, 266.359, 268.872, 248.732, 233.346, 249.214, 233.865, 234.399, 208.701, 191.333, 111.213, 69.363
483.416, 65.72, 73.011, 62.872, 79.584, 49.742, 76.82, 93.167, 147.046, 124.304, 95.526, 73.322, 59.869, 49.349, 30.383, 678.537, 391.617, 310.786, 291.199, 272.616, 263.175, 241.075, 248.711, 239.616, 207.268, 218.824, 201.163, 176.889, 129.947, 79.25
485.408, 63.679, 76.958, 78.854, 66.567, 67.68, 84.67, 94.973, 129.684, 125.97, 89.354, 61.253, 44.829, 58.313, 19.353, 677.063, 379.646, 301.952, 286.443, 268.872, 274.477, 246.419, 231.075, 238.017, 231.67, 213.249, 222.624, 179.445, 106.681, 81.137
487.399, 68.639, 69.904, 74.835, 69.55, 67.618, 65.52, 99.779, 142.322, 122.635, 88.181, 75.184, 49.789, 50.276, 37.323, 677.588, 366.676, 307.118, 278.686, 266.129, 265.78, 246.762, 247.44, 244.419, 219.073, 215.675, 211.085, 187.001, 123.415, 82.024
489.389, 70.599, 88.851, 80.817, 84.533, 70.557, 98.37, 118.585, 146.96, 141.301, 102.008, 89.115, 69.75, 69.24, 51.292, 692.114, 394.706, 333.283, 290.929, 293.386, 285.082, 267.106, 254.805, 251.82, 229.476, 230.1, 222.546, 188.557, 135.149, 98.911
491.380, 72.559, 78.798, 64.799, 62.516, 68.495, 87.22, 91.391, 138.597, 133.967, 83.835, 71.046, 52.71, 49.203, 35.262, 669.64, 392.736, 311.449, 286.172, 288.642, 262.385, 252.45, 236.169, 234.222, 222.879, 217.526, 226.008, 180.113, 136.883, 87.798
493.369, 74.518, 86.744, 70.78, 77.5, 84.433, 89.07, 97.197, 141.235, 123.633, 72.662, 80.978, 47.67, 64.166, 41.232, 681.166, 393.765, 313.615, 298.415, 282.899, 257.687, 244.793, 259.534, 245.624, 213.281, 216.951, 222.469, 188.669, 125.617, 92.685
495.358, 82.478, 68.691, 58.762, 69.483, 62.371, 95.92, 85.003, 116.873, 115.299, 84.489, 63.909, 56.63, 41.13, 29.201, 651.692, 376.795, 310.78, 279.659, 266.155, 264.99, 234.137, 228.899, 242.025, 227.684, 200.377, 201.93, 191.225, 129.351, 71.572
497.347, 85.438, 92.637, 78.744, 72.466, 70.31, 92.77, 109.808, 156.511, 140.964, 83.317, 75.84, 70.591, 68.093, 49.171, 667.217, 379.825, 316.946, 286.902, 288.412, 286.292, 265.48, 259.263, 247.427, 219.087, 237.802, 217.391, 194.781, 138.085, 97.459
499.335, 97.398, 73.584, 76.725, 71.449, 79.248, 98.62, 98.614, 138.149, 110.63, 80.144, 73.771, 62.551, 54.057, 29.141, 648.743, 369.855, 324.112, 261.145, 277.669, 275.595, 265.824, 247.628, 244.828, 233.49, 230.227, 210.853, 191.337, 120.819, 91.346
501.322, 83.357, 71.53, 75.707, 63.432, 86.186, 105.47, 96.42, 146.787, 128.296, 88.971, 64.703, 67.511, 46.02, 41.11, 665.269, 366.884, 334.277, 282.388, 310.925, 289.897, 269.167, 245.993, 257.23, 231.892, 226.653, 224.314, 200.893, 129.553, 97.232
503.309, 85.317, 77.477, 77.688, 76.416, 81.124, 111.32, 103.226, 137.425, 136.962, 86.798, 65.634, 64.471, 63.984, 36.08, 652.795, 360.914, 323.443, 290.631, 286.182, 277.2, 275.511, 256.357, 251.632, 238.295, 228.078, 216.775, 211.449, 121.287, 94.119
505.295, 90.277, 78.424, 69.67, 65.399, 78.063, 93.17, 116.032, 139.063, 137.627, 76.625, 81.565, 70.432, 58.947, 38.05, 629.321, 388.944, 325.609, 281.875, 292.438, 275.502, 266.854, 259.722, 249.033, 238.698, 207.504, 221.236, 213.005, 128.021, 115.006
507.281, 82.237, 72.37, 68.652, 64.382, 71.001, 102.02, 94.838, 120.701, 120.293, 58.453, 62.496, 54.392, 55.911, 28.019, 628.846, 359.974, 326.774, 288.118, 276.695, 255.805, 244.198, 243.087, 253.435, 226.101, 227.929, 207.698, 187.561, 129.755, 89.893
509.266, 104.196, 68.317, 69.633, 77.365, 78.939, 111.87, 117.644, 142.339, 128.959, 87.28, 60.428, 63.352, 55.874, 52.989, 643.372, 377.003, 322.94, 287.361, 299.952, 274.107, 240.541, 263.451, 246.836, 232.503, 220.355, 221.159, 185.117, 132.489, 97.78
511.251, 73.156, 62.263, 51.615, 55.348, 59.877, 85.72, 96.45, 124.977, 109.625, 56.107, 60.359, 64.312, 48.838, 36.959, 581.898, 360.033, 331.106, 272.604, 281.208, 272.409, 235.885, 241.816, 237.238, 214.906, 227.78, 226.62, 182.673, 126.223, 74.667
513.235, 79.116, 67.21, 57.597, 62.331, 60.816, 94.57, 84.256, 129.615, 118.29, 57.934, 61.29, 53.273, 51.801, 44.929, 585.424, 360.063, 328.271, 248.847, 275.465, 261.712, 247.228, 237.181, 235.64, 210.309, 217.206, 206.082, 191.229, 128.957, 86.554
515.219, 78.076, 61.157, 46.578, 50.315, 50.754, 75.42, 70.062, 103.253, 72.956, 44.761, 45.221, 57.233, 24.765, 40.898, 566.95, 313.093, 295.437, 255.091, 249.721, 242.014, 212.572, 219.545, 217.041, 196.712, 211.631, 204.543, 171.785, 98.691, 71.441
517.202, 64.035, 67.103, 45.56, 48.298, 66.692, 84.27, 80.868, 116.891, 105.622, 66.588, 46.152, 43.193, 36.728, 42.868, 560.476, 343.122, 307.603, 252.334, 273.978, 262.317, 228.915, 237.91, 226.443, 200.115, 207.056, 199.004, 175.341, 118.425, 79.328
519.184, 64.995, 59.05, 48.541, 51.281, 61.63, 64.12, 79.674, 128.529, 110.288, 54.416, 51.084, 62.153, 31.691, 43.838, 551.001, 321.152, 288.768, 249.577, 246.235, 250.619, 226.259, 214.275, 234.844, 183.517, 207.482, 197.465, 166.897, 108.159, 74.215
521.166, 66.955, 69.996, 54.523, 48.264, 65.569, 87.97, 92.48, 127.167, 110.954, 61.243, 34.015, 51.114, 39.655, 34.807, 549.527, 342.182, 289.934, 251.82, 251.491, 234.922, 220.602, 233.639, 220.246, 208.92, 212.907, 198.927, 170.453, 106.893, 79.102
523.148, 77.914, 72.943, 54.505, 55.247, 69.507, 91.82, 83.285, 117.805, 129.619, 62.07, 44.946, 63.074, 31.618, 44.777, 527.053, 326.212, 298.1, 252.063, 264.748, 247.224, 219.946, 219.004, 218.648, 198.323, 204.333, 176.388, 169.009, 120.627, 79.989
525.129, 61.874, 63.889, 53.486, 41.231, 49.445, 85.671, 93.091, 106.443, 106.285, 58.897, 39.877, 58.034, 30.582, 35.747, 525.579, 334.241, 293.265, 257.307, 228.004, 242.527, 222.289, 233.369, 215.049, 212.726, 197.758, 180.849, 161.565, 102.361, 93.876
527.109, 59.834, 64.836, 56.468, 46.214, 56.383, 70.521, 77.897, 123.081, 90.951, 48.724, 42.809, 57.994, 29.545, 32.716, 512.105, 315.271, 290.431, 237.55, 251.261, 231.829, 234.633, 222.733, 215.451, 203.128, 206.184, 182.31, 165.121, 98.095, 83.763
529.089, 65.794, 69.783, 58.45, 53.197, 65.322, 71.371, 92.703, 108.719, 108.617, 48.551, 49.74, 35.955, 28.509, 34.686, 525.63, 330.301, 281.597, 248.793, 231.518, 249.132, 219.976, 232.098, 219.853, 213.531, 195.609, 190.772, 152.677, 101.829, 71.65
531.068, 75.753, 66.729, 55.431, 57.18, 73.26, 84.221, 89.509, 114.357, 117.282, 75.379, 66.671, 58.915, 39.472, 44.656, 495.156, 330.331, 287.762, 263.036, 256.774, 254.434, 224.32, 237.463, 224.254, 207.934, 214.035, 189.233, 178.233, 102.563, 93.537
533.047, 58.713, 54.676, 45.413, 53.163, 59.198, 68.071, 59.315, 107.995, 91.948, 30.206, 35.602, 36.875, 19.436, 25.625, 497.682, 308.36, 277.928, 235.279, 223.031, 239.737, 222.663, 218.827, 185.656, 187.337, 191.46, 181.694, 161.789, 88.297, 67.424
535.025, 55.673, 64.622, 56.394, 50.147, 60.137, 65.921, 76.121, 112.633, 101.614, 49.033, 50.534, 37.835, 25.399, 24.595, 479.208, 310.39, 271.094, 235.523, 237.287, 236.039, 215.007, 216.192, 196.057, 183.739, 179.885, 169.155, 149.345, 96.031, 74.311
537.003, 66.633, 53.569, 44.376, 56.13, 52.075, 68.771, 87.927, 112.271, 92.28, 37.86, 43.465, 39.796, 28.363, 31.565, 483.734, 298.42, 273.259, 243.766, 220.544, 237.342, 202.35, 212.557, 195.459, 199.142, 188.311, 174.617, 152.901, 101.765, 64.198
538.980, 62.592, 49.516, 56.358, 37.113, 43.013, 50.621, 53.733, 100.909, 92.946, 26.687, 30.396, 34.756, 14.326, 17.535, 463.259, 299.45, 245.425, 200.009, 211.801, 202.644, 205.694, 218.922, 182.861, 186.545, 188.736, 169.078, 140.457, 86.499, 60.085
540.956, 79.552, 72.462, 58.339, 63.096, 73.951, 85.471, 84.539, 119.547, 127.611, 58.514, 48.327, 52.716, 48.29, 45.504, 474.785, 302.479, 257.59, 251.252, 236.057, 251.947, 225.037, 223.286, 219.262, 209.948, 211.162, 180.539, 160.013, 107.233, 75.972
542.933, 58.512, 57.409, 57.321, 30.079, 39.89, 52.321, 48.345, 94.185, 93.277, 47.342, 35.258, 38.676, 28.253, 16.474, 455.311, 278.509, 228.756, 216.495, 200.314, 199.249, 215.381, 196.651, 186.664, 197.35, 170.587, 159.0, 149.569, 70.967, 58.859
544.908, 70.472, 64.355, 60.303, 59.063, 76.828, 87.171, 75.151, 128.822, 107.943, 62.169, 52.19, 50.637, 47.216, 42.444, 461.837, 303.539, 283.922, 235.739, 216.57, 233.552, 223.724, 207.016, 213.065, 188.753, 206.013, 174.462, 163.125, 100.701, 83.746
546.883, 62.431, 54.302, 71.284, 44.046, 67.766, 81.021, 86.956, 97.46, 117.609, 52.996, 43.121, 48.597, 33.18, 36.413, 461.363, 284.569, 258.087, 242.982, 215.827, 231.854, 208.068, 211.38, 198.467, 198.156, 199.438, 170.923, 149.681, 94.435, 76.633
548.857, 56.391, 52.248, 52.266, 53.029, 58.704, 56.871, 60.762, 106.098, 108.274, 39.823, 52.052, 55.557, 26.143, 37.383, 427.888, 264.598, 258.253, 216.225, 208.084, 217.157, 207.411, 203.745, 191.869, 175.559, 200.863, 165.384, 141.237, 94.169, 61.52
550.831, 78.351, 68.195, 66.247, 52.012, 62.643, 84.721, 72.568, 109.736, 107.94, 64.65, 65.983, 55.517, 45.107, 51.353, 472.414, 292.628, 270.419, 228.468, 228.34, 224.459, 222.755, 215.11, 190.27, 209.961, 194.289, 183.845, 156.793, 93.903, 71.407
552.805, 73.31, 79.142, 63.229, 58.995, 69.581, 83.571, 77.374, 115.374, 107.606, 62.477, 55.915, 63.478, 42.07, 55.322, 432.94, 265.658, 264.584, 236.711, 231.597, 223.762, 223.098, 209.474, 210.672, 219.364, 202.714, 177.307, 167.349, 102.637, 95.294
554.778, 49.27, 66.088, 46.211, 42.979, 57.519, 75.421, 70.18, 99.012, 104.272, 46.305, 45.846, 49.438, 44.034, 36.292, 438.466, 268.688, 254.75, 231.955, 203.853, 215.064, 199.442, 193.839, 184.073, 199.767, 177.14, 159.768, 147.905, 89.371, 65.181
556.750, 60.23, 69.035, 55.192, 69.962, 74.457, 70.271, 82.986, 105.65, 99.938, 68.132, 68.777, 57.398, 55.997, 56.262, 418.992, 268.717, 259.916, 225.198, 222.11, 230.367, 214.785, 205.204, 200.475, 207.17, 200.565, 175.229, 169.461, 90.105, 75.068
558.722, 50.19, 49.981, 48.174, 41.945, 61.396, 70.121, 54.792, 99.288, 96.603, 61.959, 45.708, 25.358, 39.961, 28.231, 408.517, 245.747, 241.081, 211.441, 198.367, 218.669, 200.129, 210.568, 188.877, 181.573, 176.991, 169.691, 153.017, 77.839, 70.955
560.693, 54.149, 61.928, 64.155, 64.928, 72.334, 76.971, 78.598, 119.926, 97.269, 43.786, 57.639, 59.319, 43.924, 35.201, 404.043, 269.777, 234.247, 229.684, 223.623, 195.972, 221.472, 195.933, 184.278, 195.975, 198.416, 173.152, 151.573, 85.573, 79.842
562.663, 66.109, 66.875, 59.137, 45.911, 71.272, 88.821, 90.404, 121.564, 94.935, 66.613, 35.571, 52.279, 42.888, 44.171, 386.569, 248.807, 246.413, 227.927, 216.88, 235.274, 211.816, 191.298, 189.68, 190.378, 196.842, 170.613, 141.129, 99.307, 81.729
564.634, 40.069, 47.821, 43.119, 56.895, 44.21, 60.671, 73.21, 98.202, 104.601, 71.44, 33.502, 51.239, 39.851, 43.141, 400.095, 267.836, 232.578, 211.171, 209.136, 202.577, 219.159, 209.662, 177.081, 198.781, 163.267, 151.074, 158.685, 86.041, 74.616
566.603, 67.029, 68.768, 66.1, 84.878, 72.149, 79.521, 92.016, 111.84, 113.266, 77.268, 51.433, 62.199, 56.815, 41.11, 390.621, 256.866, 238.744, 239.414, 218.393, 207.879, 215.503, 206.027, 189.483, 200.184, 167.692, 171.536, 152.241, 105.775, 84.503
568.572, 59.988, 79.714, 70.082, 66.861, 81.087, 68.371, 86.822, 120.478, 100.932, 75.095, 62.364, 53.16, 57.778, 49.08, 372.147, 241.896, 242.91, 231.657, 222.65, 206.181, 209.846, 183.392, 200.885, 209.586, 179.118, 170.997, 145.797, 110.509, 90.39
570.541, 61.948, 73.661, 64.064, 78.844, 63.025, 77.221, 86.628, 97.116, 102.598, 71.922, 49.296, 66.12, 56.742, 52.05, 370.672, 252.926, 243.075, 229.9, 214.906, 205.484, 223.19, 205.756, 188.286, 204.989, 177.543, 170.458, 160.353, 106.243, 69.277
572.509, 56.908, 81.608, 70.045, 74.827, 65.963, 88.071, 73.433, 95.754, 94.264, 64.749, 71.227, 48.08, 68.705, 50.019, 374.198, 232.955, 247.241, 232.143, 220.163, 212.786, 205.533, 200.121, 191.688, 206.392, 175.969, 172.919, 157.909, 110.977, 73.164
574.476, 57.868, 54.554, 36.027, 59.811, 43.902, 63.921, 59.239, 85.392, 78.929, 63.576, 42.158, 48.04, 44.668, 42.989, 346.724, 231.985, 219.407, 211.387, 193.419, 188.089, 191.877, 185.486, 169.089, 190.795, 174.394, 147.381, 129.465, 106.711, 68.051
576.443, 47.827, 70.501, 51.008, 74.794, 59.84, 78.771, 75.045, 114.03, 98.595, 71.403, 70.089, 50.001, 50.632, 31.959, 356.25, 243.015, 227.572, 196.63, 200.676, 203.391, 200.22, 187.85, 178.491, 188.197, 168.82, 177.842, 144.021, 101.445, 66.938
578.409, 39.787, 46.447, 44.99, 47.777, 52.778, 66.621, 69.851, 96.668, 80.261, 51.231, 45.021, 32.961, 46.595, 36.928, 317.776, 214.045, 200.738, 201.873, 209.933, 185.694, 180.564, 156.215, 166.893, 182.6, 153.245, 137.303, 147.577, 80.179, 61.825
580.375, 50.747, 60.394, 54.972, 75.76, 55.716, 77.471, 54.657, 100.306, 78.927, 51.058, 34.952, 46.921, 52.559, 24.898, 350.301, 219.074, 217.904, 195.116, 195.189, 182.996, 206.907, 175.58, 161.294, 185.003, 155.67, 163.764, 158.133, 90.912, 70.712
582.340, 48.706, 54.34, 42.953, 70.743, 58.655, 63.321, 68.463, 104.944, 99.593, 59.885, 52.883, 52.882, 45.522, 32.868, 334.827, 206.104, 204.069, 196.359, 196.446, 188.299, 189.251, 170.944, 181.696, 168.406, 160.096, 157.226, 154.689, 90.646, 74.599
584.305, 31.666, 57.287, 56.935, 52.726, 48.593, 70.171, 54.269, 100.582, 89.258, 65.712, 30.814, 40.842, 46.486, 36.837, 319.353, 207.134, 216.235, 183.603, 199.702, 189.601, 198.594, 181.309, 167.097, 182.808, 150.521, 151.687, 147.245, 92.38, 65.486
586.269, 43.626, 44.234, 42.917, 65.71, 58.531, 59.021, 69.075, 97.22, 87.924, 49.539, 41.745, 46.802, 51.449, 39.807, 313.879, 204.164, 198.401, 182.846, 192.959, 171.904, 197.938, 167.674, 171.499, 176.211, 153.947, 149.148, 113.801, 92.114, 72.372
588.233, 40.586, 58.18, 51.898, 64.693, 59.47, 69.871, 64.881, 84.858, 89.59, 68.366, 53.677, 48.762, 53.413, 46.777, 315.405, 206.194, 222.566, 174.089, 189.216, 207.206, 175.281, 190.038, 174.901, 187.614, 144.372, 163.609, 133.357, 94.848, 74.259
590.196, 40.545, 53.127, 49.88, 60.676, 61.408, 60.721, 68.687, 90.496, 83.256, 51.194, 50.608, 44.723, 56.376, 41.747, 310.93, 198.223, 216.732, 185.332, 179.472, 189.509, 189.625, 168.403, 169.302, 161.017, 143.798, 148.071, 123.913, 71.582, 65.146
592.159, 38.505, 57.073, 49.861, 55.659, 61.346, 76.571, 69.493, 95.134, 78.921, 61.021, 60.539, 52.683, 53.34, 38.716, 299.456, 193.253, 198.898, 185.575, 178.729, 179.811, 175.968, 180.768, 167.704, 160.419, 146.223, 154.532, 135.469, 78.316, 76.033
594.121, 49.465, 56.02, 44.843, 46.642, 59.284, 72.421, 59.299, 80.772, 92.587, 49.848, 48.47, 52.643, 42.303, 38.686, 291.982, 186.283, 205.063, 191.819, 179.985, 180.114, 170.312, 166.132, 147.105, 169.822, 152.649, 157.993, 126.025, 80.05, 69.92
596.082, 60.425, 65.967, 56.825, 81.626, 69.223, 78.271, 68.104, 100.409, 73.253, 80.675, 53.402, 57.603, 46.267, 51.656, 298.508, 213.313, 222.229, 193.062, 182.242, 184.416, 166.655, 176.497, 164.507, 170.225, 166.074, 150.454, 142.581, 84.784, 77.807
598.043, 52.384, 50.913, 54.806, 58.609, 71.161, 72.121, 60.91, 111.047, 99.919, 54.502, 58.333, 43.564, 54.23, 47.625, 282.034, 182.342, 180.395, 181.305, 183.499, 186.719, 176.999, 161.862, 155.909, 164.628, 150.499, 147.916, 131.137, 71.518, 76.694
600.003, 68.344, 70.86, 78.788, 87.592, 77.099, 87.971, 75.716, 92.685, 99.585, 70.33, 57.264, 61.524, 78.193, 46.595, 289.559, 212.372, 210.56, 197.548, 186.755, 181.021, 172.343, 171.226, 176.31, 160.031, 162.925, 159.377, 140.693, 102.252, 81.581
601.963, 68.304, 52.806, 62.77, 58.575, 66.037, 63.821, 76.522, 104.323, 98.25, 60.157, 54.195, 52.484, 48.157, 36.565, 270.085, 193.402, 188.726, 180.791, 178.012, 184.324, 161.686, 162.591, 168.712, 169.433, 158.35, 137.838, 118.249, 75.986, 90.468
603.923, 71.264, 53.753, 78.751, 72.558, 76.976, 83.671, 68.328, 103.961, 96.916, 70.984, 69.127, 58.444, 50.12, 45.534, 280.611, 197.432, 182.892, 177.035, 197.268, 169.626, 193.03, 172.956, 179.114, 151.836, 160.776, 148.3, 138.805, 95.72, 73.355
605.881, 54.223, 41.699, 64.733, 63.542, 56.914, 65.521, 69.134, 88.599, 88.582, 62.811, 59.058, 65.405, 55.084, 29.504, 267.137, 174.461, 175.057, 153.278, 172.525, 180.929, 160.373, 159.32, 159.515, 158.239, 140.201, 155.761, 110.361, 72.454, 74.242
607.840, 61.183, 69.646, 77.714, 78.525, 81.852, 79.371, 85.94, 97.237, 109.248, 77.638, 58.989, 67.365, 72.047, 61.474, 278.663, 198.491, 192.223, 173.521, 186.782, 182.231, 175.717, 176.685, 183.917, 167.642, 158.627, 155.222, 140.917, 104.188, 90.129
609.797, 56.143, 61.593, 69.696, 68.508, 64.79, 56.221, 80.746, 99.875, 97.913, 58.465, 62.92, 56.325, 59.011, 43.443, 245.188, 178.521, 188.389, 171.764, 156.038, 175.534, 163.06, 178.05, 162.318, 139.044, 156.052, 132.683, 120.473, 70.922, 77.016
611.755, 62.102, 65.539, 70.678, 67.491, 58.729, 71.071, 83.552, 100.513, 87.579, 69.293, 76.851, 61.285, 55.974, 35.413, 242.714, 185.551, 168.554, 166.007, 165.295, 163.836, 150.404, 176.415, 179.72, 162.447, 148.478, 140.145, 113.029, 89.656, 86.903
613.711, 68.062, 62.486, 79.659, 70.474, 63.667, 78.921, 77.358, 97.151, 106.245, 69.12, 60.783, 57.246, 47.938, 41.383, 241.24, 187.58, 200.72, 157.251, 158.551, 181.139, 157.747, 165.779, 150.122, 150.85, 149.903, 142.606, 110.585, 86.39, 73.79
615.667, 63.022, 63.432, 55.641, 55.458, 48.605, 56.771, 68.164, 86.789, 96.911, 51.947, 45.714, 54.206, 55.901, 51.353, 213.766, 165.61, 173.886, 155.494, 162.808, 161.441, 149.091, 155.144, 140.523, 123.253, 137.328, 124.067, 119.141, 60.124, 75.677
617.623, 62.982, 67.379, 67.623, 56.441, 57.543, 67.621, 59.97, 93.427, 88.577, 49.774, 75.645, 46.166, 50.865, 37.322, 239.292, 166.64, 170.051, 158.737, 162.065, 158.744, 151.434, 157.509, 147.925, 126.655, 148.754, 127.528, 96.697, 87.858, 77.564
619.578, 65.941, 61.326, 61.604, 54.424, 40.482, 66.472, 76.776, 72.065, 88.242, 51.601, 51.576, 40.126, 38.828, 37.292, 234.818, 176.67, 162.217, 152.98, 139.321, 158.046, 132.778, 141.873, 155.326, 122.058, 136.179, 118.99, 106.253, 55.592, 56.451
621.532, 54.901, 77.272, 74.586, 71.407, 59.42, 71.322, 65.581, 101.703, 100.908, 66.428, 56.508, 50.087, 57.792, 36.262, 249.343, 161.699, 166.383, 164.223, 142.578, 150.349, 132.121, 151.238, 160.728, 135.461, 149.605, 135.451, 117.809, 78.326, 74.338
623.486, 71.861, 73.219, 68.567, 59.39, 62.358, 76.172, 72.387, 94.341, 98.574, 54.256, 61.439, 50.047, 33.755, 44.231, 244.869, 163.729, 160.548, 159.467, 162.834, 164.651, 152.465, 160.603, 153.13, 148.864, 155.03, 115.912, 112.365, 75.06, 66.225
625.440, 76.821, 79.165, 69.549, 66.374, 62.296, 70.022, 75.193, 102.979, 84.24, 54.083, 53.37, 57.007, 35.718, 38.201, 245.395, 181.759, 173.714, 162.71, 151.091, 158.953, 131.808, 162.967, 155.531, 115.266, 145.456, 121.373, 108.921, 79.794, 70.112
627.392, 76.78, 81.112, 68.531, 68.357, 56.235, 82.872, 83.999, 102.617, 92.905, 56.91, 57.301, 62.967, 39.682, 39.171, 236.921, 159.789, 163.88, 159.953, 159.348, 180.256, 135.152, 151.332, 153.933, 133.669, 143.881, 119.835, 104.477, 68.528, 65.999
629.345, 69.74, 70.058, 89.512, 79.34, 52.173, 69.722, 85.805, 91.255, 99.571, 51.737, 51.232, 53.928, 51.645, 44.14, 242.447, 181.818, 165.045, 151.196, 159.604, 162.558, 124.495, 157.697, 156.334, 121.072, 136.306, 122.296, 96.033, 84.262, 60.886
631.296, 70.7, 76.005, 55.494, 69.323, 53.111, 62.572, 71.611, 96.893, 81.237, 56.564, 55.164, 45.888, 42.609, 49.11, 218.972, 164.848, 144.211, 157.439, 141.861, 147.861, 128.839, 155.061, 142.736, 104.475, 133.732, 104.757, 100.589, 69.996, 58.773
633.248, 74.66, 82.952, 75.476, 70.306, 52.049, 68.422, 92.417, 104.531, 108.903, 68.391, 64.095, 62.848, 60.572, 43.08, 230.498, 178.878, 158.377, 154.683, 145.117, 144.163, 122.182, 142.426, 141.138, 124.877, 140.157, 129.218, 92.145, 62.73, 67.66
635.198, 77.619, 76.898, 59.457, 68.29, 45.988, 61.272, 87.223, 110.169, 93.568, 52.219, 57.026, 56.808, 54.536, 51.049, 237.024, 162.908, 155.542, 147.926, 143.374, 137.466, 135.526, 150.791, 126.539, 128.28, 135.583, 113.68, 107.701, 68.464, 76.547
637.149, 53.579, 64.845, 28.439, 52.273, 38.926, 42.122, 57.029, 83.807, 81.234, 46.046, 39.957, 43.769, 34.499, 23.019, 192.55, 130.937, 132.708, 129.169, 126.631, 115.768, 105.869, 124.155, 129.941, 111.683, 134.008, 108.141, 87.257, 58.198, 51.434
639.098, 59.539, 72.791, 55.42, 57.256, 50.864, 44.972, 75.835, 97.445, 75.9, 54.873, 44.889, 43.729, 46.463, 30.989, 231.076, 157.967, 149.874, 114.412, 127.887, 135.071, 124.213, 146.52, 121.342, 110.086, 117.434, 109.602, 72.813, 64.932, 50.321
641.047, 69.499, 67.738, 58.402, 51.239, 53.802, 60.822, 69.641, 112.083, 83.566, 47.7, 38.82, 61.689, 36.426, 27.959, 209.601, 140.997, 151.039, 138.655, 136.144, 126.373, 127.556, 141.885, 134.744, 128.489, 121.859, 100.064, 94.369, 65.666, 48.208
642.996, 53.458, 64.685, 46.384, 50.222, 24.741, 59.672, 60.447, 93.721, 82.232, 51.527, 37.751, 26.649, 28.39, 29.928, 199.127, 133.027, 119.205, 127.899, 130.4, 122.676, 129.9, 134.249, 126.146, 109.891, 125.285, 102.525, 80.925, 48.4, 41.095
644.944, 53.418, 62.631, 48.365, 45.206, 46.679, 52.522, 56.252, 87.359, 66.897, 44.354, 41.682, 37.61, 25.353, 25.898, 182.653, 133.056, 142.371, 131.142, 136.657, 118.978, 115.243, 131.614, 115.547, 118.294, 130.71, 97.986, 85.481, 63.134, 41.982
646.891, 54.378, 57.578, 51.347, 69.189, 47.617, 71.372, 76.058, 97.996, 82.563, 46.182, 53.614, 43.57, 45.317, 35.868, 190.179, 149.086, 124.536, 130.385, 139.914, 127.281, 122.587, 150.979, 124.949, 111.697, 130.135, 113.447, 85.037, 66.868, 49.869
648.838, 44.337, 47.524, 55.328, 58.172, 31.556, 47.222, 45.864, 78.634, 69.229, 46.009, 34.545, 37.53, 37.28, 24.837, 170.705, 124.116, 139.702, 117.628, 124.17, 115.583, 108.93, 115.343, 115.35, 92.1, 113.561, 98.909, 84.593, 55.602, 42.756
650.784, 68.297, 75.471, 70.31, 67.155, 57.494, 74.072, 80.67, 94.272, 84.895, 60.836, 66.476, 49.49, 61.243, 44.807, 201.23, 147.146, 135.868, 142.871, 145.427, 129.886, 130.274, 147.708, 107.752, 116.502, 134.986, 109.37, 91.149, 84.336, 49.643
652.730, 68.257, 61.417, 56.292, 60.138, 55.432, 65.922, 65.476, 115.91, 84.56, 49.663, 57.407, 47.451, 50.207, 35.777, 182.756, 130.175, 143.033, 120.115, 135.683, 124.188, 123.617, 125.073, 110.154, 106.905, 125.412, 114.831, 89.705, 63.07, 62.53
654.676, 64.217, 62.364, 50.273, 66.122, 49.37, 59.772, 55.282, 90.548, 78.226, 58.49, 55.338, 42.411, 55.17, 27.746, 165.282, 133.205, 128.199, 134.358, 133.94, 130.491, 112.961, 127.437, 117.555, 105.308, 110.837, 111.292, 82.261, 58.804, 44.417
656.620, 56.176, 53.311, 41.255, 39.105, 51.309, 50.622, 51.088, 93.186, 67.892, 51.317, 41.27, 46.371, 51.134, 15.716, 178.808, 107.235, 121.365, 114.601, 119.197, 117.793, 92.304, 125.802, 95.957, 105.711, 89.263, 106.754, 72.817, 61.538, 37.304
658.565, 49.136, 48.257, 54.237, 56.088, 51.247, 62.472, 49.894, 94.824, 62.558, 58.145, 54.201, 28.331, 45.097, 30.686, 161.334, 102.265, 118.53, 111.844, 118.453, 111.096, 110.648, 109.167, 110.358, 112.113, 104.688, 83.215, 69.373, 38.272, 44.191
660.508, 46.096, 42.204, 43.218, 41.071, 45.185, 58.322, 48.7, 74.462, 60.224, 43.972, 47.132, 32.292, 39.061, 24.655, 138.859, 97.294, 99.696, 94.087, 118.71, 92.398, 88.991, 110.531, 86.76, 92.516, 103.113, 95.676, 80.929, 53.006, 24.078
662.451, 51.056, 47.15, 49.2, 62.054, 51.123, 66.172, 61.506, 90.1, 77.889, 62.799, 57.063, 41.252, 31.024, 38.625, 146.385, 117.324, 106.862, 107.331, 111.966, 108.701, 105.335, 122.896, 131.162, 108.919, 110.539, 99.137, 71.485, 54.74, 41.965
664.394, 56.015, 46.097, 46.181, 49.037, 40.062, 55.022, 50.312, 75.738, 60.555, 42.626, 46.995, 31.212, 38.988, 34.595, 148.911, 112.354, 114.027, 111.574, 111.223, 89.003, 113.678, 101.261, 101.563, 121.322, 100.964, 94.599, 79.041, 48.474, 43.852
666.336, 58.975, 41.044, 24.163, 44.021, 48.0, 52.872, 56.118, 91.376, 85.221, 46.453, 49.926, 39.172, 47.951, 33.565, 149.437, 97.384, 103.193, 100.817, 111.48, 113.306, 105.022, 118.625, 95.965, 107.724, 109.39, 95.06, 76.597, 60.208, 44.739
668.278, 59.935, 48.99, 44.145, 52.004, 47.938, 58.722, 55.923, 80.014, 68.887, 53.28, 54.857, 43.133, 31.915, 34.534, 161.963, 122.413, 121.359, 110.06, 124.736, 114.608, 130.365, 113.99, 122.367, 109.127, 99.815, 99.521, 89.153, 46.942, 44.626
670.218, 46.895, 37.937, 29.126, 35.987, 38.876, 53.572, 61.729, 71.652, 68.552, 41.108, 41.788, 32.093, 40.878, 28.504, 143.489, 104.443, 115.524, 101.303, 109.993, 106.911, 111.709, 109.355, 97.768, 99.53, 98.241, 94.982, 65.709, 53.676, 37.512
672.159, 51.854, 41.883, 45.108, 45.97, 67.815, 56.422, 49.535, 73.29, 83.218, 59.935, 52.72, 48.053, 45.842, 23.474, 152.014, 115.473, 109.69, 112.547, 106.249, 123.213, 104.052, 125.719, 99.17, 100.933, 105.666, 103.444, 79.265, 67.41, 40.399
674.099, 69.935, 43.979, 41.197, 38.074, 49.936, 54.545, 64.664, 73.345, 62.268, 52.028, 60.818, 42.15, 42.922, 29.539, 163.298, 118.183, 99.509, 109.461, 118.155, 116.165, 108.991, 130.677, 104.155, 109.923, 102.677, 95.48, 91.31, 56.506, 43.504
676.038, 57.016, 50.074, 50.286, 41.177, 45.058, 61.669, 63.792, 74.399, 72.317, 62.121, 70.917, 36.248, 48.003, 23.604, 146.582, 114.894, 126.328, 110.375, 116.06, 130.116, 116.93, 135.634, 114.14, 100.913, 117.687, 111.517, 77.355, 58.602, 44.608
677.977, 57.096, 60.17, 53.375, 60.28, 66.18, 61.792, 65.921, 77.454, 68.367, 61.214, 49.016, 49.345, 50.084, 41.669, 160.867, 134.604, 127.147, 132.289, 124.965, 127.068, 121.869, 153.591, 121.126, 100.903, 115.697, 119.554, 108.399, 72.699, 67.712
679.915, 49.177, 47.265, 26.464, 29.383, 33.302, 37.915, 56.049, 56.509, 53.416, 35.307, 41.115, 19.442, 29.165, 5.735, 142.151, 89.314, 100.966, 101.204, 111.87, 108.02, 105.808, 117.549, 97.111, 90.894, 100.708, 100.59, 80.444, 45.795, 43.816
681.853, 44.258, 59.361, 37.553, 38.486, 53.424, 59.039, 55.178, 70.563, 73.466, 52.4, 48.214, 56.539, 44.245, 23.8, 143.435, 124.025, 99.785, 123.118, 114.776, 120.971, 115.747, 109.506, 117.096, 115.884, 117.718, 89.627, 84.489, 52.891, 62.92
683.790, 62.339, 55.456, 39.643, 48.59, 46.545, 69.162, 71.306, 64.618, 77.516, 52.493, 58.313, 38.636, 43.326, 24.865, 132.719, 101.735, 106.604, 110.032, 114.681, 116.923, 124.686, 130.463, 113.081, 120.874, 100.729, 105.664, 95.533, 63.987, 48.024
685.727, 45.419, 41.552, 37.732, 41.693, 63.667, 42.285, 60.434, 63.673, 67.565, 44.585, 52.412, 32.733, 34.407, 14.93, 120.003, 100.445, 99.423, 92.947, 120.586, 119.874, 117.624, 101.421, 96.067, 101.864, 98.739, 104.7, 77.578, 40.084, 44.128
687.663, 52.5, 59.647, 43.821, 48.796, 56.789, 57.409, 61.563, 62.727, 61.615, 46.678, 49.511, 43.831, 30.488, 25.996, 146.287, 105.156, 102.242, 108.861, 112.491, 111.826, 104.563, 94.378, 108.052, 88.855, 74.75, 107.737, 68.623, 57.18, 58.232
689.599, 52.581, 62.743, 50.91, 56.899, 65.911, 59.532, 85.691, 69.782, 84.664, 64.771, 66.61, 46.928, 55.569, 34.061, 146.571, 124.866, 103.061, 115.775, 134.397, 126.778, 124.502, 115.335, 114.037, 97.845, 99.76, 105.774, 97.667, 68.276, 61.336
691.534, 56.662, 52.838, 62.999, 71.003, 67.033, 64.655, 73.82, 84.837, 71.714, 72.864, 63.709, 48.025, 51.649, 54.126, 127.855, 112.576, 129.88, 116.689, 133.302, 116.729, 119.441, 116.293, 112.023, 105.835, 93.77, 109.81, 89.712, 71.372, 68.44
693.468, 47.742, 48.934, 35.088, 46.106, 44.154, 54.779, 61.948, 62.891, 69.763, 47.957, 66.808, 44.122, 44.73, 42.191, 134.139, 111.287, 117.699, 108.604, 105.207, 111.681, 99.38, 111.25, 103.008, 93.825, 94.781, 92.847, 98.757, 60.468, 60.544
695.402, 49.823, 65.029, 51.177, 50.209, 48.276, 58.902, 68.077, 69.946, 81.813, 68.05, 57.907, 51.219, 48.811, 48.257, 133.423, 120.997, 110.518, 123.518, 115.113, 111.633, 107.319, 102.207, 108.993, 101.815, 100.791, 108.884, 81.801, 57.565, 64.648
697.335, 64.904, 50.125, 38.266, 62.312, 41.398, 66.025, 78.205, 66.001, 74.863, 66.143, 61.006, 46.317, 42.892, 31.322, 151.707, 103.707, 112.337, 104.432, 127.018, 118.584, 108.258, 88.164, 103.978, 105.806, 108.802, 94.92, 86.846, 67.661, 67.752
699.268, 55.985, 59.221, 49.355, 51.416, 50.52, 61.149, 55.334, 69.056, 67.912, 52.236, 54.105, 37.414, 51.973, 50.387, 128.991, 104.418, 120.156, 111.347, 114.923, 117.536, 115.197, 97.122, 109.964, 84.796, 104.812, 93.957, 93.891, 56.757, 55.856
701.201, 46.065, 50.316, 50.444, 63.519, 44.641, 56.272, 54.462, 70.11, 59.962, 49.329, 58.204, 48.511, 43.053, 34.452, 135.275, 99.128, 113.975, 118.261, 117.828, 113.487, 117.135, 115.079, 111.949, 97.786, 108.822, 102.994, 92.936, 55.853, 65.96
703.132, 54.146, 46.412, 42.534, 52.622, 46.763, 59.395, 47.59, 87.165, 57.011, 58.422, 51.303, 29.608, 39.134, 36.518, 131.56, 99.839, 102.794, 108.175, 122.734, 120.439, 117.074, 122.036, 102.934, 99.776, 104.833, 102.03, 94.98, 60.949, 64.064
705.064, 57.227, 54.507, 55.623, 61.725, 54.885, 67.519, 65.719, 83.22, 80.061, 67.515, 56.402, 49.705, 47.215, 49.583, 134.844, 107.549, 110.613, 114.09, 135.639, 144.391, 140.013, 125.994, 118.92, 108.767, 110.843, 110.067, 102.025, 72.046, 71.168
706.994, 57.307, 54.603, 48.712, 56.829, 60.007, 65.642, 54.847, 68.274, 58.11, 58.608, 60.501, 46.803, 34.296, 48.648, 139.128, 129.259, 100.433, 120.004, 130.544, 123.342, 130.952, 116.951, 100.905, 118.757, 101.854, 105.104, 92.07, 68.142, 81.272
708.925, 67.388, 79.698, 69.801, 67.932, 48.129, 86.765, 72.976, 79.329, 64.16, 69.701, 61.6, 57.9, 53.377, 54.713, 136.412, 124.97, 135.252, 143.918, 140.449, 147.294, 136.891, 131.908, 139.89, 125.747, 122.864, 124.14, 114.114, 61.238, 80.377
710.854, 59.469, 66.794, 61.89, 75.035, 62.25, 63.889, 68.104, 70.384, 70.21, 68.794, 59.699, 75.997, 43.457, 47.779, 129.696, 131.68, 137.071, 150.832, 152.355, 153.246, 165.83, 128.866, 139.875, 140.737, 124.875, 120.177, 107.159, 89.334, 82.481
712.783, 64.55, 71.889, 71.979, 70.138, 59.372, 68.012, 76.233, 80.438, 80.259, 64.887, 84.798, 53.094, 50.538, 52.844, 164.98, 135.39, 141.89, 156.747, 149.26, 159.197, 137.769, 133.823, 159.861, 137.728, 140.885, 148.213, 123.204, 88.431, 79.585
714.712, 54.63, 69.985, 52.068, 69.242, 50.494, 62.135, 58.361, 67.493, 66.309, 55.98, 71.897, 51.191, 36.619, 51.909, 139.264, 132.101, 140.709, 154.661, 162.165, 148.149, 162.708, 147.78, 142.846, 134.718, 140.895, 134.25, 125.248, 86.527, 76.689
716.640, 63.711, 65.08, 65.157, 71.345, 49.616, 69.259, 63.49, 71.548, 70.358, 66.073, 57.996, 63.288, 57.7, 51.974, 133.548, 146.811, 149.528, 146.575, 162.07, 150.1, 161.646, 152.737, 146.831, 151.708, 144.906, 139.287, 124.293, 90.623, 59.793
718.567, 64.792, 79.176, 63.246, 66.448, 40.738, 60.382, 64.618, 68.602, 63.408, 61.166, 68.095, 53.386, 34.781, 48.04, 134.832, 125.521, 134.347, 158.49, 156.976, 153.052, 171.585, 152.695, 149.817, 119.698, 138.916, 130.323, 124.338, 87.719, 70.897
720.494, 63.873, 81.271, 68.335, 72.551, 72.859, 67.505, 48.746, 89.657, 85.457, 67.259, 62.194, 62.483, 49.861, 53.105, 159.116, 134.232, 153.166, 158.404, 150.881, 150.004, 167.524, 145.652, 152.802, 142.688, 145.927, 141.36, 126.382, 93.815, 83.001
722.421, 67.953, 59.367, 57.425, 59.655, 62.981, 52.629, 59.875, 62.712, 72.507, 39.351, 64.293, 36.58, 43.942, 40.17, 129.4, 108.942, 127.985, 137.318, 115.786, 149.955, 145.463, 116.609, 143.787, 124.679, 129.937, 124.397, 114.427, 73.912, 61.105
724.347, 56.034, 50.462, 46.514, 51.758, 68.103, 57.752, 49.003, 72.766, 60.556, 45.444, 52.392, 43.677, 38.023, 43.235, 111.684, 110.652, 110.804, 143.232, 124.692, 139.907, 127.402, 130.567, 125.772, 102.669, 118.948, 112.433, 104.472, 77.008, 62.209
726.272, 51.115, 60.558, 52.603, 59.861, 61.225, 48.875, 51.132, 62.821, 79.606, 55.537, 58.491, 45.774, 41.104, 37.301, 117.968, 99.363, 100.623, 128.147, 107.597, 125.859, 127.341, 109.524, 117.758, 109.659, 129.958, 109.47, 96.517, 77.104, 55.313
728.197, 53.196, 55.653, 56.692, 64.964, 77.347, 55.999, 77.26, 66.876, 68.656, 62.63, 55.59, 49.872, 39.184, 33.366, 122.253, 92.073, 107.442, 131.061, 98.502, 109.81, 116.28, 103.481, 124.743, 114.649, 117.968, 107.507, 98.561, 69.2, 61.417
730.121, 73.276, 71.749, 68.781, 62.068, 56.468, 65.122, 68.389, 58.93, 93.705, 53.723, 77.689, 55.969, 48.265, 46.431, 125.537, 105.783, 111.261, 137.975, 94.407, 119.762, 120.219, 118.439, 119.728, 121.64, 100.979, 102.543, 113.606, 75.297, 67.521
732.045, 46.357, 65.844, 69.87, 57.171, 67.59, 70.245, 69.517, 74.985, 72.755, 59.816, 71.788, 60.066, 49.346, 48.496, 107.821, 99.494, 109.08, 117.89, 109.313, 130.713, 130.157, 119.396, 112.714, 105.63, 104.989, 102.58, 88.651, 76.393, 63.625
733.968, 68.438, 74.94, 72.959, 55.274, 68.712, 66.369, 75.646, 63.04, 77.804, 54.909, 77.886, 57.163, 45.427, 59.562, 116.105, 102.204, 108.899, 114.804, 118.218, 119.665, 111.096, 124.353, 128.699, 132.62, 117.0, 96.617, 99.695, 82.489, 73.729
735.890, 53.518, 56.035, 67.048, 49.377, 67.834, 59.492, 72.774, 69.094, 78.854, 66.002, 62.985, 57.26, 43.508, 37.627, 115.389, 79.915, 92.718, 119.718, 107.123, 120.617, 112.035, 110.311, 89.684, 115.61, 97.01, 94.653, 86.74, 77.585, 56.833
737.812, 70.599, 72.131, 71.137, 70.481, 79.956, 67.615, 86.902, 79.149, 86.903, 68.095, 78.084, 58.358, 42.588, 64.692, 126.673, 104.625, 105.537, 116.633, 115.028, 125.568, 116.974, 115.268, 116.669, 129.601, 124.021, 108.69, 113.785, 79.681, 77.937
739.734, 49.68, 51.226, 43.226, 50.584, 59.077, 47.739, 67.031, 70.204, 60.953, 46.188, 55.183, 49.455, 31.669, 41.757, 107.957, 94.335, 88.356, 120.547, 91.934, 109.52, 125.913, 97.225, 97.655, 104.591, 98.031, 85.727, 78.829, 68.778, 48.041
741.655, 69.761, 69.322, 78.316, 67.687, 66.199, 89.862, 92.159, 101.258, 80.003, 76.281, 65.282, 52.552, 52.75, 55.823, 122.241, 114.046, 106.175, 132.461, 126.839, 125.472, 115.852, 130.182, 120.64, 132.581, 111.041, 92.763, 89.874, 70.874, 72.145
743.575, 73.841, 60.417, 62.405, 57.79, 67.321, 70.985, 57.288, 77.313, 77.052, 56.374, 63.381, 60.649, 40.831, 43.888, 116.525, 97.756, 99.994, 133.375, 97.744, 110.423, 107.791, 105.14, 112.625, 127.571, 129.052, 114.8, 83.919, 67.97, 80.249
745.495, 75.922, 69.513, 87.494, 82.893, 93.443, 91.109, 88.416, 100.368, 100.102, 79.467, 89.48, 67.746, 54.912, 76.953, 128.809, 126.466, 122.813, 145.29, 133.649, 130.375, 124.73, 136.097, 139.611, 133.561, 129.062, 111.837, 105.963, 80.066, 88.354
747.415, 63.003, 79.608, 67.583, 65.997, 65.564, 71.232, 84.545, 83.423, 83.151, 59.56, 78.579, 55.843, 50.992, 58.019, 113.093, 106.177, 111.632, 129.204, 109.555, 130.326, 113.668, 129.054, 125.596, 121.552, 117.073, 112.873, 94.008, 88.162, 63.458
749.334, 70.084, 71.704, 79.672, 78.1, 79.686, 80.355, 92.673, 94.477, 90.201, 60.653, 83.678, 60.941, 57.073, 62.084, 119.377, 127.887, 109.451, 128.118, 128.46, 127.278, 130.607, 117.012, 138.581, 128.542, 140.083, 104.91, 98.053, 76.259, 79.562
751.252, 78.164, 75.799, 77.761, 67.203, 56.808, 62.479, 89.802, 97.532, 71.25, 68.746, 71.777, 50.038, 66.154, 57.149, 121.661, 108.597, 108.27, 138.033, 138.365, 135.23, 144.546, 129.969, 115.566, 136.532, 137.093, 116.947, 88.097, 86.355, 78.666
753.170, 73.245, 81.895, 79.85, 69.306, 61.93, 89.602, 79.93, 85.587, 78.3, 62.839, 71.876, 65.135, 66.235, 64.214, 122.946, 134.308, 119.089, 148.947, 129.271, 138.181, 122.485, 118.926, 134.552, 131.522, 119.104, 124.983, 122.142, 80.451, 74.77
755.087, 65.326, 79.99, 77.939, 83.41, 62.052, 62.725, 92.059, 89.641, 70.35, 64.932, 66.975, 59.232, 60.316, 54.28, 129.23, 109.018, 136.908, 140.861, 126.176, 140.133, 133.424, 127.884, 132.537, 140.513, 141.114, 118.02, 98.187, 80.547, 79.874
757.004, 65.407, 57.086, 54.028, 60.513, 75.173, 53.849, 73.187, 81.696, 62.399, 52.025, 69.074, 50.329, 52.396, 55.345, 122.514, 115.728, 114.727, 127.776, 140.081, 131.085, 116.363, 132.841, 134.522, 116.503, 117.125, 98.057, 112.232, 70.644, 63.978
758.920, 75.487, 90.181, 81.117, 70.616, 66.295, 62.972, 70.315, 101.751, 70.449, 66.117, 73.173, 61.427, 72.477, 57.41, 155.798, 135.439, 150.546, 176.69, 163.986, 158.036, 151.302, 168.798, 150.508, 161.493, 157.135, 140.093, 117.276, 92.74, 83.082
760.835, 56.568, 57.277, 62.207, 50.719, 67.417, 69.095, 64.444, 79.805, 64.498, 53.21, 56.272, 40.524, 55.558, 47.475, 139.082, 120.149, 142.365, 145.604, 156.892, 158.988, 160.241, 149.755, 163.493, 154.483, 149.146, 124.13, 102.321, 79.836, 70.186
762.750, 78.649, 82.372, 60.296, 69.823, 64.539, 71.219, 77.572, 98.86, 84.548, 61.303, 70.371, 54.621, 67.639, 55.541, 138.366, 154.859, 176.184, 181.518, 162.797, 166.939, 167.179, 182.713, 168.478, 181.474, 180.156, 134.167, 127.366, 82.932, 77.29
764.665, 59.729, 72.468, 59.385, 50.926, 57.661, 70.342, 63.701, 72.915, 54.597, 41.396, 66.47, 50.718, 52.72, 41.606, 150.65, 131.57, 145.004, 157.433, 163.702, 162.891, 154.118, 166.67, 144.463, 147.464, 183.166, 118.203, 135.41, 75.028, 70.394
766.579, 53.81, 79.563, 65.474, 62.029, 50.782, 65.465, 60.829, 80.969, 71.647, 48.489, 59.569, 45.815, 65.8, 37.671, 127.934, 129.28, 162.823, 158.347, 146.607, 159.843, 157.057, 151.627, 153.449, 133.454, 153.177, 130.24, 121.455, 88.125, 77.498
768.492, 51.891, 68.659, 66.563, 44.132, 42.904, 62.589, 64.958, 72.024, 77.696, 38.582, 60.668, 55.913, 60.881, 52.736, 124.218, 96.991, 117.642, 147.261, 138.513, 145.794, 124.996, 144.585, 137.434, 119.444, 133.187, 103.277, 91.5, 81.221, 67.602
770.405, 54.972, 53.754, 65.652, 58.236, 51.026, 61.712, 60.086, 63.079, 68.746, 44.675, 62.767, 54.01, 59.962, 43.802, 101.502, 107.701, 126.461, 126.176, 118.418, 131.746, 120.935, 122.542, 99.419, 114.434, 113.198, 95.313, 74.544, 80.317, 68.706
772.318, 47.052, 60.85, 45.741, 52.339, 37.148, 45.835, 54.215, 77.133, 65.796, 28.768, 50.866, 54.107, 45.043, 41.867, 100.786, 82.411, 103.28, 110.09, 107.323, 113.698, 105.874, 95.499, 89.405, 97.425, 103.208, 81.35, 79.589, 52.413, 61.81
774.229, 54.133, 70.945, 73.83, 52.442, 45.27, 61.959, 48.343, 91.188, 68.845, 50.861, 65.965, 63.204, 51.123, 41.932, 102.07, 91.122, 117.099, 111.004, 117.228, 97.649, 106.813, 109.457, 101.39, 98.415, 100.219, 89.387, 72.634, 78.509, 63.914
776.141, 52.214, 42.041, 33.919, 38.545, 28.391, 35.082, 41.471, 48.243, 46.895, 24.954, 36.064, 40.301, 51.204, 36.997, 90.354, 75.832, 87.918, 80.918, 91.134, 76.601, 83.752, 80.414, 70.375, 79.405, 83.229, 59.423, 67.678, 57.606, 48.018
778.051, 50.295, 66.137, 69.008, 57.649, 42.513, 57.205, 57.6, 66.297, 57.944, 36.047, 59.163, 49.398, 60.285, 38.063, 92.639, 76.542, 102.737, 91.833, 100.039, 101.552, 85.69, 106.371, 81.36, 84.395, 77.239, 92.46, 74.723, 79.702, 56.122
779.962, 65.375, 64.232, 53.098, 51.752, 37.635, 37.328, 58.728, 77.352, 72.994, 40.14, 44.262, 48.496, 51.366, 32.128, 95.923, 84.253, 82.556, 85.747, 92.944, 78.504, 94.629, 104.329, 84.346, 92.386, 97.25, 67.496, 75.768, 64.798, 55.227
781.871, 64.456, 53.328, 72.187, 58.855, 43.757, 65.452, 63.857, 74.407, 48.043, 45.233, 56.361, 54.593, 61.447, 44.193, 105.207, 78.963, 102.375, 104.661, 93.849, 81.456, 87.568, 107.286, 101.331, 85.376, 81.26, 83.533, 86.812, 59.894, 57.331
783.780, 57.537, 57.423, 53.276, 53.958, 42.879, 40.575, 63.985, 80.461, 63.093, 46.326, 45.46, 41.69, 49.527, 42.258, 101.491, 74.673, 85.194, 92.576, 103.755, 96.407, 91.507, 116.243, 89.316, 102.366, 91.271, 87.57, 85.857, 65.991, 66.435
785.689, 54.618, 53.519, 50.365, 47.062, 42.0, 49.698, 48.114, 71.516, 63.143, 42.419, 50.559, 63.787, 62.608, 45.324, 105.775, 96.384, 87.013, 95.49, 116.66, 110.359, 87.446, 110.2, 94.302, 97.356, 105.281, 96.606, 88.902, 67.087, 67.539
787.597, 46.698, 54.614, 55.454, 57.165, 44.122, 56.822, 48.242, 80.571, 63.192, 44.512, 58.658, 46.884, 59.689, 37.389, 129.059, 95.094, 105.832, 110.404, 96.565, 109.311, 112.385, 118.158, 110.287, 95.347, 93.292, 86.643, 82.947, 70.183, 49.643
789.504, 63.779, 50.71, 62.543, 73.268, 60.244, 51.945, 70.371, 90.626, 79.242, 45.605, 59.757, 56.982, 74.77, 64.454, 121.343, 103.804, 112.651, 106.319, 119.471, 98.262, 117.324, 115.115, 108.272, 110.337, 108.302, 116.68, 94.991, 81.279, 63.747
791.411, 61.86, 66.805, 62.632, 58.371, 55.366, 47.068, 69.499, 80.68, 70.291, 51.698, 68.856, 51.079, 66.851, 50.519, 114.627, 95.515, 126.47, 107.233, 114.376, 115.214, 107.263, 120.072, 105.257, 107.327, 101.312, 107.716, 105.036, 93.375, 78.851
793.318, 61.94, 54.901, 69.721, 57.475, 67.487, 51.192, 70.627, 72.735, 83.341, 54.791, 73.954, 57.176, 70.931, 64.585, 125.911, 99.225, 139.289, 107.147, 107.281, 123.165, 119.201, 124.03, 121.243, 109.317, 122.323, 122.753, 99.081, 90.472, 69.955
795.224, 45.021, 48.996, 60.81, 52.578, 58.609, 48.315, 66.756, 58.79, 52.39, 39.883, 51.053, 37.273, 41.012, 38.65, 109.195, 92.936, 117.108, 103.061, 109.186, 115.117, 106.14, 130.987, 108.228, 101.307, 100.333, 104.79, 105.125, 67.568, 62.059
797.129, 56.102, 61.092, 62.899, 53.681, 74.731, 52.438, 67.884, 62.844, 76.44, 52.976, 64.152, 69.37, 60.093, 59.715, 122.479, 117.646, 123.927, 118.976, 133.092, 120.069, 125.079, 111.944, 111.213, 115.298, 127.344, 129.826, 103.17, 90.664, 76.163
799.034, 70.183, 72.187, 68.989, 69.784, 63.853, 61.562, 63.013, 79.899, 75.49, 45.069, 67.251, 54.468, 64.174, 61.78, 147.763, 103.356, 130.746, 129.89, 133.997, 129.02, 132.018, 136.902, 130.199, 125.288, 120.354, 137.863, 116.215, 84.76, 68.267
800.938, 75.263, 48.283, 62.078, 56.888, 72.975, 57.685, 68.141, 65.954, 65.539, 58.162, 66.35, 50.565, 58.255, 50.846, 137.047, 117.067, 124.565, 128.804, 141.902, 136.972, 140.957, 128.859, 127.184, 146.278, 121.364, 135.9, 106.259, 98.856, 88.371
802.842, 77.344, 72.378, 82.167, 73.991, 88.096, 76.808, 70.27, 80.008, 84.589, 66.255, 76.449, 44.662, 78.335, 68.911, 155.331, 131.777, 154.384, 141.719, 139.807, 146.924, 150.896, 153.816, 154.169, 146.268, 132.375, 129.936, 108.304, 83.953, 71.475
804.745, 75.425, 57.474, 71.256, 67.094, 75.218, 66.932, 78.398, 84.063, 95.638, 58.348, 72.548, 63.759, 60.416, 67.976, 155.616, 140.487, 155.203, 133.633, 141.713, 152.875, 167.835, 146.773, 157.154, 159.259, 129.385, 138.973, 126.349, 93.049, 90.579
806.648, 85.506, 65.569, 81.345, 66.197, 74.34, 62.055, 73.527, 82.118, 78.688, 53.441, 76.647, 65.856, 58.497, 73.041, 160.9, 145.198, 156.022, 151.547, 138.618, 151.827, 144.774, 161.731, 162.14, 156.249, 138.396, 147.01, 113.393, 84.145, 83.683
808.550, 68.586, 63.665, 64.434, 59.301, 68.462, 50.178, 68.655, 78.172, 84.737, 45.534, 67.746, 40.953, 50.578, 58.107, 163.184, 132.908, 149.841, 149.462, 149.523, 149.778, 154.712, 153.688, 153.125, 137.239, 132.406, 153.046, 110.438, 92.241, 67.787
810.451, 74.667, 48.76, 78.523, 65.404, 62.584, 52.302, 67.783, 66.227, 51.787, 49.627, 62.845, 58.051, 59.659, 52.172, 136.468, 146.618, 158.66, 130.376, 145.428, 154.73, 144.651, 156.645, 150.11, 142.229, 121.417, 154.083, 114.483, 77.338, 58.891
812.352, 72.748, 62.856, 62.612, 51.507, 58.705, 38.425, 68.912, 67.282, 69.837, 36.72, 60.944, 58.148, 57.739, 55.237, 152.752, 128.329, 143.479, 144.29, 150.334, 155.682, 145.59, 147.603, 155.096, 138.22, 133.427, 141.12, 97.527, 85.434, 59.995
814.253, 58.829, 66.951, 57.701, 67.61, 66.827, 64.548, 72.04, 77.336, 69.886, 47.813, 64.043, 51.245, 48.82, 59.302, 143.036, 139.039, 149.298, 139.204, 153.239, 151.633, 154.529, 156.56, 151.081, 136.21, 127.437, 133.156, 116.572, 82.53, 75.1
816.153, 74.909, 76.047, 71.79, 66.713, 60.949, 55.672, 71.169, 79.391, 79.936, 49.906, 48.142, 58.342, 60.901, 45.368, 153.32, 143.749, 158.117, 158.119, 150.144, 158.585, 167.468, 158.517, 152.066, 148.2, 159.448, 153.193, 117.617, 97.626, 80.204
818.052, 79.99, 80.142, 85.88, 74.817, 93.071, 75.795, 70.297, 99.446, 70.985, 58.999, 70.241, 68.439, 57.982, 74.433, 168.604, 157.46, 168.936, 162.033, 165.05, 179.537, 172.407, 175.475, 151.051, 147.19, 164.458, 161.23, 131.662, 96.722, 84.308
819.951, 77.071, 71.238, 62.969, 60.92, 59.193, 60.918, 68.426, 68.5, 67.035, 46.092, 58.34, 63.537, 64.062, 51.498, 156.888, 145.17, 155.756, 158.947, 158.955, 182.488, 176.346, 172.432, 155.037, 154.18, 161.469, 157.266, 111.706, 100.819, 74.412
821.849, 80.151, 74.333, 64.058, 79.023, 63.314, 60.042, 70.554, 90.555, 63.084, 52.185, 63.439, 62.634, 53.143, 49.563, 151.172, 143.88, 156.575, 167.862, 161.86, 173.44, 175.285, 152.389, 168.022, 162.171, 142.479, 164.303, 128.751, 101.915, 85.516
823.747, 68.232, 65.429, 59.147, 59.126, 63.436, 61.165, 64.683, 70.61, 60.134, 39.278, 39.538, 50.731, 54.224, 34.629, 161.456, 146.591, 142.394, 176.776, 159.765, 146.391, 175.223, 169.347, 149.007, 159.161, 161.49, 148.34, 119.796, 102.011, 67.62
825.645, 74.313, 74.524, 74.236, 75.23, 74.558, 65.288, 64.811, 79.664, 73.183, 45.371, 71.637, 63.828, 62.305, 52.694, 162.74, 149.301, 176.213, 192.69, 177.671, 187.343, 183.162, 194.304, 175.993, 153.151, 174.5, 172.376, 126.84, 105.107, 89.724
827.541, 86.394, 78.62, 63.325, 83.333, 82.68, 80.412, 69.939, 79.719, 72.233, 55.464, 72.736, 73.925, 62.386, 45.759, 161.024, 162.012, 180.032, 200.604, 195.576, 191.295, 190.101, 203.261, 186.978, 164.141, 167.51, 173.413, 137.885, 104.204, 85.828
829.437, 80.474, 78.715, 66.414, 90.436, 70.801, 68.535, 66.068, 82.774, 80.283, 54.557, 75.835, 74.023, 66.466, 58.824, 162.309, 173.722, 187.851, 199.519, 185.481, 192.246, 187.04, 192.218, 180.963, 172.132, 172.521, 175.45, 144.93, 106.3, 86.932
831.333, 96.555, 93.811, 91.503, 95.539, 96.923, 96.658, 86.196, 87.828, 99.332, 65.649, 77.934, 83.12, 61.547, 60.89, 195.593, 185.432, 203.67, 207.433, 209.386, 187.198, 197.979, 194.176, 190.948, 174.122, 184.531, 197.486, 151.974, 118.396, 114.036
833.228, 87.636, 81.906, 71.592, 93.643, 77.045, 83.782, 88.325, 98.883, 88.382, 56.742, 76.033, 84.217, 83.628, 64.955, 183.877, 192.143, 199.489, 213.347, 207.292, 213.15, 193.918, 199.133, 184.934, 185.112, 196.542, 180.523, 154.019, 114.492, 89.14
835.123, 96.717, 87.002, 73.681, 91.746, 78.167, 90.905, 74.453, 85.938, 76.431, 61.835, 79.132, 71.314, 73.709, 55.02, 159.161, 182.853, 163.308, 191.262, 205.197, 199.101, 174.857, 203.09, 198.919, 175.102, 182.552, 169.56, 157.064, 112.588, 106.244
837.017, 86.797, 79.097, 60.771, 73.849, 65.289, 75.028, 71.582, 79.993, 71.481, 45.928, 75.231, 63.411, 59.79, 49.085, 161.445, 157.563, 191.127, 198.176, 194.102, 192.053, 187.796, 184.048, 178.904, 178.092, 169.562, 178.596, 156.108, 96.685, 79.348
838.910, 88.878, 73.193, 69.86, 97.952, 86.41, 90.152, 71.71, 89.047, 82.53, 66.021, 82.33, 75.508, 49.87, 60.151, 174.729, 170.274, 174.946, 209.09, 191.007, 218.004, 174.734, 206.005, 206.89, 180.083, 182.573, 172.633, 156.153, 116.781, 88.452
840.803, 96.959, 72.288, 60.949, 86.056, 68.532, 96.275, 73.839, 83.102, 75.58, 49.114, 80.429, 72.606, 55.951, 47.216, 184.013, 175.984, 191.765, 197.005, 200.913, 198.956, 174.673, 188.962, 194.875, 170.073, 174.583, 190.669, 144.198, 106.877, 88.556
842.695, 82.04, 69.384, 56.038, 90.159, 72.654, 88.398, 74.967, 68.157, 76.63, 65.207, 73.528, 63.703, 62.032, 59.281, 160.297, 166.694, 180.584, 189.919, 189.818, 206.908, 196.612, 192.92, 187.86, 169.063, 173.594, 183.706, 136.242, 112.973, 90.66
844.587, 85.12, 73.479, 67.127, 88.262, 55.776, 79.522, 62.095, 88.211, 85.679, 52.3, 72.627, 64.8, 65.113, 47.347, 183.581, 165.405, 179.403, 210.833, 190.723, 190.859, 181.551, 197.877, 192.845, 175.053, 186.604, 162.743, 144.287, 109.069, 70.764
846.479, 86.201, 73.575, 63.216, 83.365, 78.898, 80.645, 67.224, 70.266, 64.729, 50.393, 63.726, 67.897, 66.194, 55.412, 180.865, 184.115, 186.222, 196.747, 194.629, 204.811, 195.49, 195.834, 187.831, 156.044, 195.615, 168.779, 154.332, 99.166, 94.868
848.369, 74.282, 78.67, 54.305, 78.469, 51.019, 85.768, 68.352, 85.321, 72.778, 52.486, 56.825, 64.994, 55.274, 44.477, 171.149, 187.825, 199.041, 196.662, 192.534, 207.763, 174.429, 187.791, 171.816, 184.034, 175.625, 156.816, 157.377, 119.262, 83.972
850.260, 76.363, 73.766, 51.394, 68.572, 65.141, 71.892, 66.481, 58.375, 61.828, 47.579, 56.924, 59.092, 65.355, 43.542, 144.433, 149.536, 169.86, 190.576, 186.439, 188.714, 176.368, 181.749, 173.801, 174.024, 177.635, 166.853, 147.421, 100.358, 85.077
852.149, 86.443, 61.862, 57.483, 71.675, 57.263, 81.015, 63.609, 59.43, 65.877, 50.672, 61.023, 54.189, 50.436, 36.608, 153.717, 161.246, 171.679, 188.49, 195.344, 183.666, 182.307, 186.706, 166.787, 168.014, 163.646, 158.889, 134.466, 95.454, 75.181
854.038, 87.524, 67.957, 49.572, 63.778, 78.385, 78.138, 67.738, 58.485, 53.927, 52.765, 66.121, 59.286, 52.517, 39.673, 145.002, 147.956, 158.498, 174.405, 167.25, 175.617, 165.245, 166.663, 149.772, 145.005, 151.656, 139.926, 143.511, 84.551, 78.285
855.927, 79.605, 80.053, 64.662, 68.882, 54.507, 75.262, 78.866, 71.539, 73.977, 51.858, 77.22, 65.383, 66.598, 47.738, 141.286, 150.667, 173.317, 181.319, 168.155, 178.569, 146.184, 160.621, 156.757, 148.995, 148.667, 136.963, 144.555, 88.647, 73.389
857.815, 73.685, 50.148, 40.751, 55.985, 51.628, 69.385, 66.995, 62.594, 54.026, 38.951, 58.319, 46.48, 45.678, 32.803, 127.57, 119.377, 121.136, 131.233, 151.06, 147.521, 127.123, 136.578, 130.742, 126.985, 109.677, 119.999, 133.6, 71.743, 68.493
859.703, 67.766, 71.244, 48.84, 48.088, 61.75, 75.508, 68.123, 66.649, 59.076, 58.044, 65.418, 45.578, 52.759, 32.869, 126.854, 116.088, 121.955, 138.147, 127.965, 133.472, 111.062, 128.535, 136.728, 119.975, 124.688, 111.036, 122.645, 70.839, 60.597
861.590, 65.847, 57.339, 36.929, 54.191, 42.872, 64.632, 62.251, 62.703, 58.125, 43.137, 42.517, 46.675, 39.84, 33.934, 113.138, 100.798, 112.774, 110.062, 114.871, 116.424, 121.001, 103.493, 115.713, 106.965, 93.698, 95.073, 103.689, 65.935, 51.701
863.476, 73.928, 70.435, 56.018, 53.295, 60.994, 70.755, 75.38, 62.758, 66.175, 55.23, 58.616, 45.772, 59.921, 33.999, 121.422, 119.508, 119.593, 128.976, 110.776, 128.376, 104.94, 121.45, 120.698, 113.956, 94.708, 116.109, 112.734, 77.032, 60.805
865.362, 60.008, 42.53, 42.107, 36.398, 51.116, 55.878, 66.508, 53.813, 54.224, 45.323, 54.715, 30.869, 47.001, 35.064, 110.706, 101.219, 103.412, 95.89, 110.681, 110.327, 102.879, 113.407, 117.684, 97.946, 101.719, 91.146, 91.779, 70.128, 61.909
867.247, 65.089, 53.626, 56.196, 37.501, 52.237, 73.002, 67.637, 48.867, 46.274, 54.415, 61.814, 52.966, 44.082, 24.13, 103.99, 110.929, 97.231, 110.805, 101.586, 106.279, 107.818, 101.365, 108.669, 114.936, 76.729, 80.183, 93.823, 65.224, 54.013
869.132, 74.17, 65.721, 55.285, 56.604, 67.359, 68.125, 67.765, 56.922, 78.323, 53.508, 63.913, 61.063, 67.163, 41.195, 143.274, 119.639, 130.05, 132.719, 127.492, 134.23, 97.756, 122.322, 123.654, 125.926, 109.74, 127.219, 102.868, 74.32, 71.117
871.017, 63.251, 59.817, 51.374, 47.708, 55.481, 61.248, 73.894, 56.977, 56.373, 57.601, 67.012, 57.161, 53.244, 44.26, 135.558, 116.35, 109.869, 114.633, 121.397, 113.182, 108.695, 109.279, 119.639, 105.917, 92.75, 120.256, 102.913, 79.416, 64.221
872.900, 80.331, 65.912, 65.463, 45.811, 46.603, 58.372, 62.022, 48.031, 58.423, 48.694, 51.111, 52.258, 44.325, 26.325, 140.842, 113.06, 117.688, 121.548, 119.302, 116.134, 101.634, 125.236, 142.625, 120.907, 115.761, 109.293, 111.957, 62.513, 52.325
874.783, 60.412, 57.008, 55.553, 46.914, 49.724, 55.495, 60.151, 68.086, 36.472, 56.787, 50.21, 48.355, 53.405, 26.391, 139.126, 118.77, 113.507, 117.462, 109.208, 108.085, 98.573, 104.194, 113.61, 117.897, 109.771, 114.329, 101.002, 80.609, 54.429
876.666, 72.493, 75.103, 67.642, 76.017, 49.846, 66.618, 70.279, 63.141, 50.522, 65.88, 70.309, 50.452, 61.486, 41.456, 167.41, 113.481, 136.327, 117.376, 109.113, 128.037, 117.512, 117.151, 124.595, 133.887, 113.781, 120.366, 118.047, 85.705, 56.533
878.548, 66.574, 58.199, 63.731, 61.12, 58.968, 72.742, 66.408, 62.196, 66.571, 50.973, 63.408, 55.549, 56.567, 46.521, 154.695, 140.191, 131.146, 117.29, 124.018, 129.989, 133.451, 141.108, 136.581, 123.878, 131.792, 123.403, 109.092, 70.801, 68.637
880.430, 82.654, 74.294, 68.82, 68.224, 77.09, 77.865, 79.536, 79.25, 56.621, 67.066, 61.507, 50.647, 61.648, 35.586, 175.979, 146.901, 153.965, 146.205, 139.923, 133.94, 152.39, 143.066, 133.566, 149.868, 132.802, 128.439, 124.136, 84.898, 75.741
882.311, 68.735, 67.39, 83.909, 66.327, 63.212, 67.988, 62.664, 71.305, 61.67, 65.159, 64.606, 69.744, 40.729, 47.652, 173.263, 150.612, 148.784, 138.119, 133.829, 134.892, 145.329, 127.023, 157.551, 138.858, 118.813, 134.476, 108.181, 90.994, 76.845
884.191, 63.816, 59.485, 65.998, 65.43, 76.333, 63.112, 65.793, 70.36, 54.72, 57.252, 57.705, 47.841, 54.809, 39.717, 187.547, 146.322, 162.603, 138.033, 138.734, 148.843, 129.267, 150.98, 138.536, 142.848, 136.823, 137.513, 129.226, 97.09, 64.95
886.071, 77.896, 79.581, 91.087, 63.533, 81.455, 72.235, 84.921, 77.414, 71.77, 68.345, 71.804, 60.938, 73.89, 69.782, 187.831, 151.032, 168.422, 154.948, 151.639, 160.795, 148.206, 158.938, 147.522, 155.838, 148.833, 149.549, 129.27, 102.186, 76.054
887.951, 62.977, 62.676, 66.176, 56.637, 58.577, 72.358, 57.05, 48.469, 52.819, 56.438, 55.903, 58.035, 47.971, 39.847, 167.115, 151.743, 148.241, 143.862, 130.544, 129.747, 122.145, 128.895, 130.507, 140.829, 112.844, 133.586, 114.315, 78.282, 61.158
889.830, 69.058, 66.772, 73.265, 71.74, 69.699, 66.482, 73.178, 78.524, 71.869, 68.531, 69.002, 51.133, 50.052, 44.913, 187.399, 142.453, 146.06, 148.776, 137.45, 134.698, 115.084, 135.852, 134.492, 142.819, 101.854, 140.623, 116.36, 84.379, 66.262
891.708, 63.139, 67.867, 75.354, 67.843, 48.821, 62.605, 56.307, 56.578, 57.918, 78.624, 56.101, 53.23, 58.133, 42.978, 167.683, 146.164, 141.879, 130.691, 144.355, 145.65, 114.023, 137.809, 129.477, 133.809, 116.865, 127.659, 102.404, 81.475, 65.366
893.586, 72.219, 74.963, 91.444, 84.946, 80.942, 81.728, 82.435, 77.633, 79.968, 90.717, 83.2, 77.327, 75.213, 51.043, 205.967, 142.874, 141.698, 146.605, 141.26, 146.602, 127.962, 131.767, 133.463, 138.799, 128.875, 135.696, 128.449, 91.571, 81.47
895.463, 49.3, 68.058, 78.533, 63.05, 63.064, 64.852, 54.564, 71.688, 56.017, 68.81, 52.299, 52.424, 48.294, 58.108, 193.251, 137.584, 136.517, 127.519, 124.165, 118.553, 122.901, 111.724, 112.448, 121.79, 101.886, 124.733, 104.494, 70.667, 75.574
897.340, 67.381, 70.154, 60.622, 51.153, 64.186, 54.975, 43.692, 65.742, 55.067, 72.903, 49.398, 35.521, 52.375, 44.174, 189.535, 126.295, 122.336, 120.433, 120.071, 120.505, 119.84, 126.681, 124.433, 121.78, 97.896, 117.769, 92.538, 73.763, 59.678
899.216, 62.462, 59.249, 65.711, 56.256, 63.308, 59.098, 51.82, 68.797, 56.117, 58.996, 53.497, 45.618, 46.456, 40.239, 199.819, 111.005, 129.155, 132.348, 130.976, 122.456, 102.778, 101.639, 106.419, 127.77, 100.906, 101.806, 96.583, 70.86, 64.782
901.092, 64.542, 83.345, 74.8, 72.359, 79.43, 69.222, 79.949, 77.852, 79.166, 66.089, 66.596, 59.716, 56.537, 50.304, 190.103, 138.715, 125.974, 140.262, 126.881, 130.408, 105.717, 130.596, 129.404, 125.76, 115.917, 123.843, 105.628, 78.956, 75.886
902.967, 51.623, 70.44, 72.889, 71.463, 86.551, 69.345, 60.077, 68.906, 72.216, 78.181, 52.695, 59.813, 54.617, 46.369, 197.388, 134.426, 122.793, 128.176, 111.787, 113.36, 114.656, 113.553, 121.389, 114.751, 109.927, 125.879, 97.672, 77.052, 82.99
904.841, 53.704, 64.536, 63.978, 64.566, 62.673, 53.468, 58.206, 67.961, 60.265, 55.274, 58.794, 46.91, 48.698, 36.435, 195.672, 123.136, 114.612, 111.091, 104.692, 118.311, 96.595, 94.511, 105.374, 126.741, 99.938, 108.916, 89.717, 75.148, 70.094
906.715, 49.785, 65.631, 65.067, 68.669, 71.795, 54.592, 58.334, 55.016, 66.315, 60.367, 43.893, 40.007, 51.779, 51.5, 199.956, 115.846, 118.431, 115.005, 107.597, 112.263, 96.534, 126.468, 99.36, 111.731, 101.948, 96.952, 79.762, 67.245, 76.198
908.589, 44.865, 49.727, 61.156, 49.772, 60.917, 43.715, 52.463, 52.07, 50.364, 57.46, 54.992, 41.104, 43.86, 33.565, 203.24, 123.557, 119.25, 102.919, 99.502, 95.215, 93.473, 107.425, 96.345, 104.721, 94.959, 95.989, 70.807, 68.341, 60.302
910.462, 47.946, 61.822, 79.245, 53.876, 72.038, 51.838, 46.591, 54.125, 49.414, 63.553, 61.091, 56.202, 52.94, 46.63, 206.524, 129.267, 107.069, 123.833, 114.408, 112.166, 109.412, 109.383, 96.33, 102.711, 107.969, 113.026, 94.851, 63.437, 76.406
912.334, 53.027, 37.918, 59.335, 56.979, 40.16, 34.962, 51.72, 60.18, 45.464, 39.646, 43.189, 30.299, 39.021, 33.696, 201.808, 94.977, 91.888, 108.748, 105.313, 94.118, 93.351, 73.34, 86.316, 90.702, 76.979, 88.062, 76.896, 51.533, 53.51
914.206, 48.107, 66.013, 63.424, 56.082, 65.282, 40.085, 52.848, 55.234, 44.513, 66.739, 59.288, 47.396, 50.102, 39.761, 187.092, 119.688, 110.707, 113.662, 103.218, 100.069, 103.289, 89.297, 76.301, 106.692, 103.99, 97.099, 87.941, 65.629, 77.614
916.078, 47.188, 38.109, 62.513, 55.185, 62.404, 46.208, 51.976, 61.289, 44.563, 49.832, 56.387, 48.493, 46.183, 33.826, 207.376, 105.398, 87.526, 111.576, 107.123, 97.021, 86.228, 97.254, 104.286, 109.682, 104.0, 96.136, 79.985, 54.726, 66.718
917.948, 51.292, 54.226, 64.617, 61.293, 66.527, 40.358, 54.124, 51.478, 64.727, 52.0, 47.481, 43.578, 32.268, 35.915, 200.935, 100.979, 90.48, 119.584, 114.247, 93.163, 106.427, 109.497, 96.523, 92.924, 103.268, 87.367, 74.212, 65.899, 64.832
919.819, 53.395, 64.343, 71.721, 71.4, 67.649, 62.509, 64.272, 64.667, 64.891, 57.168, 46.575, 48.664, 55.353, 50.004, 198.494, 118.56, 103.434, 123.592, 110.371, 113.306, 100.625, 106.74, 92.759, 105.167, 97.537, 106.598, 81.439, 80.071, 75.945
921.688, 48.498, 47.46, 55.825, 54.507, 48.772, 37.659, 37.42, 56.856, 57.055, 62.335, 58.669, 42.749, 47.438, 42.094, 202.053, 120.142, 108.388, 115.599, 110.494, 101.448, 100.824, 105.983, 101.996, 84.409, 95.805, 87.828, 81.665, 56.244, 67.058
923.558, 49.601, 48.577, 57.929, 71.614, 44.895, 49.809, 69.567, 56.045, 49.219, 56.503, 58.763, 41.834, 56.524, 36.183, 175.612, 116.723, 109.342, 123.607, 115.618, 102.59, 92.022, 90.226, 102.232, 92.651, 105.073, 90.059, 77.892, 65.417, 73.171
925.426, 68.705, 52.694, 69.034, 73.721, 46.018, 58.96, 73.715, 65.234, 77.383, 60.671, 59.856, 41.919, 65.609, 50.272, 189.171, 106.304, 107.296, 116.614, 113.741, 127.733, 102.221, 108.469, 112.469, 99.894, 100.341, 111.29, 97.119, 80.59, 74.284
927.294, 58.808, 53.811, 67.138, 67.828, 55.141, 60.11, 75.863, 48.423, 66.548, 51.838, 61.95, 46.005, 63.694, 61.361, 194.73, 113.885, 110.25, 128.622, 116.865, 107.875, 104.419, 116.712, 117.705, 103.136, 107.609, 118.521, 95.345, 83.763, 90.397
929.162, 64.911, 64.928, 75.242, 63.936, 53.264, 49.26, 55.01, 62.611, 67.712, 66.006, 60.044, 55.09, 65.779, 62.45, 198.289, 97.466, 108.204, 115.63, 117.988, 116.017, 107.618, 109.954, 104.942, 103.378, 115.877, 103.752, 86.572, 79.936, 80.51
931.029, 68.015, 46.045, 71.346, 65.043, 49.386, 46.411, 66.158, 59.8, 52.876, 59.174, 60.138, 43.175, 57.864, 48.539, 157.848, 92.048, 116.158, 122.637, 92.112, 110.16, 110.816, 114.197, 112.178, 97.621, 103.145, 94.983, 76.799, 72.108, 74.623
932.895, 43.118, 53.163, 45.45, 51.15, 39.509, 19.561, 58.306, 49.989, 42.04, 41.342, 43.232, 49.26, 38.95, 30.628, 165.407, 98.629, 102.113, 93.645, 94.236, 113.302, 100.015, 121.44, 93.415, 88.863, 106.414, 96.214, 77.025, 67.281, 59.736
934.761, 68.221, 56.28, 55.554, 57.257, 47.632, 41.711, 59.454, 62.178, 59.204, 52.509, 53.326, 43.345, 46.035, 32.718, 157.965, 99.21, 97.067, 123.652, 99.359, 117.444, 101.213, 114.683, 94.651, 99.105, 124.682, 104.444, 76.252, 61.454, 68.849
936.627, 56.325, 52.397, 63.658, 45.364, 51.755, 38.862, 65.601, 48.367, 54.368, 41.677, 45.419, 36.431, 44.12, 32.807, 169.524, 83.791, 103.021, 95.66, 99.483, 116.586, 100.412, 123.926, 93.888, 101.347, 111.95, 78.675, 69.479, 69.627, 69.962
938.492, 62.428, 57.514, 52.763, 53.471, 49.878, 59.012, 61.749, 71.556, 51.532, 53.845, 60.513, 58.516, 41.205, 36.896, 177.083, 105.372, 121.975, 114.668, 96.606, 114.729, 115.61, 123.169, 106.124, 106.59, 113.218, 96.906, 84.705, 73.8, 86.076
940.356, 55.531, 62.631, 56.867, 66.579, 52.0, 44.162, 62.897, 70.745, 51.697, 58.012, 52.607, 44.601, 60.29, 33.985, 153.642, 109.953, 108.929, 121.675, 91.73, 117.871, 129.809, 123.412, 96.361, 103.832, 104.486, 99.137, 76.932, 88.973, 63.189
942.220, 49.635, 61.748, 57.971, 64.686, 58.123, 44.313, 58.044, 61.934, 50.861, 47.18, 63.701, 54.686, 46.376, 25.074, 148.201, 96.535, 105.883, 125.683, 88.854, 98.013, 108.008, 102.655, 104.597, 95.074, 105.754, 102.368, 83.159, 68.146, 69.302
944.083, 47.738, 42.865, 53.075, 50.793, 48.246, 38.463, 55.192, 54.123, 44.025, 39.348, 39.795, 41.772, 36.461, 38.163, 134.76, 76.116, 94.837, 99.69, 89.977, 94.156, 79.206, 91.897, 78.834, 87.317, 90.022, 85.599, 58.385, 64.318, 61.415
945.946, 39.841, 39.982, 45.179, 45.9, 32.369, 40.613, 51.34, 36.312, 29.189, 32.516, 49.888, 42.857, 31.546, 20.252, 129.319, 65.697, 88.791, 72.698, 63.101, 71.298, 69.405, 75.14, 74.07, 67.559, 84.291, 81.83, 61.612, 45.491, 64.528
947.808, 45.945, 57.099, 54.283, 58.007, 43.492, 51.763, 56.488, 43.501, 43.353, 49.683, 49.982, 52.942, 37.631, 34.341, 119.878, 75.278, 96.745, 88.706, 75.224, 87.44, 89.603, 96.383, 84.307, 78.801, 88.559, 84.061, 47.839, 58.664, 72.641
949.669, 49.048, 60.216, 45.388, 49.114, 39.614, 52.914, 55.635, 56.689, 36.517, 53.851, 57.076, 59.027, 47.716, 34.431, 118.437, 63.859, 89.699, 89.713, 71.348, 95.583, 87.802, 74.626, 77.543, 80.044, 85.827, 74.291, 66.065, 57.837, 59.754
951.530, 55.151, 63.333, 48.492, 43.222, 33.737, 52.064, 39.783, 39.878, 34.681, 50.019, 41.17, 51.112, 44.802, 33.52, 113.996, 69.44, 73.653, 76.721, 74.471, 70.725, 75.0, 76.869, 85.78, 77.286, 86.095, 62.522, 58.292, 58.01, 60.867
953.391, 45.255, 48.45, 45.596, 39.329, 30.86, 39.214, 32.931, 35.067, 32.846, 40.186, 42.264, 40.198, 22.887, 22.609, 102.555, 36.022, 68.607, 58.728, 60.595, 68.867, 63.199, 71.112, 56.016, 62.528, 81.363, 71.753, 57.519, 40.183, 41.98
955.251, 54.358, 54.567, 37.7, 53.436, 30.983, 55.365, 50.079, 36.256, 29.01, 44.354, 28.357, 41.283, 33.972, 30.698, 105.114, 52.603, 79.561, 76.736, 55.719, 56.01, 64.397, 81.355, 83.253, 73.77, 72.631, 52.984, 47.745, 50.356, 47.093
957.110, 43.461, 56.684, 22.804, 27.543, 27.106, 34.515, 38.226, 32.445, 26.174, 42.522, 32.451, 30.368, 21.057, 8.787, 80.673, 51.184, 69.515, 59.744, 42.842, 43.152, 58.596, 72.597, 74.489, 57.013, 80.899, 54.215, 33.972, 46.528, 46.206
958.969, 44.565, 45.801, 44.908, 43.65, 40.228, 62.665, 40.374, 47.634, 27.338, 37.69, 35.545, 38.453, 28.142, 35.876, 93.232, 46.765, 56.469, 67.751, 45.966, 64.294, 66.794, 69.84, 70.726, 57.255, 74.168, 53.446, 31.199, 49.701, 49.319
960.828, 47.668, 41.919, 45.012, 35.758, 44.351, 45.816, 50.522, 48.823, 40.502, 41.857, 40.639, 38.539, 19.228, 26.965, 69.791, 37.346, 78.423, 68.759, 61.089, 53.436, 61.993, 65.083, 68.962, 56.497, 64.436, 53.677, 36.425, 42.874, 48.433
962.686, 35.771, 27.036, 37.117, 29.865, 22.474, 31.966, 25.669, 30.012, 22.666, 25.025, 14.733, 22.624, 16.313, 20.054, 41.35, 22.928, 52.377, 35.766, 32.213, 42.579, 55.191, 45.326, 40.199, 39.74, 43.704, 35.908, 16.652, 23.047, 25.546
964.543, 38.875, 38.153, 32.221, 32.972, 40.597, 49.116, 32.817, 43.201, 22.831, 26.193, 33.826, 31.709, 19.398, 29.144, 81.909, 46.509, 66.331, 36.774, 40.336, 47.721, 42.39, 63.569, 49.435, 37.982, 51.972, 51.138, 18.879, 28.22, 34.659
966.400, 32.978, 31.27, 38.325, 45.079, 31.72, 45.267, 35.965, 28.39, 23.995, 29.361, 32.92, 40.794, 33.483, 30.233, 61.467, 37.09, 58.285, 43.782, 50.46, 49.863, 41.588, 47.812, 44.672, 44.224, 53.24, 41.369, 31.105, 37.393, 39.772
968.256, 47.081, 47.387, 43.429, 48.186, 33.842, 59.417, 40.113, 47.579, 12.159, 48.528, 36.014, 37.88, 36.568, 29.322, 80.026, 52.671, 54.239, 32.789, 45.584, 48.006, 57.787, 53.055, 45.908, 48.466, 48.508, 54.6, 25.332, 33.565, 47.885
970.112, 30.185, 31.504, 35.533, 34.293, 30.965, 39.567, 25.26, 37.767, 22.323, 38.696, 35.108, 32.965, 24.654, 31.411, 69.585, 28.252, 38.193, 31.797, 40.707, 37.148, 41.985, 56.297, 37.145, 36.709, 37.776, 48.831, 25.559, 37.738, 26.998
971.967, 54.288, 54.621, 48.637, 38.401, 34.088, 58.718, 38.408, 51.956, 18.487, 45.864, 31.202, 38.05, 29.739, 21.5, 52.144, 41.833, 52.147, 38.804, 43.831, 37.29, 50.184, 42.54, 37.381, 50.951, 52.045, 46.062, 39.785, 31.911, 40.111
973.821, 47.391, 47.738, 44.741, 58.508, 41.211, 51.868, 43.556, 37.145, 29.651, 35.031, 38.296, 44.135, 39.824, 25.589, 63.703, 22.415, 40.101, 21.812, 58.954, 46.433, 43.382, 52.783, 47.618, 46.193, 43.313, 47.293, 45.012, 39.084, 45.224
975.675, 42.495, 36.855, 47.846, 38.615, 38.334, 66.018, 55.703, 38.334, 15.815, 46.199, 28.389, 35.22, 31.909, 26.678, 45.262, 53.996, 54.055, 40.82, 45.078, 53.575, 56.581, 47.026, 34.854, 44.436, 37.581, 30.524, 43.239, 27.257, 47.337
977.529, 38.598, 31.972, 30.95, 33.722, 46.457, 62.168, 46.851, 33.523, 44.98, 45.367, 40.483, 30.306, 33.994, 25.768, 59.821, 27.577, 45.009, 21.827, 54.202, 50.717, 40.779, 36.269, 44.091, 49.678, 38.849, 41.754, 36.465, 42.43, 48.45
979.382, 37.701, 51.089, 41.054, 49.829, 46.579, 57.319, 48.999, 34.712, 40.144, 36.535, 35.577, 29.391, 39.08, 20.857, 45.38, 37.158, 38.963, 32.835, 48.325, 52.86, 52.978, 52.512, 46.327, 41.92, 51.117, 41.985, 43.692, 42.603, 35.563
981.234, 31.804, 31.206, 35.158, 27.936, 40.702, 54.469, 36.147, 42.901, 36.308, 22.702, 36.671, 26.476, 29.165, 31.946, 37.939, 38.739, 42.917, 24.842, 50.449, 40.002, 40.176, 51.755, 32.564, 38.163, 51.385, 29.216, 47.919, 41.775, 32.677
983.086, 45.908, 48.323, 50.262, 54.044, 48.825, 54.619, 59.294, 42.09, 47.472, 46.87, 44.765, 35.561, 49.25, 33.035, 47.498, 32.32, 44.871, 35.85, 76.572, 53.144, 59.375, 53.997, 47.8, 48.405, 54.653, 54.447, 48.145, 44.948, 48.79
984.938, 39.011, 44.44, 48.366, 39.151, 37.948, 40.77, 57.442, 36.279, 36.636, 38.038, 32.858, 23.647, 34.335, 35.124, 59.057, 33.902, 43.825, 29.858, 58.696, 53.287, 41.573, 53.24, 48.037, 50.647, 50.922, 42.678, 53.372, 27.121, 37.903
986.788, 40.114, 51.557, 47.471, 50.258, 47.071, 56.92, 55.59, 49.468, 39.8, 51.205, 43.952, 35.732, 42.42, 34.213, 58.616, 24.483, 47.779, 39.865, 71.819, 65.429, 44.772, 54.483, 44.273, 41.889, 53.19, 51.909, 64.599, 33.294, 43.016
988.639, 43.218, 60.674, 46.575, 37.365, 45.193, 39.07, 37.737, 44.657, 39.964, 49.373, 40.046, 28.817, 35.506, 37.302, 50.175, 39.064, 39.733, 19.873, 47.943, 42.571, 60.97, 64.726, 63.51, 53.132, 48.458, 54.14, 62.825, 42.467, 31.129
990.488, 57.321, 61.792, 47.679, 36.472, 42.316, 58.221, 41.885, 49.845, 45.129, 48.541, 50.14, 44.902, 42.591, 35.391, 45.734, 30.645, 41.688, 34.88, 58.067, 66.713, 65.169, 57.969, 51.746, 58.374, 53.726, 66.371, 77.052, 44.64, 49.242
992.338, 38.424, 46.909, 28.783, 35.579, 39.439, 41.371, 36.033, 43.034, 36.293, 34.709, 31.234, 19.988, 27.676, 28.481, 26.293, 29.226, 39.642, 39.888, 62.19, 62.856, 58.367, 70.212, 59.983, 61.616, 65.994, 53.601, 57.279, 22.813, 41.355
994.186, 56.528, 48.026, 47.887, 42.687, 43.562, 57.521, 43.181, 53.223, 35.457, 45.876, 50.327, 36.073, 44.761, 22.57, 42.852, 42.808, 53.596, 34.896, 68.314, 54.998, 72.566, 82.455, 67.219, 55.859, 86.262, 66.832, 72.505, 51.985, 56.468
996.034, 52.631, 58.143, 43.991, 42.794, 47.685, 40.672, 31.328, 49.412, 38.621, 36.044, 40.421, 28.158, 20.846, 35.659, 42.411, 33.389, 71.55, 51.903, 81.437, 85.14, 63.764, 79.697, 76.456, 78.101, 75.53, 76.063, 74.732, 54.158, 43.581
997.882, 56.734, 51.26, 40.095, 43.901, 60.807, 40.822, 41.476, 35.601, 35.785, 39.212, 39.515, 31.243, 44.932, 31.748, 65.97, 64.97, 87.504, 90.911, 93.561, 104.283, 96.963, 117.94, 99.692, 94.343, 103.798, 94.294, 103.959, 60.331, 51.694
999.729, 37.838, 48.377, 37.2, 42.008, 55.93, 43.972, 35.624, 22.79, 43.949, 36.379, 36.609, 33.328, 35.017, 35.837, 49.528, 87.551, 102.458, 82.918, 110.684, 111.425, 117.161, 115.183, 111.929, 110.586, 101.067, 104.525, 95.185, 57.504, 48.807
1001.576, 55.941, 65.494, 52.304, 63.115, 45.053, 48.123, 51.772, 39.979, 53.113, 44.547, 69.703, 51.414, 42.102, 39.926, 47.087, 79.132, 104.412, 87.926, 105.808, 122.567, 127.36, 114.426, 105.165, 103.828, 112.335, 104.756, 102.412, 76.677, 60.921
1003.422, 62.044, 43.611, 44.408, 60.223, 51.176, 47.273, 43.919, 29.168, 47.278, 35.715, 39.797, 36.499, 40.187, 29.015, 48.646, 61.713, 88.366, 59.934, 93.932, 100.71, 87.558, 89.669, 95.402, 93.07, 79.603, 87.987, 74.639, 58.85, 44.034
1005.267, 51.148, 63.728, 53.512, 63.33, 54.299, 45.423, 35.067, 47.357, 47.442, 38.883, 51.89, 43.584, 42.272, 37.104, 25.205, 48.295, 62.32, 68.941, 76.055, 80.852, 74.757, 77.912, 87.638, 85.312, 74.871, 71.218, 74.865, 53.022, 42.147
1007.112, 54.251, 32.845, 32.616, 45.437, 30.421, 35.573, 36.215, 30.546, 38.606, 26.05, 36.984, 37.669, 36.358, 35.194, 30.764, 31.876, 56.274, 46.949, 55.179, 58.994, 52.955, 71.155, 61.875, 54.555, 50.139, 57.448, 55.092, 44.195, 45.26
1008.956, 49.354, 64.962, 43.72, 45.544, 49.544, 43.724, 39.362, 36.735, 44.77, 45.218, 42.078, 49.755, 34.443, 40.283, 38.323, 39.457, 54.228, 59.956, 63.302, 57.137, 65.154, 72.398, 60.111, 69.797, 80.407, 66.679, 55.319, 50.368, 40.373
1010.800, 55.458, 59.079, 35.824, 62.651, 38.667, 38.874, 54.51, 35.923, 39.934, 44.386, 39.172, 30.84, 37.528, 32.372, 8.882, 32.038, 65.182, 61.964, 58.426, 53.279, 54.352, 68.64, 62.348, 57.039, 62.675, 62.91, 69.545, 42.541, 40.486
1012.643, 66.561, 63.196, 54.929, 71.758, 60.79, 50.024, 42.658, 46.112, 59.098, 53.554, 55.266, 62.925, 54.613, 52.461, 29.441, 47.619, 79.136, 75.972, 63.55, 70.421, 81.551, 82.883, 75.584, 75.282, 79.944, 69.141, 81.772, 51.714, 47.599
1014.486, 53.664, 57.313, 33.033, 62.866, 48.913, 54.175, 30.806, 37.301, 39.263, 47.721, 35.359, 42.01, 40.698, 27.55, 0.0, 22.2, 43.09, 53.979, 39.673, 40.563, 65.75, 66.126, 58.821, 59.524, 54.212, 56.372, 65.999, 44.887, 42.712
1016.328, 56.768, 70.43, 44.137, 66.973, 58.036, 51.325, 42.953, 45.49, 52.427, 45.889, 51.453, 46.095, 53.784, 44.639, 6.559, 43.782, 56.044, 61.987, 68.797, 48.706, 60.948, 68.369, 72.057, 57.766, 81.48, 51.603, 68.225, 55.06, 57.825
1018.170, 54.871, 56.548, 54.241, 55.08, 65.158, 58.475, 47.101, 31.679, 52.591, 48.057, 44.547, 50.181, 45.869, 44.728, 13.118, 52.363, 64.998, 63.994, 74.92, 54.848, 61.147, 75.612, 69.294, 65.009, 77.748, 68.834, 65.452, 45.232, 45.938
1020.011, 52.974, 40.665, 51.345, 53.187, 52.281, 40.626, 31.249, 41.868, 52.755, 29.224, 32.641, 44.266, 42.954, 34.818, 20.677, 14.944, 60.952, 48.002, 58.044, 59.99, 57.345, 78.855, 64.53, 56.251, 67.016, 59.065, 52.679, 57.405, 43.051
1021.851, 74.078, 54.782, 55.449, 65.294, 76.404, 62.776, 58.396, 55.057, 52.919, 58.392, 49.735, 63.351, 45.039, 49.907, 33.236, 40.525, 65.906, 62.01, 70.167, 74.133, 80.544, 83.098, 92.767, 87.493, 90.284, 81.295, 71.905, 59.578, 53.165
1023.692, 50.181, 62.899, 50.554, 63.401, 45.527, 41.926, 45.544, 41.246, 48.083, 40.56, 41.828, 48.436, 45.124, 36.996, 28.795, 48.106, 71.86, 84.017, 74.291, 65.275, 74.742, 90.34, 79.003, 76.735, 88.552, 82.526, 77.132, 52.751, 50.278
1025.531, 61.284, 57.016, 57.658, 68.509, 60.65, 61.077, 53.692, 47.435, 52.247, 46.728, 60.922, 63.522, 52.21, 48.085, 37.354, 61.688, 71.814, 75.025, 77.415, 82.417, 80.941, 104.583, 93.24, 69.978, 101.821, 89.757, 82.359, 52.924, 50.391
1027.370, 58.388, 41.133, 62.762, 58.616, 29.772, 37.227, 54.84, 34.624, 31.412, 19.895, 29.016, 38.607, 30.295, 32.174, 27.913, 48.269, 70.768, 67.032, 73.538, 62.56, 76.139, 73.826, 77.476, 72.22, 78.089, 73.988, 65.585, 49.097, 34.504
1029.208, 62.491, 59.25, 59.866, 60.723, 71.895, 55.377, 51.987, 53.813, 64.576, 52.063, 65.11, 66.692, 50.38, 42.263, 52.472, 62.85, 79.722, 91.04, 73.662, 91.702, 95.338, 104.069, 97.713, 86.462, 102.357, 96.219, 91.812, 76.27, 53.617
1031.046, 56.594, 51.367, 62.97, 66.83, 49.018, 62.527, 55.135, 48.001, 49.74, 39.231, 49.204, 54.777, 46.465, 34.352, 41.03, 76.431, 68.676, 85.048, 68.785, 67.844, 73.536, 91.312, 93.949, 72.705, 88.625, 85.45, 83.039, 72.442, 54.73
1032.884, 67.698, 44.484, 58.074, 57.937, 52.141, 53.678, 56.283, 59.19, 61.904, 41.398, 52.297, 61.863, 51.55, 37.441, 49.589, 56.012, 72.63, 98.055, 76.909, 82.987, 80.735, 85.555, 88.186, 94.947, 99.893, 79.681, 89.265, 70.615, 62.843
1034.720, 70.801, 55.601, 57.178, 54.044, 54.264, 66.828, 61.43, 43.379, 57.068, 44.566, 48.391, 44.948, 37.636, 29.531, 41.148, 48.593, 76.584, 88.063, 85.033, 71.129, 63.933, 80.798, 96.422, 97.189, 92.161, 90.911, 81.492, 56.788, 51.956
1036.557, 60.904, 48.718, 67.283, 65.152, 71.386, 58.978, 70.578, 56.568, 60.232, 42.734, 56.485, 57.033, 49.721, 54.62, 57.707, 77.175, 77.538, 94.07, 88.156, 73.271, 86.132, 77.04, 104.659, 84.431, 107.429, 86.142, 86.719, 68.961, 64.069
1038.392, 51.007, 53.835, 55.387, 56.259, 65.509, 76.129, 70.726, 51.757, 60.396, 43.902, 41.579, 51.118, 57.806, 27.709, 57.266, 42.756, 75.492, 81.078, 93.28, 77.413, 68.33, 82.283, 102.896, 85.674, 88.698, 87.373, 63.945, 62.134, 55.182
1040.227, 42.111, 39.952, 34.491, 46.366, 50.632, 38.279, 36.874, 35.946, 47.561, 32.069, 38.673, 37.203, 31.891, 27.798, 52.825, 29.337, 70.446, 70.086, 75.403, 73.556, 67.529, 74.526, 88.132, 78.916, 84.966, 72.604, 62.172, 58.307, 52.295
1042.062, 54.214, 51.069, 53.595, 63.473, 57.755, 48.429, 76.021, 50.135, 62.725, 28.237, 53.767, 44.289, 47.976, 39.887, 49.384, 54.918, 80.4, 84.093, 81.527, 93.698, 72.727, 90.769, 93.369, 69.158, 91.234, 94.835, 69.399, 70.479, 62.408
1043.896, 59.317, 56.186, 56.699, 54.58, 59.878, 55.58, 68.169, 52.324, 65.889, 38.405, 46.86, 42.374, 55.062, 30.976, 51.943, 43.499, 90.354, 80.101, 77.65, 101.84, 84.926, 84.012, 109.605, 72.401, 107.502, 90.066, 76.625, 66.652, 65.522
1045.730, 51.421, 49.304, 50.803, 55.688, 59.0, 58.73, 67.317, 45.513, 44.053, 41.572, 44.954, 45.459, 52.147, 37.065, 62.502, 52.081, 66.309, 72.108, 82.774, 72.983, 62.124, 86.255, 93.842, 88.643, 96.77, 70.297, 85.852, 53.825, 61.635
1047.563, 48.524, 45.421, 51.908, 43.795, 47.123, 36.88, 73.464, 42.702, 40.217, 42.74, 45.048, 38.544, 54.232, 43.155, 57.061, 44.662, 74.263, 87.116, 83.898, 82.125, 69.323, 79.498, 88.078, 87.885, 93.038, 88.528, 79.079, 72.998, 58.748
1049.395, 54.627, 52.538, 51.012, 71.902, 56.246, 47.031, 57.612, 32.891, 34.381, 28.908, 41.142, 52.63, 50.317, 25.244, 41.62, 43.243, 78.217, 89.124, 87.021, 69.267, 86.521, 89.74, 83.315, 80.128, 95.306, 77.758, 95.305, 58.171, 52.861
1051.227, 61.731, 53.655, 61.116, 58.009, 61.369, 59.181, 62.76, 61.079, 52.545, 46.076, 51.236, 35.715, 62.402, 41.333, 73.179, 76.824, 108.171, 81.131, 94.145, 92.41, 88.72, 105.983, 105.551, 112.37, 109.575, 96.989, 102.532, 72.344, 61.974
1053.059, 57.834, 55.772, 59.22, 58.116, 63.492, 61.331, 62.908, 67.268, 41.71, 46.243, 55.329, 61.8, 52.488, 48.422, 74.738, 83.405, 89.125, 94.139, 109.268, 84.552, 102.918, 113.226, 108.788, 94.612, 113.843, 93.22, 88.759, 74.517, 67.087
1054.889, 57.937, 46.889, 55.324, 54.223, 51.614, 66.482, 64.055, 39.457, 41.874, 44.411, 41.423, 44.885, 48.573, 21.511, 76.297, 66.986, 91.079, 92.146, 88.392, 93.694, 92.117, 104.469, 99.024, 113.854, 105.111, 95.451, 79.985, 74.689, 58.2
1056.720, 63.041, 59.006, 63.428, 64.331, 65.737, 60.632, 56.203, 46.646, 56.038, 40.579, 44.517, 51.971, 54.658, 37.6, 81.856, 82.568, 91.033, 98.154, 112.515, 91.837, 104.315, 117.712, 105.261, 103.097, 104.379, 117.682, 93.212, 89.862, 72.313
1058.550, 50.144, 46.123, 63.532, 64.438, 51.86, 58.782, 61.351, 56.835, 49.202, 42.746, 52.611, 44.056, 56.743, 32.689, 76.415, 94.149, 92.987, 96.162, 107.639, 103.979, 92.514, 131.955, 109.497, 102.339, 102.647, 90.913, 83.439, 73.035, 58.426
1060.379, 63.247, 45.24, 59.637, 61.545, 64.983, 68.932, 80.499, 38.024, 38.366, 39.914, 55.705, 49.141, 44.828, 47.778, 75.974, 101.73, 96.941, 101.169, 111.763, 110.121, 103.712, 113.198, 104.734, 111.581, 107.915, 113.144, 103.665, 79.208, 70.539
1062.207, 62.351, 64.357, 84.741, 70.652, 69.106, 73.083, 74.646, 49.213, 61.53, 58.082, 59.798, 64.226, 64.914, 48.868, 97.533, 106.311, 105.895, 134.177, 116.886, 123.264, 116.911, 144.44, 121.97, 119.824, 125.183, 121.375, 108.892, 86.381, 70.652
1064.036, 69.454, 54.474, 61.845, 66.759, 51.229, 53.233, 70.794, 50.402, 39.694, 38.25, 58.892, 53.311, 69.999, 41.957, 88.091, 94.892, 106.849, 113.184, 123.01, 121.406, 111.109, 124.683, 111.207, 121.066, 112.452, 103.605, 112.119, 75.554, 68.766
1065.863, 59.557, 58.591, 60.949, 59.866, 50.351, 62.383, 53.942, 39.591, 36.859, 47.417, 39.986, 51.397, 41.084, 44.046, 90.65, 86.473, 103.803, 96.192, 111.133, 102.548, 115.308, 120.926, 111.443, 100.308, 115.72, 126.836, 104.345, 65.727, 56.879
1067.690, 76.661, 65.708, 66.053, 65.974, 50.474, 56.534, 58.089, 50.78, 56.023, 45.585, 56.08, 49.482, 64.169, 51.135, 104.209, 105.055, 109.757, 116.2, 120.257, 116.69, 109.506, 124.169, 123.68, 127.551, 136.988, 104.067, 109.572, 80.899, 77.992
1069.517, 66.764, 50.825, 49.157, 61.081, 36.597, 50.684, 55.237, 51.969, 37.187, 36.753, 39.174, 51.567, 40.254, 26.224, 87.768, 76.636, 98.711, 89.207, 91.381, 101.833, 100.705, 98.412, 97.916, 102.793, 109.256, 90.298, 98.799, 53.072, 48.105
1071.343, 75.867, 70.942, 65.261, 65.188, 61.72, 72.834, 57.385, 60.157, 49.351, 43.921, 59.267, 56.652, 65.34, 46.313, 95.327, 97.217, 109.665, 115.215, 117.504, 118.975, 110.903, 120.655, 118.153, 122.035, 142.524, 113.529, 103.026, 85.245, 69.218
1073.168, 59.971, 63.06, 55.366, 60.295, 52.843, 53.985, 50.533, 58.346, 45.515, 60.088, 45.361, 54.738, 58.425, 33.402, 87.886, 70.798, 84.619, 105.222, 97.628, 100.117, 107.102, 103.898, 101.389, 113.277, 120.792, 95.76, 87.252, 58.418, 71.331
1074.993, 66.074, 64.177, 60.47, 58.402, 49.965, 67.135, 54.68, 61.535, 60.679, 45.256, 51.455, 53.823, 60.51, 54.491, 92.445, 87.379, 99.573, 91.23, 99.751, 105.26, 88.3, 96.141, 117.626, 102.52, 103.06, 84.991, 85.479, 65.591, 67.444
1076.818, 52.177, 61.294, 66.574, 75.509, 45.088, 57.285, 59.828, 49.724, 53.844, 46.424, 55.549, 52.908, 73.595, 40.581, 83.004, 77.961, 93.527, 82.238, 96.875, 92.402, 99.499, 94.383, 94.862, 97.762, 87.329, 79.222, 75.706, 64.764, 64.557
1078.641, 55.281, 47.411, 51.678, 58.617, 46.211, 51.436, 39.976, 51.913, 40.008, 37.591, 37.643, 44.993, 50.68, 25.67, 77.563, 75.542, 82.481, 79.245, 86.998, 94.544, 82.697, 96.626, 72.099, 82.004, 89.597, 79.452, 70.932, 48.936, 56.67
1080.465, 53.384, 36.528, 44.782, 54.724, 45.334, 50.586, 52.123, 45.102, 33.172, 43.759, 56.737, 54.078, 39.766, 27.759, 80.122, 61.123, 63.435, 76.253, 68.122, 87.687, 90.896, 78.869, 79.335, 84.247, 72.865, 78.683, 56.159, 42.109, 58.783
1082.287, 58.487, 58.645, 47.886, 63.831, 39.457, 59.736, 56.271, 51.291, 33.336, 38.927, 51.83, 49.164, 45.851, 27.848, 89.681, 49.704, 64.389, 70.26, 75.246, 90.829, 80.095, 79.112, 66.572, 81.489, 72.133, 78.914, 65.386, 48.282, 51.896
1084.110, 37.591, 25.762, 30.991, 47.938, 35.579, 38.887, 42.419, 45.48, 18.5, 20.095, 32.924, 49.249, 27.936, 8.937, 50.24, 45.285, 48.343, 67.268, 72.369, 62.971, 73.293, 71.355, 46.808, 52.731, 62.401, 58.145, 55.612, 32.455, 43.01
1085.931, 46.694, 60.879, 48.095, 44.045, 24.702, 46.037, 36.567, 51.669, 21.664, 37.262, 44.018, 25.334, 35.021, 16.026, 63.799, 40.866, 58.297, 66.276, 61.493, 54.114, 73.492, 63.598, 69.045, 72.974, 65.669, 66.376, 59.839, 42.628, 43.123
1087.752, 44.797, 40.996, 37.199, 50.153, 30.825, 37.187, 38.714, 41.858, 28.828, 32.43, 41.112, 46.419, 36.106, 23.115, 61.358, 53.448, 48.251, 58.283, 69.616, 61.256, 69.69, 66.841, 49.281, 70.216, 67.937, 45.607, 63.066, 29.801, 55.236
1089.573, 45.901, 36.113, 44.303, 42.26, 20.948, 41.337, 46.862, 38.047, 33.993, 39.598, 36.206, 24.505, 22.192, 0.205, 52.917, 40.029, 29.205, 50.291, 53.74, 53.398, 61.889, 58.083, 66.518, 69.458, 47.206, 55.838, 45.292, 38.974, 49.349
1091.393, 35.004, 24.23, 25.407, 33.367, 28.071, 25.488, 29.01, 33.235, 33.157, 20.765, 37.299, 30.59, 28.277, 11.294, 63.476, 38.61, 48.159, 41.298, 50.863, 48.54, 54.087, 69.326, 38.754, 66.7, 53.474, 56.068, 46.519, 43.146, 44.462
1093.213, 41.107, 40.347, 34.511, 36.474, 34.193, 46.638, 49.157, 52.424, 31.321, 33.933, 52.393, 36.675, 39.362, 15.383, 67.035, 42.191, 44.113, 59.306, 68.987, 46.683, 79.286, 55.569, 66.991, 59.943, 45.742, 66.299, 38.746, 23.319, 47.575
1095.032, 40.21, 26.464, 24.615, 31.581, 16.316, 26.788, 34.305, 34.613, 34.485, 25.101, 43.487, 35.76, 21.447, 17.472, 64.593, 29.772, 52.067, 61.314, 57.111, 46.825, 55.484, 43.812, 52.227, 61.185, 40.01, 68.53, 37.972, 48.492, 26.688
1096.850, 37.314, 50.581, 40.72, 38.688, 38.439, 41.939, 55.453, 43.802, 38.649, 44.269, 44.581, 41.846, 37.532, 30.561, 81.152, 50.353, 52.021, 56.321, 71.234, 64.967, 68.683, 72.055, 62.464, 81.427, 66.278, 71.761, 58.199, 46.665, 37.801
1098.668, 50.417, 39.698, 50.824, 44.796, 41.562, 47.089, 47.601, 42.991, 49.813, 41.436, 59.675, 53.931, 33.618, 25.65, 89.711, 57.935, 63.975, 81.329, 69.358, 81.11, 74.881, 85.298, 70.7, 81.67, 73.546, 68.992, 46.426, 46.838, 51.914
1100.485, 33.52, 47.815, 47.928, 47.903, 47.685, 53.239, 47.748, 47.18, 53.977, 55.604, 58.768, 46.016, 26.703, 27.739, 66.27, 59.516, 74.929, 61.336, 72.481, 87.252, 71.08, 58.541, 64.937, 59.912, 64.814, 91.223, 55.652, 54.011, 41.027
1102.302, 55.624, 54.933, 57.032, 40.01, 55.807, 56.39, 55.896, 45.369, 42.142, 50.772, 58.862, 41.101, 47.788, 37.828, 106.829, 73.097, 68.884, 76.344, 71.605, 80.394, 74.278, 77.783, 75.173, 95.154, 81.083, 89.454, 65.879, 61.184, 65.14
1104.118, 33.727, 55.05, 44.136, 47.117, 48.93, 54.54, 46.044, 47.558, 46.306, 48.939, 49.956, 49.186, 35.873, 33.918, 92.388, 56.678, 68.838, 79.352, 61.729, 84.537, 81.477, 78.026, 60.41, 75.396, 77.351, 69.685, 60.106, 39.356, 49.254
1105.934, 38.83, 46.167, 40.24, 43.224, 35.053, 53.69, 42.191, 34.747, 31.47, 41.107, 45.05, 32.272, 39.958, 31.007, 90.947, 61.259, 76.792, 58.359, 62.852, 81.679, 85.675, 70.269, 68.646, 77.639, 74.619, 61.915, 60.332, 49.529, 62.367
1107.749, 44.934, 62.284, 44.345, 46.331, 71.176, 49.841, 54.339, 62.936, 61.634, 57.275, 54.144, 52.357, 38.044, 38.096, 117.506, 69.841, 77.746, 98.367, 82.976, 110.821, 85.874, 71.512, 76.883, 76.881, 81.887, 96.146, 51.559, 60.702, 68.48
1109.564, 43.037, 57.401, 43.449, 26.439, 52.299, 62.991, 46.487, 49.125, 55.798, 37.443, 51.237, 32.442, 38.129, 33.185, 102.065, 58.422, 76.7, 80.374, 84.099, 76.964, 75.072, 67.755, 75.119, 78.123, 73.155, 73.377, 42.786, 55.875, 52.593
1111.378, 51.14, 59.518, 41.553, 40.546, 45.422, 46.141, 44.635, 50.313, 45.962, 56.61, 55.331, 44.527, 31.214, 37.274, 100.624, 62.003, 68.654, 83.382, 70.223, 86.106, 66.271, 77.998, 61.356, 70.366, 72.423, 76.608, 62.012, 59.048, 57.706
1113.192, 38.244, 46.635, 40.657, 31.653, 44.544, 49.292, 39.782, 32.502, 41.126, 39.778, 47.425, 30.613, 36.299, 33.363, 95.183, 58.584, 77.608, 66.39, 68.346, 74.248, 66.469, 72.241, 68.592, 78.608, 76.691, 70.839, 36.239, 55.221, 59.819
1115.005, 54.347, 57.752, 34.761, 28.76, 43.667, 53.442, 46.93, 40.691, 48.291, 33.946, 59.519, 44.698, 36.384, 27.452, 113.742, 79.165, 97.562, 70.397, 78.47, 93.39, 74.668, 81.483, 76.829, 82.85, 90.96, 81.07, 66.466, 70.393, 48.932
1116.817, 45.45, 56.869, 40.865, 43.867, 48.79, 41.592, 46.078, 41.88, 50.455, 51.114, 58.613, 48.783, 43.47, 44.541, 111.301, 79.746, 79.516, 85.405, 77.594, 81.533, 81.866, 71.726, 74.065, 71.093, 89.228, 83.301, 52.692, 61.566, 51.045
1118.629, 34.554, 65.986, 38.969, 34.974, 45.913, 47.742, 44.226, 26.069, 43.619, 45.281, 54.707, 40.868, 46.555, 25.631, 125.86, 77.328, 96.47, 74.412, 80.717, 89.675, 98.065, 89.969, 82.302, 95.335, 91.496, 77.532, 63.919, 65.739, 48.158
1120.441, 55.657, 62.103, 46.074, 40.082, 53.036, 52.893, 63.373, 50.258, 44.783, 58.449, 64.8, 48.953, 47.64, 53.72, 160.419, 99.909, 99.424, 97.42, 95.841, 99.817, 91.263, 97.212, 99.538, 103.577, 117.764, 98.762, 89.146, 83.912, 66.271
1122.251, 52.76, 67.22, 39.178, 47.189, 56.158, 45.043, 57.521, 37.447, 61.947, 49.617, 63.894, 46.039, 46.725, 43.809, 161.978, 93.49, 110.378, 98.428, 88.964, 96.96, 103.462, 95.455, 98.775, 90.819, 99.032, 96.993, 93.372, 85.085, 64.384
1124.062, 63.864, 53.337, 46.282, 43.296, 40.281, 56.193, 49.669, 48.636, 62.111, 51.784, 58.988, 48.124, 46.81, 41.898, 147.537, 106.071, 107.332, 101.435, 104.088, 104.102, 100.66, 111.698, 96.011, 101.062, 103.3, 83.224, 83.599, 71.258, 52.497
1125.872, 44.967, 56.454, 31.386, 38.403, 35.404, 54.344, 55.816, 42.825, 37.276, 39.952, 54.082, 35.209, 46.896, 37.987, 147.095, 84.652, 90.286, 84.443, 83.212, 102.244, 100.859, 81.941, 97.248, 109.304, 107.568, 90.455, 77.826, 68.431, 63.611
1127.681, 56.07, 39.571, 35.49, 40.51, 50.527, 46.494, 46.964, 55.014, 47.44, 47.12, 58.176, 39.294, 31.981, 52.076, 143.654, 89.233, 109.24, 99.45, 83.335, 94.387, 89.057, 92.183, 88.484, 79.546, 91.837, 93.686, 84.052, 64.603, 57.724
1129.490, 53.174, 62.689, 50.594, 46.618, 44.65, 38.644, 50.112, 51.202, 35.604, 49.288, 50.269, 41.38, 38.066, 38.165, 153.213, 93.815, 117.194, 109.458, 95.459, 103.529, 86.256, 91.426, 94.721, 92.789, 96.105, 98.917, 69.279, 63.776, 64.837
1131.298, 36.277, 34.806, 12.698, 15.725, 44.772, 41.795, 34.26, 36.391, 37.768, 25.455, 46.363, 30.465, 21.151, 23.255, 117.772, 69.396, 77.148, 74.466, 61.582, 91.671, 80.454, 70.669, 76.957, 74.031, 87.373, 74.148, 64.506, 65.949, 42.95
1133.105, 41.38, 29.923, 41.803, 43.832, 29.895, 39.945, 29.407, 39.58, 28.932, 36.623, 48.457, 29.55, 35.236, 36.344, 133.331, 95.977, 90.102, 78.473, 87.706, 93.814, 79.653, 92.912, 75.194, 71.273, 94.641, 84.379, 69.732, 67.122, 62.063
1134.912, 36.484, 41.04, 23.907, 34.939, 43.018, 40.095, 36.555, 40.769, 32.096, 32.791, 43.551, 35.635, 17.322, 20.433, 148.89, 81.558, 100.056, 75.481, 69.829, 82.956, 73.851, 87.155, 70.43, 78.516, 89.909, 66.609, 63.959, 47.295, 44.176
1136.719, 68.587, 51.157, 44.011, 53.046, 46.141, 42.246, 47.703, 43.958, 31.26, 42.958, 59.645, 56.721, 39.407, 38.522, 158.449, 90.139, 106.01, 85.488, 90.953, 104.098, 68.05, 97.398, 85.667, 97.758, 93.177, 92.84, 68.186, 67.468, 66.289
1138.525, 54.69, 46.274, 50.115, 50.153, 47.264, 48.396, 60.85, 48.147, 47.425, 44.126, 61.738, 58.806, 37.492, 58.611, 163.008, 93.721, 113.964, 95.496, 83.077, 74.24, 97.248, 101.641, 83.903, 106.0, 93.445, 93.071, 78.412, 67.641, 73.402
1140.331, 59.794, 53.391, 52.219, 47.261, 32.386, 44.546, 44.998, 45.336, 34.589, 43.294, 48.832, 41.891, 44.577, 48.7, 156.567, 90.302, 95.918, 66.504, 73.2, 81.383, 75.447, 86.884, 76.14, 64.242, 75.714, 80.302, 67.639, 51.813, 61.515
1142.135, 56.897, 44.508, 51.323, 53.368, 57.509, 53.696, 54.146, 52.525, 45.753, 45.462, 58.926, 37.976, 45.662, 47.789, 159.126, 89.883, 100.872, 84.511, 90.324, 92.525, 70.645, 97.126, 74.376, 68.485, 86.982, 85.533, 87.866, 53.986, 67.628
1143.940, 79.0, 63.625, 65.428, 79.475, 53.632, 66.847, 71.294, 59.714, 46.917, 63.629, 61.02, 65.061, 62.748, 58.878, 172.685, 104.464, 103.826, 88.519, 90.447, 93.667, 77.844, 97.369, 88.613, 84.727, 93.25, 87.764, 81.092, 68.159, 70.741
1145.744, 61.103, 51.742, 60.532, 54.582, 43.755, 44.997, 46.441, 58.903, 49.081, 41.797, 55.114, 43.147, 57.833, 52.968, 174.244, 78.045, 95.78, 75.526, 71.571, 71.81, 75.042, 95.612, 74.849, 76.969, 64.518, 67.995, 88.319, 58.332, 78.855
1147.547, 55.207, 45.859, 49.636, 52.689, 31.878, 43.147, 45.589, 38.092, 14.245, 38.965, 55.208, 54.232, 24.918, 34.057, 140.803, 74.626, 66.734, 57.534, 52.694, 54.952, 55.241, 75.855, 69.086, 73.212, 71.786, 65.225, 58.546, 51.505, 55.968
1149.350, 65.31, 53.976, 58.74, 50.796, 60.001, 54.298, 51.737, 53.28, 43.409, 49.132, 48.301, 45.317, 46.003, 43.146, 158.362, 79.208, 74.688, 65.542, 65.818, 64.094, 65.439, 70.098, 71.322, 71.454, 63.054, 80.456, 73.772, 67.678, 65.081
1151.152, 57.413, 46.093, 65.844, 61.904, 59.123, 58.448, 66.884, 40.469, 41.574, 52.3, 52.395, 50.402, 41.088, 40.235, 151.921, 87.789, 86.642, 67.549, 69.942, 83.237, 60.638, 85.341, 81.559, 66.696, 77.322, 80.687, 73.999, 61.85, 71.194
1152.954, 75.392, 57.096, 70.843, 61.903, 53.152, 52.528, 54.965, 42.596, 56.692, 51.353, 72.437, 44.425, 49.104, 40.248, 154.642, 81.535, 93.654, 69.656, 77.142, 66.45, 55.843, 97.604, 78.836, 48.973, 80.576, 61.944, 78.216, 65.937, 48.251
1154.755, 47.37, 52.099, 59.842, 57.902, 54.181, 53.608, 59.046, 54.723, 32.811, 40.407, 46.478, 51.447, 41.12, 26.262, 150.363, 84.281, 73.665, 60.762, 71.343, 69.664, 58.049, 78.867, 59.114, 56.251, 75.83, 64.201, 63.434, 49.025, 55.309
1156.556, 66.349, 65.102, 66.841, 70.901, 53.209, 58.688, 72.127, 48.849, 47.93, 51.46, 70.52, 60.469, 59.136, 41.275, 190.085, 89.027, 79.676, 55.869, 78.543, 71.878, 51.254, 85.131, 65.392, 54.528, 60.084, 76.458, 82.652, 55.112, 63.366
1158.356, 60.327, 60.105, 61.841, 69.9, 70.238, 57.769, 52.208, 48.976, 46.048, 57.513, 51.562, 41.492, 52.152, 43.289, 190.806, 73.773, 83.687, 55.975, 61.744, 62.092, 63.46, 63.394, 61.669, 43.805, 65.338, 69.714, 61.869, 57.199, 53.424
1160.155, 79.305, 65.108, 65.84, 65.899, 51.266, 43.849, 62.289, 55.103, 48.167, 66.567, 55.603, 45.514, 53.167, 37.302, 192.527, 90.519, 68.698, 52.082, 63.945, 76.306, 41.665, 59.657, 70.947, 47.082, 84.592, 67.971, 56.087, 42.286, 52.482
1161.954, 72.284, 71.11, 63.839, 75.899, 62.295, 74.929, 58.37, 61.229, 48.286, 79.62, 67.645, 56.536, 52.183, 59.316, 189.248, 77.265, 72.709, 70.188, 63.145, 67.519, 59.87, 70.92, 73.225, 58.359, 69.847, 71.228, 65.304, 53.373, 68.539
1163.753, 65.262, 68.113, 75.838, 59.898, 54.323, 73.009, 59.451, 41.356, 50.405, 67.673, 56.687, 43.559, 53.199, 37.329, 178.97, 87.011, 58.721, 66.295, 71.346, 60.733, 47.076, 72.184, 76.502, 47.636, 78.101, 67.485, 57.522, 47.46, 68.597
1165.551, 67.24, 70.116, 54.837, 74.897, 54.352, 66.089, 63.532, 52.483, 69.523, 62.727, 56.728, 57.581, 53.215, 46.343, 200.691, 75.757, 76.732, 66.401, 77.547, 44.947, 57.281, 55.447, 68.78, 48.914, 66.355, 64.742, 69.739, 52.547, 51.654
1167.348, 67.219, 53.119, 58.836, 52.896, 52.381, 75.169, 50.613, 44.609, 47.642, 48.78, 50.77, 43.603, 44.231, 40.356, 199.412, 65.503, 66.743, 48.508, 66.747, 74.161, 42.487, 59.71, 74.058, 45.191, 53.609, 51.999, 64.957, 51.634, 60.712
1169.145, 42.197, 33.122, 35.835, 50.895, 51.409, 52.249, 38.694, 27.736, 48.761, 45.833, 38.812, 32.626, 35.246, 26.37, 180.134, 75.249, 48.754, 60.614, 55.948, 40.374, 26.692, 42.974, 53.335, 37.468, 42.863, 40.255, 44.174, 30.721, 33.769
1170.941, 57.176, 45.125, 54.834, 47.894, 44.438, 67.329, 48.775, 31.863, 41.879, 45.887, 60.853, 30.648, 40.262, 29.383, 177.855, 58.995, 50.765, 40.721, 64.148, 47.588, 52.897, 49.237, 58.613, 38.745, 41.117, 60.512, 38.392, 35.808, 39.827
1172.737, 42.154, 40.128, 43.833, 47.894, 36.466, 45.41, 29.856, 25.989, 38.998, 47.94, 50.895, 35.67, 35.278, 33.397, 181.576, 76.741, 61.776, 34.827, 62.349, 44.802, 47.103, 38.5, 62.891, 28.022, 42.371, 40.769, 38.61, 40.895, 39.884
1174.532, 57.132, 58.13, 48.832, 60.893, 44.495, 66.49, 46.937, 28.116, 40.117, 43.993, 46.937, 29.693, 34.294, 43.41, 202.298, 69.487, 52.788, 41.934, 62.55, 55.016, 40.308, 58.764, 62.168, 51.299, 43.625, 50.026, 53.827, 32.982, 38.942
1176.327, 49.111, 62.133, 46.832, 56.892, 48.524, 52.57, 45.018, 32.243, 52.235, 51.046, 50.978, 35.715, 41.31, 23.424, 184.019, 76.233, 44.799, 48.04, 64.75, 52.23, 47.514, 36.027, 56.446, 37.576, 41.879, 43.283, 49.045, 45.069, 43.999
1178.121, 46.089, 58.136, 57.831, 62.891, 47.552, 51.65, 45.099, 32.369, 49.354, 57.1, 44.02, 27.737, 42.325, 45.437, 213.74, 79.979, 54.81, 40.147, 53.951, 66.443, 40.719, 50.29, 62.724, 34.854, 57.133, 35.539, 52.262, 37.156, 45.057
1179.915, 48.067, 58.139, 45.83, 67.89, 56.581, 54.73, 32.18, 39.496, 43.473, 58.153, 43.062, 40.76, 41.341, 37.45, 175.461, 65.725, 59.821, 41.253, 56.152, 48.657, 48.924, 38.553, 53.001, 51.131, 42.387, 44.796, 62.48, 37.243, 40.114
1181.708, 59.046, 57.142, 59.829, 72.889, 57.609, 62.81, 53.261, 50.623, 50.592, 57.206, 68.103, 45.782, 55.357, 37.464, 200.183, 94.471, 49.832, 51.36, 50.352, 56.871, 43.13, 53.817, 57.279, 48.408, 59.641, 60.053, 49.697, 47.33, 51.172
1183.500, 44.024, 52.145, 64.828, 70.889, 50.638, 57.89, 44.342, 37.749, 54.71, 55.26, 46.145, 36.804, 41.373, 50.477, 203.904, 84.217, 65.843, 45.466, 52.553, 50.085, 55.335, 40.08, 55.557, 51.685, 50.895, 45.31, 55.915, 41.417, 36.229
1185.292, 42.003, 59.147, 47.827, 59.888, 51.667, 57.97, 42.423, 41.876, 58.829, 45.313, 53.187, 40.827, 37.389, 37.491, 208.625, 65.963, 62.855, 48.573, 28.753, 60.298, 47.541, 36.343, 49.834, 26.962, 46.149, 53.567, 41.132, 43.504, 42.287
1187.084, 42.981, 57.15, 43.826, 55.887, 52.695, 52.051, 52.504, 39.003, 46.948, 57.366, 55.228, 45.849, 52.404, 33.504, 209.347, 85.709, 49.866, 42.68, 57.954, 53.512, 34.746, 46.607, 45.112, 42.239, 43.403, 46.823, 55.35, 32.591, 37.345
1188.874, 49.959, 55.153, 48.825, 60.886, 53.724, 54.131, 52.585, 45.129, 55.066, 62.42, 49.27, 39.871, 34.42, 41.518, 214.068, 90.455, 65.877, 54.786, 56.155, 46.726, 48.951, 37.87, 51.39, 32.517, 55.657, 50.08, 40.567, 41.678, 49.402
1190.665, 37.938, 38.156, 40.824, 52.885, 50.752, 51.211, 54.666, 38.256, 48.185, 55.473, 49.312, 21.894, 46.436, 38.531, 216.789, 81.201, 63.888, 44.893, 55.355, 54.94, 51.157, 38.133, 34.667, 30.794, 43.911, 48.337, 38.785, 29.765, 34.46
1192.455, 14.916, 34.159, 27.823, 43.884, 34.781, 40.291, 46.747, 30.383, 38.304, 43.526, 33.353, 29.916, 43.452, 29.545, 217.51, 45.947, 25.899, 44.999, 30.556, 49.153, 54.362, 36.397, 33.945, 32.071, 36.165, 24.594, 34.003, 6.852, 32.517
1194.244, 42.894, 49.162, 52.823, 45.884, 41.81, 52.371, 53.828, 42.509, 38.422, 44.58, 60.395, 35.938, 44.468, 35.558, 217.232, 83.693, 61.91, 36.106, 48.756, 58.367, 56.567, 42.66, 44.223, 55.348, 44.419, 50.851, 50.22, 27.939, 29.575
1196.033, 21.873, 27.165, 38.822, 42.883, 43.838, 37.451, 46.909, 31.636, 42.541, 46.633, 29.436, 29.961, 39.483, 28.572, 215.953, 49.439, 42.922, 41.212, 34.957, 58.581, 49.773, 23.923, 27.5, 29.625, 29.673, 30.107, 25.438, 26.026, 24.632
1197.821, 27.851, 43.167, 33.821, 46.882, 31.867, 50.531, 37.99, 34.763, 44.66, 34.686, 29.478, 26.983, 22.499, 31.585, 227.674, 60.185, 52.933, 47.319, 42.158, 36.795, 37.978, 46.186, 26.778, 41.902, 42.927, 26.364, 38.655, 14.113, 23.69
1199.609, 29.83, 28.17, 23.82, 36.881, 34.895, 43.612, 43.071, 34.889, 34.779, 36.74, 22.52, 26.005, 30.515, 12.599, 202.396, 71.931, 55.944, 55.425, 39.358, 52.009, 47.184, 33.45, 34.056, 31.18, 49.181, 37.621, 36.873, 25.2, 22.747
1201.396, 37.808, 58.173, 41.819, 50.88, 43.924, 55.692, 38.152, 43.016, 51.897, 44.793, 33.561, 29.028, 36.531, 46.612, 236.117, 82.677, 62.955, 59.532, 40.559, 46.222, 45.389, 55.713, 38.333, 50.457, 45.435, 34.878, 46.09, 12.287, 29.805
1203.182, 33.786, 53.176, 50.818, 47.88, 52.953, 50.772, 47.233, 48.143, 42.016, 31.846, 39.603, 42.05, 35.547, 26.626, 247.838, 82.423, 73.966, 64.638, 60.76, 55.436, 56.594, 49.976, 48.611, 55.734, 56.689, 26.135, 51.308, 33.374, 34.862
1204.968, 26.765, 45.179, 32.817, 46.879, 36.981, 54.852, 49.314, 40.269, 37.135, 39.899, 31.645, 21.072, 33.562, 26.639, 246.56, 68.169, 61.977, 64.745, 46.96, 59.65, 48.8, 55.24, 52.889, 46.011, 49.943, 43.392, 39.525, 13.461, 26.92
1206.754, 35.743, 43.182, 36.816, 36.878, 48.01, 36.932, 42.395, 25.396, 34.253, 33.953, 34.686, 29.095, 29.578, 39.653, 251.281, 77.915, 60.989, 48.851, 57.161, 43.864, 55.005, 58.503, 37.166, 49.288, 49.197, 33.648, 41.743, 8.548, 30.977
1208.539, 44.721, 41.185, 47.815, 44.877, 37.038, 52.012, 48.475, 31.523, 46.372, 33.006, 38.728, 32.117, 37.594, 34.666, 244.002, 82.661, 79.0, 62.958, 47.361, 55.077, 63.211, 46.766, 37.444, 30.565, 49.451, 46.905, 35.96, 29.635, 31.035
1210.323, 40.7, 43.187, 47.815, 48.876, 45.067, 47.092, 51.556, 37.649, 33.491, 36.059, 38.77, 47.139, 46.61, 42.679, 250.723, 91.407, 84.011, 62.064, 58.562, 56.291, 42.416, 55.029, 43.722, 44.842, 56.705, 48.162, 42.178, 20.722, 46.093
1212.107, 30.678, 30.19, 39.814, 40.875, 40.095, 22.172, 41.637, 26.776, 33.609, 39.113, 39.811, 34.162, 27.626, 40.693, 258.445, 89.153, 58.022, 66.171, 44.763, 45.505, 45.621, 47.293, 36.999, 28.12, 47.959, 34.419, 38.396, 9.809, 49.15
1213.891, 35.656, 35.193, 41.813, 49.875, 16.124, 25.253, 49.718, 45.903, 34.728, 30.166, 35.853, 28.184, 37.641, 32.706, 260.166, 96.899, 71.033, 63.277, 45.963, 57.719, 59.827, 37.556, 44.277, 48.397, 44.213, 36.676, 28.613, 17.896, 35.208
1215.673, 29.635, 29.196, 45.812, 43.874, 28.153, 38.333, 53.799, 28.029, 28.847, 32.219, 27.895, 32.206, 45.657, 33.72, 269.887, 87.645, 55.045, 51.384, 38.164, 44.933, 52.032, 61.819, 30.555, 39.674, 57.467, 32.932, 49.831, 15.983, 51.265
1217.456, 21.613, 32.199, 43.811, 36.873, 25.181, 32.413, 38.88, 28.156, 23.966, 29.273, 24.936, 10.229, 35.673, 29.733, 273.609, 101.391, 68.056, 67.49, 52.364, 55.146, 51.238, 46.083, 34.832, 48.951, 61.721, 36.189, 41.048, 2.07, 45.323
1219.237, 39.592, 41.202, 45.81, 44.872, 41.21, 40.493, 43.961, 46.283, 31.084, 45.326, 42.978, 33.251, 39.689, 39.747, 258.33, 100.137, 78.067, 66.597, 59.565, 61.36, 68.443, 77.346, 34.11, 56.228, 61.975, 59.446, 42.266, 27.157, 59.38
1221.018, 40.57, 34.204, 41.809, 25.871, 24.238, 51.573, 36.042, 47.409, 35.203, 38.379, 42.02, 30.273, 41.705, 36.76, 286.051, 110.883, 94.078, 87.703, 59.766, 57.574, 62.648, 68.609, 59.388, 58.505, 59.229, 52.703, 51.483, 26.244, 51.438
1222.799, 40.548, 39.207, 50.808, 44.87, 52.267, 44.653, 46.123, 44.536, 40.322, 21.433, 43.061, 39.296, 39.72, 43.774, 300.772, 102.629, 89.089, 94.81, 74.966, 52.788, 57.854, 65.873, 50.665, 54.783, 54.483, 52.96, 45.701, 32.331, 40.495
1224.579, 30.527, 26.21, 40.807, 35.87, 42.296, 55.733, 58.204, 41.663, 39.44, 44.486, 43.103, 31.318, 27.736, 35.787, 287.494, 116.375, 90.1, 78.916, 80.167, 70.001, 53.059, 68.136, 59.943, 56.06, 62.737, 74.216, 62.918, 33.418, 53.553
1226.359, 49.505, 34.213, 49.806, 35.869, 56.324, 51.813, 59.285, 43.789, 34.559, 35.539, 48.145, 35.34, 46.752, 37.801, 299.215, 126.121, 108.112, 101.023, 87.368, 68.215, 52.265, 81.399, 65.221, 67.337, 92.991, 75.473, 70.136, 48.505, 59.61
1228.138, 55.483, 45.216, 55.806, 59.868, 50.353, 56.894, 67.366, 62.916, 52.678, 46.592, 54.186, 52.363, 46.768, 40.814, 334.936, 168.867, 117.123, 98.129, 86.568, 86.429, 82.47, 87.662, 82.498, 82.614, 90.245, 80.73, 75.353, 43.592, 65.668
1229.916, 49.462, 42.219, 49.805, 45.867, 46.381, 42.974, 61.447, 48.043, 61.796, 33.646, 59.228, 38.385, 47.784, 40.828, 336.658, 143.613, 121.134, 115.236, 87.769, 100.643, 77.675, 80.926, 62.776, 78.891, 95.499, 76.987, 75.571, 58.679, 42.725
1231.694, 59.44, 63.222, 55.804, 60.866, 43.41, 49.054, 54.528, 53.17, 49.915, 35.699, 58.27, 37.407, 48.799, 29.841, 329.379, 156.359, 122.145, 96.342, 109.969, 91.857, 98.881, 85.189, 86.054, 92.168, 98.753, 79.244, 83.789, 58.766, 70.783
1233.472, 51.419, 46.224, 58.803, 50.865, 45.439, 54.134, 63.609, 52.296, 58.034, 40.752, 38.311, 48.43, 43.815, 34.855, 353.1, 164.105, 137.156, 107.449, 111.17, 99.07, 81.086, 93.452, 73.331, 85.446, 103.007, 97.501, 95.006, 62.853, 59.841
1235.249, 56.397, 57.227, 56.802, 53.865, 50.467, 46.214, 51.69, 37.423, 55.153, 32.806, 55.353, 58.452, 39.831, 36.868, 361.822, 162.851, 132.167, 107.555, 114.371, 95.284, 97.292, 106.716, 111.609, 96.723, 100.261, 91.757, 88.224, 62.94, 57.898
1237.025, 52.375, 65.23, 53.801, 46.864, 33.496, 58.294, 51.771, 45.55, 53.271, 33.859, 44.395, 39.474, 47.847, 33.882, 378.543, 179.597, 145.179, 119.662, 119.571, 99.498, 93.497, 109.979, 108.887, 102.0, 111.515, 100.014, 92.441, 57.028, 64.956
1238.801, 70.354, 73.233, 62.8, 69.863, 67.524, 63.374, 60.852, 60.676, 46.39, 43.912, 61.436, 63.496, 52.862, 46.895, 387.264, 199.343, 154.19, 125.769, 114.772, 122.712, 124.702, 122.242, 127.164, 115.277, 126.769, 104.271, 99.659, 82.115, 80.013
1240.576, 64.332, 61.236, 58.799, 41.862, 41.553, 54.454, 47.933, 57.803, 56.509, 42.966, 51.478, 41.519, 54.878, 39.908, 402.985, 196.089, 155.201, 126.875, 111.973, 107.925, 109.908, 98.505, 114.442, 104.554, 124.023, 104.528, 92.876, 80.202, 80.071
1242.351, 54.31, 58.239, 46.798, 51.861, 58.582, 53.535, 53.014, 65.93, 56.627, 35.019, 50.52, 58.541, 59.894, 41.922, 399.707, 210.835, 166.212, 128.982, 122.173, 130.139, 108.113, 126.769, 114.72, 99.831, 117.277, 100.785, 96.094, 76.289, 79.128
1244.125, 43.289, 64.242, 53.797, 43.86, 51.61, 49.615, 54.095, 49.056, 43.746, 35.072, 43.561, 50.563, 63.91, 35.935, 402.428, 197.581, 157.223, 120.088, 117.374, 111.353, 111.319, 111.032, 113.997, 109.109, 111.531, 91.041, 91.311, 91.376, 77.186
1245.898, 52.267, 62.244, 45.797, 51.86, 62.639, 46.695, 56.176, 52.183, 59.865, 40.126, 57.603, 49.586, 51.926, 43.949, 414.149, 199.327, 171.234, 138.195, 120.574, 120.567, 124.524, 112.295, 138.275, 115.386, 121.785, 117.298, 104.529, 63.463, 75.243
1247.672, 46.246, 49.247, 45.796, 42.859, 31.667, 38.775, 42.257, 44.31, 33.983, 30.179, 34.644, 34.608, 37.941, 36.962, 426.871, 204.073, 157.246, 112.301, 113.775, 104.78, 105.729, 113.559, 120.553, 89.663, 101.039, 106.555, 84.746, 83.55, 59.301
1249.444, 44.224, 54.25, 34.795, 49.858, 44.696, 42.855, 54.338, 61.436, 49.102, 33.232, 36.686, 51.63, 46.957, 42.976, 430.592, 212.819, 155.257, 137.408, 129.976, 104.994, 119.935, 114.822, 121.83, 117.94, 124.293, 102.812, 94.964, 90.637, 73.358
1251.216, 42.202, 54.253, 49.794, 47.857, 32.725, 33.935, 45.419, 35.563, 37.221, 28.285, 35.728, 42.653, 36.973, 33.989, 437.313, 208.565, 153.268, 111.514, 120.176, 117.208, 106.14, 104.085, 117.108, 113.217, 104.547, 91.069, 89.182, 73.724, 43.416
1252.988, 50.181, 58.256, 35.793, 40.856, 45.753, 42.015, 42.5, 46.69, 31.34, 38.339, 31.769, 46.675, 45.989, 27.003, 444.034, 215.311, 162.279, 127.621, 119.377, 106.422, 124.346, 114.349, 115.386, 101.494, 116.802, 101.325, 75.399, 73.811, 59.473
1254.759, 53.159, 67.259, 52.792, 61.855, 52.782, 50.096, 42.581, 54.816, 48.458, 37.392, 39.811, 47.697, 59.005, 35.016, 458.756, 230.057, 173.29, 126.727, 110.577, 108.636, 103.551, 117.612, 148.663, 100.771, 128.056, 89.582, 94.617, 85.898, 45.531
1256.529, 58.137, 52.261, 39.791, 32.855, 34.81, 38.176, 42.662, 43.943, 46.577, 32.445, 40.853, 40.72, 45.02, 24.03, 470.477, 221.803, 170.301, 131.834, 125.778, 118.849, 105.756, 116.875, 110.941, 112.049, 110.31, 100.839, 93.834, 82.985, 53.588
1258.299, 58.116, 74.264, 52.79, 72.854, 66.839, 60.256, 42.743, 68.07, 59.696, 56.499, 54.894, 49.742, 44.036, 36.043, 511.198, 238.549, 180.313, 148.94, 139.979, 122.063, 129.962, 123.138, 129.219, 128.326, 122.564, 91.096, 88.052, 94.072, 69.646
1260.068, 51.094, 63.267, 45.789, 52.853, 36.868, 49.336, 41.824, 55.196, 57.814, 43.552, 42.936, 55.764, 46.052, 29.057, 499.92, 221.295, 169.324, 131.047, 129.179, 114.277, 124.167, 111.402, 136.496, 115.603, 109.818, 90.353, 80.269, 77.159, 61.704
1261.837, 47.073, 63.27, 37.788, 50.852, 43.896, 55.416, 38.905, 54.323, 52.933, 38.605, 26.978, 40.787, 36.068, 30.07, 500.641, 222.041, 171.335, 136.153, 126.38, 129.491, 110.373, 109.665, 133.774, 101.88, 111.072, 109.609, 72.487, 87.246, 60.761
1263.605, 50.051, 60.273, 40.788, 45.851, 33.925, 47.496, 39.986, 50.45, 37.052, 31.659, 26.019, 37.809, 36.084, 28.084, 526.362, 243.787, 179.346, 132.26, 122.581, 115.704, 112.578, 107.928, 133.052, 115.157, 102.326, 94.866, 99.704, 76.333, 49.819
1265.373, 53.029, 62.276, 51.787, 54.85, 48.953, 49.576, 41.066, 48.576, 51.17, 36.712, 40.061, 52.831, 41.099, 41.097, 542.084, 261.533, 193.357, 147.366, 132.781, 136.918, 114.783, 121.192, 144.329, 122.434, 119.58, 94.123, 95.922, 86.42, 60.876
1267.140, 66.008, 57.279, 55.786, 51.85, 42.982, 49.656, 60.147, 58.703, 37.289, 40.765, 30.103, 41.854, 42.115, 23.11, 543.805, 247.279, 182.368, 133.473, 125.982, 128.132, 141.989, 111.455, 139.607, 129.712, 120.834, 88.38, 86.14, 79.507, 51.934
1268.907, 67.986, 68.281, 47.785, 56.849, 58.01, 55.737, 54.228, 46.83, 54.408, 57.819, 44.144, 48.876, 50.131, 40.124, 588.526, 265.025, 205.38, 161.579, 150.182, 155.346, 129.194, 126.718, 139.885, 128.989, 147.088, 113.637, 112.357, 88.594, 68.991
1270.673, 50.964, 48.284, 49.784, 47.848, 30.039, 44.817, 33.309, 50.956, 31.527, 38.872, 33.186, 49.898, 40.147, 24.137, 596.247, 264.771, 191.391, 151.686, 135.383, 131.56, 124.399, 129.982, 133.162, 135.266, 125.342, 99.894, 91.575, 65.681, 48.049
1272.438, 68.943, 60.287, 60.783, 67.847, 60.068, 55.897, 66.39, 51.083, 56.645, 49.925, 43.228, 61.921, 40.163, 48.151, 641.969, 303.517, 229.402, 169.792, 155.584, 147.773, 160.605, 137.245, 150.44, 152.543, 141.596, 123.15, 123.792, 93.768, 73.106
1274.203, 77.921, 72.29, 62.782, 71.846, 55.096, 62.977, 63.471, 63.21, 58.764, 44.979, 46.269, 62.943, 44.178, 39.164, 666.69, 297.263, 228.413, 184.899, 187.784, 157.987, 155.81, 141.508, 161.718, 162.82, 144.85, 139.407, 119.01, 101.855, 79.164
1275.968, 68.899, 58.293, 63.781, 63.845, 66.125, 54.057, 63.552, 63.336, 49.883, 43.032, 47.311, 65.965, 44.194, 37.178, 674.411, 311.009, 232.424, 199.005, 180.985, 174.201, 149.016, 153.771, 171.995, 165.097, 142.104, 124.664, 127.227, 87.942, 97.221
1277.732, 73.878, 64.296, 59.78, 49.845, 48.153, 55.137, 47.633, 43.463, 52.001, 39.085, 45.353, 51.988, 38.21, 31.191, 668.133, 313.755, 234.435, 189.112, 185.185, 163.415, 168.221, 163.035, 163.273, 162.375, 156.358, 131.921, 118.445, 92.029, 84.279
1279.495, 64.856, 59.299, 49.779, 56.844, 51.182, 45.217, 58.714, 61.59, 46.12, 36.138, 49.394, 58.01, 35.226, 31.205, 703.854, 327.501, 244.447, 195.218, 187.386, 173.628, 170.426, 162.298, 165.551, 157.652, 143.612, 137.178, 113.662, 95.116, 76.336
1281.258, 85.835, 62.301, 66.779, 46.843, 52.211, 71.297, 57.795, 52.716, 50.239, 54.192, 50.436, 65.032, 46.242, 40.218, 732.575, 342.247, 268.458, 192.325, 184.587, 178.842, 149.632, 158.561, 162.828, 164.929, 139.866, 146.434, 115.88, 89.203, 75.394
1283.020, 63.813, 67.304, 43.778, 37.842, 37.239, 52.378, 44.876, 47.843, 36.357, 30.245, 39.478, 58.055, 31.257, 34.232, 739.296, 339.993, 248.469, 205.431, 171.787, 169.056, 161.837, 148.825, 156.106, 147.206, 124.12, 114.691, 113.097, 75.29, 76.452
1284.782, 76.791, 59.307, 65.777, 52.841, 47.268, 55.458, 56.957, 35.97, 58.476, 36.298, 53.519, 61.077, 38.273, 30.245, 780.018, 330.739, 221.48, 202.538, 186.988, 174.27, 151.043, 164.088, 166.384, 147.483, 139.374, 138.948, 115.315, 96.377, 67.509
1286.543, 72.77, 64.31, 62.776, 48.84, 36.296, 46.538, 59.038, 48.096, 44.595, 36.352, 44.561, 49.099, 38.289, 27.259, 801.739, 342.485, 247.491, 208.645, 176.189, 150.484, 156.248, 144.351, 169.661, 149.76, 139.628, 119.205, 131.533, 84.464, 63.567
1288.304, 71.748, 69.313, 58.775, 55.84, 38.325, 57.618, 51.119, 43.223, 43.714, 49.405, 48.603, 52.122, 38.305, 37.272, 828.46, 343.231, 259.502, 210.751, 182.389, 172.697, 153.453, 155.614, 171.939, 144.038, 133.882, 122.462, 121.75, 75.551, 71.624
1290.064, 72.726, 68.316, 52.774, 54.839, 44.354, 43.698, 46.2, 45.35, 42.832, 41.458, 50.644, 44.144, 36.321, 19.286, 837.182, 360.977, 244.514, 201.858, 182.59, 169.911, 155.659, 145.878, 150.217, 145.315, 150.136, 118.718, 119.968, 82.638, 71.682
1291.823, 86.705, 81.318, 74.773, 59.838, 59.382, 67.778, 70.281, 66.476, 59.951, 63.512, 49.686, 73.166, 44.336, 41.299, 895.903, 374.723, 283.525, 216.964, 200.79, 168.125, 164.864, 166.141, 173.494, 140.592, 150.39, 124.975, 123.185, 104.725, 79.739
1293.583, 61.683, 59.321, 56.772, 56.837, 44.411, 59.858, 42.362, 41.603, 40.07, 37.565, 43.727, 47.189, 33.352, 24.313, 890.624, 378.469, 281.536, 199.071, 186.991, 168.339, 129.07, 144.404, 142.772, 139.869, 146.644, 110.232, 89.403, 92.812, 71.797
1295.341, 65.662, 62.324, 44.771, 52.836, 51.439, 59.938, 48.443, 51.73, 44.188, 43.618, 41.769, 46.211, 45.368, 36.326, 931.346, 393.215, 268.547, 231.177, 176.192, 184.552, 157.275, 155.668, 146.05, 130.146, 130.898, 123.489, 118.62, 94.899, 73.854
1297.099, 65.64, 69.327, 54.77, 50.835, 39.468, 55.019, 64.524, 51.856, 44.307, 39.672, 42.811, 38.233, 26.384, 29.339, 944.067, 412.961, 257.558, 205.284, 185.392, 167.766, 141.48, 157.931, 153.327, 138.423, 135.152, 127.746, 111.838, 94.986, 62.912
1298.856, 56.618, 50.33, 46.77, 45.835, 53.497, 50.099, 44.605, 38.983, 43.426, 38.725, 50.852, 39.256, 33.4, 32.353, 981.788, 411.707, 281.569, 207.39, 185.593, 148.98, 143.686, 153.194, 146.605, 137.7, 122.406, 138.003, 106.055, 88.073, 70.969
1300.613, 74.597, 60.333, 59.769, 63.834, 55.525, 65.179, 69.686, 49.11, 54.544, 57.778, 52.894, 55.278, 52.415, 39.366, 1003.509, 413.453, 273.581, 205.497, 189.794, 172.194, 145.891, 149.458, 142.883, 136.978, 144.66, 120.259, 105.273, 96.16, 90.027
1302.370, 70.575, 64.336, 57.768, 61.833, 62.554, 68.259, 56.767, 54.236, 50.663, 50.831, 53.936, 44.3, 49.431, 40.38, 1027.231, 424.199, 261.592, 217.603, 180.994, 176.408, 150.097, 146.721, 130.16, 134.255, 132.914, 115.516, 121.49, 80.247, 72.084
1304.126, 74.553, 56.338, 45.767, 67.832, 48.582, 69.339, 56.848, 44.363, 43.782, 49.885, 37.977, 47.323, 47.447, 40.393, 1052.952, 423.945, 281.603, 204.71, 185.195, 171.621, 153.302, 145.984, 135.438, 132.532, 139.168, 145.773, 109.708, 90.334, 67.142
1305.881, 65.532, 71.341, 49.766, 59.831, 53.611, 55.419, 60.929, 51.49, 58.901, 36.938, 67.019, 42.345, 57.463, 47.407, 1092.673, 438.691, 287.614, 208.816, 176.395, 168.835, 148.507, 142.247, 134.716, 123.809, 129.422, 117.03, 108.926, 81.421, 73.2
1307.636, 77.51, 54.344, 51.765, 64.83, 58.64, 56.499, 53.01, 43.616, 56.019, 54.991, 41.061, 48.367, 50.479, 43.42, 1115.395, 449.437, 288.625, 226.923, 198.596, 161.049, 154.713, 136.511, 135.993, 125.086, 130.676, 114.287, 108.143, 80.508, 73.257
1309.390, 64.489, 47.347, 45.764, 56.83, 48.668, 60.579, 57.091, 56.743, 49.138, 43.045, 44.102, 45.39, 35.494, 51.434, 1146.116, 444.183, 292.637, 213.029, 186.797, 156.263, 128.918, 121.774, 125.271, 128.363, 124.93, 107.543, 104.361, 81.595, 64.315
1311.143, 73.467, 59.35, 49.763, 73.829, 60.697, 60.66, 73.172, 54.87, 43.257, 47.098, 44.144, 50.412, 59.51, 40.447, 1180.837, 473.929, 304.648, 217.136, 179.997, 158.476, 121.124, 154.037, 147.549, 120.641, 119.184, 117.8, 94.578, 77.682, 74.372
1312.897, 61.445, 52.353, 52.762, 50.828, 54.725, 45.74, 52.253, 61.996, 30.375, 52.151, 39.186, 46.434, 38.526, 35.461, 1182.558, 476.675, 282.659, 222.242, 186.198, 145.69, 126.329, 147.301, 110.826, 105.918, 130.438, 119.057, 101.796, 76.769, 64.43
1314.649, 81.424, 54.356, 70.762, 78.827, 73.754, 46.82, 61.334, 56.123, 56.494, 58.205, 55.227, 56.457, 45.542, 47.474, 1233.28, 488.421, 305.67, 220.349, 190.398, 156.904, 141.534, 158.564, 135.104, 110.195, 109.692, 126.314, 92.013, 85.856, 77.487
1316.401, 57.402, 62.358, 56.761, 58.826, 75.783, 56.9, 64.415, 53.25, 46.613, 51.258, 50.269, 54.479, 50.558, 40.488, 1263.001, 518.167, 303.681, 206.455, 191.599, 157.118, 120.74, 148.827, 111.382, 101.472, 111.946, 119.571, 90.231, 79.943, 61.545
1318.153, 63.38, 55.361, 63.76, 75.825, 65.811, 63.98, 65.496, 52.376, 57.731, 65.311, 52.311, 46.501, 55.573, 57.501, 1327.722, 510.913, 314.692, 224.562, 186.8, 166.331, 126.945, 141.091, 126.659, 121.749, 111.2, 122.827, 103.448, 102.03, 75.602
1319.904, 54.359, 51.364, 55.759, 63.825, 71.84, 54.06, 66.577, 59.503, 42.85, 43.365, 50.352, 55.524, 43.589, 46.515, 1306.444, 527.659, 299.704, 212.668, 172.0, 162.545, 137.151, 146.354, 122.937, 91.026, 105.454, 104.084, 93.666, 78.118, 73.66
1321.654, 44.337, 43.367, 44.758, 49.824, 58.868, 44.14, 49.658, 40.63, 29.969, 42.418, 37.394, 15.546, 36.605, 40.528, 1333.165, 508.405, 305.715, 201.775, 162.201, 151.759, 101.356, 128.617, 98.215, 87.304, 102.708, 94.341, 69.883, 69.205, 54.717
1323.404, 71.316, 65.37, 58.757, 75.823, 57.897, 69.221, 59.738, 63.756, 52.088, 59.471, 54.436, 39.568, 47.621, 55.541, 1379.886, 545.151, 326.726, 221.881, 186.402, 174.973, 125.561, 155.88, 116.492, 99.581, 107.962, 109.598, 107.101, 76.292, 83.775
1325.153, 72.294, 57.373, 55.756, 73.822, 68.925, 61.301, 81.819, 56.883, 44.206, 54.524, 54.477, 51.591, 55.637, 45.555, 1404.608, 544.897, 329.737, 229.988, 190.602, 163.187, 127.767, 145.144, 114.77, 88.858, 124.216, 117.855, 101.319, 93.379, 72.832
1326.902, 62.272, 59.375, 61.755, 60.821, 69.954, 63.381, 67.9, 71.01, 53.325, 54.578, 62.519, 36.613, 51.652, 55.568, 1440.329, 545.643, 337.748, 232.094, 174.803, 171.4, 135.972, 143.407, 122.048, 102.135, 108.47, 102.112, 91.536, 78.466, 70.89
1328.650, 64.251, 58.378, 57.754, 66.821, 81.983, 64.461, 65.981, 65.136, 52.444, 57.631, 69.561, 50.635, 49.668, 55.582, 1479.05, 566.389, 329.759, 236.201, 189.003, 169.614, 145.178, 133.67, 114.325, 101.412, 127.724, 100.368, 97.754, 74.553, 75.947
1330.398, 74.229, 65.381, 53.753, 60.82, 63.011, 64.541, 69.062, 51.263, 51.562, 57.684, 60.602, 56.658, 48.684, 59.595, 1508.771, 572.135, 341.771, 227.307, 198.204, 167.828, 140.383, 146.934, 132.603, 110.689, 109.978, 104.625, 105.971, 97.64, 73.005
1332.145, 74.207, 57.384, 76.753, 57.819, 82.04, 69.621, 76.143, 68.39, 51.681, 61.738, 49.644, 55.68, 46.7, 56.609, 1512.493, 572.881, 355.782, 249.414, 200.405, 169.042, 163.588, 145.197, 135.881, 117.966, 108.232, 110.882, 89.189, 75.727, 90.063
1333.892, 82.186, 78.387, 58.752, 74.818, 76.068, 71.701, 80.224, 53.516, 64.8, 59.791, 63.686, 55.702, 53.716, 68.622, 1564.214, 611.627, 365.793, 242.52, 195.605, 175.255, 156.794, 136.46, 142.158, 124.244, 117.486, 111.139, 103.406, 99.814, 84.12
1335.638, 52.164, 52.39, 43.751, 49.817, 55.097, 48.781, 55.305, 44.643, 37.919, 52.844, 55.727, 51.725, 38.731, 55.636, 1542.935, 605.373, 339.804, 236.627, 179.806, 168.469, 138.999, 127.723, 110.436, 103.521, 104.74, 85.396, 95.624, 66.901, 74.178
1337.384, 75.143, 52.393, 61.75, 65.816, 66.126, 58.862, 67.386, 56.77, 46.037, 64.898, 56.769, 45.747, 43.747, 47.649, 1592.657, 636.119, 362.815, 256.734, 200.007, 162.683, 125.205, 134.987, 131.714, 103.798, 110.994, 97.652, 86.841, 87.988, 76.235
1339.129, 79.121, 76.395, 78.749, 72.816, 71.154, 67.942, 70.467, 66.896, 55.156, 65.951, 60.81, 46.769, 53.763, 57.663, 1627.378, 620.865, 378.826, 254.84, 210.207, 162.897, 149.41, 141.25, 132.991, 116.075, 117.248, 109.909, 92.059, 81.075, 76.293
1340.873, 62.099, 68.398, 75.748, 72.815, 63.183, 66.022, 62.548, 46.023, 55.275, 70.004, 54.852, 54.792, 49.779, 36.676, 1624.099, 629.611, 363.838, 248.947, 200.408, 174.111, 136.615, 135.513, 116.269, 112.352, 104.503, 113.166, 94.276, 75.162, 87.35
1342.617, 76.078, 60.401, 64.747, 64.814, 63.211, 55.102, 64.629, 50.15, 49.393, 57.058, 66.894, 50.814, 53.795, 44.69, 1666.82, 641.357, 358.849, 245.053, 207.608, 186.324, 131.821, 137.777, 135.547, 115.629, 102.757, 102.423, 88.494, 85.249, 75.408
1344.360, 70.056, 75.404, 79.746, 75.813, 65.24, 69.182, 72.71, 54.276, 54.512, 79.111, 66.935, 45.836, 49.81, 32.703, 1666.542, 630.103, 380.86, 256.16, 216.809, 170.538, 133.026, 120.04, 128.824, 121.907, 100.011, 100.68, 81.712, 62.336, 86.465
1346.103, 74.034, 72.407, 67.745, 58.812, 53.269, 49.262, 63.791, 62.403, 55.631, 64.164, 53.977, 50.859, 47.826, 39.717, 1696.263, 615.849, 373.871, 244.266, 194.01, 158.752, 135.231, 135.303, 124.102, 115.184, 106.265, 90.936, 92.929, 80.423, 65.523
1347.846, 73.013, 63.41, 70.744, 76.811, 53.297, 75.342, 62.872, 61.53, 62.749, 73.218, 51.019, 53.881, 51.842, 52.73, 1671.984, 648.595, 384.882, 251.373, 201.21, 177.966, 148.437, 122.567, 117.38, 104.461, 92.519, 93.193, 85.147, 79.51, 81.58
1349.587, 98.991, 78.413, 69.744, 69.811, 64.326, 77.422, 72.953, 69.656, 60.868, 75.271, 62.06, 46.903, 58.858, 61.744, 1704.706, 648.341, 385.893, 260.479, 206.411, 191.179, 144.642, 140.83, 125.657, 108.738, 105.773, 105.45, 99.364, 75.597, 78.638
1351.329, 87.969, 84.415, 81.743, 78.81, 60.354, 89.503, 82.034, 79.783, 70.987, 72.324, 75.102, 64.926, 62.874, 61.757, 1730.427, 672.087, 399.905, 256.586, 227.611, 188.393, 147.848, 142.093, 129.935, 121.015, 108.027, 121.707, 104.582, 85.684, 95.695
1353.069, 67.948, 77.418, 74.742, 64.809, 63.383, 57.583, 74.115, 57.91, 55.106, 60.377, 62.144, 48.948, 60.889, 54.77, 1735.148, 650.833, 382.916, 247.692, 196.812, 161.607, 145.053, 118.356, 114.213, 96.292, 98.281, 98.964, 82.799, 68.771, 69.753
1354.809, 72.926, 66.421, 77.741, 73.808, 59.412, 74.663, 63.196, 70.036, 64.224, 58.431, 75.185, 72.97, 42.905, 60.784, 1770.87, 670.579, 388.927, 259.799, 219.013, 167.821, 147.258, 140.62, 103.49, 95.57, 99.535, 92.22, 96.017, 75.858, 69.811
1356.549, 72.905, 62.424, 73.74, 68.807, 54.44, 63.743, 71.277, 61.163, 67.343, 71.484, 51.227, 50.993, 58.921, 46.797, 1759.591, 671.325, 378.938, 231.905, 208.213, 161.035, 124.464, 108.883, 102.768, 105.847, 96.789, 89.477, 79.234, 52.945, 73.868
1358.288, 69.883, 74.427, 69.739, 73.806, 52.469, 60.823, 62.358, 57.29, 60.462, 78.537, 61.269, 69.015, 42.937, 57.811, 1767.312, 673.071, 397.949, 249.012, 215.414, 161.248, 141.669, 123.146, 100.046, 85.124, 89.043, 109.734, 91.452, 82.032, 76.926
1360.027, 81.861, 77.43, 89.738, 67.806, 57.497, 66.903, 78.439, 68.416, 78.58, 76.591, 58.31, 68.037, 59.953, 56.824, 1764.033, 645.817, 378.96, 254.118, 187.615, 158.462, 129.875, 119.41, 107.323, 99.401, 97.297, 91.991, 85.67, 57.119, 86.983
1361.765, 67.84, 48.432, 59.737, 60.805, 43.526, 41.983, 58.52, 50.543, 58.699, 53.644, 47.352, 59.06, 45.968, 29.838, 1756.755, 647.563, 381.972, 233.225, 176.815, 134.676, 114.08, 91.673, 89.601, 91.678, 75.551, 76.248, 81.887, 60.206, 50.041
1363.502, 76.818, 60.435, 78.736, 66.804, 48.555, 70.063, 63.601, 74.67, 71.818, 60.697, 57.394, 52.082, 50.984, 40.851, 1765.476, 667.309, 383.983, 250.331, 194.016, 156.89, 134.285, 118.936, 97.879, 99.955, 87.805, 84.505, 73.105, 66.293, 62.098
1365.239, 52.796, 60.438, 53.735, 58.803, 43.583, 59.144, 54.682, 66.796, 55.936, 56.751, 55.435, 50.104, 31.0, 42.865, 1724.197, 650.055, 379.994, 239.438, 184.216, 145.103, 104.491, 108.2, 91.156, 92.233, 76.059, 82.761, 76.322, 60.38, 63.156
1366.975, 88.775, 71.441, 64.735, 76.802, 61.612, 70.224, 56.763, 75.923, 66.055, 77.804, 58.477, 56.127, 64.016, 48.878, 1784.919, 672.801, 392.005, 253.544, 198.417, 156.317, 126.696, 111.463, 108.434, 91.51, 92.313, 98.018, 72.54, 56.467, 69.213
1368.711, 52.753, 54.444, 40.734, 73.801, 42.64, 45.304, 50.844, 53.05, 53.174, 43.857, 53.519, 45.149, 52.032, 30.892, 1759.64, 646.547, 386.016, 232.651, 181.618, 137.531, 107.902, 100.726, 79.712, 81.787, 56.567, 86.275, 55.757, 51.554, 53.271
1370.447, 70.732, 57.447, 41.733, 52.801, 50.669, 48.384, 51.925, 55.176, 48.293, 55.911, 42.56, 51.171, 47.047, 41.905, 1744.361, 659.293, 369.027, 225.757, 170.818, 143.745, 128.107, 107.989, 98.989, 91.064, 70.821, 67.532, 59.975, 60.641, 54.328
1372.181, 59.71, 47.45, 39.732, 48.8, 33.697, 41.464, 46.006, 47.303, 37.411, 45.964, 45.602, 51.193, 37.063, 23.919, 1725.082, 642.039, 370.039, 219.864, 158.019, 134.959, 121.312, 92.253, 90.267, 67.341, 72.075, 86.789, 64.192, 53.728, 52.386
1373.916, 46.688, 37.452, 29.731, 45.799, 40.726, 33.544, 45.087, 40.43, 51.53, 35.017, 36.644, 44.216, 26.079, 16.932, 1744.804, 633.785, 369.05, 228.97, 159.219, 126.172, 115.518, 92.516, 93.545, 66.618, 84.329, 73.045, 54.41, 38.815, 36.443
1375.649, 66.667, 44.455, 59.73, 61.798, 41.755, 35.624, 54.168, 47.556, 49.649, 55.07, 44.685, 54.238, 42.095, 33.946, 1735.525, 650.531, 365.061, 247.077, 178.42, 156.386, 122.723, 105.779, 101.822, 88.895, 76.583, 77.302, 67.627, 53.902, 49.501
1377.382, 61.645, 46.458, 49.729, 53.797, 47.783, 44.705, 55.249, 36.683, 53.767, 64.124, 45.727, 51.26, 36.111, 27.959, 1764.246, 636.277, 361.072, 241.183, 185.621, 150.6, 128.929, 103.043, 103.1, 77.173, 78.837, 73.559, 68.845, 59.989, 53.559
1379.115, 74.81, 50.621, 64.872, 61.957, 39.928, 32.854, 54.423, 43.957, 39.019, 53.29, 46.836, 53.367, 43.194, 30.063, 1741.341, 629.616, 346.498, 228.725, 167.158, 146.152, 131.526, 104.629, 90.691, 91.726, 72.369, 80.075, 65.271, 56.305, 49.731
1380.847, 58.975, 68.784, 51.014, 47.117, 50.073, 44.004, 65.597, 56.232, 55.27, 68.456, 55.944, 64.473, 38.277, 38.167, 1743.436, 643.954, 365.923, 237.266, 178.696, 142.705, 138.123, 131.215, 90.281, 77.279, 80.902, 84.591, 70.697, 54.621, 55.903
1382.579, 57.14, 59.947, 59.157, 60.277, 47.218, 41.153, 48.772, 53.506, 36.521, 57.622, 47.053, 54.579, 44.36, 36.272, 1738.531, 632.293, 374.349, 239.808, 177.233, 160.258, 138.721, 110.801, 104.872, 87.832, 99.434, 93.108, 63.123, 59.936, 56.076
1384.310, 54.305, 59.11, 53.299, 58.437, 61.363, 35.303, 53.946, 50.78, 46.773, 40.789, 62.162, 53.685, 29.443, 32.376, 1746.626, 647.631, 363.774, 237.349, 182.771, 150.81, 125.318, 118.387, 107.463, 96.385, 84.967, 89.624, 74.55, 68.252, 56.248
1386.040, 76.47, 64.273, 53.442, 57.597, 58.508, 54.452, 43.121, 55.055, 41.024, 41.955, 52.271, 48.792, 47.526, 28.48, 1723.721, 640.97, 367.2, 229.89, 188.309, 148.363, 123.915, 123.973, 101.054, 87.938, 92.499, 95.14, 64.976, 72.568, 66.42
1387.770, 55.635, 50.436, 47.584, 57.757, 59.653, 49.602, 48.295, 59.329, 46.275, 49.121, 58.379, 52.898, 37.609, 30.584, 1725.816, 643.308, 380.625, 242.432, 181.846, 150.916, 125.513, 115.559, 106.644, 101.49, 99.031, 76.656, 64.402, 66.884, 46.593
1389.499, 58.8, 50.599, 46.726, 45.917, 61.798, 44.751, 44.47, 51.603, 32.527, 53.287, 43.488, 37.004, 45.692, 9.688, 1701.911, 632.646, 367.051, 232.973, 186.384, 152.468, 122.11, 124.146, 105.235, 86.043, 87.564, 94.172, 82.828, 54.199, 47.765
1391.228, 67.965, 60.762, 57.869, 57.076, 66.944, 54.901, 54.644, 70.878, 54.778, 45.453, 57.597, 53.11, 37.775, 33.793, 1725.006, 643.985, 375.476, 244.514, 203.921, 166.021, 136.707, 135.732, 125.826, 104.596, 89.096, 94.689, 79.254, 77.515, 68.937
1392.957, 57.13, 48.925, 50.011, 63.236, 77.089, 50.051, 45.819, 47.152, 33.029, 40.62, 53.705, 48.216, 40.858, 22.897, 1669.101, 634.323, 356.902, 236.056, 185.459, 151.574, 131.305, 120.318, 134.416, 104.149, 87.629, 86.205, 87.68, 51.831, 61.11
1394.684, 64.295, 66.088, 55.154, 64.396, 66.234, 69.2, 55.993, 67.426, 56.281, 62.786, 48.814, 61.323, 63.941, 46.001, 1713.196, 645.662, 388.327, 254.597, 183.997, 177.126, 148.902, 143.904, 142.007, 121.702, 121.161, 98.721, 112.106, 83.146, 74.282
1396.411, 55.459, 62.251, 68.296, 68.556, 68.379, 51.35, 61.167, 48.701, 51.532, 68.952, 52.923, 62.429, 38.024, 44.105, 1695.29, 629.0, 376.753, 254.139, 198.534, 160.679, 161.499, 161.49, 135.598, 118.255, 100.693, 100.237, 94.533, 61.462, 68.454
1398.138, 70.624, 72.414, 56.439, 67.716, 58.524, 57.499, 46.342, 51.975, 44.783, 54.118, 48.032, 47.535, 52.107, 37.209, 1703.385, 635.339, 392.179, 261.68, 207.072, 165.232, 147.097, 153.076, 133.188, 129.808, 117.226, 96.754, 97.959, 72.778, 66.627
1399.864, 71.789, 72.577, 78.581, 79.876, 80.669, 71.649, 62.516, 61.249, 57.035, 60.284, 66.14, 65.641, 53.19, 43.314, 1669.48, 641.677, 394.604, 270.221, 214.609, 170.784, 170.694, 165.662, 150.779, 139.361, 134.758, 117.27, 112.385, 84.094, 87.799
1401.590, 61.954, 76.74, 56.724, 61.036, 73.814, 63.798, 59.691, 68.523, 28.286, 49.451, 54.249, 65.747, 45.273, 36.418, 1676.575, 625.016, 400.03, 263.763, 209.147, 173.337, 164.291, 155.249, 140.37, 132.914, 123.291, 124.786, 103.811, 77.409, 83.971
1403.315, 64.119, 79.903, 70.866, 78.196, 94.959, 73.948, 68.865, 71.798, 63.537, 66.617, 66.358, 56.854, 53.356, 50.522, 1663.67, 640.354, 393.455, 261.304, 223.685, 182.89, 174.889, 166.835, 151.96, 136.467, 141.823, 126.302, 123.237, 89.725, 95.144
1405.039, 70.284, 77.066, 75.009, 55.356, 77.104, 74.098, 55.04, 61.072, 48.789, 61.783, 53.467, 53.96, 47.439, 37.626, 1636.765, 630.692, 396.881, 262.846, 220.222, 179.442, 158.486, 161.421, 150.551, 147.02, 135.355, 123.818, 108.663, 85.041, 83.316
1406.763, 61.449, 77.229, 71.151, 68.516, 78.249, 78.247, 57.214, 68.346, 42.04, 54.949, 62.575, 57.066, 49.522, 46.73, 1617.86, 617.031, 389.306, 275.387, 211.76, 189.995, 177.083, 162.007, 144.142, 150.573, 159.888, 114.335, 124.089, 91.356, 84.489
1408.487, 66.614, 68.392, 68.294, 58.676, 75.394, 79.397, 57.389, 66.621, 53.292, 53.115, 60.684, 55.172, 48.605, 45.835, 1627.955, 623.369, 388.732, 268.928, 212.297, 196.548, 162.681, 171.593, 160.732, 150.126, 129.42, 123.851, 129.516, 97.672, 100.661
1410.210, 66.779, 81.555, 52.436, 64.835, 60.539, 72.546, 52.563, 54.895, 52.543, 49.282, 62.793, 59.278, 50.688, 39.939, 1613.05, 622.708, 392.157, 276.47, 209.835, 178.1, 165.278, 161.179, 148.323, 140.679, 115.953, 116.367, 122.942, 87.988, 75.833
1411.932, 84.944, 80.718, 75.579, 75.995, 82.684, 94.696, 57.737, 65.169, 58.794, 75.448, 72.901, 62.385, 62.771, 55.043, 1632.145, 635.046, 405.583, 283.011, 239.373, 205.653, 174.875, 174.765, 162.914, 161.232, 138.485, 147.883, 131.368, 90.304, 105.006
1413.654, 57.109, 68.881, 63.721, 58.155, 63.829, 72.845, 50.912, 38.444, 46.046, 49.614, 57.01, 54.491, 40.854, 38.147, 1598.24, 609.385, 395.008, 262.552, 220.91, 179.206, 155.473, 170.352, 160.505, 138.785, 140.017, 134.399, 134.794, 92.619, 81.178
1415.375, 81.274, 89.044, 88.864, 83.315, 63.974, 87.995, 60.086, 60.718, 74.297, 63.78, 64.119, 50.597, 67.937, 50.251, 1567.335, 616.723, 388.434, 272.094, 245.448, 204.758, 172.07, 167.938, 167.095, 170.338, 148.55, 133.916, 140.22, 99.935, 103.35
1417.096, 49.439, 75.207, 61.006, 59.475, 63.119, 79.144, 32.261, 44.992, 50.548, 46.946, 43.228, 30.703, 37.02, 33.356, 1558.429, 613.061, 381.859, 267.635, 224.985, 185.311, 162.667, 158.524, 154.686, 148.891, 143.082, 110.432, 118.646, 89.251, 88.523
1418.816, 73.604, 79.37, 64.149, 76.635, 62.264, 76.294, 50.435, 58.267, 53.8, 65.113, 58.336, 47.809, 55.103, 47.46, 1558.524, 604.4, 376.285, 256.177, 235.523, 186.864, 170.265, 166.11, 172.277, 150.444, 143.615, 126.948, 137.073, 103.567, 97.695
1420.536, 62.769, 66.533, 62.291, 61.795, 60.409, 72.444, 38.61, 51.541, 58.051, 47.279, 49.445, 51.916, 48.186, 44.564, 1527.619, 601.738, 364.71, 254.718, 221.06, 175.416, 158.862, 158.696, 161.867, 137.997, 131.147, 124.464, 113.499, 85.882, 81.867
1422.255, 61.934, 79.696, 66.433, 71.955, 82.554, 75.593, 51.784, 48.815, 65.302, 74.445, 61.554, 50.022, 47.269, 56.668, 1522.714, 610.077, 361.136, 270.259, 211.598, 198.969, 136.459, 165.282, 173.458, 147.55, 138.679, 126.98, 134.925, 93.198, 96.04
1423.973, 68.099, 65.859, 66.576, 56.115, 53.699, 93.743, 38.959, 56.09, 46.554, 45.611, 51.663, 40.128, 60.352, 45.773, 1519.809, 587.415, 383.562, 256.801, 214.136, 167.522, 161.057, 157.868, 166.049, 150.103, 144.212, 121.497, 123.351, 103.514, 93.212
1425.691, 60.264, 65.022, 68.718, 71.275, 75.844, 82.892, 52.133, 60.364, 59.805, 59.777, 54.771, 52.234, 55.435, 55.877, 1511.904, 603.754, 370.987, 256.342, 215.673, 180.074, 161.654, 160.455, 160.639, 148.656, 114.744, 110.013, 120.777, 81.829, 92.384
1427.409, 61.429, 60.185, 53.861, 59.435, 57.989, 79.042, 59.307, 48.638, 38.056, 52.944, 48.88, 34.34, 54.518, 41.981, 1461.999, 586.092, 369.413, 243.883, 228.211, 166.627, 147.251, 138.041, 161.23, 147.209, 119.277, 108.529, 117.203, 91.145, 87.557
1429.126, 63.594, 72.347, 65.003, 63.594, 68.134, 82.191, 54.482, 57.913, 68.308, 58.11, 49.989, 52.447, 54.601, 57.085, 1502.094, 592.431, 365.838, 241.425, 232.748, 181.179, 154.849, 158.627, 155.821, 145.762, 131.809, 139.045, 133.629, 93.461, 89.729
1430.842, 71.758, 63.51, 72.146, 72.754, 71.279, 81.341, 70.656, 50.187, 58.559, 44.276, 55.097, 41.553, 60.684, 42.189, 1472.189, 584.769, 357.264, 255.966, 226.286, 192.732, 167.446, 172.213, 155.411, 159.315, 147.341, 124.561, 122.056, 94.777, 94.901
1432.558, 59.923, 66.673, 69.288, 72.914, 73.424, 71.491, 70.831, 42.461, 48.81, 56.442, 59.206, 55.659, 58.767, 59.294, 1474.284, 608.107, 381.689, 259.508, 231.824, 193.285, 184.043, 190.799, 165.002, 154.868, 160.874, 148.078, 127.482, 96.092, 98.074
1434.274, 71.088, 83.836, 72.431, 70.074, 64.569, 80.64, 63.005, 57.736, 74.062, 63.608, 62.315, 34.765, 56.85, 35.398, 1455.379, 607.446, 388.115, 272.049, 242.361, 191.837, 181.641, 174.385, 178.593, 162.421, 153.406, 152.594, 125.908, 107.408, 90.246
1435.988, 57.253, 64.999, 56.573, 62.234, 53.714, 74.79, 68.18, 50.01, 64.313, 46.775, 48.424, 45.871, 46.933, 44.502, 1455.474, 598.784, 376.54, 277.59, 227.899, 191.39, 175.238, 181.971, 165.184, 157.974, 165.939, 158.11, 132.334, 116.724, 93.419
1437.703, 73.418, 82.162, 61.716, 71.394, 52.859, 54.939, 61.354, 58.284, 58.564, 60.941, 56.532, 31.978, 51.016, 32.606, 1465.568, 616.123, 400.966, 282.132, 260.436, 206.943, 201.835, 189.558, 203.774, 173.527, 163.471, 154.626, 133.76, 111.039, 84.591
1439.416, 43.583, 55.325, 43.858, 47.554, 34.004, 56.089, 49.529, 48.558, 48.816, 35.107, 45.641, 29.084, 39.099, 32.71, 1466.663, 581.461, 375.391, 289.673, 251.974, 190.495, 176.433, 195.144, 188.365, 173.08, 173.003, 157.142, 143.186, 106.355, 72.763
1441.129, 76.748, 76.488, 73.001, 74.714, 56.149, 77.238, 82.703, 69.833, 75.067, 60.273, 71.75, 47.19, 48.182, 43.815, 1430.758, 620.8, 416.817, 302.215, 283.512, 253.048, 211.03, 229.73, 226.956, 200.633, 196.536, 193.659, 156.612, 133.671, 102.936
1442.842, 60.913, 80.651, 71.143, 54.874, 47.294, 61.388, 73.877, 57.107, 58.318, 48.439, 54.859, 38.296, 52.265, 41.919, 1417.853, 643.138, 393.242, 297.756, 287.049, 242.601, 224.627, 223.316, 225.546, 200.186, 202.068, 191.175, 157.039, 107.987, 90.108
1444.554, 58.078, 68.814, 73.286, 68.034, 66.439, 69.537, 86.052, 65.381, 68.57, 66.606, 58.967, 53.403, 68.348, 52.023, 1429.948, 622.476, 416.668, 309.297, 284.587, 256.153, 223.225, 226.902, 222.137, 211.739, 219.601, 194.691, 170.465, 134.302, 97.28
1446.266, 56.243, 78.977, 53.428, 43.193, 42.584, 39.687, 68.226, 44.656, 62.821, 49.772, 58.076, 42.509, 49.431, 24.127, 1421.043, 610.815, 402.093, 315.839, 270.124, 233.706, 217.822, 232.488, 226.728, 204.292, 202.133, 191.207, 161.891, 122.618, 75.453
1447.977, 63.408, 61.14, 53.571, 60.353, 39.73, 55.837, 83.401, 37.93, 53.072, 46.938, 49.185, 47.615, 42.514, 36.231, 1410.138, 618.153, 405.519, 317.38, 268.662, 252.259, 229.419, 226.074, 218.318, 210.845, 203.666, 209.724, 160.317, 125.934, 88.625
1449.687, 65.573, 69.303, 53.713, 62.513, 54.875, 35.986, 76.575, 49.204, 59.324, 64.104, 38.293, 37.721, 42.597, 33.336, 1403.233, 622.492, 406.945, 297.921, 295.2, 251.811, 222.017, 226.661, 212.909, 219.398, 213.198, 197.24, 160.743, 107.249, 99.797
1451.397, 78.738, 74.466, 76.856, 77.673, 71.02, 67.136, 90.75, 78.479, 62.575, 71.27, 75.402, 60.827, 62.68, 52.44, 1410.328, 628.83, 411.37, 326.463, 288.737, 256.364, 250.614, 248.247, 237.5, 206.951, 220.73, 209.756, 182.169, 132.565, 94.97
1453.107, 68.903, 70.629, 61.998, 50.833, 39.165, 42.285, 62.924, 48.753, 37.826, 49.437, 44.511, 45.934, 41.763, 29.544, 1377.423, 613.169, 413.796, 308.004, 266.275, 248.917, 229.211, 213.833, 213.09, 197.504, 205.263, 203.272, 153.595, 119.881, 87.142
1454.815, 80.068, 73.792, 63.141, 65.993, 75.31, 51.435, 67.099, 71.027, 65.078, 41.603, 57.62, 50.04, 46.846, 56.648, 1376.518, 617.507, 424.221, 343.546, 288.812, 272.469, 246.809, 244.419, 244.681, 207.057, 216.795, 197.788, 172.022, 125.197, 108.314
1456.524, 83.233, 80.955, 80.283, 84.153, 71.455, 71.584, 75.273, 75.302, 65.329, 69.769, 70.728, 61.146, 61.929, 47.752, 1380.613, 636.846, 427.647, 342.087, 307.35, 266.022, 253.406, 261.005, 232.272, 239.61, 221.328, 217.305, 172.448, 135.512, 107.487
1458.232, 77.398, 78.118, 63.425, 76.313, 74.6, 57.734, 78.447, 74.576, 71.58, 57.935, 46.837, 65.252, 55.012, 53.857, 1338.708, 609.184, 405.072, 318.628, 274.887, 247.575, 238.003, 247.591, 231.863, 222.163, 224.86, 209.821, 174.874, 128.828, 94.659
1459.939, 71.563, 72.281, 52.568, 65.473, 59.745, 52.884, 65.622, 57.85, 46.832, 57.101, 61.946, 53.358, 45.095, 37.961, 1344.802, 598.522, 397.498, 331.17, 268.425, 267.127, 241.601, 244.177, 218.453, 214.716, 203.392, 203.337, 168.3, 126.144, 89.832
1461.645, 75.728, 76.444, 66.71, 59.633, 74.89, 54.033, 78.796, 65.125, 43.083, 52.268, 62.055, 57.465, 51.178, 44.065, 1342.897, 595.861, 404.923, 313.711, 288.963, 264.68, 251.198, 244.764, 223.044, 223.269, 209.925, 217.853, 168.726, 132.46, 91.004
1463.352, 63.892, 63.607, 56.853, 67.793, 61.035, 42.183, 71.971, 51.399, 45.334, 53.434, 50.163, 41.571, 42.261, 32.169, 1325.992, 585.199, 394.349, 308.253, 271.5, 255.233, 235.795, 228.35, 201.635, 200.822, 219.457, 203.369, 152.152, 106.775, 84.176
1465.057, 70.057, 56.77, 64.995, 57.952, 65.18, 60.332, 70.145, 63.673, 57.586, 40.6, 49.272, 58.677, 47.344, 36.273, 1301.087, 595.538, 382.774, 321.794, 268.038, 250.785, 238.393, 233.936, 220.225, 199.375, 192.99, 205.886, 152.579, 107.091, 84.349
1466.762, 83.222, 77.933, 75.138, 74.112, 72.325, 65.482, 81.32, 53.948, 54.837, 54.766, 62.381, 69.783, 64.427, 58.378, 1309.182, 590.876, 412.2, 315.335, 273.575, 256.338, 241.99, 233.522, 218.816, 215.927, 216.522, 213.402, 170.005, 115.407, 94.521
1468.467, 66.387, 66.096, 65.28, 72.272, 61.47, 64.631, 65.494, 60.222, 57.089, 49.932, 69.489, 54.889, 42.51, 46.482, 1287.277, 577.215, 399.625, 321.877, 257.113, 259.891, 223.587, 229.108, 222.407, 206.48, 208.054, 192.918, 151.431, 111.722, 89.693
1470.171, 76.552, 72.259, 71.423, 83.432, 63.615, 68.781, 79.669, 62.496, 65.34, 61.099, 71.598, 68.996, 50.593, 49.586, 1285.372, 576.553, 399.051, 310.418, 276.651, 238.443, 232.185, 242.694, 229.997, 207.033, 199.587, 201.434, 152.857, 118.038, 84.866
1471.874, 75.717, 69.422, 69.565, 83.592, 56.76, 60.93, 78.843, 56.771, 61.591, 53.265, 63.707, 56.102, 56.676, 52.69, 1283.467, 562.892, 361.476, 307.959, 253.188, 238.996, 217.782, 205.28, 202.588, 196.586, 190.119, 179.95, 145.283, 122.354, 92.038
1473.577, 70.882, 57.585, 61.708, 63.752, 71.905, 61.08, 69.017, 60.045, 57.843, 46.431, 55.816, 62.208, 43.759, 48.794, 1234.562, 544.23, 359.902, 274.501, 242.726, 216.548, 207.379, 210.867, 197.179, 180.139, 192.652, 172.467, 129.709, 100.67, 96.21
1475.280, 73.047, 64.748, 54.85, 60.912, 57.05, 60.23, 56.192, 59.319, 48.094, 55.597, 54.924, 56.314, 46.842, 40.899, 1243.657, 534.568, 348.328, 246.042, 221.263, 213.101, 192.977, 182.453, 183.769, 151.692, 168.184, 130.983, 130.135, 88.985, 71.383
1476.981, 78.212, 59.911, 69.993, 73.072, 74.195, 85.379, 76.366, 70.593, 84.345, 55.763, 61.033, 69.42, 55.925, 55.003, 1232.752, 512.907, 345.753, 251.584, 209.801, 204.654, 164.574, 189.039, 176.36, 167.245, 161.716, 155.499, 122.562, 86.301, 89.555
1478.683, 75.377, 54.074, 63.135, 58.232, 63.34, 59.529, 68.541, 56.868, 50.597, 51.93, 54.142, 49.527, 47.008, 55.107, 1241.847, 508.245, 323.179, 223.125, 185.339, 182.206, 173.171, 159.625, 152.951, 137.798, 128.249, 135.015, 116.988, 72.617, 78.727
1480.383, 68.542, 55.237, 62.278, 57.392, 52.485, 64.678, 56.715, 66.142, 58.848, 51.096, 58.251, 56.633, 47.091, 36.211, 1216.941, 501.584, 294.604, 209.666, 181.876, 159.759, 149.769, 136.211, 123.542, 109.351, 124.781, 118.531, 95.414, 64.932, 60.9
1482.084, 94.707, 67.4, 74.42, 77.551, 67.63, 85.828, 71.89, 68.416, 66.099, 66.262, 66.359, 74.739, 67.174, 54.315, 1227.036, 476.922, 288.03, 237.208, 179.414, 167.312, 146.366, 143.797, 140.132, 132.904, 120.314, 125.048, 113.84, 66.248, 81.072
1483.783, 66.872, 44.563, 61.563, 49.711, 52.775, 59.977, 56.064, 49.691, 52.351, 36.428, 50.468, 56.845, 34.257, 41.42, 1183.131, 468.261, 260.455, 197.749, 162.951, 141.864, 117.963, 124.383, 97.723, 99.457, 109.846, 90.564, 78.266, 50.564, 56.244
1485.483, 83.037, 65.726, 64.705, 60.871, 52.92, 75.127, 74.239, 62.965, 62.602, 45.594, 56.577, 55.951, 51.34, 45.524, 1166.226, 469.599, 272.881, 200.29, 155.489, 143.417, 109.561, 116.97, 105.314, 100.01, 103.378, 93.08, 89.692, 72.88, 68.417
1487.181, 76.202, 53.889, 71.848, 59.031, 76.065, 83.277, 70.413, 76.239, 73.853, 53.761, 63.685, 59.058, 57.423, 64.628, 1151.321, 460.937, 273.306, 187.832, 172.027, 140.97, 135.158, 119.556, 98.904, 116.563, 102.911, 89.596, 89.118, 76.195, 65.589
1488.879, 71.367, 52.052, 51.99, 55.191, 38.21, 72.426, 56.587, 51.514, 46.105, 35.927, 50.794, 60.164, 39.506, 35.732, 1173.416, 456.276, 251.732, 181.373, 132.564, 107.522, 96.755, 115.142, 87.495, 91.116, 87.443, 88.112, 69.545, 63.511, 46.762
1490.577, 72.532, 43.215, 57.132, 58.351, 57.355, 68.576, 53.762, 75.788, 64.356, 36.093, 63.903, 50.27, 56.589, 49.836, 1172.511, 438.614, 255.157, 186.915, 160.102, 137.075, 116.353, 114.728, 102.086, 99.669, 93.976, 83.629, 77.971, 77.827, 65.934
1492.274, 63.697, 46.378, 48.275, 47.511, 39.5, 51.725, 51.936, 45.062, 46.607, 32.259, 42.012, 37.376, 35.672, 13.941, 1137.606, 417.953, 239.583, 156.456, 138.639, 114.628, 91.95, 103.314, 78.676, 69.222, 70.508, 72.145, 75.397, 54.142, 49.106
1493.970, 69.862, 51.541, 48.417, 46.671, 54.645, 56.875, 49.111, 66.337, 53.859, 39.425, 55.12, 49.482, 45.755, 28.045, 1160.701, 436.291, 252.008, 167.997, 147.177, 119.18, 106.547, 94.9, 88.267, 86.775, 80.04, 83.661, 76.823, 48.458, 50.279
1495.666, 56.026, 47.704, 48.56, 38.831, 43.79, 68.024, 55.285, 48.611, 42.11, 27.592, 60.229, 49.589, 38.838, 28.149, 1129.796, 439.63, 240.434, 146.539, 145.714, 105.733, 96.145, 100.486, 90.858, 87.328, 76.573, 75.177, 64.249, 49.774, 60.451
1497.361, 43.191, 48.867, 25.702, 25.991, 46.935, 46.174, 37.46, 56.885, 37.361, 26.758, 44.338, 34.695, 46.921, 23.253, 1151.891, 417.968, 235.859, 158.08, 143.252, 102.286, 77.742, 89.073, 72.448, 70.881, 74.105, 48.694, 77.675, 28.09, 47.623
1499.056, 52.356, 49.03, 39.845, 50.151, 46.08, 58.323, 32.634, 43.16, 38.613, 29.924, 45.447, 42.801, 39.004, 25.357, 1130.986, 438.307, 232.285, 161.622, 133.79, 109.838, 78.339, 95.659, 88.039, 68.434, 59.638, 49.21, 61.101, 44.405, 51.796
1500.750, 56.521, 57.193, 41.987, 49.31, 53.225, 53.473, 53.809, 52.434, 38.864, 37.09, 38.555, 42.907, 44.087, 28.462, 1124.08, 418.645, 248.711, 163.163, 132.327, 106.391, 82.937, 90.245, 71.63, 74.987, 76.17, 80.726, 71.528, 46.721, 51.968
1502.444, 49.686, 46.356, 34.13, 35.47, 36.37, 60.623, 42.983, 43.708, 39.115, 32.256, 37.664, 26.014, 27.17, 15.566, 1150.175, 412.983, 230.136, 149.704, 135.865, 97.944, 69.534, 85.831, 69.22, 74.54, 57.702, 51.242, 63.954, 45.037, 53.14
1504.137, 44.851, 47.519, 46.272, 44.63, 34.516, 52.772, 33.157, 28.983, 30.367, 25.423, 39.773, 18.12, 38.253, 24.67, 1114.27, 416.322, 220.562, 146.246, 119.402, 95.496, 68.131, 89.417, 70.811, 66.093, 76.235, 53.758, 55.38, 55.353, 39.313
1505.830, 67.016, 64.682, 49.415, 58.79, 58.661, 69.922, 63.332, 66.257, 51.618, 49.589, 52.881, 54.226, 50.336, 45.774, 1124.365, 427.66, 246.987, 172.787, 133.94, 128.049, 93.729, 113.003, 91.402, 90.646, 85.767, 86.275, 73.806, 40.668, 68.485
1507.522, 69.181, 63.845, 57.557, 48.95, 60.806, 71.071, 44.506, 55.531, 54.869, 45.755, 48.99, 44.332, 55.419, 43.878, 1094.46, 430.999, 238.413, 154.328, 140.478, 112.602, 99.326, 97.589, 88.993, 90.199, 79.3, 73.791, 72.232, 71.984, 48.657
1509.214, 46.346, 54.008, 37.7, 19.11, 38.951, 47.221, 34.681, 48.806, 37.121, 34.921, 40.099, 29.438, 11.502, 22.983, 1117.555, 390.337, 237.838, 149.87, 123.015, 103.154, 69.923, 79.176, 55.583, 65.752, 54.832, 40.307, 44.658, 34.3, 54.83
1510.905, 66.511, 56.17, 54.842, 48.27, 61.096, 79.37, 57.855, 65.08, 45.372, 44.088, 54.208, 51.545, 41.585, 39.087, 1125.65, 414.676, 253.264, 161.411, 143.553, 114.707, 97.521, 112.762, 96.174, 81.305, 82.364, 71.823, 87.084, 64.615, 54.002
1512.595, 43.676, 44.333, 38.985, 41.43, 52.241, 62.52, 53.03, 50.354, 35.623, 38.254, 48.316, 29.651, 31.668, 34.191, 1086.745, 409.014, 239.689, 157.953, 144.09, 105.26, 84.118, 87.348, 83.765, 75.858, 63.897, 60.339, 69.511, 57.931, 46.175
1514.285, 55.841, 57.496, 54.127, 52.59, 53.386, 68.67, 51.204, 71.628, 33.875, 45.42, 46.425, 50.757, 40.751, 37.295, 1120.84, 399.352, 229.115, 150.494, 135.628, 116.812, 93.715, 115.934, 76.355, 76.411, 71.429, 75.856, 80.937, 53.247, 47.347
1515.975, 58.006, 61.659, 47.27, 54.75, 60.531, 73.819, 59.379, 72.903, 46.126, 58.586, 65.534, 53.863, 52.834, 49.399, 1142.935, 411.691, 235.54, 172.035, 149.166, 122.365, 105.313, 99.52, 79.946, 69.964, 74.962, 83.372, 69.363, 62.563, 61.519
1517.664, 77.171, 69.822, 61.412, 63.909, 56.676, 72.969, 84.553, 63.177, 48.377, 49.752, 56.643, 49.969, 59.917, 37.504, 1129.03, 417.029, 243.966, 169.577, 143.703, 105.917, 111.91, 107.106, 72.537, 97.517, 74.494, 85.888, 66.789, 56.878, 53.692
1519.352, 66.336, 64.985, 49.555, 61.069, 68.821, 57.118, 73.727, 71.451, 45.629, 57.919, 55.751, 71.076, 53.0, 42.608, 1136.125, 401.368, 238.391, 163.118, 142.241, 118.47, 110.507, 100.692, 86.127, 105.07, 91.027, 78.404, 70.215, 63.194, 72.864
1521.040, 60.501, 49.148, 57.697, 58.229, 66.966, 60.268, 52.902, 59.726, 41.88, 43.085, 51.86, 48.182, 53.083, 40.712, 1110.219, 390.706, 235.817, 164.659, 129.778, 114.023, 90.105, 100.279, 77.718, 81.623, 68.559, 82.92, 67.641, 52.51, 52.036
1522.727, 80.666, 75.311, 66.839, 70.389, 74.111, 62.417, 75.076, 76.0, 48.131, 58.251, 66.969, 64.288, 63.166, 41.816, 1112.314, 400.045, 259.242, 183.201, 157.316, 127.575, 111.702, 121.865, 94.309, 92.176, 96.091, 81.437, 68.068, 64.825, 67.209
1524.414, 70.831, 78.474, 63.982, 66.549, 77.256, 60.567, 68.251, 65.274, 61.383, 62.417, 68.077, 73.394, 55.249, 59.92, 1092.409, 402.383, 243.668, 169.742, 138.854, 119.128, 96.299, 84.451, 100.899, 85.729, 83.624, 88.953, 62.494, 66.141, 60.381
1526.100, 60.996, 70.637, 64.124, 58.709, 66.401, 66.716, 45.425, 57.549, 47.634, 45.583, 61.186, 51.5, 60.332, 46.025, 1089.504, 392.722, 224.094, 154.284, 149.391, 100.681, 99.897, 85.037, 87.49, 67.282, 77.156, 80.469, 58.92, 57.457, 60.553
1527.786, 76.161, 87.8, 61.267, 71.869, 82.546, 82.866, 73.6, 75.823, 61.886, 75.75, 66.295, 80.607, 57.415, 68.129, 1092.599, 380.06, 254.519, 179.825, 149.929, 130.233, 108.494, 104.623, 95.081, 83.835, 87.689, 98.985, 71.346, 70.773, 87.726
1529.471, 63.325, 70.963, 67.409, 63.029, 75.691, 59.016, 59.774, 46.097, 46.137, 52.916, 61.404, 54.713, 52.498, 50.233, 1081.694, 410.398, 236.945, 154.366, 138.466, 103.786, 94.091, 83.209, 89.672, 78.388, 90.221, 73.501, 44.772, 49.088, 58.898
1531.155, 54.49, 65.126, 48.552, 65.189, 75.836, 59.165, 51.949, 53.372, 45.388, 44.082, 69.512, 51.819, 47.581, 54.337, 1043.789, 374.737, 227.37, 152.908, 137.004, 104.339, 92.689, 83.795, 69.262, 85.941, 63.753, 78.018, 66.198, 43.404, 59.07
1532.839, 69.655, 75.289, 74.694, 71.349, 73.981, 62.315, 74.123, 62.646, 54.64, 57.248, 65.621, 66.925, 54.664, 55.441, 1084.884, 377.075, 230.796, 161.449, 136.541, 113.891, 107.286, 90.382, 77.853, 79.494, 76.286, 77.534, 66.624, 65.72, 75.243
1534.523, 56.82, 60.452, 72.837, 63.509, 72.126, 68.464, 76.297, 58.92, 47.891, 47.414, 55.73, 47.031, 50.747, 62.546, 1082.979, 397.414, 238.221, 156.991, 128.079, 108.444, 102.883, 90.968, 75.444, 79.047, 87.818, 69.05, 72.051, 66.035, 65.415
1536.206, 50.985, 53.615, 67.979, 42.668, 41.271, 47.614, 57.472, 38.195, 35.142, 44.581, 56.839, 48.138, 34.83, 49.65, 1052.074, 379.752, 230.647, 155.532, 97.617, 88.997, 76.481, 83.554, 68.034, 57.6, 64.351, 58.566, 47.477, 43.351, 53.587
1537.888, 56.15, 61.778, 52.122, 55.828, 56.416, 44.763, 55.646, 47.469, 34.394, 49.747, 62.947, 43.244, 43.913, 45.754, 1053.169, 368.091, 204.072, 150.073, 120.154, 97.549, 80.078, 68.14, 65.625, 62.153, 55.883, 58.082, 40.903, 51.667, 59.76
1539.570, 64.315, 67.941, 74.264, 65.988, 53.561, 58.913, 67.821, 58.743, 42.645, 59.913, 61.056, 49.35, 61.996, 38.858, 1037.264, 369.429, 238.498, 155.615, 110.692, 102.102, 83.675, 92.726, 74.216, 70.706, 79.415, 87.599, 68.329, 51.983, 76.932
1541.251, 52.48, 47.104, 45.407, 48.148, 50.706, 37.063, 49.995, 45.018, 36.896, 46.079, 40.165, 47.456, 44.079, 40.963, 1043.358, 359.767, 218.923, 154.156, 119.229, 94.655, 70.273, 72.312, 65.806, 54.259, 67.948, 53.115, 49.755, 45.298, 53.105
1542.932, 64.645, 69.267, 66.549, 52.308, 47.851, 67.212, 53.17, 42.292, 44.148, 45.245, 44.273, 52.562, 48.162, 46.067, 1019.453, 358.106, 204.349, 142.697, 111.767, 81.207, 73.87, 62.898, 63.397, 71.811, 67.48, 70.631, 52.181, 39.614, 47.277
1544.612, 51.81, 47.43, 52.692, 44.468, 57.996, 31.362, 55.344, 37.566, 28.399, 33.412, 33.382, 41.669, 47.245, 24.171, 994.548, 345.444, 193.774, 135.239, 101.305, 74.76, 60.467, 66.485, 54.988, 51.364, 59.013, 50.147, 40.607, 51.93, 50.449
1546.292, 61.975, 50.593, 63.834, 56.628, 48.141, 54.511, 57.519, 34.841, 34.65, 60.578, 48.491, 54.775, 50.328, 32.275, 1002.643, 350.783, 200.2, 141.78, 111.842, 80.313, 80.065, 81.071, 69.578, 52.917, 70.545, 67.664, 43.034, 31.246, 54.622
1547.971, 60.14, 65.756, 66.977, 52.788, 70.286, 49.661, 54.693, 52.115, 53.902, 54.744, 46.6, 59.881, 51.411, 50.379, 1000.738, 342.121, 207.625, 126.322, 106.38, 82.865, 69.662, 74.657, 60.169, 69.47, 58.077, 79.18, 70.46, 56.561, 46.794
1549.650, 61.305, 70.919, 72.119, 61.948, 59.431, 63.81, 67.867, 45.389, 31.153, 60.91, 52.708, 50.987, 59.494, 43.484, 964.833, 348.46, 222.051, 147.863, 102.917, 90.418, 71.259, 88.243, 88.76, 76.023, 86.61, 80.696, 59.886, 51.877, 59.966
1551.328, 50.47, 60.082, 67.262, 55.108, 62.576, 39.96, 62.042, 48.664, 41.404, 48.076, 49.817, 54.093, 53.577, 30.588, 971.928, 325.798, 213.477, 143.404, 98.455, 84.971, 73.857, 78.829, 59.351, 65.576, 69.142, 65.212, 60.312, 39.193, 61.139
1553.005, 44.635, 59.245, 48.404, 66.267, 49.721, 51.11, 73.216, 40.938, 33.656, 47.243, 46.926, 60.2, 45.66, 25.692, 943.023, 313.137, 200.902, 128.946, 94.993, 78.523, 60.454, 70.415, 64.941, 62.129, 64.675, 59.728, 53.738, 42.508, 53.311
1554.682, 45.8, 43.408, 52.546, 58.427, 36.866, 34.259, 55.391, 36.212, 38.907, 52.409, 51.035, 35.306, 39.743, 34.796, 943.118, 327.475, 210.328, 133.487, 104.53, 76.076, 60.051, 71.001, 52.532, 49.682, 62.207, 62.245, 43.164, 37.824, 55.483
1556.359, 59.965, 49.571, 61.689, 50.587, 60.011, 42.409, 55.565, 45.486, 42.158, 61.575, 46.143, 63.412, 52.826, 37.9, 938.213, 341.813, 203.753, 134.029, 101.068, 82.629, 69.649, 71.587, 82.123, 66.235, 70.739, 55.761, 53.59, 44.14, 52.656
1558.035, 60.13, 48.734, 65.831, 68.747, 48.157, 40.558, 58.74, 52.761, 40.41, 47.741, 48.252, 53.518, 68.909, 36.005, 933.308, 332.152, 217.179, 137.57, 100.605, 99.181, 66.246, 86.174, 68.713, 79.788, 79.272, 70.277, 61.017, 41.456, 58.828
1559.710, 61.295, 63.897, 62.974, 70.907, 57.302, 52.708, 56.914, 46.035, 60.661, 64.907, 41.361, 62.625, 45.992, 41.109, 931.403, 348.49, 198.604, 145.111, 102.143, 87.734, 68.843, 82.76, 69.304, 68.341, 82.804, 70.793, 59.443, 60.771, 62.0
1561.385, 55.459, 57.06, 61.116, 62.067, 62.447, 62.857, 63.089, 45.309, 46.912, 62.074, 59.469, 55.731, 51.075, 44.213, 934.498, 340.829, 222.03, 130.653, 116.681, 86.286, 69.441, 81.346, 78.895, 81.894, 75.337, 87.309, 65.869, 59.087, 53.173
1563.059, 69.624, 72.223, 61.259, 71.227, 70.592, 65.007, 61.263, 64.584, 69.164, 66.24, 62.578, 56.837, 58.158, 44.317, 928.592, 343.167, 212.455, 143.194, 115.218, 99.839, 88.038, 84.932, 87.485, 73.447, 89.869, 86.826, 76.295, 64.403, 77.345
1564.733, 61.789, 52.386, 54.401, 59.387, 38.737, 63.156, 50.437, 47.858, 45.415, 60.406, 56.687, 57.943, 57.241, 44.421, 934.687, 334.506, 198.881, 132.735, 111.756, 77.392, 79.635, 79.518, 68.076, 77.0, 76.401, 75.342, 56.721, 56.718, 55.517
1566.406, 43.954, 69.549, 53.544, 66.547, 60.882, 52.306, 61.612, 43.132, 58.666, 64.572, 47.796, 55.049, 56.324, 39.526, 934.782, 322.844, 188.306, 128.277, 106.293, 80.944, 79.233, 81.104, 85.667, 66.553, 84.934, 86.858, 71.147, 76.034, 63.69
1568.079, 65.119, 59.712, 60.686, 60.707, 47.027, 62.456, 62.786, 40.407, 63.918, 57.738, 52.904, 53.156, 70.407, 45.63, 901.877, 330.182, 188.732, 140.818, 107.831, 93.497, 73.83, 86.69, 70.257, 72.106, 77.466, 78.374, 76.573, 59.35, 64.862
1569.751, 55.284, 74.875, 54.829, 64.867, 55.172, 49.605, 51.961, 42.681, 53.169, 48.905, 48.013, 60.262, 46.49, 36.734, 903.972, 318.521, 186.157, 130.36, 103.368, 89.05, 75.427, 75.277, 80.848, 75.659, 73.999, 61.89, 67.0, 60.666, 60.035
1571.423, 59.449, 72.038, 53.971, 79.026, 54.317, 49.755, 74.135, 35.955, 65.42, 68.071, 53.122, 54.368, 59.573, 32.838, 900.067, 339.859, 205.583, 141.901, 113.906, 85.602, 90.025, 91.863, 82.439, 75.212, 89.531, 72.407, 66.426, 59.981, 59.207
1573.094, 75.614, 76.201, 59.114, 64.186, 45.462, 53.904, 70.31, 53.23, 66.672, 68.237, 59.231, 47.474, 49.656, 46.942, 891.162, 332.198, 184.008, 146.442, 128.444, 85.155, 104.622, 93.449, 86.03, 85.765, 93.063, 92.923, 81.852, 80.297, 66.379
1574.764, 66.779, 79.364, 64.256, 68.346, 63.607, 60.054, 70.484, 57.504, 54.923, 54.403, 57.339, 65.58, 56.739, 48.047, 901.257, 333.536, 196.434, 152.984, 136.981, 92.708, 92.219, 91.035, 91.62, 99.318, 92.596, 99.439, 82.278, 80.613, 73.552
1576.434, 68.944, 62.527, 65.399, 83.506, 44.752, 58.203, 60.659, 53.778, 60.174, 49.569, 47.448, 50.687, 62.822, 44.151, 885.352, 321.875, 205.86, 132.525, 120.519, 101.26, 90.817, 90.621, 96.211, 81.871, 93.128, 87.955, 77.704, 60.929, 71.724
1578.104, 48.109, 61.69, 52.541, 66.666, 53.897, 61.353, 57.833, 48.053, 49.426, 66.736, 48.557, 63.793, 43.905, 49.255, 879.447, 312.213, 194.285, 153.066, 109.056, 76.813, 86.414, 76.207, 85.802, 80.424, 91.661, 73.471, 76.13, 64.244, 68.896
1579.773, 56.274, 65.853, 52.684, 66.826, 46.042, 62.503, 59.007, 49.327, 48.677, 53.902, 45.665, 45.899, 51.988, 42.359, 868.542, 306.552, 206.711, 119.608, 117.594, 97.366, 91.011, 85.793, 84.392, 74.977, 86.193, 76.988, 68.557, 57.56, 62.069
1581.441, 51.439, 64.016, 57.826, 58.986, 53.187, 65.652, 60.182, 47.601, 54.928, 44.068, 38.774, 52.005, 48.071, 47.463, 851.637, 320.89, 204.136, 146.149, 111.132, 96.918, 96.609, 100.38, 84.983, 75.53, 90.725, 76.504, 87.983, 62.876, 71.241
1583.109, 76.604, 69.179, 53.969, 67.146, 63.332, 64.802, 56.356, 48.876, 45.18, 59.234, 53.883, 41.111, 57.154, 55.568, 883.731, 330.228, 195.562, 145.691, 128.669, 113.471, 95.206, 103.966, 95.574, 75.083, 92.258, 83.02, 91.409, 69.191, 68.413
1584.776, 47.769, 57.342, 56.111, 59.306, 47.477, 57.951, 61.531, 52.15, 51.431, 36.4, 44.992, 50.218, 47.237, 43.672, 842.826, 310.567, 184.987, 134.232, 110.207, 107.024, 116.803, 88.552, 86.164, 65.636, 105.79, 73.536, 65.835, 46.507, 56.586
1586.443, 77.934, 70.505, 65.254, 78.466, 48.622, 73.101, 74.705, 50.424, 58.683, 57.567, 54.1, 49.324, 61.32, 50.776, 842.921, 316.905, 193.413, 159.773, 122.744, 123.576, 100.401, 105.138, 103.755, 89.189, 113.323, 96.052, 91.261, 73.823, 75.758
1588.109, 50.099, 49.668, 41.396, 55.626, 50.767, 51.25, 55.88, 45.699, 64.934, 40.733, 38.209, 34.43, 39.403, 33.88, 840.016, 301.244, 184.838, 141.315, 119.282, 102.129, 109.998, 99.724, 93.346, 68.742, 102.855, 87.569, 67.687, 56.139, 63.93
1589.775, 65.264, 75.831, 61.538, 67.785, 46.912, 70.4, 59.054, 48.973, 47.185, 52.899, 53.318, 55.536, 50.486, 41.984, 858.111, 315.582, 204.264, 163.856, 121.82, 114.682, 103.595, 101.31, 99.936, 91.295, 111.388, 81.085, 87.113, 75.454, 78.103
1591.440, 55.429, 61.993, 55.681, 64.945, 52.057, 49.549, 68.229, 56.247, 57.437, 50.065, 50.427, 38.642, 38.569, 49.089, 824.206, 304.921, 203.689, 138.398, 124.357, 107.234, 107.193, 108.896, 94.527, 84.848, 84.92, 107.601, 86.54, 66.77, 71.275
1593.105, 42.593, 46.156, 58.823, 65.105, 28.202, 33.699, 52.403, 33.521, 51.688, 46.231, 49.535, 31.749, 26.652, 34.193, 803.301, 327.259, 181.115, 132.939, 115.895, 95.787, 101.79, 87.483, 93.118, 88.401, 106.452, 96.117, 65.966, 61.086, 56.448
1594.769, 30.758, 54.319, 35.966, 41.265, 48.347, 39.849, 51.577, 27.796, 50.939, 31.398, 36.644, 28.855, 35.735, 30.297, 795.396, 280.597, 181.54, 141.48, 116.432, 106.34, 96.387, 83.069, 84.708, 83.954, 95.985, 74.634, 71.392, 63.401, 54.62
1596.432, 39.004, 40.539, 50.146, 45.427, 34.541, 48.081, 50.803, 29.126, 48.227, 37.561, 36.782, 27.988, 37.859, 6.396, 803.086, 294.57, 185.422, 136.335, 114.26, 108.186, 100.219, 92.843, 101.456, 75.663, 85.667, 95.268, 71.965, 47.779, 47.882
1598.095, 56.249, 56.758, 50.326, 60.589, 40.736, 55.314, 48.028, 41.456, 61.516, 37.724, 52.92, 30.12, 29.983, 30.495, 825.777, 298.542, 198.303, 136.189, 134.088, 119.032, 105.05, 97.618, 97.203, 99.373, 102.349, 85.903, 82.538, 64.157, 62.144
1599.758, 52.494, 63.977, 71.506, 56.751, 59.93, 63.547, 60.254, 49.787, 65.804, 52.887, 52.059, 46.253, 44.107, 40.595, 808.467, 318.515, 194.184, 155.044, 139.916, 121.878, 107.881, 114.392, 125.95, 104.082, 94.031, 105.538, 101.111, 71.534, 71.406
1601.420, 64.739, 52.196, 57.686, 56.913, 43.124, 60.78, 44.48, 39.117, 59.092, 41.05, 45.197, 35.386, 44.231, 26.694, 815.157, 325.487, 206.066, 145.899, 130.744, 116.725, 108.712, 105.167, 96.697, 95.791, 105.713, 96.172, 86.684, 71.912, 58.668
1603.081, 44.984, 47.415, 50.867, 62.075, 54.318, 54.012, 57.705, 42.447, 47.38, 42.213, 37.335, 47.518, 34.355, 34.793, 783.848, 307.46, 184.947, 148.753, 128.572, 131.571, 113.543, 111.941, 114.444, 103.501, 94.395, 93.807, 73.257, 71.289, 57.93
1604.742, 48.23, 38.634, 36.047, 61.236, 41.513, 44.245, 42.931, 41.777, 41.669, 28.376, 38.473, 38.651, 30.479, 18.892, 772.538, 287.432, 182.828, 131.608, 127.399, 114.417, 107.375, 92.716, 105.191, 89.21, 85.077, 80.442, 71.83, 65.667, 55.192
1606.402, 58.475, 47.853, 66.227, 56.398, 49.707, 55.478, 70.156, 44.108, 58.957, 38.539, 39.611, 40.784, 34.603, 28.992, 778.228, 309.404, 192.709, 144.462, 140.227, 128.264, 105.206, 116.49, 101.939, 95.92, 93.759, 95.076, 83.403, 63.045, 71.454
1608.062, 39.72, 43.072, 39.407, 42.56, 31.901, 39.711, 37.382, 43.438, 34.245, 26.702, 31.75, 15.917, 34.727, 14.091, 755.919, 274.377, 175.591, 126.317, 111.055, 118.11, 92.037, 102.264, 91.686, 78.629, 88.442, 71.711, 69.976, 51.422, 46.716
1609.721, 52.965, 46.291, 46.587, 54.722, 48.095, 54.943, 43.607, 51.768, 62.533, 52.866, 53.888, 40.049, 39.851, 44.19, 769.609, 303.349, 196.472, 155.172, 136.883, 115.956, 124.868, 109.039, 121.433, 94.338, 115.124, 91.346, 81.549, 66.8, 68.978
1611.380, 61.21, 58.51, 47.767, 49.884, 47.289, 42.176, 53.833, 62.099, 43.822, 31.029, 50.026, 34.182, 51.975, 14.289, 815.3, 313.322, 194.353, 173.026, 144.711, 126.803, 110.699, 112.813, 101.18, 104.048, 81.806, 91.981, 82.121, 65.177, 64.24
1613.038, 72.456, 55.729, 57.947, 60.046, 68.484, 65.409, 64.058, 67.429, 58.11, 38.192, 58.164, 49.315, 48.099, 46.389, 822.99, 323.294, 208.235, 150.881, 142.539, 134.649, 132.531, 109.588, 124.927, 110.757, 120.488, 105.615, 72.694, 86.555, 62.501
1614.695, 48.701, 41.948, 33.127, 35.208, 42.678, 40.642, 35.284, 55.759, 31.398, 31.355, 40.302, 22.448, 40.223, 20.488, 794.68, 301.266, 189.116, 140.735, 111.366, 125.495, 109.362, 103.362, 107.674, 89.467, 77.17, 71.25, 76.267, 52.933, 57.763
1616.352, 45.946, 35.167, 38.308, 49.37, 41.872, 54.874, 47.509, 48.089, 40.686, 34.518, 49.441, 38.58, 38.347, 34.587, 783.371, 305.239, 185.997, 128.59, 139.194, 129.342, 117.193, 98.137, 97.421, 96.176, 101.852, 97.885, 80.84, 57.31, 61.025
1618.009, 55.191, 54.386, 43.488, 49.532, 42.066, 54.107, 53.735, 54.42, 38.975, 20.681, 62.579, 21.713, 29.472, 25.686, 783.061, 276.211, 189.878, 162.445, 141.022, 144.188, 100.024, 109.911, 105.169, 98.885, 92.534, 90.519, 85.413, 63.688, 58.287
1619.665, 57.436, 43.605, 49.668, 52.693, 66.261, 58.34, 45.96, 62.75, 44.263, 37.844, 55.717, 52.846, 42.596, 41.786, 779.751, 304.184, 199.76, 146.299, 140.85, 128.034, 115.855, 105.686, 123.916, 110.595, 96.216, 94.154, 86.986, 62.065, 67.549
1621.320, 62.682, 51.825, 39.848, 48.855, 61.455, 54.573, 43.186, 37.08, 46.551, 34.007, 46.855, 36.978, 31.72, 24.885, 784.442, 299.156, 202.641, 140.154, 121.678, 131.88, 116.687, 111.46, 105.663, 106.304, 115.898, 105.789, 78.559, 59.443, 55.811
1622.975, 63.927, 45.044, 40.028, 48.017, 53.649, 48.805, 42.412, 49.41, 45.839, 28.17, 48.993, 41.111, 41.844, 33.984, 766.132, 316.129, 193.522, 158.008, 134.506, 137.727, 108.518, 120.235, 115.41, 111.013, 87.58, 87.424, 81.132, 60.821, 65.073
1624.629, 55.172, 44.263, 31.208, 48.179, 35.843, 59.038, 53.637, 52.741, 46.128, 40.334, 44.132, 57.244, 40.968, 31.083, 763.822, 303.101, 196.403, 149.863, 135.334, 110.573, 103.349, 109.009, 105.157, 104.723, 99.263, 99.058, 83.705, 69.198, 61.335
1626.283, 55.417, 55.482, 43.388, 55.341, 40.038, 55.271, 46.863, 46.071, 40.416, 39.497, 48.27, 39.377, 40.092, 28.183, 779.513, 296.073, 193.285, 166.717, 142.161, 133.419, 116.18, 108.784, 115.904, 107.432, 96.945, 87.693, 72.278, 79.576, 65.597
1627.936, 82.662, 54.701, 55.569, 51.503, 54.232, 68.504, 52.088, 66.401, 55.704, 57.66, 52.408, 65.509, 43.216, 46.282, 754.203, 293.046, 218.166, 161.572, 147.989, 125.266, 118.011, 125.558, 109.652, 104.142, 104.627, 95.328, 81.851, 74.953, 63.859
1629.589, 69.907, 51.92, 45.749, 41.665, 44.426, 54.737, 40.314, 63.732, 52.992, 42.823, 51.546, 50.642, 38.34, 40.381, 747.894, 326.018, 204.047, 162.427, 143.817, 131.112, 119.843, 112.332, 112.399, 105.851, 125.309, 96.962, 91.424, 84.331, 73.121
1631.241, 53.153, 47.139, 54.929, 42.827, 44.62, 50.969, 38.539, 54.062, 50.28, 39.986, 37.684, 39.775, 35.464, 25.48, 750.584, 297.991, 192.929, 160.281, 140.645, 115.958, 117.674, 105.107, 127.146, 103.56, 106.991, 83.597, 71.997, 58.708, 61.383
1632.893, 62.398, 61.358, 55.109, 43.989, 41.814, 52.202, 41.765, 57.392, 50.569, 42.149, 59.823, 41.907, 40.588, 42.58, 772.274, 305.963, 201.81, 160.136, 139.473, 118.805, 127.505, 119.881, 111.893, 113.27, 108.673, 96.232, 79.57, 74.086, 61.645
1634.544, 55.643, 53.577, 49.289, 29.151, 50.009, 49.435, 47.99, 45.722, 40.857, 47.312, 40.961, 39.04, 43.712, 37.679, 773.965, 316.936, 207.691, 157.99, 130.301, 128.651, 122.336, 111.656, 123.64, 106.979, 101.355, 91.867, 92.143, 64.464, 68.907
1636.195, 73.888, 63.796, 60.469, 56.312, 60.203, 70.668, 53.216, 63.053, 57.145, 61.475, 60.099, 58.173, 54.836, 40.778, 798.655, 322.908, 221.572, 179.845, 161.128, 150.497, 144.167, 135.43, 133.387, 125.689, 118.037, 117.501, 102.716, 86.841, 75.169
1637.845, 68.133, 64.015, 53.649, 36.474, 54.397, 55.9, 56.441, 58.383, 56.433, 44.638, 53.237, 48.306, 49.96, 50.877, 753.345, 310.88, 207.454, 182.7, 147.956, 144.343, 131.999, 124.205, 129.134, 111.398, 129.719, 121.136, 107.289, 82.219, 72.431
1639.494, 49.379, 59.234, 47.829, 36.636, 60.591, 51.133, 45.667, 58.713, 34.722, 57.802, 52.375, 44.438, 49.084, 46.977, 778.036, 305.853, 221.335, 169.554, 148.784, 140.19, 133.83, 135.979, 117.882, 120.107, 118.401, 121.771, 93.862, 68.596, 75.693
1641.143, 52.624, 65.453, 68.01, 42.798, 52.786, 58.366, 63.892, 54.043, 53.01, 58.965, 59.514, 59.571, 47.209, 55.076, 791.726, 310.825, 237.216, 172.409, 146.612, 150.036, 137.661, 129.754, 128.629, 124.817, 127.084, 119.405, 107.435, 81.974, 82.955
1642.791, 53.869, 57.672, 58.19, 40.96, 40.98, 53.599, 55.118, 51.374, 48.298, 52.128, 35.652, 41.704, 35.333, 41.175, 779.416, 312.798, 218.098, 159.263, 165.44, 114.882, 137.492, 128.528, 114.376, 113.526, 125.766, 109.04, 79.008, 69.352, 64.217
1644.439, 60.114, 80.892, 68.37, 51.122, 60.174, 59.831, 64.344, 55.704, 71.586, 65.291, 67.79, 66.837, 47.457, 60.274, 767.107, 320.77, 220.979, 178.118, 165.268, 144.729, 156.323, 134.303, 139.123, 136.236, 133.448, 127.675, 105.581, 89.729, 75.479
1646.087, 65.359, 77.111, 61.55, 55.284, 55.368, 56.064, 66.569, 52.034, 47.875, 56.454, 52.928, 44.969, 60.581, 47.373, 762.797, 311.742, 226.86, 180.973, 166.096, 126.575, 144.155, 136.077, 143.87, 125.945, 126.13, 129.31, 121.154, 86.107, 66.741
1647.733, 58.605, 83.33, 72.73, 61.446, 54.563, 67.297, 64.795, 64.365, 57.163, 65.617, 58.066, 66.102, 51.705, 62.473, 775.488, 324.715, 218.741, 207.827, 176.923, 152.421, 161.986, 154.852, 153.617, 141.654, 138.812, 130.944, 117.727, 87.484, 72.003
1649.380, 60.85, 67.549, 62.91, 50.608, 62.757, 64.53, 62.02, 50.695, 47.451, 56.78, 60.205, 59.235, 45.829, 43.572, 772.178, 315.687, 212.623, 191.682, 178.751, 145.268, 143.817, 150.626, 150.365, 136.364, 136.494, 122.579, 122.3, 80.862, 58.265
1651.025, 58.095, 59.768, 49.09, 34.769, 54.951, 37.762, 55.246, 47.025, 42.739, 48.943, 38.343, 40.367, 49.953, 34.671, 759.868, 333.66, 219.504, 192.536, 169.579, 144.114, 161.648, 155.401, 131.112, 129.073, 117.176, 125.214, 106.873, 72.24, 49.527
1652.670, 42.34, 52.987, 51.271, 43.931, 53.145, 62.995, 58.471, 46.355, 41.028, 51.106, 42.481, 42.5, 41.077, 30.77, 763.559, 306.632, 208.385, 177.391, 148.407, 135.96, 130.479, 143.175, 129.859, 120.783, 116.858, 116.848, 101.446, 78.617, 56.789
1654.315, 47.585, 68.206, 69.451, 32.093, 58.339, 49.228, 61.697, 45.686, 45.316, 55.27, 44.619, 42.633, 49.201, 42.87, 753.249, 327.605, 213.267, 171.245, 149.235, 148.806, 153.311, 138.949, 143.606, 132.492, 124.54, 131.483, 119.018, 69.995, 65.051
1655.959, 59.831, 68.425, 53.631, 43.255, 70.534, 58.461, 59.922, 55.016, 46.604, 52.433, 35.757, 46.766, 44.325, 30.969, 743.939, 314.577, 207.148, 190.1, 178.063, 145.653, 153.142, 132.724, 136.353, 118.201, 122.222, 120.118, 102.591, 80.372, 63.313
1657.603, 57.076, 64.644, 69.811, 38.417, 43.728, 61.693, 56.148, 44.346, 51.892, 52.596, 50.896, 41.898, 47.449, 28.068, 737.63, 299.549, 212.029, 178.955, 132.89, 150.499, 141.973, 132.498, 135.1, 125.911, 126.905, 122.753, 105.164, 73.75, 66.574
1659.246, 53.321, 67.863, 65.991, 53.579, 67.922, 42.926, 48.373, 60.676, 49.181, 51.759, 45.034, 50.031, 32.573, 41.167, 732.32, 302.522, 196.91, 172.809, 159.718, 128.345, 149.804, 128.273, 130.847, 120.62, 134.587, 123.387, 102.737, 77.128, 61.836
1660.888, 50.566, 73.082, 62.171, 49.741, 62.116, 70.159, 55.599, 47.007, 54.469, 45.922, 54.172, 49.164, 60.697, 31.267, 729.01, 318.494, 231.792, 166.664, 167.546, 151.192, 144.635, 147.047, 129.595, 125.33, 126.269, 124.022, 110.31, 80.505, 70.098
1662.530, 44.811, 64.301, 59.351, 43.903, 44.311, 55.392, 46.824, 52.337, 39.757, 54.085, 43.31, 38.296, 29.821, 31.366, 709.701, 276.467, 202.673, 158.518, 147.374, 116.038, 140.467, 125.822, 121.342, 111.039, 116.951, 102.657, 91.883, 66.883, 48.36
1664.171, 57.057, 69.52, 61.531, 49.065, 24.505, 41.624, 40.05, 48.667, 45.045, 31.248, 41.448, 33.429, 46.946, 27.465, 715.391, 292.439, 198.554, 166.373, 158.202, 116.884, 111.298, 123.596, 115.089, 106.748, 103.633, 114.291, 78.456, 66.26, 55.622
1665.812, 52.302, 56.739, 51.712, 59.226, 56.699, 58.857, 45.276, 52.998, 30.333, 44.411, 36.587, 49.562, 33.07, 24.564, 714.082, 297.411, 184.436, 156.228, 132.03, 123.731, 134.129, 122.371, 113.836, 101.458, 126.315, 105.926, 89.029, 62.638, 39.884
1667.453, 54.547, 76.958, 60.892, 54.388, 58.893, 67.09, 55.501, 63.328, 44.622, 32.574, 49.725, 44.695, 51.194, 30.664, 694.772, 286.384, 187.317, 168.082, 151.858, 124.577, 122.96, 128.145, 120.583, 110.167, 108.997, 117.561, 92.602, 76.016, 71.146
1669.092, 55.792, 48.178, 41.072, 57.55, 49.088, 61.323, 30.727, 45.658, 33.91, 35.738, 50.863, 52.827, 33.318, 25.763, 695.462, 270.356, 186.198, 166.937, 150.685, 125.423, 133.791, 113.92, 114.33, 101.876, 98.679, 97.195, 89.175, 51.393, 43.408
1670.732, 52.037, 60.397, 50.252, 57.712, 47.282, 53.556, 48.952, 37.988, 37.198, 35.901, 47.001, 46.96, 33.442, 17.862, 683.153, 270.329, 166.079, 148.791, 124.513, 106.269, 106.623, 110.694, 99.078, 97.586, 86.361, 105.83, 76.748, 61.771, 43.67
1672.370, 56.282, 59.616, 46.432, 67.874, 52.476, 55.788, 48.178, 39.319, 43.486, 40.064, 42.139, 50.093, 45.566, 32.961, 688.843, 274.301, 187.961, 158.646, 134.341, 125.116, 119.454, 100.469, 97.825, 86.295, 98.043, 114.465, 84.321, 73.148, 51.932
1674.008, 65.528, 66.835, 57.612, 73.036, 48.67, 62.021, 51.403, 37.649, 46.775, 46.227, 54.278, 52.225, 40.69, 32.061, 670.533, 263.274, 184.842, 134.501, 129.169, 104.962, 116.285, 115.243, 100.572, 105.005, 108.726, 106.1, 81.894, 59.526, 52.194
1675.646, 51.773, 75.054, 43.792, 63.198, 51.864, 50.254, 64.629, 45.979, 42.063, 49.39, 55.416, 45.358, 49.814, 12.16, 705.224, 273.246, 172.723, 150.355, 136.997, 113.808, 109.116, 95.017, 88.319, 87.714, 102.408, 100.734, 76.467, 58.904, 59.456
1677.283, 66.018, 66.273, 69.973, 86.36, 63.059, 62.487, 57.854, 49.309, 60.351, 62.553, 47.554, 45.491, 54.938, 43.259, 680.914, 286.218, 179.604, 142.21, 128.825, 127.655, 102.947, 131.792, 114.066, 102.423, 109.09, 113.369, 89.04, 75.281, 54.718
1678.920, 63.263, 62.492, 50.153, 65.522, 48.253, 57.719, 57.08, 38.64, 57.639, 32.716, 57.692, 45.624, 54.062, 36.358, 661.605, 275.191, 170.486, 121.064, 133.652, 120.501, 110.779, 98.566, 99.813, 102.133, 96.772, 99.004, 73.613, 70.659, 53.98
1680.556, 51.508, 52.711, 50.333, 64.683, 57.447, 51.952, 50.305, 42.97, 48.928, 46.879, 44.83, 47.756, 41.186, 33.458, 670.295, 250.163, 161.367, 126.919, 116.48, 91.347, 86.61, 90.341, 79.56, 79.842, 95.454, 97.638, 69.186, 56.036, 55.242
1682.191, 59.754, 53.93, 59.513, 77.845, 49.641, 53.185, 60.531, 54.3, 43.216, 44.042, 50.969, 41.889, 50.31, 46.557, 668.985, 246.136, 162.248, 116.773, 138.308, 108.194, 93.441, 92.115, 87.308, 86.552, 101.136, 107.273, 84.759, 80.414, 51.504
1683.826, 65.999, 58.149, 66.693, 79.007, 67.836, 64.418, 65.756, 50.631, 56.504, 33.206, 58.107, 61.022, 52.434, 50.656, 652.676, 255.108, 167.13, 114.628, 115.136, 106.04, 102.272, 100.89, 95.055, 83.261, 95.818, 109.908, 79.332, 71.791, 65.766
1685.460, 61.244, 69.368, 54.873, 77.169, 43.03, 46.65, 58.982, 53.961, 46.792, 42.369, 50.245, 58.155, 56.558, 52.755, 649.366, 258.08, 170.011, 118.483, 126.964, 94.886, 93.103, 82.664, 76.802, 76.97, 87.5, 100.543, 68.905, 64.169, 49.028
1687.094, 57.489, 63.587, 61.053, 72.331, 57.224, 49.883, 68.208, 51.291, 42.081, 45.532, 56.383, 49.287, 52.683, 49.854, 619.056, 225.053, 167.892, 111.337, 107.792, 93.733, 96.935, 76.439, 69.549, 70.68, 90.182, 103.177, 77.478, 59.547, 58.29
1688.727, 61.734, 54.806, 62.233, 67.493, 60.418, 66.116, 65.433, 49.621, 51.369, 52.695, 55.521, 37.42, 53.807, 55.954, 634.747, 252.025, 167.773, 109.192, 115.62, 107.579, 86.766, 93.213, 78.296, 99.389, 96.864, 97.812, 73.051, 57.924, 57.552
1690.360, 70.98, 81.025, 74.414, 81.655, 77.613, 80.349, 84.659, 61.952, 51.657, 66.858, 77.66, 64.553, 57.931, 68.053, 636.437, 250.998, 177.655, 122.046, 132.447, 109.425, 102.597, 106.988, 83.043, 98.099, 106.547, 100.447, 89.624, 68.302, 74.814
1691.992, 56.225, 59.245, 67.594, 63.817, 43.807, 57.581, 62.884, 54.282, 56.945, 52.021, 57.798, 51.685, 46.055, 51.152, 633.127, 233.97, 162.536, 107.901, 98.275, 107.271, 76.428, 94.762, 83.791, 82.808, 95.229, 88.081, 60.197, 54.679, 55.076
1693.624, 68.47, 74.464, 62.774, 81.979, 62.001, 78.814, 78.11, 65.612, 49.233, 70.184, 73.936, 59.818, 55.179, 77.251, 625.818, 237.943, 177.417, 115.756, 115.103, 120.118, 103.259, 116.537, 88.538, 73.517, 95.911, 97.716, 83.77, 72.057, 72.338
1695.255, 69.715, 68.683, 68.954, 87.14, 60.195, 70.047, 79.335, 68.943, 51.522, 60.347, 57.074, 51.951, 62.303, 72.351, 618.508, 248.915, 159.299, 95.61, 107.931, 95.964, 82.091, 106.311, 78.285, 81.227, 92.593, 96.351, 80.343, 63.435, 53.6
1696.886, 50.96, 53.902, 67.134, 62.302, 61.389, 54.28, 79.561, 49.273, 51.81, 52.51, 55.212, 34.084, 39.427, 40.45, 593.199, 216.887, 147.18, 94.465, 96.759, 90.81, 77.922, 89.085, 74.032, 64.936, 79.275, 82.986, 64.915, 44.812, 58.862
1698.516, 62.206, 58.121, 63.314, 62.464, 48.584, 71.512, 73.786, 57.603, 45.098, 52.674, 52.351, 50.216, 47.551, 49.549, 575.889, 219.86, 147.061, 107.319, 90.587, 85.657, 83.753, 91.86, 80.779, 92.646, 80.957, 90.62, 56.488, 50.19, 68.124
1700.145, 71.451, 64.34, 68.494, 64.626, 56.778, 57.745, 61.012, 70.933, 49.386, 64.837, 67.489, 50.349, 66.675, 53.648, 592.579, 230.832, 133.942, 115.174, 98.414, 87.503, 82.584, 95.634, 86.526, 74.355, 84.639, 92.255, 59.061, 61.567, 56.386
1701.774, 78.696, 54.559, 68.675, 72.788, 52.972, 65.978, 69.237, 58.264, 37.675, 63.0, 53.627, 57.482, 41.799, 53.748, 584.27, 205.805, 131.824, 104.028, 102.242, 80.349, 87.415, 85.409, 71.273, 71.064, 83.321, 86.89, 56.634, 48.945, 71.648
1703.403, 71.941, 58.778, 67.855, 57.95, 65.166, 62.211, 79.463, 72.594, 49.963, 62.163, 48.765, 48.614, 49.923, 57.847, 566.96, 207.777, 141.705, 120.883, 104.07, 89.196, 78.247, 103.183, 77.021, 68.774, 76.003, 74.524, 71.207, 63.323, 72.909
1705.031, 62.186, 51.997, 57.035, 50.112, 55.361, 56.443, 57.688, 56.924, 40.251, 58.326, 46.903, 48.747, 52.047, 44.946, 563.65, 217.749, 111.586, 111.738, 85.898, 85.042, 78.078, 89.958, 79.768, 75.483, 83.685, 73.159, 64.78, 51.7, 71.171
1706.658, 48.431, 52.216, 49.215, 65.274, 44.555, 65.676, 57.914, 56.254, 44.539, 58.489, 54.041, 37.88, 55.171, 33.045, 556.341, 189.722, 119.468, 98.592, 79.726, 83.888, 77.909, 88.732, 61.515, 65.193, 68.368, 69.794, 66.353, 52.078, 60.433
1708.285, 61.677, 65.435, 76.395, 64.436, 65.749, 71.909, 66.14, 58.585, 67.828, 65.652, 54.18, 52.013, 54.295, 53.145, 560.031, 204.694, 141.349, 108.447, 96.554, 97.734, 89.74, 90.507, 81.262, 74.902, 86.05, 73.429, 64.926, 68.455, 79.695
1709.911, 57.922, 57.654, 67.575, 52.598, 59.943, 50.142, 55.365, 48.915, 39.116, 61.815, 40.318, 46.145, 43.419, 39.244, 537.721, 185.667, 132.23, 105.301, 68.382, 75.581, 67.571, 83.281, 71.009, 69.611, 67.732, 74.063, 64.499, 52.833, 57.957
1711.537, 59.167, 64.873, 60.755, 50.759, 62.138, 60.375, 59.591, 70.245, 48.404, 67.978, 50.456, 46.278, 49.544, 49.343, 542.412, 196.639, 118.111, 115.156, 86.209, 85.427, 79.403, 100.056, 80.756, 76.321, 82.414, 66.698, 66.072, 43.211, 80.219
1713.162, 36.412, 51.092, 56.936, 62.921, 39.332, 55.607, 59.816, 56.576, 37.692, 60.142, 48.594, 39.411, 38.668, 46.442, 540.102, 179.612, 123.993, 97.011, 72.037, 82.273, 60.234, 80.83, 72.503, 59.03, 71.096, 68.333, 53.645, 45.588, 64.481
1714.787, 50.657, 44.311, 57.116, 51.083, 45.526, 52.84, 52.042, 48.906, 35.981, 66.305, 30.732, 48.544, 35.792, 41.542, 515.793, 174.584, 113.874, 91.865, 65.865, 70.12, 73.065, 86.605, 66.251, 68.74, 66.778, 67.967, 63.218, 45.966, 69.743
1716.411, 52.903, 43.531, 61.296, 47.245, 45.72, 52.073, 46.267, 51.236, 34.269, 53.468, 31.871, 38.676, 44.916, 39.641, 505.483, 183.556, 105.755, 82.72, 62.693, 70.966, 61.896, 80.379, 61.998, 60.449, 58.46, 61.602, 53.791, 50.343, 57.005
1718.034, 61.148, 46.75, 63.476, 64.407, 56.914, 65.306, 51.493, 75.566, 60.557, 72.631, 58.009, 54.809, 61.04, 42.74, 514.173, 176.529, 123.637, 103.574, 88.521, 79.812, 70.727, 76.153, 75.745, 74.158, 75.142, 73.237, 60.364, 59.721, 68.267
1719.657, 43.393, 52.969, 50.656, 45.569, 44.109, 58.538, 56.718, 47.897, 33.845, 51.794, 47.147, 44.942, 44.164, 26.839, 482.864, 161.501, 103.518, 88.429, 65.349, 68.659, 68.559, 76.928, 56.492, 58.868, 57.824, 52.872, 52.937, 46.099, 60.529
1721.280, 46.638, 58.188, 54.836, 56.731, 47.303, 52.771, 50.944, 53.227, 53.134, 66.957, 48.285, 56.074, 48.288, 42.939, 517.554, 164.474, 131.399, 97.284, 75.176, 82.505, 72.39, 78.702, 71.239, 70.577, 66.506, 61.506, 86.51, 56.476, 55.791
1722.902, 43.883, 61.407, 64.016, 68.893, 59.497, 59.004, 57.169, 60.557, 56.422, 63.12, 43.423, 50.207, 57.412, 44.038, 494.244, 162.446, 109.28, 93.138, 88.004, 76.351, 85.221, 77.477, 68.986, 72.286, 76.189, 62.141, 57.083, 44.854, 70.053
1724.523, 39.129, 58.626, 38.196, 60.055, 50.691, 46.237, 51.395, 49.887, 44.71, 65.283, 50.562, 46.34, 53.536, 50.137, 462.935, 165.418, 122.162, 93.993, 77.832, 73.197, 65.052, 81.251, 64.734, 79.996, 75.871, 70.776, 64.656, 60.231, 58.315
1726.144, 61.374, 48.845, 51.377, 68.216, 45.886, 59.469, 50.62, 56.218, 51.998, 62.446, 50.7, 52.473, 50.66, 30.236, 461.625, 147.391, 106.043, 88.847, 71.66, 73.044, 68.883, 78.026, 68.481, 60.705, 61.553, 56.41, 53.229, 49.609, 59.577
1727.764, 60.619, 69.064, 50.557, 66.378, 54.08, 63.702, 49.846, 58.548, 69.286, 63.61, 51.838, 58.605, 54.784, 48.336, 479.315, 168.363, 117.924, 84.702, 75.488, 74.89, 75.715, 82.8, 78.228, 86.415, 78.235, 64.045, 76.802, 71.987, 63.839
1729.384, 49.864, 58.283, 64.737, 68.54, 51.274, 54.935, 56.072, 62.878, 64.575, 62.773, 36.976, 56.738, 54.908, 41.435, 487.006, 163.336, 119.805, 117.556, 68.316, 76.736, 58.546, 85.575, 77.975, 64.124, 69.917, 58.68, 55.375, 63.364, 58.101
1731.003, 53.109, 48.502, 57.917, 59.702, 45.468, 53.168, 50.297, 56.209, 42.863, 62.936, 49.114, 44.871, 60.032, 40.534, 443.696, 160.308, 108.687, 91.411, 65.144, 77.583, 63.377, 83.349, 80.722, 76.833, 59.599, 58.314, 61.948, 60.742, 56.363
1732.622, 48.355, 44.721, 48.097, 62.864, 54.663, 63.4, 54.523, 43.539, 54.151, 44.099, 39.253, 49.003, 45.156, 43.633, 451.387, 148.281, 87.568, 88.266, 73.971, 73.429, 66.208, 67.124, 70.469, 55.543, 54.281, 52.949, 59.521, 54.119, 60.625
1734.240, 45.6, 51.94, 50.277, 59.026, 44.857, 58.633, 35.748, 41.869, 53.439, 50.262, 48.391, 49.136, 52.281, 36.732, 442.077, 137.253, 89.449, 84.12, 65.799, 67.275, 70.039, 73.898, 62.216, 54.252, 60.963, 62.584, 68.094, 45.497, 53.887
1735.858, 57.845, 64.159, 50.457, 63.188, 46.051, 60.866, 48.974, 57.199, 48.728, 70.425, 46.529, 55.269, 61.405, 52.832, 450.767, 149.225, 93.331, 87.975, 83.627, 73.122, 56.871, 72.673, 73.964, 54.962, 68.645, 63.219, 56.667, 48.875, 73.149
1737.475, 44.09, 62.378, 49.638, 58.35, 45.245, 66.099, 50.199, 48.53, 43.016, 62.588, 53.667, 55.402, 55.529, 34.931, 436.458, 133.198, 89.212, 64.829, 72.455, 66.968, 68.702, 56.447, 69.711, 50.671, 57.327, 46.853, 56.24, 47.252, 58.411
1739.091, 52.335, 59.598, 48.818, 79.512, 41.439, 52.331, 64.425, 47.86, 41.304, 54.751, 48.805, 45.534, 52.653, 56.03, 435.148, 136.17, 99.093, 74.684, 75.283, 65.814, 68.533, 72.221, 60.458, 60.38, 66.01, 65.488, 72.812, 57.63, 67.673
1740.707, 51.581, 64.817, 36.998, 62.673, 39.634, 47.564, 53.65, 36.19, 42.592, 41.914, 40.944, 36.667, 40.777, 39.129, 395.838, 124.143, 83.974, 70.539, 69.111, 64.66, 53.364, 61.996, 52.205, 58.09, 48.692, 53.123, 65.385, 47.007, 48.935
1742.323, 47.826, 57.036, 40.178, 49.835, 32.828, 42.797, 44.876, 35.52, 46.881, 54.078, 43.082, 48.8, 51.901, 37.229, 401.529, 115.115, 89.856, 73.393, 70.938, 49.507, 65.195, 52.77, 64.952, 55.799, 55.374, 45.757, 58.958, 49.385, 57.197
1743.938, 50.071, 66.255, 42.358, 56.997, 40.022, 47.03, 54.101, 39.851, 45.169, 39.241, 38.22, 39.933, 39.025, 48.328, 391.219, 130.087, 84.737, 61.248, 67.766, 44.353, 52.027, 65.545, 64.699, 51.509, 57.056, 57.392, 57.531, 46.762, 62.459
1745.552, 44.316, 43.474, 30.538, 46.159, 34.216, 36.262, 51.327, 40.181, 44.457, 35.404, 53.358, 37.065, 38.149, 30.427, 381.909, 104.06, 78.618, 63.102, 62.594, 51.199, 46.858, 55.319, 47.447, 37.218, 41.738, 52.027, 62.104, 45.14, 50.721
1747.166, 51.561, 47.693, 36.718, 53.321, 29.411, 39.495, 43.552, 34.511, 43.745, 32.567, 45.496, 27.198, 50.273, 30.526, 369.6, 112.032, 85.5, 48.957, 54.422, 51.046, 35.689, 41.094, 42.194, 37.927, 53.42, 43.662, 45.677, 41.518, 40.983
1748.779, 47.806, 49.912, 38.898, 53.483, 32.605, 42.728, 54.778, 41.842, 51.034, 42.73, 49.635, 39.331, 49.397, 48.626, 381.29, 111.005, 93.381, 64.812, 72.25, 67.892, 49.52, 60.868, 44.941, 45.637, 52.102, 52.296, 70.25, 61.895, 49.244
1750.392, 41.052, 45.131, 41.079, 53.645, 32.799, 44.961, 50.004, 43.172, 33.322, 42.893, 43.773, 29.463, 21.521, 24.725, 357.981, 108.977, 73.262, 59.666, 56.078, 40.738, 51.351, 53.643, 57.688, 45.346, 46.784, 47.931, 53.823, 39.273, 47.506
1752.004, 46.297, 51.35, 33.259, 52.807, 26.993, 35.193, 50.229, 34.502, 38.61, 42.056, 37.911, 33.596, 44.645, 39.824, 358.671, 93.95, 77.143, 58.521, 77.905, 51.585, 50.183, 54.417, 50.435, 40.056, 38.466, 54.566, 55.396, 53.65, 39.768
1753.616, 44.542, 57.569, 44.439, 46.969, 44.188, 41.426, 41.455, 40.832, 48.898, 37.219, 43.049, 38.729, 46.769, 30.923, 358.361, 105.922, 81.025, 58.375, 58.733, 43.431, 61.014, 52.192, 61.182, 45.765, 46.148, 41.2, 41.969, 45.028, 42.03
1755.227, 47.787, 55.788, 32.619, 59.13, 32.382, 39.659, 42.68, 32.163, 41.187, 37.382, 34.187, 38.862, 30.893, 28.023, 360.052, 92.894, 89.906, 42.23, 57.561, 49.277, 49.845, 48.966, 47.929, 42.474, 49.831, 34.835, 57.542, 43.406, 44.292
1756.838, 48.032, 50.007, 27.799, 57.292, 44.576, 40.892, 59.906, 41.493, 45.475, 51.546, 50.326, 44.994, 44.018, 41.122, 352.742, 92.867, 91.787, 62.084, 67.389, 58.124, 44.676, 50.741, 67.677, 42.184, 49.513, 44.47, 47.115, 48.783, 54.554
1758.448, 43.278, 43.226, 44.979, 52.454, 40.77, 37.125, 50.131, 40.823, 38.763, 32.709, 48.464, 44.127, 40.142, 25.221, 335.432, 99.839, 72.669, 48.939, 61.217, 44.97, 49.507, 61.515, 50.424, 36.893, 54.195, 34.105, 44.688, 37.161, 47.816
1760.057, 49.523, 42.445, 21.159, 35.616, 51.964, 37.357, 51.357, 34.153, 47.051, 39.872, 43.602, 48.26, 44.266, 40.32, 338.123, 84.812, 80.55, 58.794, 51.045, 46.816, 49.339, 34.29, 61.171, 43.603, 48.877, 51.739, 38.261, 48.538, 53.078
1761.666, 49.768, 53.664, 49.34, 56.778, 63.159, 54.59, 51.582, 36.484, 49.339, 48.035, 61.74, 46.392, 41.39, 42.42, 330.813, 82.784, 80.431, 54.648, 49.873, 61.662, 57.17, 55.064, 62.918, 49.312, 53.559, 54.374, 46.834, 44.916, 50.34
1763.275, 57.013, 47.884, 56.52, 54.94, 62.353, 59.823, 52.808, 46.814, 49.628, 50.198, 66.878, 47.525, 45.514, 43.519, 354.504, 101.756, 72.312, 58.503, 50.7, 56.509, 62.001, 50.838, 71.665, 50.021, 72.241, 52.009, 52.407, 58.294, 60.602
1764.883, 65.258, 58.103, 62.7, 54.102, 55.547, 58.056, 64.033, 48.144, 60.916, 55.361, 55.017, 45.658, 44.638, 48.618, 353.194, 95.729, 74.194, 65.357, 70.528, 55.355, 56.832, 55.613, 61.412, 46.731, 63.923, 45.643, 48.98, 57.671, 50.864
1766.490, 66.504, 31.322, 41.88, 52.264, 50.741, 47.288, 31.259, 44.475, 47.204, 29.524, 48.155, 31.791, 36.762, 27.717, 342.884, 80.701, 66.075, 48.212, 48.356, 48.201, 55.663, 46.387, 50.16, 40.44, 51.605, 36.278, 42.553, 36.049, 46.126
1768.097, 52.749, 45.541, 57.06, 52.426, 56.936, 54.521, 43.484, 41.805, 39.492, 28.687, 56.293, 45.923, 44.886, 25.817, 322.575, 97.674, 58.956, 53.067, 49.184, 49.048, 59.495, 44.162, 56.907, 40.149, 57.287, 40.913, 48.126, 40.426, 45.388
1769.703, 65.994, 71.76, 53.24, 43.587, 67.13, 61.754, 56.71, 59.135, 58.781, 51.85, 55.431, 51.056, 45.01, 40.916, 341.265, 98.646, 81.838, 67.921, 59.012, 64.894, 66.326, 64.936, 71.654, 54.859, 58.969, 50.548, 60.699, 58.804, 74.65
1771.309, 64.239, 53.979, 54.42, 50.749, 50.324, 56.987, 43.935, 39.465, 38.069, 40.014, 62.569, 24.189, 48.134, 27.015, 300.955, 97.619, 53.719, 63.776, 45.84, 48.74, 46.157, 48.711, 51.401, 52.568, 62.652, 35.182, 50.272, 42.182, 49.912
1772.914, 43.484, 40.198, 34.6, 33.911, 52.518, 35.219, 30.161, 30.796, 31.357, 32.177, 42.708, 39.322, 27.258, 13.114, 297.646, 72.591, 61.6, 46.63, 32.667, 49.587, 50.988, 28.485, 49.148, 41.278, 55.334, 27.817, 36.845, 31.559, 37.174
1774.519, 54.73, 53.417, 70.781, 58.073, 61.713, 57.452, 34.387, 40.126, 51.645, 48.34, 55.846, 53.454, 47.382, 43.213, 328.336, 91.563, 61.481, 69.485, 56.495, 51.433, 54.819, 57.26, 65.895, 43.987, 68.016, 42.452, 50.418, 47.937, 48.436
1776.123, 56.975, 46.636, 64.961, 53.235, 63.907, 33.685, 43.612, 42.456, 40.934, 43.503, 51.984, 41.587, 46.506, 32.313, 304.026, 78.536, 62.363, 73.34, 55.323, 62.279, 41.651, 51.034, 55.642, 58.696, 53.698, 39.086, 42.991, 46.314, 48.698
1777.727, 52.22, 44.855, 42.141, 44.397, 61.101, 47.918, 32.838, 31.787, 43.222, 43.666, 50.122, 40.72, 37.63, 35.412, 290.717, 90.508, 49.244, 54.194, 39.151, 45.125, 53.482, 37.809, 60.39, 44.406, 66.38, 45.721, 34.564, 34.692, 40.96
1779.330, 76.465, 62.074, 69.321, 58.559, 69.295, 52.15, 70.063, 46.117, 49.51, 50.829, 76.26, 51.852, 44.755, 47.511, 306.407, 102.481, 86.125, 77.049, 63.979, 60.972, 61.313, 67.583, 63.137, 79.115, 69.062, 63.356, 59.137, 61.07, 57.222
1780.932, 71.71, 68.293, 60.501, 61.721, 64.489, 69.383, 53.289, 56.447, 66.798, 66.992, 72.399, 67.985, 50.879, 55.61, 308.098, 114.453, 90.006, 65.903, 71.807, 61.818, 64.144, 71.358, 75.884, 79.825, 76.744, 55.99, 47.71, 53.447, 74.484
1782.534, 57.956, 44.512, 54.681, 44.883, 55.684, 47.616, 47.514, 41.777, 46.087, 51.155, 48.537, 45.118, 43.003, 43.71, 295.788, 96.425, 69.888, 48.758, 56.635, 44.664, 59.975, 47.132, 65.631, 57.534, 61.426, 42.625, 41.282, 45.825, 46.746
1784.136, 61.201, 51.731, 59.861, 65.045, 58.878, 57.849, 55.74, 39.108, 46.375, 52.318, 51.675, 63.251, 57.127, 30.809, 293.478, 94.398, 81.769, 54.612, 62.462, 78.511, 56.807, 56.906, 66.378, 70.243, 64.108, 57.26, 50.855, 49.202, 50.008
1785.737, 56.446, 56.951, 55.042, 51.206, 49.072, 57.081, 43.965, 50.438, 51.663, 36.482, 58.813, 54.383, 43.251, 30.908, 293.169, 92.37, 73.65, 54.467, 54.29, 63.357, 71.638, 52.681, 66.125, 61.953, 68.79, 51.895, 54.428, 43.58, 63.27
1787.337, 54.691, 37.17, 36.222, 41.368, 44.266, 46.314, 40.191, 35.768, 29.951, 45.645, 52.951, 55.516, 51.375, 30.007, 297.859, 78.343, 68.532, 66.322, 42.118, 59.203, 63.469, 35.455, 47.873, 46.662, 47.473, 47.529, 31.001, 40.958, 37.532
1788.937, 53.936, 46.389, 59.402, 41.53, 49.461, 42.547, 55.416, 38.098, 29.24, 41.808, 66.09, 53.649, 39.499, 42.107, 293.549, 87.315, 64.413, 55.176, 61.946, 66.05, 61.3, 59.23, 66.62, 64.372, 60.155, 56.164, 46.574, 40.335, 48.794
1790.536, 59.181, 43.608, 41.582, 36.692, 48.655, 55.78, 50.642, 39.429, 39.528, 44.971, 63.228, 61.781, 37.623, 30.206, 272.24, 87.288, 72.294, 64.031, 54.774, 67.896, 60.131, 56.004, 64.367, 60.081, 54.837, 60.799, 45.147, 49.713, 47.056
1792.135, 63.427, 43.827, 48.762, 43.854, 39.849, 50.012, 55.867, 32.759, 44.816, 39.134, 45.366, 38.914, 41.747, 33.305, 292.93, 93.26, 90.175, 66.885, 53.602, 52.742, 45.963, 59.779, 34.114, 51.79, 63.519, 47.433, 52.72, 46.09, 48.317
1793.733, 63.672, 55.046, 47.942, 57.016, 69.043, 52.245, 59.093, 58.089, 48.104, 49.297, 55.504, 49.047, 36.871, 43.404, 289.62, 83.232, 72.057, 62.74, 67.429, 74.588, 57.794, 65.553, 66.861, 62.5, 82.201, 61.068, 52.293, 60.468, 57.579
1795.331, 64.917, 49.265, 58.122, 50.178, 53.238, 50.478, 45.319, 31.42, 51.392, 50.46, 54.642, 38.18, 42.995, 38.504, 284.311, 88.205, 58.938, 58.595, 62.257, 67.435, 62.625, 47.328, 54.608, 59.209, 52.883, 53.703, 38.866, 45.845, 44.841
1796.928, 53.162, 50.484, 59.302, 52.34, 36.432, 33.711, 49.544, 38.75, 44.681, 41.623, 56.781, 57.312, 48.119, 38.603, 268.001, 91.177, 52.819, 53.449, 56.085, 61.281, 58.456, 51.102, 54.355, 63.919, 56.565, 50.338, 40.439, 39.223, 33.103
1798.524, 60.407, 36.703, 62.483, 53.502, 45.626, 41.944, 46.77, 44.08, 39.969, 51.786, 54.919, 51.445, 46.243, 45.702, 265.692, 95.15, 65.701, 59.304, 48.913, 57.127, 53.287, 55.877, 65.103, 48.628, 58.247, 55.972, 28.012, 43.601, 49.365
1800.120, 65.653, 53.922, 68.663, 43.663, 47.82, 43.176, 54.995, 50.41, 39.257, 48.95, 65.057, 41.578, 37.367, 37.801, 260.382, 98.122, 67.582, 42.158, 47.741, 63.974, 72.119, 67.651, 49.85, 66.337, 61.929, 53.607, 50.585, 44.978, 35.627
1801.716, 76.898, 69.141, 63.843, 66.825, 56.014, 64.409, 58.221, 62.741, 54.545, 62.113, 71.195, 45.711, 57.492, 48.901, 262.072, 97.094, 92.463, 69.013, 72.569, 69.82, 84.95, 70.426, 82.597, 68.047, 83.611, 75.242, 47.158, 57.356, 64.889
1803.311, 58.143, 52.36, 68.023, 40.987, 47.209, 51.642, 63.446, 51.071, 51.834, 53.276, 58.333, 52.843, 39.616, 44.0, 253.763, 91.067, 61.344, 49.868, 76.397, 62.666, 73.781, 66.2, 49.344, 59.756, 63.294, 55.876, 52.731, 39.733, 48.151
1804.905, 64.295, 60.502, 66.145, 62.152, 51.37, 37.81, 62.63, 52.343, 45.087, 49.455, 58.461, 59.941, 50.719, 43.103, 268.787, 93.626, 69.409, 62.685, 66.091, 76.274, 80.327, 65.701, 66.819, 53.172, 68.724, 74.274, 49.064, 50.009, 62.353
1806.499, 58.448, 65.644, 64.267, 60.316, 47.532, 59.979, 55.814, 53.615, 36.34, 57.634, 57.588, 52.039, 38.823, 34.205, 286.811, 94.184, 77.473, 54.502, 69.785, 62.882, 68.874, 73.203, 55.293, 57.588, 75.155, 71.673, 51.397, 34.285, 55.554
1808.092, 68.6, 59.785, 58.389, 64.48, 54.694, 54.147, 67.997, 54.887, 42.593, 54.813, 63.716, 56.136, 47.927, 48.308, 291.836, 91.743, 85.538, 76.32, 77.479, 70.49, 81.42, 75.704, 68.768, 57.004, 72.586, 68.071, 59.731, 52.561, 58.755
1809.685, 66.753, 69.927, 72.511, 70.644, 44.856, 56.316, 60.181, 68.159, 42.846, 57.993, 67.843, 50.234, 52.031, 38.411, 272.86, 109.302, 82.602, 64.137, 68.174, 72.098, 77.967, 83.205, 66.242, 55.42, 78.017, 77.469, 47.064, 53.836, 61.957
1811.277, 84.905, 78.068, 67.633, 77.809, 79.018, 54.484, 84.365, 73.43, 55.099, 69.172, 77.971, 55.332, 64.135, 63.513, 283.885, 120.861, 99.667, 73.954, 75.868, 75.706, 86.513, 97.707, 79.717, 83.837, 86.448, 76.867, 73.397, 56.112, 76.158
1812.869, 66.058, 78.21, 62.755, 76.973, 50.179, 48.652, 73.549, 62.702, 57.352, 57.351, 61.098, 47.429, 55.239, 39.616, 290.909, 123.42, 83.731, 63.772, 79.562, 74.315, 63.06, 88.208, 76.191, 66.253, 81.879, 78.265, 68.73, 49.388, 50.359
1814.460, 67.21, 75.352, 58.877, 59.137, 54.341, 44.821, 59.732, 72.974, 47.605, 48.53, 63.226, 59.527, 47.342, 35.719, 266.934, 104.979, 93.795, 77.589, 68.257, 69.923, 64.606, 78.709, 70.666, 64.669, 69.31, 72.663, 68.064, 43.663, 41.561
1816.051, 65.363, 66.493, 50.998, 53.302, 50.503, 43.989, 62.916, 63.246, 41.858, 45.709, 47.353, 47.624, 50.446, 39.822, 270.958, 104.537, 74.86, 64.406, 71.951, 67.531, 64.153, 77.211, 63.14, 58.085, 73.741, 74.061, 71.397, 27.939, 35.762
1817.641, 68.515, 62.635, 51.12, 53.466, 46.665, 45.158, 43.1, 40.518, 41.111, 49.888, 57.481, 50.722, 42.55, 31.924, 271.982, 97.096, 78.924, 54.224, 52.645, 55.139, 64.699, 67.712, 62.615, 47.501, 63.172, 59.459, 51.73, 46.215, 34.963
1819.231, 40.668, 39.777, 44.242, 47.63, 35.827, 32.326, 39.284, 38.79, 32.364, 40.068, 40.608, 35.82, 39.654, 29.027, 271.007, 97.655, 63.989, 44.041, 47.34, 45.747, 54.246, 71.213, 50.089, 53.917, 49.603, 58.857, 61.063, 32.49, 24.165
1820.820, 45.82, 40.918, 39.364, 44.795, 30.988, 34.495, 40.467, 42.062, 36.617, 33.247, 46.736, 33.917, 41.758, 47.13, 247.031, 84.214, 71.053, 55.859, 63.034, 58.355, 48.792, 67.715, 41.564, 49.333, 51.034, 68.255, 56.397, 30.766, 49.366
1822.408, 55.973, 58.06, 46.486, 56.959, 51.15, 46.663, 42.651, 45.334, 42.87, 44.426, 51.863, 39.015, 44.861, 33.232, 277.056, 97.773, 66.117, 51.676, 47.728, 61.963, 59.339, 46.216, 60.038, 44.749, 53.465, 66.653, 66.73, 40.042, 40.567
1823.996, 41.125, 47.201, 36.608, 48.123, 48.312, 51.831, 47.835, 47.606, 34.123, 40.605, 44.991, 42.113, 41.965, 30.335, 261.08, 113.331, 72.182, 49.493, 57.422, 40.571, 52.885, 67.717, 52.513, 54.165, 75.896, 60.051, 70.063, 42.317, 38.769
1825.584, 55.277, 61.343, 51.73, 52.287, 45.474, 56.0, 49.019, 47.878, 46.376, 48.784, 44.118, 46.21, 35.069, 16.438, 261.105, 104.89, 55.246, 60.311, 54.117, 51.179, 55.432, 62.219, 60.987, 57.581, 73.327, 58.449, 65.396, 32.593, 53.97
1827.170, 32.43, 41.485, 31.852, 34.452, 22.636, 36.168, 34.202, 37.15, 31.629, 17.964, 36.246, 23.308, 30.173, 17.541, 255.129, 100.449, 53.311, 40.128, 33.811, 42.787, 44.978, 53.72, 36.462, 27.997, 47.758, 43.847, 49.73, 39.869, 34.171
1828.757, 46.582, 40.626, 48.974, 50.616, 37.797, 50.337, 44.386, 41.422, 33.882, 45.143, 41.373, 34.406, 39.277, 33.643, 291.153, 90.008, 50.375, 37.945, 54.505, 58.395, 48.525, 64.221, 43.936, 52.414, 56.189, 51.245, 63.063, 42.144, 41.373
1830.342, 48.735, 48.768, 51.096, 55.78, 42.959, 52.505, 47.57, 45.693, 36.135, 31.322, 46.501, 44.503, 36.381, 39.746, 299.178, 103.567, 65.44, 44.763, 56.2, 51.003, 65.071, 56.723, 56.411, 55.83, 59.62, 60.643, 47.396, 47.42, 43.574
1831.928, 27.887, 42.91, 38.218, 39.945, 47.121, 35.674, 35.754, 32.965, 26.388, 37.501, 36.628, 38.601, 22.484, 32.849, 275.202, 90.125, 63.504, 42.58, 45.894, 36.611, 45.618, 58.224, 27.885, 35.246, 46.051, 54.041, 50.729, 25.696, 29.775
1833.512, 43.04, 39.051, 44.34, 50.109, 44.283, 41.842, 32.937, 43.237, 27.641, 38.68, 33.756, 32.699, 27.588, 34.951, 272.227, 87.684, 71.568, 38.397, 54.588, 58.219, 50.164, 53.725, 35.36, 45.662, 55.481, 51.439, 56.063, 26.971, 33.977
1835.097, 65.192, 55.193, 52.462, 71.273, 69.445, 69.01, 61.121, 56.509, 44.894, 49.859, 58.883, 51.796, 52.692, 54.054, 293.251, 107.243, 82.633, 73.215, 71.283, 66.827, 78.711, 64.227, 51.834, 69.078, 78.912, 65.837, 73.396, 61.247, 63.178
1836.680, 38.345, 49.334, 42.584, 44.438, 36.606, 61.179, 52.305, 36.781, 21.147, 25.039, 45.011, 38.894, 27.796, 38.157, 275.275, 85.802, 52.697, 48.032, 63.977, 62.435, 54.257, 51.728, 39.309, 52.494, 57.343, 49.235, 51.729, 39.523, 42.379
1838.263, 57.497, 48.476, 58.705, 70.602, 64.768, 68.347, 63.489, 58.053, 42.4, 62.218, 55.138, 53.992, 50.9, 39.26, 290.3, 94.361, 75.762, 66.849, 71.671, 70.043, 53.804, 69.229, 49.783, 81.91, 81.774, 63.634, 58.062, 58.798, 71.581
1839.846, 43.65, 59.618, 67.827, 70.766, 49.93, 72.516, 62.672, 49.325, 40.653, 49.397, 49.266, 40.089, 45.003, 47.362, 283.324, 97.919, 89.826, 59.667, 68.365, 75.651, 66.35, 68.73, 60.258, 57.326, 76.205, 75.032, 78.396, 56.074, 61.782
1841.428, 42.802, 37.759, 41.949, 44.931, 54.092, 40.684, 43.856, 43.597, 33.906, 37.576, 40.393, 31.187, 36.107, 35.465, 287.349, 90.478, 59.89, 57.484, 53.06, 69.259, 60.897, 58.232, 47.732, 58.742, 59.636, 54.43, 47.729, 54.35, 43.983
1843.009, 54.954, 59.901, 53.071, 63.095, 56.253, 67.853, 54.04, 40.869, 49.159, 41.755, 57.521, 48.285, 33.211, 52.568, 266.373, 88.037, 89.955, 50.302, 64.754, 60.867, 53.443, 77.733, 51.207, 73.158, 69.067, 66.828, 66.062, 44.626, 57.185
1844.590, 49.107, 52.043, 50.193, 59.259, 49.415, 62.021, 44.223, 40.141, 39.412, 44.935, 46.648, 33.382, 34.315, 45.67, 285.398, 99.596, 76.019, 51.119, 67.448, 69.475, 61.99, 52.234, 55.681, 61.574, 66.498, 67.226, 56.395, 47.901, 51.386
1846.171, 50.259, 47.184, 59.315, 48.423, 57.577, 61.19, 63.407, 42.413, 35.665, 37.114, 33.776, 35.48, 44.419, 47.773, 290.422, 90.155, 71.084, 51.936, 64.143, 58.083, 43.536, 64.736, 62.156, 60.991, 75.929, 59.624, 48.729, 49.177, 52.587
1847.750, 45.412, 51.326, 43.437, 58.588, 48.739, 57.358, 36.591, 48.684, 32.918, 44.293, 48.903, 48.578, 44.523, 38.876, 295.446, 97.713, 74.148, 54.754, 53.837, 68.691, 77.083, 67.237, 61.63, 65.407, 68.36, 65.022, 57.062, 50.453, 59.789
1849.330, 47.564, 49.467, 57.559, 56.752, 58.901, 72.526, 62.775, 40.956, 30.171, 48.472, 38.031, 45.675, 43.626, 36.978, 305.471, 96.272, 80.213, 64.571, 59.531, 58.299, 68.629, 66.738, 62.105, 63.823, 74.791, 73.42, 52.395, 50.728, 54.99
1850.909, 39.717, 48.609, 59.681, 47.916, 39.062, 54.695, 53.958, 32.228, 29.424, 50.651, 35.158, 36.773, 47.73, 36.081, 275.495, 90.831, 63.277, 62.388, 73.226, 54.907, 68.176, 61.24, 54.579, 47.239, 57.222, 56.818, 55.728, 39.004, 50.191
1852.487, 48.869, 60.751, 50.803, 51.081, 53.224, 70.863, 62.142, 48.5, 35.677, 54.83, 38.286, 44.871, 37.834, 40.184, 314.52, 103.39, 88.341, 59.206, 64.92, 63.515, 64.722, 50.741, 59.054, 70.655, 69.653, 75.216, 67.062, 49.28, 65.393
1854.064, 55.022, 56.892, 54.925, 56.245, 60.386, 71.032, 45.326, 41.772, 39.93, 49.01, 55.413, 46.968, 50.938, 41.287, 313.544, 94.949, 74.406, 68.023, 73.614, 61.123, 78.269, 68.242, 55.528, 67.071, 68.084, 66.614, 59.395, 62.555, 68.594
1855.642, 51.174, 62.034, 64.047, 60.409, 56.548, 63.2, 60.51, 53.044, 48.183, 50.189, 43.541, 40.066, 38.042, 52.389, 299.568, 102.507, 91.47, 75.84, 78.308, 77.731, 64.815, 60.744, 70.003, 77.487, 68.515, 66.012, 64.728, 52.831, 54.795
1857.218, 46.327, 53.176, 58.169, 51.574, 47.71, 57.369, 52.693, 50.316, 43.436, 49.368, 38.668, 26.164, 46.145, 33.492, 303.593, 91.066, 63.535, 58.658, 69.003, 55.339, 59.362, 72.245, 50.477, 63.903, 64.946, 59.41, 57.061, 61.107, 70.997
1858.794, 49.479, 56.317, 55.291, 54.738, 63.871, 66.537, 63.877, 50.588, 49.689, 48.547, 49.796, 39.261, 39.249, 44.595, 303.617, 106.625, 88.599, 56.475, 73.697, 59.947, 69.908, 69.746, 64.952, 70.319, 71.377, 73.808, 67.395, 57.382, 57.198
1860.370, 55.632, 61.459, 64.413, 64.902, 55.033, 66.705, 64.061, 66.86, 61.942, 57.726, 52.923, 52.359, 57.353, 51.697, 319.642, 95.184, 92.663, 67.293, 92.391, 75.555, 70.455, 76.248, 81.426, 81.735, 71.808, 87.206, 70.728, 65.658, 72.399
1861.945, 38.784, 34.6, 30.534, 46.066, 40.195, 44.874, 36.245, 46.132, 42.195, 43.905, 31.051, 19.457, 18.457, 19.8, 296.666, 82.743, 66.728, 59.11, 49.086, 39.164, 57.001, 58.749, 57.901, 40.151, 56.238, 59.604, 40.061, 38.934, 40.601
1863.519, 66.936, 60.742, 63.656, 62.231, 52.357, 73.042, 58.428, 61.404, 55.448, 40.085, 46.178, 41.554, 54.561, 48.903, 312.691, 118.301, 90.792, 71.927, 86.78, 60.772, 74.548, 87.25, 62.375, 71.568, 65.669, 80.002, 57.394, 69.209, 61.802
1865.093, 48.089, 43.884, 42.778, 47.395, 45.519, 56.211, 50.612, 44.676, 31.701, 35.264, 39.306, 35.652, 37.665, 33.006, 315.715, 110.86, 79.857, 71.745, 66.474, 58.38, 72.094, 67.752, 65.85, 52.984, 57.1, 60.4, 61.728, 56.485, 56.004
1866.666, 61.241, 48.025, 49.9, 44.559, 50.68, 51.379, 51.796, 62.947, 59.954, 45.443, 52.433, 24.75, 35.768, 32.108, 295.739, 119.419, 87.921, 79.562, 75.169, 60.988, 63.641, 76.253, 67.324, 58.4, 54.531, 67.798, 53.061, 53.761, 63.205
1868.239, 37.394, 51.167, 45.022, 53.724, 48.842, 50.548, 49.98, 48.219, 44.207, 49.622, 42.561, 40.847, 40.872, 36.211, 313.764, 98.978, 86.986, 71.379, 70.863, 66.596, 71.187, 73.754, 76.799, 59.816, 48.962, 69.196, 68.394, 50.036, 63.406
1869.812, 55.546, 42.309, 52.144, 54.888, 52.004, 62.716, 50.163, 50.491, 64.46, 50.801, 47.688, 36.945, 34.976, 34.314, 315.788, 103.537, 83.05, 85.197, 75.557, 66.204, 47.734, 72.256, 61.273, 57.232, 60.393, 70.594, 53.727, 57.312, 66.608
1871.383, 33.699, 34.45, 38.266, 32.052, 47.166, 31.884, 25.347, 43.763, 36.713, 35.981, 48.816, 23.042, 47.08, 21.416, 291.813, 97.095, 74.114, 57.014, 52.251, 53.812, 56.28, 52.757, 49.748, 44.648, 38.824, 53.993, 44.061, 53.588, 40.809
1872.955, 48.851, 54.592, 61.388, 67.217, 52.328, 57.053, 58.531, 51.035, 43.966, 51.16, 37.943, 41.14, 51.184, 21.519, 313.837, 105.654, 79.179, 76.831, 60.946, 58.42, 59.827, 87.258, 65.222, 53.064, 66.255, 73.391, 49.394, 66.864, 50.01
1874.525, 63.004, 50.733, 37.51, 63.381, 51.489, 45.221, 56.714, 49.307, 50.219, 49.339, 59.071, 39.238, 51.287, 38.622, 303.861, 106.213, 77.243, 69.649, 82.64, 69.028, 65.373, 72.76, 63.697, 61.48, 70.686, 69.789, 56.727, 62.139, 56.212
1876.095, 52.156, 59.875, 55.632, 48.545, 46.651, 53.39, 53.898, 58.579, 61.472, 54.518, 55.198, 44.335, 48.391, 31.725, 304.886, 103.772, 71.308, 72.466, 70.334, 65.636, 56.92, 76.261, 68.171, 49.896, 65.117, 73.187, 58.06, 63.415, 51.413
1877.665, 53.309, 55.017, 47.754, 53.71, 44.813, 37.558, 59.082, 46.851, 53.725, 50.697, 41.326, 38.433, 40.495, 32.827, 288.91, 112.331, 72.372, 65.284, 76.029, 55.244, 53.466, 58.762, 59.646, 51.312, 64.548, 69.585, 59.394, 55.691, 52.614
1879.234, 68.461, 51.158, 40.876, 56.874, 43.975, 56.727, 49.266, 44.123, 47.978, 45.876, 50.453, 48.531, 56.599, 36.93, 307.935, 106.889, 89.436, 83.101, 72.723, 56.852, 57.013, 79.264, 67.12, 57.728, 61.979, 73.983, 49.727, 59.966, 61.816
1880.802, 51.613, 60.3, 37.998, 61.038, 55.137, 51.895, 62.449, 48.395, 49.231, 45.056, 54.58, 57.628, 47.703, 32.033, 304.959, 131.448, 80.501, 71.918, 72.417, 55.46, 66.559, 74.765, 53.595, 57.145, 64.41, 81.381, 47.06, 60.242, 64.017
1882.370, 54.766, 36.442, 36.12, 54.202, 39.298, 45.063, 46.633, 46.667, 49.484, 37.235, 41.708, 42.726, 38.807, 32.135, 291.984, 103.007, 63.565, 70.736, 50.112, 44.068, 53.106, 67.266, 60.069, 63.561, 57.841, 62.779, 40.393, 45.518, 57.218
1883.938, 53.918, 56.583, 46.241, 65.367, 58.46, 52.232, 55.817, 44.938, 53.737, 44.414, 54.835, 40.824, 45.91, 41.238, 309.008, 115.566, 85.63, 78.553, 73.806, 50.676, 56.652, 69.768, 53.544, 66.977, 66.272, 58.177, 56.727, 51.793, 63.42
1885.505, 55.071, 60.725, 47.363, 58.531, 52.622, 53.4, 62.001, 60.21, 43.99, 57.593, 62.963, 58.921, 46.014, 44.341, 303.032, 126.125, 75.694, 89.37, 63.5, 68.284, 78.199, 77.269, 60.018, 53.393, 79.703, 69.575, 60.06, 52.069, 58.621
1887.071, 48.223, 49.866, 46.485, 55.695, 48.784, 48.569, 68.184, 39.482, 41.243, 54.772, 45.09, 46.019, 32.118, 35.444, 300.057, 124.683, 102.759, 81.188, 70.194, 56.892, 66.745, 61.77, 66.493, 51.809, 64.134, 53.973, 49.393, 50.345, 55.822
1888.637, 50.376, 64.008, 49.607, 52.86, 46.945, 53.737, 63.368, 47.754, 46.496, 56.952, 53.218, 65.117, 44.222, 43.546, 301.081, 116.242, 94.823, 85.005, 71.889, 67.5, 62.292, 77.272, 66.967, 66.225, 83.565, 70.371, 55.726, 50.62, 66.024
1890.202, 44.528, 47.15, 27.729, 48.024, 27.107, 38.906, 40.552, 28.026, 31.749, 38.131, 35.345, 47.214, 30.326, 27.649, 284.106, 110.801, 58.887, 73.822, 57.583, 42.108, 43.838, 49.773, 60.442, 36.641, 44.995, 51.769, 36.059, 36.896, 50.225
1891.767, 38.681, 48.291, 39.851, 43.188, 39.269, 34.074, 42.736, 36.298, 46.002, 33.31, 32.473, 46.312, 30.429, 18.752, 295.13, 114.36, 83.952, 70.64, 66.277, 47.716, 46.385, 66.274, 45.916, 55.057, 56.426, 59.167, 22.393, 39.172, 59.426
1893.331, 45.833, 48.433, 48.973, 51.353, 37.431, 52.243, 64.919, 41.57, 37.255, 37.489, 50.6, 41.41, 35.533, 28.854, 300.155, 120.919, 83.016, 77.457, 70.972, 57.324, 65.931, 77.776, 62.391, 52.473, 60.857, 61.565, 45.726, 47.447, 47.628
1894.895, 54.986, 73.575, 53.095, 64.517, 47.593, 52.411, 65.103, 52.842, 65.508, 52.668, 61.728, 63.507, 61.637, 48.957, 297.179, 120.477, 87.081, 67.274, 70.666, 72.932, 68.478, 78.277, 77.865, 65.889, 75.288, 67.963, 62.059, 56.723, 65.829
1896.458, 34.138, 50.716, 55.217, 58.681, 38.754, 50.579, 55.287, 42.114, 53.761, 31.847, 51.855, 51.605, 41.741, 39.06, 282.203, 133.036, 93.145, 66.092, 69.36, 56.54, 61.024, 78.778, 65.34, 59.305, 70.719, 47.361, 49.392, 41.999, 53.03
1898.020, 41.291, 49.858, 49.339, 60.845, 52.916, 46.748, 63.471, 48.386, 48.014, 47.027, 61.983, 59.703, 60.845, 39.163, 288.228, 129.595, 87.21, 76.909, 84.055, 64.148, 69.571, 71.279, 66.814, 65.722, 71.15, 56.759, 66.726, 55.274, 63.232
1899.582, 39.443, 39.0, 45.461, 45.01, 36.078, 36.916, 44.654, 24.658, 25.267, 38.206, 33.11, 52.8, 38.949, 27.265, 284.252, 99.154, 87.274, 66.727, 53.749, 49.756, 46.117, 53.781, 61.289, 55.138, 46.581, 50.157, 44.059, 37.55, 51.433
1901.144, 50.595, 52.141, 50.583, 43.174, 45.24, 38.085, 55.838, 40.93, 40.52, 33.385, 53.238, 44.898, 61.052, 31.368, 278.277, 110.713, 84.338, 67.544, 68.443, 66.364, 44.664, 66.282, 72.763, 63.554, 59.012, 54.555, 43.392, 62.826, 60.634
1902.705, 47.748, 42.283, 56.705, 43.338, 51.402, 54.253, 54.022, 50.201, 43.773, 42.564, 51.365, 57.996, 36.156, 35.471, 299.301, 105.271, 89.403, 59.361, 60.137, 58.972, 53.21, 60.783, 63.238, 50.97, 58.443, 53.953, 54.725, 52.102, 51.836
1904.265, 45.9, 63.424, 64.827, 57.503, 45.563, 52.422, 61.206, 46.473, 42.026, 44.743, 56.493, 70.093, 56.26, 42.573, 294.325, 121.83, 98.467, 71.179, 72.832, 85.58, 69.757, 74.285, 64.712, 77.386, 67.874, 60.352, 52.059, 66.377, 65.037
1905.825, 45.053, 53.566, 52.949, 48.667, 51.725, 46.59, 51.389, 46.745, 39.279, 44.923, 37.62, 48.191, 49.364, 25.676, 289.35, 112.389, 84.532, 63.996, 65.526, 61.188, 54.303, 71.786, 53.187, 63.802, 70.305, 45.75, 50.392, 56.653, 54.238
1907.384, 49.205, 58.708, 67.07, 56.831, 44.887, 42.758, 62.573, 47.017, 40.532, 48.102, 60.748, 60.289, 56.468, 35.779, 289.374, 119.948, 82.596, 58.813, 77.22, 76.796, 54.85, 79.287, 58.661, 73.218, 70.736, 53.148, 44.725, 56.929, 52.44
1908.943, 46.358, 55.849, 54.192, 40.996, 46.049, 46.927, 49.757, 50.289, 34.785, 40.281, 44.875, 61.386, 49.571, 22.882, 282.399, 125.507, 81.66, 55.631, 71.915, 64.405, 58.396, 73.789, 70.136, 63.634, 76.167, 42.546, 52.058, 56.204, 68.641
1910.502, 52.51, 64.991, 63.314, 53.16, 34.211, 50.095, 47.94, 39.561, 36.038, 42.46, 39.003, 51.484, 58.675, 30.984, 272.423, 120.065, 82.725, 65.448, 69.609, 70.013, 59.943, 69.29, 70.61, 63.05, 70.598, 65.944, 49.392, 61.48, 62.842
1912.059, 56.663, 56.133, 66.436, 45.324, 60.372, 43.264, 54.124, 36.833, 42.291, 29.639, 60.13, 65.582, 54.779, 35.087, 276.448, 131.624, 94.789, 65.265, 81.303, 58.621, 64.489, 57.791, 76.085, 62.466, 51.029, 57.342, 53.725, 47.756, 73.044
1913.616, 51.815, 58.274, 60.558, 45.489, 27.534, 48.432, 34.308, 47.105, 33.544, 38.818, 48.258, 55.679, 45.883, 29.19, 284.472, 124.183, 71.854, 64.083, 66.998, 54.229, 54.036, 70.293, 70.559, 58.882, 60.46, 62.74, 45.058, 45.031, 52.245
1915.173, 39.968, 57.416, 53.68, 35.653, 40.696, 52.601, 35.492, 42.377, 23.797, 36.998, 44.385, 40.777, 42.987, 19.292, 267.496, 104.742, 72.918, 64.9, 64.692, 55.837, 60.582, 58.794, 64.034, 80.298, 49.891, 46.138, 46.391, 48.307, 50.446
1916.729, 48.12, 61.557, 55.802, 50.817, 46.858, 52.769, 49.675, 57.649, 37.05, 42.177, 49.513, 60.875, 58.091, 27.395, 268.521, 112.301, 74.983, 73.718, 63.386, 77.445, 62.129, 75.295, 68.509, 62.715, 63.322, 56.536, 63.725, 50.583, 53.648
1918.285, 42.272, 50.699, 50.924, 27.981, 41.02, 56.937, 43.859, 50.921, 29.303, 30.356, 41.64, 40.972, 47.194, 21.498, 268.545, 104.859, 77.047, 56.535, 61.08, 63.053, 62.675, 60.797, 65.983, 58.131, 56.752, 36.934, 53.058, 39.858, 47.849
1919.840, 53.425, 56.841, 47.046, 51.146, 44.181, 56.106, 42.043, 32.193, 37.556, 41.535, 49.768, 49.07, 42.298, 33.601, 280.57, 102.418, 77.111, 72.352, 68.775, 64.661, 47.222, 69.298, 58.458, 51.547, 62.183, 57.332, 42.391, 42.134, 47.05
1921.394, 49.577, 59.982, 57.168, 43.31, 50.343, 43.274, 54.227, 36.464, 42.809, 40.714, 45.895, 47.167, 44.402, 31.703, 261.594, 97.977, 91.176, 57.17, 71.469, 58.269, 54.768, 52.799, 53.932, 60.963, 53.614, 49.73, 44.724, 37.41, 46.252
1922.948, 31.73, 43.124, 21.29, 31.474, 39.505, 38.443, 33.41, 37.736, 41.062, 32.894, 30.023, 22.265, 28.506, 18.806, 257.618, 84.536, 58.24, 50.987, 58.163, 54.877, 29.315, 52.301, 54.407, 52.379, 45.045, 45.128, 40.058, 28.685, 34.453
1924.501, 44.882, 58.266, 45.412, 49.639, 53.667, 49.611, 47.594, 41.008, 41.315, 40.073, 56.15, 43.363, 54.61, 32.909, 265.643, 100.095, 78.305, 56.804, 65.858, 59.485, 63.861, 64.802, 65.881, 66.795, 57.476, 46.526, 52.391, 43.961, 46.654
1926.054, 46.035, 47.407, 51.534, 44.803, 55.829, 48.78, 42.778, 54.28, 40.568, 39.252, 37.278, 54.46, 34.713, 31.011, 270.667, 91.653, 76.369, 43.622, 57.552, 63.093, 53.408, 57.303, 61.356, 60.211, 60.907, 54.924, 45.724, 44.237, 45.856
1927.607, 50.187, 55.549, 35.656, 40.967, 41.99, 45.948, 43.962, 58.552, 40.821, 41.431, 37.405, 34.558, 44.817, 35.114, 266.692, 110.212, 69.433, 57.439, 73.246, 71.701, 61.954, 56.805, 75.83, 63.627, 43.338, 55.322, 56.057, 38.512, 42.057
1929.158, 57.34, 56.69, 64.777, 59.132, 71.152, 59.117, 62.145, 54.824, 63.074, 51.61, 53.533, 58.656, 53.921, 40.217, 276.716, 110.771, 99.498, 69.256, 66.941, 76.309, 63.501, 66.306, 65.305, 70.043, 63.769, 52.72, 68.391, 38.788, 62.258
1930.710, 58.492, 54.832, 52.899, 65.296, 69.314, 54.285, 52.329, 55.096, 48.327, 47.789, 53.66, 44.753, 61.025, 43.32, 278.741, 109.33, 94.562, 70.074, 72.635, 69.917, 64.047, 77.807, 79.779, 66.459, 64.2, 67.118, 63.724, 52.064, 53.46
1932.260, 64.645, 67.974, 48.021, 50.46, 75.476, 59.453, 62.513, 62.368, 53.58, 57.969, 55.788, 53.851, 63.129, 36.422, 280.765, 117.889, 108.627, 72.891, 77.329, 84.525, 85.594, 61.309, 72.254, 63.875, 78.631, 53.516, 71.057, 59.34, 76.661
1933.811, 64.797, 47.115, 55.143, 52.625, 52.637, 63.622, 62.697, 54.64, 35.833, 48.148, 48.915, 54.949, 47.233, 32.525, 259.789, 89.447, 86.691, 59.709, 69.023, 67.133, 73.14, 59.81, 70.728, 67.292, 56.062, 61.914, 59.39, 48.615, 44.862
1935.360, 69.95, 52.257, 43.265, 51.789, 60.799, 48.79, 49.88, 41.912, 47.086, 45.327, 50.043, 50.046, 53.336, 46.628, 264.814, 104.006, 97.756, 66.526, 77.718, 74.741, 78.687, 58.311, 77.203, 60.708, 53.493, 49.312, 67.724, 44.891, 52.064
1936.909, 61.102, 51.399, 56.387, 58.953, 64.961, 55.959, 65.064, 47.184, 42.339, 45.506, 62.17, 49.144, 59.44, 33.73, 266.838, 87.565, 97.82, 79.343, 66.412, 65.349, 66.233, 59.813, 70.677, 61.124, 62.924, 61.711, 76.057, 40.167, 43.265
1938.458, 74.254, 68.54, 54.509, 74.117, 73.123, 63.127, 61.248, 57.455, 43.592, 58.685, 64.298, 63.242, 56.544, 52.833, 268.863, 112.124, 107.884, 90.161, 83.106, 89.957, 75.78, 86.314, 72.152, 73.54, 65.355, 72.109, 87.39, 55.442, 60.467
1940.006, 72.407, 62.682, 48.631, 75.282, 62.285, 68.296, 57.432, 51.727, 52.845, 55.865, 63.425, 50.339, 54.648, 51.936, 250.887, 115.683, 100.949, 89.978, 59.801, 76.565, 75.326, 80.815, 86.626, 68.956, 70.786, 81.507, 65.723, 59.718, 50.668
1941.553, 46.559, 49.823, 52.753, 55.446, 63.446, 51.464, 59.615, 43.999, 42.098, 46.044, 52.553, 53.437, 36.752, 49.039, 268.912, 118.241, 96.013, 83.795, 67.495, 74.173, 72.873, 59.317, 63.101, 61.372, 65.217, 67.905, 80.057, 54.994, 48.869
1943.100, 77.712, 79.965, 58.875, 89.61, 53.608, 66.632, 59.799, 57.271, 58.351, 54.223, 56.68, 59.535, 55.855, 54.141, 252.936, 125.8, 110.078, 83.613, 65.189, 74.781, 82.419, 77.818, 64.575, 69.788, 65.648, 85.303, 74.39, 70.269, 60.071
1944.646, 80.864, 66.107, 59.997, 70.775, 63.77, 60.801, 66.983, 68.543, 61.604, 59.402, 49.808, 61.632, 61.959, 58.244, 257.96, 115.359, 97.142, 79.43, 81.884, 69.389, 97.966, 71.319, 77.05, 76.204, 72.079, 73.701, 64.723, 52.545, 50.272
1946.192, 67.017, 62.248, 58.119, 50.939, 54.932, 55.969, 51.166, 46.815, 44.857, 45.581, 48.935, 51.73, 53.063, 39.347, 251.985, 106.918, 86.206, 77.247, 74.578, 70.997, 82.512, 63.821, 50.524, 58.62, 61.509, 81.099, 65.056, 54.821, 46.473
1947.738, 74.169, 63.39, 66.241, 76.103, 58.094, 56.138, 66.35, 52.087, 58.11, 63.76, 67.063, 55.828, 60.167, 43.449, 236.009, 117.477, 87.271, 89.065, 77.272, 79.605, 81.059, 81.322, 75.999, 65.036, 62.94, 72.497, 74.39, 60.096, 60.675
1949.282, 64.322, 65.532, 54.363, 75.268, 51.255, 53.306, 62.534, 60.359, 42.363, 64.94, 63.19, 65.925, 58.271, 53.552, 244.034, 113.035, 92.335, 76.882, 76.966, 80.213, 91.605, 74.823, 66.473, 73.452, 78.371, 75.895, 70.723, 66.372, 47.876
1950.827, 64.474, 63.673, 46.485, 68.432, 61.417, 48.475, 51.718, 51.631, 46.616, 43.119, 66.318, 54.023, 56.375, 42.655, 245.058, 105.594, 90.4, 72.699, 71.661, 78.821, 81.152, 76.325, 51.948, 75.869, 65.802, 80.293, 72.056, 50.648, 51.077
1952.370, 74.627, 65.815, 50.606, 70.596, 66.579, 48.643, 70.901, 51.903, 45.869, 56.298, 52.445, 58.121, 59.478, 44.758, 239.082, 90.153, 100.464, 84.517, 72.355, 78.429, 89.698, 73.826, 76.422, 67.285, 83.233, 84.691, 68.389, 68.923, 58.279
1953.913, 66.779, 65.956, 60.728, 67.76, 53.741, 48.811, 67.085, 46.175, 51.122, 62.477, 57.573, 46.218, 54.582, 50.86, 244.107, 105.712, 88.529, 83.334, 56.049, 90.037, 76.245, 58.327, 64.897, 74.701, 84.664, 92.089, 69.723, 59.199, 51.48
1955.456, 58.931, 47.098, 61.85, 69.925, 47.903, 48.98, 51.269, 43.447, 36.375, 52.656, 54.7, 57.316, 43.686, 48.963, 231.131, 95.271, 90.593, 83.152, 62.744, 74.646, 83.791, 76.828, 71.371, 55.117, 79.095, 84.487, 71.056, 51.475, 41.681
1956.998, 63.084, 63.24, 58.972, 57.089, 39.064, 52.148, 59.453, 43.718, 35.628, 47.836, 52.828, 42.414, 41.79, 29.066, 229.156, 90.829, 75.657, 61.969, 63.438, 58.254, 72.338, 75.33, 61.846, 57.533, 68.526, 85.885, 66.389, 66.75, 54.883
1958.540, 75.236, 63.381, 54.094, 67.253, 61.226, 66.317, 63.636, 59.99, 47.881, 59.015, 68.955, 59.511, 61.894, 57.168, 233.18, 108.388, 96.722, 86.786, 66.132, 73.862, 88.884, 87.831, 60.32, 65.949, 76.957, 83.283, 75.722, 68.026, 65.084
1960.081, 73.389, 64.523, 64.216, 72.418, 53.388, 61.485, 64.82, 58.262, 46.134, 52.194, 45.083, 44.609, 52.997, 38.271, 224.205, 111.947, 79.786, 72.604, 64.827, 86.47, 91.431, 82.332, 87.795, 80.365, 80.388, 68.681, 67.056, 68.302, 58.285
1961.621, 60.541, 64.665, 49.338, 50.582, 59.55, 54.654, 59.004, 38.534, 38.387, 39.373, 58.21, 49.707, 40.101, 39.374, 207.229, 93.506, 76.851, 67.421, 54.521, 57.078, 77.977, 68.834, 48.269, 56.781, 58.819, 57.079, 68.389, 55.578, 56.487
1963.161, 62.694, 68.806, 58.46, 62.746, 52.712, 68.822, 54.188, 48.806, 36.64, 47.552, 61.338, 47.804, 55.205, 32.476, 210.253, 91.065, 74.915, 69.238, 74.215, 76.686, 82.524, 70.335, 63.744, 68.197, 70.25, 71.477, 66.722, 66.853, 69.688
1964.700, 69.846, 61.948, 55.582, 61.911, 69.873, 57.99, 48.371, 58.078, 53.893, 56.731, 58.465, 60.902, 56.309, 42.579, 206.278, 111.623, 82.979, 87.056, 67.909, 89.294, 85.07, 86.836, 85.218, 68.613, 76.681, 84.875, 85.055, 74.129, 61.889
1966.239, 74.999, 67.089, 58.704, 68.075, 59.035, 70.159, 75.555, 56.35, 48.146, 58.911, 58.593, 49.0, 54.413, 36.682, 207.302, 97.182, 88.044, 90.873, 77.604, 78.902, 91.617, 74.338, 69.693, 67.029, 71.112, 73.273, 65.389, 67.405, 61.091
1967.777, 74.151, 71.231, 61.826, 62.239, 75.197, 69.327, 67.739, 44.622, 44.399, 59.09, 61.72, 59.097, 65.517, 46.785, 221.327, 105.741, 90.108, 69.69, 78.298, 96.51, 88.163, 87.839, 74.167, 76.446, 90.543, 67.672, 80.722, 70.68, 75.292
1969.315, 61.304, 59.373, 54.948, 66.404, 58.359, 57.496, 60.923, 46.894, 39.652, 45.269, 45.848, 49.195, 39.62, 30.887, 178.351, 83.3, 73.173, 67.508, 72.992, 69.118, 82.71, 72.34, 62.642, 64.862, 65.974, 71.07, 63.055, 51.956, 49.493
1970.852, 63.456, 52.514, 56.07, 39.568, 46.52, 38.664, 61.106, 37.166, 45.905, 58.448, 41.975, 37.292, 44.724, 30.99, 182.375, 86.859, 64.237, 53.325, 66.687, 74.726, 68.256, 61.842, 57.116, 59.278, 71.405, 63.468, 64.388, 59.232, 48.695
1972.389, 49.609, 52.656, 60.192, 58.732, 52.682, 60.833, 50.29, 34.438, 50.158, 46.627, 34.103, 39.39, 38.828, 25.093, 177.4, 69.417, 63.302, 57.143, 66.381, 54.334, 79.803, 65.343, 60.591, 60.694, 67.836, 67.866, 59.722, 60.507, 57.896
1973.925, 69.761, 61.798, 53.314, 46.896, 53.844, 38.001, 63.474, 38.71, 45.411, 57.807, 52.23, 43.488, 44.932, 32.195, 188.424, 91.976, 67.366, 67.96, 77.075, 68.942, 73.349, 71.844, 80.065, 74.11, 76.266, 58.264, 68.055, 64.783, 59.097
1975.461, 55.913, 56.939, 52.435, 54.061, 43.006, 55.17, 42.658, 32.981, 53.664, 36.986, 48.357, 44.585, 32.036, 40.298, 170.449, 75.535, 62.43, 51.777, 50.77, 57.55, 75.896, 75.346, 57.54, 46.526, 69.697, 78.662, 56.388, 43.059, 47.299
1976.996, 67.066, 40.081, 54.557, 48.225, 44.168, 28.338, 46.841, 42.253, 27.917, 49.165, 39.485, 37.683, 38.139, 34.401, 172.473, 69.094, 49.495, 61.595, 52.464, 35.158, 71.442, 71.847, 61.014, 52.942, 67.128, 51.06, 58.721, 51.334, 47.5
1978.530, 63.218, 45.222, 54.679, 53.389, 49.329, 62.506, 48.025, 45.525, 62.17, 44.344, 49.612, 53.781, 31.243, 55.504, 172.498, 65.653, 64.559, 62.412, 57.158, 62.766, 78.989, 70.348, 67.489, 72.358, 64.559, 65.458, 74.055, 56.61, 59.701
1980.064, 44.371, 42.364, 45.801, 36.554, 49.491, 52.675, 39.209, 46.797, 40.423, 32.523, 26.74, 25.878, 19.347, 29.606, 155.522, 58.211, 48.624, 47.229, 57.852, 47.374, 67.535, 74.85, 46.963, 55.774, 63.99, 59.856, 50.388, 42.886, 48.903
1981.598, 42.523, 45.506, 57.923, 53.718, 49.653, 51.843, 54.392, 48.069, 53.676, 49.702, 63.867, 54.976, 49.451, 33.709, 179.546, 59.77, 65.688, 70.047, 63.547, 61.982, 66.082, 78.351, 59.438, 60.19, 68.421, 64.254, 78.721, 56.161, 69.104
1983.130, 43.676, 38.647, 51.045, 41.882, 40.815, 55.012, 42.576, 35.341, 48.929, 36.882, 44.995, 40.074, 31.555, 27.812, 144.571, 55.329, 39.753, 54.864, 58.241, 60.59, 55.628, 71.852, 54.912, 53.606, 63.852, 57.652, 46.054, 42.437, 44.305
1984.663, 50.828, 32.789, 47.167, 38.047, 48.977, 47.18, 48.76, 32.613, 51.182, 35.061, 40.122, 48.171, 32.659, 39.914, 154.595, 53.888, 51.817, 45.681, 48.935, 54.198, 65.175, 69.354, 57.387, 47.023, 41.283, 54.05, 60.387, 40.713, 51.507
1986.195, 40.981, 39.931, 39.289, 29.211, 41.138, 66.349, 43.944, 26.885, 30.435, 45.24, 40.25, 40.269, 24.762, 19.017, 114.62, 55.447, 48.881, 47.499, 59.63, 53.806, 63.721, 60.855, 46.861, 55.439, 69.714, 64.448, 54.721, 40.988, 50.708
1987.726, 48.133, 47.072, 47.411, 40.375, 49.3, 58.517, 49.127, 44.157, 60.688, 39.419, 58.377, 39.367, 36.866, 30.12, 140.644, 61.005, 56.946, 48.316, 53.324, 68.414, 57.268, 76.356, 72.336, 63.855, 57.145, 65.846, 58.054, 52.264, 60.909
1989.257, 46.286, 42.214, 42.533, 34.539, 28.462, 47.685, 38.311, 22.429, 33.941, 40.598, 45.505, 36.464, 23.97, 22.223, 139.668, 60.564, 44.01, 51.133, 62.018, 44.022, 44.814, 72.858, 57.81, 45.271, 52.576, 51.244, 62.387, 34.54, 40.111
1990.787, 42.438, 35.355, 41.655, 24.704, 33.624, 38.854, 42.495, 25.701, 48.194, 24.778, 46.632, 27.562, 9.074, 35.325, 122.693, 48.123, 48.075, 42.951, 40.713, 51.63, 56.361, 48.359, 50.285, 51.687, 56.007, 46.642, 44.72, 33.816, 32.312
1992.316, 63.59, 61.497, 55.777, 49.868, 53.786, 66.022, 75.679, 57.972, 66.447, 56.957, 61.76, 63.66, 37.178, 40.428, 146.717, 74.682, 78.139, 71.768, 89.407, 69.238, 69.907, 78.86, 74.759, 79.103, 81.438, 71.04, 75.054, 56.091, 56.513
1993.845, 43.743, 47.639, 48.899, 29.032, 46.947, 48.191, 47.862, 31.244, 45.7, 42.136, 50.887, 40.757, 30.281, 43.531, 120.742, 57.241, 54.203, 57.586, 65.101, 55.846, 68.454, 64.362, 67.234, 60.519, 73.869, 68.438, 63.387, 38.367, 58.715
1995.374, 52.895, 54.78, 57.021, 40.197, 61.109, 66.359, 61.046, 48.516, 56.953, 44.315, 57.015, 51.855, 47.385, 36.633, 145.766, 74.799, 70.268, 57.403, 71.795, 54.454, 75.0, 85.863, 60.708, 67.935, 71.3, 76.836, 67.72, 57.643, 66.916
1996.902, 57.048, 51.922, 50.142, 36.361, 36.271, 59.528, 46.23, 38.788, 53.206, 46.494, 48.142, 31.953, 25.489, 32.736, 120.791, 61.358, 72.332, 62.22, 63.49, 47.062, 53.547, 71.364, 56.183, 68.351, 74.731, 67.234, 58.053, 37.918, 60.117
1998.430, 48.2, 53.064, 51.264, 49.525, 47.433, 54.696, 59.414, 43.06, 56.459, 42.673, 43.27, 37.05, 39.593, 38.839, 133.815, 60.917, 74.397, 59.038, 61.184, 69.67, 60.093, 65.866, 64.657, 43.767, 63.162, 71.632, 64.387, 39.194, 53.319
1999.956, 44.353, 61.205, 53.386, 42.69, 43.595, 48.864, 53.597, 43.332, 51.712, 47.853, 45.397, 45.148, 26.697, 43.942, 118.839, 58.476, 76.461, 68.855, 67.878, 61.278, 65.64, 66.367, 70.132, 67.183, 83.593, 65.031, 64.72, 44.47, 60.52
2001.483, 50.505, 35.347, 40.508, 35.854, 37.756, 50.033, 55.781, 27.604, 44.965, 29.032, 53.525, 50.246, 24.801, 34.044, 116.864, 47.035, 66.526, 57.672, 59.573, 58.887, 57.186, 62.868, 67.606, 63.599, 65.023, 59.429, 63.053, 39.745, 56.721
2003.009, 46.658, 61.488, 49.63, 58.018, 43.918, 53.201, 47.965, 32.876, 48.218, 47.211, 52.652, 52.343, 36.904, 38.147, 122.888, 67.593, 78.59, 66.49, 68.267, 59.495, 63.733, 67.37, 62.081, 80.016, 78.454, 73.827, 52.386, 48.021, 71.923
2004.534, 46.77, 34.607, 29.753, 27.099, 29.017, 47.342, 43.095, 30.076, 48.393, 20.339, 36.737, 23.44, 17.972, 25.206, 99.141, 49.701, 59.312, 44.014, 49.718, 39.886, 52.074, 50.702, 55.395, 50.3, 58.69, 58.046, 45.581, 41.174, 40.054
2006.059, 63.883, 63.726, 54.876, 48.18, 33.116, 67.483, 54.226, 42.277, 31.569, 46.466, 64.823, 46.536, 38.039, 42.265, 113.394, 55.809, 72.035, 62.539, 60.169, 66.277, 55.416, 82.035, 62.709, 60.584, 84.925, 69.265, 59.776, 39.326, 51.185
2007.583, 42.995, 50.845, 36.999, 50.261, 38.214, 53.624, 41.356, 48.478, 48.744, 40.594, 48.908, 36.633, 40.107, 27.325, 105.647, 62.917, 67.757, 59.064, 69.621, 52.669, 58.758, 67.368, 61.023, 61.869, 69.161, 63.484, 59.971, 53.479, 61.316
2009.107, 69.108, 62.963, 68.121, 56.342, 66.313, 66.765, 57.487, 51.678, 42.92, 52.722, 64.993, 53.729, 57.174, 47.384, 117.899, 81.025, 72.479, 84.588, 78.072, 78.06, 68.1, 84.701, 72.337, 82.153, 97.396, 82.703, 66.166, 56.632, 63.448
2010.630, 38.22, 37.082, 36.244, 36.423, 43.412, 50.906, 45.617, 32.879, 32.095, 51.849, 49.078, 45.826, 44.242, 36.443, 88.152, 53.133, 56.202, 60.113, 59.523, 52.452, 52.442, 73.034, 51.651, 64.437, 57.632, 62.923, 52.36, 49.784, 55.579
2012.153, 49.333, 47.201, 46.367, 41.503, 48.511, 52.047, 38.747, 57.079, 44.271, 39.977, 48.163, 39.922, 42.309, 26.502, 118.405, 58.241, 69.924, 54.638, 59.974, 50.843, 50.784, 80.367, 60.965, 44.722, 76.867, 78.142, 59.555, 42.937, 47.71
2013.675, 38.445, 35.319, 32.49, 43.584, 34.609, 48.188, 41.878, 25.28, 17.446, 35.105, 34.248, 40.019, 30.377, 25.561, 87.658, 50.349, 40.646, 58.163, 57.425, 51.235, 43.126, 54.7, 58.278, 54.006, 66.103, 64.361, 44.75, 41.09, 50.841
2015.196, 49.557, 48.438, 50.613, 55.665, 49.708, 55.329, 59.008, 45.48, 44.621, 38.233, 60.334, 40.115, 48.444, 35.621, 94.911, 58.457, 75.369, 58.687, 59.877, 63.626, 53.467, 68.033, 62.592, 59.29, 76.338, 65.58, 47.945, 44.243, 58.972
2016.717, 36.67, 40.557, 22.735, 45.746, 41.807, 42.47, 37.139, 35.681, 33.797, 20.36, 39.419, 33.212, 32.512, 21.68, 65.163, 39.565, 48.091, 42.212, 58.328, 41.018, 36.809, 55.366, 49.906, 62.575, 58.574, 55.799, 43.14, 39.395, 46.103
2018.238, 46.782, 47.675, 39.858, 49.827, 43.906, 54.611, 47.269, 41.881, 41.972, 41.488, 44.504, 35.308, 40.579, 33.739, 71.416, 46.673, 62.813, 45.737, 66.779, 58.409, 42.151, 60.699, 47.22, 46.859, 74.809, 74.018, 41.335, 36.548, 55.235
2019.758, 32.895, 33.794, 32.981, 60.908, 48.005, 38.752, 34.4, 34.082, 37.148, 15.616, 37.589, 25.405, 34.647, 31.798, 81.669, 57.781, 48.536, 43.261, 53.23, 49.801, 42.493, 58.032, 64.534, 67.143, 68.044, 53.238, 36.529, 35.701, 49.366
2021.277, 51.007, 49.913, 43.104, 62.989, 47.103, 50.893, 41.53, 46.282, 40.323, 41.743, 37.674, 43.501, 42.714, 39.857, 99.922, 53.889, 50.258, 51.786, 64.681, 49.192, 44.835, 66.365, 59.848, 56.428, 77.28, 66.457, 39.724, 48.853, 54.497
2022.796, 55.12, 57.031, 51.227, 62.07, 53.202, 57.033, 53.661, 62.483, 37.499, 42.871, 46.759, 52.598, 50.782, 40.916, 100.175, 56.997, 68.98, 60.311, 70.133, 62.584, 54.177, 62.698, 69.162, 69.712, 74.515, 80.676, 52.919, 42.006, 68.628
2024.314, 58.232, 64.15, 51.35, 81.15, 45.301, 49.174, 48.791, 63.684, 33.674, 32.999, 49.844, 44.695, 57.849, 41.976, 93.427, 55.105, 70.703, 60.835, 71.584, 69.975, 74.519, 68.031, 60.476, 74.996, 76.751, 71.895, 56.114, 57.159, 57.759
2025.832, 53.345, 61.269, 64.472, 71.231, 55.4, 48.315, 54.921, 53.884, 39.849, 51.126, 46.93, 33.791, 49.917, 35.035, 86.68, 61.213, 72.425, 63.36, 82.035, 53.367, 59.86, 67.364, 56.79, 67.281, 74.986, 64.114, 49.309, 42.311, 66.89
2027.349, 69.457, 44.387, 43.595, 68.312, 50.498, 59.456, 55.052, 55.085, 39.025, 43.254, 55.015, 57.888, 54.984, 24.094, 74.933, 51.321, 61.147, 62.885, 74.486, 66.758, 61.202, 59.697, 66.104, 55.565, 70.222, 60.334, 57.503, 49.464, 64.022
2028.866, 43.57, 46.506, 55.718, 67.393, 33.597, 41.597, 54.182, 41.285, 32.2, 36.382, 44.1, 34.984, 38.051, 32.153, 72.186, 42.429, 42.87, 45.409, 66.937, 70.15, 62.544, 54.03, 52.418, 52.849, 70.457, 76.553, 46.698, 43.617, 55.153
2030.382, 65.682, 51.625, 43.841, 66.474, 63.696, 48.738, 53.313, 54.486, 35.376, 44.509, 50.185, 51.081, 56.119, 33.212, 83.439, 44.537, 64.592, 64.934, 64.389, 75.541, 60.886, 59.363, 63.732, 65.134, 75.693, 71.772, 55.893, 52.769, 69.284
2031.898, 60.795, 55.743, 42.964, 64.555, 33.795, 45.879, 55.443, 42.686, 33.551, 42.637, 51.27, 44.177, 57.186, 45.272, 65.691, 35.645, 68.314, 49.459, 63.84, 77.932, 45.228, 52.696, 54.046, 56.418, 68.928, 63.991, 53.088, 37.922, 64.415
2033.413, 58.907, 60.862, 56.086, 69.636, 54.893, 49.02, 55.574, 50.887, 35.726, 42.765, 51.355, 39.274, 55.254, 39.331, 80.944, 54.753, 64.037, 67.983, 69.291, 63.324, 79.57, 68.028, 62.36, 54.702, 79.164, 66.21, 47.283, 46.075, 53.546
2034.927, 69.02, 58.981, 50.209, 61.716, 47.992, 60.161, 56.704, 63.087, 48.902, 49.893, 39.441, 47.37, 59.321, 43.39, 68.197, 52.861, 65.759, 50.508, 66.742, 74.715, 64.911, 64.361, 74.674, 69.987, 89.399, 74.429, 67.477, 44.227, 68.678
2036.441, 53.132, 56.099, 38.332, 64.797, 25.091, 34.302, 38.835, 38.288, 26.077, 29.02, 29.526, 37.467, 39.389, 37.449, 51.45, 43.969, 47.481, 53.033, 50.194, 59.107, 51.253, 59.694, 49.988, 42.271, 65.635, 55.649, 42.672, 38.38, 50.809
2037.955, 51.245, 56.218, 46.455, 59.878, 42.19, 44.443, 51.965, 43.489, 35.253, 30.148, 40.611, 32.563, 48.456, 39.508, 51.703, 41.077, 45.204, 42.557, 49.645, 54.498, 45.595, 39.027, 55.302, 40.555, 57.87, 58.868, 45.867, 31.533, 44.94
2039.468, 49.357, 48.337, 48.578, 60.959, 40.288, 33.584, 33.095, 44.689, 30.428, 30.276, 43.696, 31.66, 45.524, 40.567, 60.956, 36.185, 42.926, 49.082, 54.096, 50.89, 46.937, 51.36, 47.615, 45.84, 67.105, 48.087, 43.062, 32.686, 49.071
2040.980, 58.47, 55.455, 53.7, 61.04, 41.387, 58.725, 59.226, 58.89, 37.604, 45.403, 41.781, 35.756, 51.591, 52.627, 61.208, 42.293, 49.648, 60.607, 54.547, 69.281, 59.279, 64.693, 62.929, 50.124, 62.341, 62.306, 66.257, 39.838, 62.202
2042.492, 62.582, 59.574, 64.823, 80.121, 51.486, 48.866, 54.356, 57.09, 38.779, 54.531, 53.866, 54.853, 58.659, 54.686, 55.461, 37.401, 69.371, 68.131, 67.998, 73.673, 70.621, 72.026, 65.243, 53.409, 64.576, 75.525, 63.451, 41.991, 56.333
2044.003, 75.695, 66.693, 61.946, 72.202, 56.585, 70.007, 69.487, 54.291, 47.954, 68.659, 60.951, 58.949, 67.726, 54.745, 73.714, 63.509, 70.093, 79.656, 76.45, 85.064, 78.963, 71.359, 76.557, 71.693, 85.812, 75.745, 74.646, 59.144, 83.465
2045.514, 70.807, 62.812, 43.069, 53.283, 57.683, 51.147, 60.617, 57.491, 44.13, 46.786, 41.037, 42.046, 54.794, 49.804, 55.967, 44.617, 51.815, 47.181, 54.901, 71.456, 70.304, 64.692, 62.871, 46.977, 58.047, 65.964, 51.841, 52.296, 67.596
2047.024, 77.919, 54.93, 60.192, 66.363, 61.782, 64.288, 73.748, 52.692, 50.305, 49.914, 45.122, 61.142, 57.861, 63.863, 72.22, 44.725, 73.538, 57.705, 62.352, 79.847, 78.646, 68.025, 67.185, 64.262, 88.283, 71.183, 77.036, 59.449, 70.727
2048.534, 72.032, 67.049, 67.314, 64.444, 64.881, 66.429, 63.878, 59.892, 47.481, 68.042, 58.207, 67.239, 55.929, 54.923, 75.472, 63.832, 75.26, 74.23, 66.803, 77.239, 100.988, 81.358, 65.499, 80.546, 92.518, 77.402, 80.231, 58.602, 70.858
2050.043, 65.144, 63.168, 61.437, 55.525, 63.98, 61.57, 61.009, 57.093, 54.656, 60.169, 51.292, 60.335, 48.996, 49.982, 71.725, 55.94, 72.982, 75.755, 74.254, 81.63, 85.33, 73.691, 76.813, 57.83, 80.754, 66.621, 71.425, 54.754, 69.989
2051.551, 75.257, 65.286, 63.56, 76.606, 59.079, 62.711, 76.139, 55.293, 53.831, 64.297, 67.377, 73.432, 60.064, 54.041, 52.978, 79.048, 76.705, 75.28, 70.706, 66.022, 85.672, 89.024, 72.127, 67.115, 98.989, 76.84, 80.62, 64.907, 76.121
2053.059, 80.369, 60.405, 59.683, 74.687, 66.177, 57.852, 66.269, 60.494, 51.007, 63.425, 57.462, 65.528, 58.131, 60.1, 73.231, 63.156, 70.427, 70.804, 62.157, 68.413, 103.014, 82.357, 80.441, 69.399, 84.225, 82.06, 72.815, 65.06, 75.252
2054.567, 67.482, 59.524, 60.806, 68.768, 53.276, 67.993, 65.4, 42.695, 41.182, 47.553, 51.548, 59.625, 67.199, 50.159, 56.484, 55.264, 49.149, 70.329, 65.608, 64.804, 85.356, 81.69, 82.755, 64.683, 82.46, 84.279, 71.01, 64.212, 70.383
2056.074, 69.594, 57.642, 56.928, 67.849, 65.375, 53.134, 68.53, 61.895, 45.358, 50.68, 47.633, 62.721, 67.266, 43.219, 57.736, 61.372, 72.872, 77.854, 66.059, 68.196, 91.697, 94.023, 68.069, 60.968, 82.696, 69.498, 72.205, 60.365, 59.514
2057.580, 63.707, 45.761, 53.051, 58.93, 48.474, 53.275, 64.661, 39.096, 51.533, 49.808, 49.718, 52.818, 50.333, 27.278, 39.989, 42.48, 46.594, 68.378, 59.51, 68.587, 79.039, 72.356, 75.383, 49.252, 72.931, 74.717, 61.4, 56.518, 56.645
2059.086, 76.819, 60.88, 62.174, 69.01, 50.572, 55.416, 55.791, 54.296, 42.709, 37.936, 61.803, 61.914, 47.401, 35.337, 58.242, 55.588, 60.316, 61.903, 49.962, 64.979, 88.381, 74.689, 71.697, 63.536, 77.166, 71.936, 64.594, 61.671, 56.776
2060.592, 61.932, 65.998, 67.297, 54.091, 59.671, 52.557, 69.922, 48.497, 60.884, 54.063, 54.888, 58.011, 51.468, 38.396, 48.495, 41.696, 68.039, 73.428, 66.413, 62.37, 84.723, 87.022, 75.011, 58.821, 78.402, 84.156, 61.789, 64.823, 62.908
2062.096, 82.044, 70.117, 69.42, 73.172, 76.77, 49.698, 64.052, 51.697, 67.059, 49.191, 56.973, 69.107, 52.536, 48.455, 70.748, 56.804, 60.761, 67.952, 71.864, 71.762, 89.065, 89.354, 87.325, 62.105, 85.637, 86.375, 80.984, 76.976, 68.039
2063.601, 84.157, 75.236, 56.543, 75.253, 66.869, 62.839, 75.183, 53.898, 58.235, 65.319, 70.058, 61.204, 60.603, 39.514, 39.0, 58.912, 63.483, 69.477, 73.315, 60.153, 81.407, 72.687, 83.639, 65.389, 79.873, 78.594, 63.179, 73.129, 64.17
2065.104, 64.269, 65.354, 59.665, 73.334, 67.967, 40.98, 60.313, 48.098, 50.41, 47.446, 39.144, 46.3, 48.671, 43.574, 47.253, 47.02, 61.206, 63.002, 61.766, 74.545, 82.749, 73.02, 72.953, 65.674, 79.108, 70.813, 63.374, 70.281, 60.301
2066.608, 79.382, 73.473, 54.788, 59.415, 63.066, 55.121, 62.443, 52.299, 56.586, 62.574, 60.229, 53.397, 45.738, 39.633, 46.506, 72.128, 58.928, 63.526, 72.218, 58.936, 76.09, 79.353, 80.266, 69.958, 81.344, 90.032, 58.568, 65.434, 59.432
2068.110, 57.494, 65.592, 61.911, 77.496, 59.165, 59.261, 61.574, 58.5, 59.761, 48.702, 59.314, 56.494, 56.806, 40.692, 42.759, 61.236, 57.65, 68.051, 73.669, 71.328, 74.432, 77.686, 75.58, 64.242, 82.579, 77.251, 64.763, 63.587, 56.563
2069.612, 52.607, 57.71, 54.034, 64.576, 64.264, 51.402, 60.704, 56.7, 50.936, 54.829, 43.399, 52.59, 49.873, 32.751, 57.012, 53.344, 48.373, 65.576, 59.12, 56.719, 79.774, 75.019, 86.894, 65.527, 90.815, 83.471, 57.958, 70.739, 58.695
2071.114, 49.719, 54.829, 39.157, 59.657, 47.362, 47.543, 45.835, 45.901, 40.112, 34.957, 50.484, 53.687, 40.941, 14.81, 42.264, 47.452, 41.095, 59.1, 44.571, 56.111, 65.116, 61.352, 68.208, 51.811, 69.05, 64.69, 53.153, 68.892, 44.826
2072.615, 60.832, 54.948, 50.279, 45.738, 65.461, 49.684, 46.965, 52.101, 49.287, 36.085, 45.569, 42.783, 32.008, 36.87, 32.517, 49.56, 51.817, 52.625, 58.022, 42.502, 66.458, 77.685, 66.522, 58.095, 71.286, 67.909, 60.348, 58.045, 52.957
2074.115, 31.944, 47.066, 43.402, 47.819, 41.56, 46.825, 42.096, 44.302, 28.463, 33.213, 42.655, 28.88, 41.076, 14.929, 37.77, 30.668, 46.54, 46.15, 54.474, 51.894, 65.8, 67.018, 52.836, 55.38, 67.521, 56.128, 49.542, 65.197, 48.088
2075.615, 56.056, 60.185, 46.525, 57.9, 49.659, 59.966, 43.226, 47.502, 44.638, 42.34, 48.74, 48.976, 40.143, 22.988, 35.023, 31.776, 57.262, 53.674, 57.925, 60.285, 73.142, 71.351, 71.15, 63.664, 61.757, 60.347, 49.737, 66.35, 59.219
2077.115, 55.169, 62.304, 64.648, 62.981, 50.757, 54.107, 60.357, 48.703, 43.814, 41.468, 46.825, 52.073, 48.211, 35.047, 36.276, 44.884, 38.984, 42.199, 66.376, 54.676, 71.483, 78.684, 70.464, 67.948, 66.992, 64.567, 62.932, 65.503, 55.351
2078.614, 48.281, 50.422, 39.771, 63.062, 45.856, 49.248, 57.487, 38.903, 38.989, 41.596, 43.91, 42.169, 40.278, 18.106, 27.528, 43.992, 53.707, 30.724, 57.827, 56.068, 70.825, 66.017, 62.778, 61.233, 74.227, 62.786, 56.127, 58.656, 53.482
2080.112, 50.394, 54.541, 45.893, 64.143, 33.955, 50.389, 50.617, 49.104, 45.164, 32.723, 43.995, 41.266, 39.346, 32.166, 23.781, 42.1, 53.429, 53.248, 57.279, 40.459, 61.167, 62.35, 74.092, 46.517, 60.463, 75.005, 54.322, 66.808, 41.613
2081.610, 53.506, 45.66, 35.016, 53.223, 48.054, 49.53, 43.748, 44.304, 47.34, 33.851, 43.08, 28.362, 45.413, 30.225, 30.034, 44.208, 42.151, 32.773, 66.73, 52.851, 64.509, 67.683, 63.406, 63.801, 72.698, 71.224, 53.516, 58.961, 55.744
2083.107, 41.619, 47.778, 53.139, 56.304, 39.152, 47.671, 49.878, 56.505, 39.515, 37.979, 47.165, 32.459, 36.481, 38.284, 27.287, 32.316, 56.874, 37.298, 57.181, 49.242, 59.851, 72.016, 59.72, 62.086, 73.934, 59.443, 50.711, 61.114, 47.875
2084.604, 57.731, 35.897, 41.262, 46.385, 37.251, 34.812, 43.009, 45.706, 40.691, 28.106, 36.251, 38.555, 26.548, 19.343, 26.54, 34.424, 48.596, 40.823, 56.632, 43.634, 48.193, 70.349, 68.034, 57.37, 51.169, 56.663, 59.906, 52.266, 39.006
2086.100, 53.844, 52.016, 54.385, 42.466, 44.35, 41.953, 47.139, 58.906, 44.866, 36.234, 30.336, 32.652, 40.616, 23.402, 24.792, 31.532, 53.318, 42.347, 50.083, 41.025, 69.535, 70.682, 57.348, 55.654, 72.405, 63.882, 67.101, 55.419, 43.138
2087.596, 44.956, 39.135, 43.507, 47.547, 38.449, 35.094, 50.27, 46.107, 34.041, 27.362, 40.421, 36.748, 33.683, 19.461, 32.045, 36.64, 50.041, 31.872, 50.535, 49.417, 61.876, 66.015, 53.662, 51.939, 53.64, 54.101, 46.296, 56.572, 47.269
2089.091, 36.069, 16.253, 30.63, 36.628, 28.548, 36.234, 33.4, 31.307, 35.217, 20.489, 26.506, 22.845, 32.75, 23.521, 16.298, 21.748, 47.763, 38.397, 37.986, 31.808, 47.218, 54.348, 52.976, 43.223, 56.876, 56.32, 51.49, 42.724, 31.4
2090.585, 51.181, 56.372, 50.753, 61.709, 50.646, 47.375, 49.531, 48.508, 50.392, 43.617, 39.591, 38.941, 54.818, 31.58, 44.551, 39.856, 62.485, 55.921, 63.437, 63.2, 60.56, 71.68, 60.29, 70.507, 58.111, 73.539, 64.685, 64.877, 54.531
2092.079, 42.294, 35.491, 47.876, 36.789, 38.745, 48.516, 39.661, 41.708, 38.568, 31.745, 36.676, 48.038, 43.885, 23.639, 27.804, 35.964, 59.208, 45.446, 49.888, 49.591, 53.902, 70.013, 61.603, 54.792, 61.347, 55.758, 59.88, 69.03, 44.662
2093.573, 56.406, 58.609, 46.999, 42.87, 41.844, 45.657, 59.791, 46.909, 47.743, 41.873, 58.762, 46.134, 58.953, 33.698, 51.056, 54.072, 62.93, 60.971, 70.339, 72.983, 68.244, 81.346, 68.917, 73.076, 62.582, 62.978, 73.075, 61.182, 55.794
2095.066, 47.519, 56.728, 35.122, 45.951, 51.943, 50.798, 52.922, 42.109, 58.919, 25.0, 43.847, 29.231, 45.02, 30.757, 17.309, 36.18, 74.652, 51.495, 51.791, 60.374, 62.586, 55.679, 64.231, 58.361, 63.818, 61.197, 47.27, 65.335, 53.925
2096.558, 52.631, 70.847, 58.244, 67.032, 46.041, 60.939, 53.052, 59.31, 52.094, 48.128, 57.932, 35.327, 59.088, 47.817, 41.562, 59.287, 71.375, 63.02, 64.242, 70.766, 67.928, 88.012, 65.545, 76.645, 76.053, 79.416, 79.465, 61.488, 52.056
2098.050, 54.744, 54.965, 49.367, 45.113, 46.14, 73.08, 57.183, 52.511, 47.269, 49.256, 64.017, 40.424, 40.155, 38.876, 26.815, 39.395, 84.097, 72.545, 65.693, 69.157, 72.269, 84.345, 66.859, 70.929, 64.288, 64.635, 57.659, 53.641, 48.187
2099.541, 45.856, 48.084, 50.49, 68.194, 35.239, 54.221, 49.313, 44.711, 40.445, 32.383, 43.102, 38.52, 41.223, 36.935, 29.068, 35.503, 60.819, 55.069, 58.144, 68.548, 59.611, 60.678, 59.173, 67.214, 57.524, 58.854, 53.854, 44.793, 49.318
2101.032, 46.969, 59.203, 45.613, 42.275, 49.338, 42.362, 43.444, 55.912, 40.62, 37.511, 57.187, 46.617, 42.29, 33.994, 48.32, 37.611, 67.542, 59.594, 71.595, 72.94, 67.953, 81.011, 64.487, 66.498, 62.759, 72.074, 66.049, 56.946, 51.449
2102.522, 74.081, 55.321, 68.736, 61.356, 62.436, 67.503, 54.574, 57.112, 52.796, 50.639, 53.272, 61.713, 59.358, 47.053, 42.573, 49.719, 78.264, 79.119, 64.047, 85.331, 67.295, 84.344, 77.801, 82.782, 62.995, 70.293, 66.244, 68.099, 60.581
2104.012, 48.194, 41.44, 57.858, 33.436, 32.535, 45.644, 37.704, 57.313, 31.971, 24.766, 46.358, 40.81, 45.425, 32.113, 34.826, 41.827, 68.986, 63.643, 60.498, 67.723, 60.637, 63.677, 53.115, 63.067, 52.23, 51.512, 64.439, 38.251, 41.712
2105.501, 47.306, 55.559, 50.981, 40.517, 54.634, 52.785, 44.835, 40.513, 50.147, 47.894, 54.443, 58.906, 56.493, 31.172, 23.079, 39.935, 58.709, 71.168, 61.949, 55.114, 64.979, 70.01, 65.429, 74.351, 62.466, 61.731, 62.633, 44.404, 55.843
2106.990, 53.418, 51.677, 36.104, 30.598, 31.733, 40.926, 38.965, 38.714, 35.322, 32.022, 49.528, 44.003, 60.56, 24.231, 35.332, 32.043, 63.431, 55.693, 50.4, 61.506, 70.32, 60.343, 54.743, 60.635, 50.701, 63.95, 62.828, 42.557, 34.974
2108.478, 44.531, 36.796, 53.227, 46.679, 42.831, 49.067, 33.096, 31.914, 48.497, 45.149, 43.613, 33.099, 44.628, 25.29, 21.584, 33.151, 74.153, 75.217, 46.851, 60.897, 60.662, 67.676, 64.057, 46.92, 56.937, 57.169, 50.023, 39.709, 31.105
2109.965, 42.643, 54.915, 53.35, 52.76, 52.93, 55.208, 59.226, 58.115, 45.673, 53.277, 61.698, 41.196, 55.695, 39.349, 50.837, 34.259, 63.876, 51.742, 56.303, 71.289, 66.004, 74.009, 65.371, 66.204, 66.172, 65.389, 71.218, 46.862, 51.236
2111.452, 47.756, 55.033, 53.472, 37.841, 43.029, 39.348, 34.357, 41.315, 37.848, 52.405, 49.783, 37.292, 41.763, 39.408, 23.09, 48.367, 75.598, 68.267, 50.754, 61.68, 59.346, 68.342, 43.685, 57.488, 69.408, 69.608, 50.413, 40.015, 40.368
2112.939, 53.868, 53.152, 65.595, 40.922, 51.128, 47.489, 44.487, 38.516, 41.024, 39.533, 41.869, 42.389, 45.83, 35.468, 40.343, 35.475, 47.32, 52.791, 45.205, 65.072, 57.688, 71.675, 60.999, 55.773, 67.643, 55.827, 60.607, 38.167, 46.499
2114.425, 52.981, 51.271, 54.718, 59.003, 47.226, 59.63, 36.618, 46.717, 49.199, 45.66, 44.954, 31.486, 40.898, 36.527, 39.596, 51.583, 61.043, 56.316, 49.656, 67.463, 62.03, 79.008, 50.313, 66.057, 56.879, 74.046, 49.802, 45.32, 47.63
2115.910, 44.093, 50.389, 62.841, 56.083, 40.325, 44.771, 42.748, 32.917, 23.374, 49.788, 34.039, 39.582, 52.965, 41.586, 46.848, 47.691, 52.765, 56.841, 42.107, 72.855, 59.372, 64.341, 52.627, 62.341, 44.114, 59.265, 54.997, 42.473, 43.761
2117.395, 40.206, 47.508, 51.964, 45.164, 48.424, 44.912, 45.878, 39.118, 39.55, 37.916, 43.124, 33.679, 44.033, 26.645, 35.101, 54.799, 58.487, 58.366, 43.559, 68.246, 64.713, 65.674, 47.941, 58.626, 52.349, 62.485, 63.192, 41.625, 40.892
2118.879, 57.318, 47.627, 51.086, 48.245, 44.523, 55.053, 41.009, 45.318, 42.725, 55.043, 44.209, 21.775, 52.1, 29.704, 43.354, 40.907, 66.21, 56.89, 65.01, 65.638, 81.055, 70.006, 57.254, 67.91, 59.585, 69.704, 62.387, 51.778, 43.024
2120.363, 46.431, 29.745, 45.209, 43.326, 40.622, 38.194, 40.139, 33.519, 27.901, 48.171, 46.294, 36.872, 37.167, 39.764, 35.607, 49.015, 48.932, 55.415, 52.461, 74.029, 63.397, 60.339, 58.568, 57.194, 34.82, 52.923, 55.581, 37.931, 53.155
2121.846, 61.543, 41.864, 63.332, 60.407, 51.72, 59.335, 47.27, 44.719, 32.076, 57.299, 56.379, 45.968, 53.235, 35.823, 37.86, 48.123, 64.654, 61.94, 63.912, 81.42, 77.739, 73.672, 57.882, 76.479, 61.056, 81.142, 60.776, 57.084, 54.286
2123.329, 45.656, 49.983, 63.455, 49.488, 56.819, 60.476, 52.4, 44.92, 43.252, 66.426, 61.465, 48.065, 42.302, 44.882, 35.112, 51.231, 51.377, 62.464, 56.363, 76.812, 74.081, 64.005, 57.196, 66.763, 60.291, 70.361, 72.971, 55.236, 61.417
2124.811, 37.768, 43.102, 49.578, 58.569, 39.918, 55.617, 37.531, 31.12, 31.427, 43.554, 48.55, 43.161, 34.37, 28.941, 34.365, 36.339, 54.099, 54.989, 48.815, 62.203, 52.423, 66.338, 59.51, 63.047, 56.527, 56.58, 47.166, 50.389, 41.548
2126.293, 57.881, 45.22, 55.7, 58.649, 48.017, 55.758, 50.661, 53.321, 46.602, 53.682, 63.635, 56.258, 40.437, 46.0, 32.618, 43.447, 74.821, 75.514, 67.266, 72.595, 65.765, 64.671, 69.824, 71.332, 68.762, 73.8, 63.361, 56.542, 57.679
2127.774, 44.993, 50.339, 32.823, 55.73, 49.115, 59.899, 49.792, 41.522, 40.778, 48.809, 38.72, 41.354, 44.505, 44.059, 42.871, 32.555, 56.544, 57.038, 54.717, 66.986, 48.106, 58.004, 65.138, 64.616, 62.998, 70.019, 52.555, 46.694, 57.811
2129.254, 50.106, 52.458, 43.946, 53.811, 56.214, 50.04, 51.922, 49.722, 48.953, 51.937, 41.805, 38.451, 33.572, 35.119, 58.124, 49.663, 49.266, 46.563, 49.168, 62.378, 57.448, 50.337, 71.452, 64.9, 55.233, 68.238, 64.75, 57.847, 54.942
2130.734, 37.218, 44.576, 46.069, 63.892, 53.313, 52.181, 63.052, 49.923, 40.129, 62.065, 35.89, 57.547, 40.64, 42.178, 35.376, 46.771, 46.988, 53.088, 53.62, 64.769, 58.79, 65.67, 67.766, 53.185, 53.469, 58.457, 53.945, 43.0, 63.073
2132.214, 33.331, 47.695, 39.192, 46.973, 47.412, 40.322, 44.183, 41.123, 47.304, 47.193, 44.976, 35.644, 30.707, 35.237, 31.629, 38.879, 49.711, 41.612, 57.071, 61.161, 64.132, 52.003, 62.08, 54.469, 53.704, 54.676, 58.14, 50.152, 53.204
2133.692, 44.443, 42.814, 51.315, 70.054, 44.51, 58.462, 59.313, 38.324, 39.479, 55.32, 44.061, 46.74, 48.775, 40.296, 41.882, 39.987, 48.433, 56.137, 60.522, 51.552, 56.474, 63.336, 64.394, 62.753, 47.94, 58.896, 60.335, 58.305, 57.335
2135.171, 37.556, 43.932, 49.437, 45.135, 35.609, 49.603, 37.444, 43.524, 43.655, 49.448, 43.146, 39.837, 35.842, 43.355, 41.135, 29.095, 54.155, 54.662, 49.973, 62.944, 53.816, 59.669, 76.708, 51.038, 58.175, 70.115, 45.53, 43.458, 63.467
2136.649, 41.668, 34.051, 39.56, 54.216, 61.708, 61.744, 56.574, 47.725, 44.83, 63.576, 41.231, 58.933, 40.91, 37.415, 56.388, 43.203, 60.878, 57.186, 60.424, 61.335, 60.158, 69.002, 71.022, 68.322, 66.41, 58.334, 66.724, 62.61, 67.598
2138.126, 43.78, 55.17, 51.683, 59.296, 42.807, 61.885, 51.705, 45.925, 52.006, 56.703, 51.316, 40.03, 44.977, 36.474, 61.64, 36.311, 59.6, 64.711, 69.876, 58.727, 67.499, 71.335, 74.336, 64.606, 75.646, 66.553, 49.919, 54.763, 70.729
2139.603, 40.893, 51.288, 47.806, 60.377, 62.905, 54.026, 69.835, 50.126, 51.181, 59.831, 43.401, 48.126, 50.045, 42.533, 46.893, 47.419, 67.322, 66.236, 71.327, 77.118, 79.841, 71.668, 86.65, 66.891, 75.881, 64.772, 61.114, 66.916, 76.86
2141.079, 54.005, 63.407, 52.929, 61.458, 36.004, 80.167, 61.966, 58.327, 58.357, 62.959, 49.486, 47.223, 49.112, 33.592, 54.146, 50.527, 67.045, 58.76, 86.778, 59.51, 67.183, 75.001, 73.964, 74.175, 80.117, 80.991, 62.309, 65.069, 62.991
2142.554, 45.118, 60.526, 36.051, 55.539, 53.103, 59.308, 56.096, 52.527, 54.532, 62.086, 56.572, 48.319, 37.18, 40.651, 60.399, 49.634, 65.767, 74.285, 68.229, 64.901, 77.525, 80.334, 74.278, 58.46, 86.352, 72.211, 58.504, 65.221, 74.122
2144.030, 55.23, 62.644, 58.174, 74.62, 55.202, 62.449, 65.226, 51.728, 63.707, 62.214, 47.657, 56.416, 47.247, 31.711, 59.652, 47.742, 70.489, 51.81, 73.68, 73.292, 68.867, 85.667, 76.591, 70.744, 79.588, 80.43, 63.698, 68.374, 69.254
2145.504, 56.343, 43.763, 36.297, 55.701, 41.3, 47.59, 44.357, 45.928, 48.883, 57.342, 37.742, 45.512, 41.315, 35.77, 56.904, 40.85, 59.212, 53.334, 81.132, 62.684, 78.209, 71.0, 68.905, 58.028, 67.823, 72.649, 46.893, 55.527, 67.385
2146.978, 65.455, 69.882, 60.42, 68.782, 60.399, 69.731, 76.487, 53.129, 57.058, 68.469, 50.827, 57.609, 49.382, 35.829, 73.157, 68.958, 71.934, 79.859, 78.583, 72.075, 66.551, 70.332, 81.219, 65.313, 77.059, 83.868, 69.088, 64.679, 74.516
2148.452, 53.568, 60.0, 34.543, 56.863, 50.498, 52.872, 56.618, 39.329, 42.234, 58.597, 43.912, 43.705, 33.449, 43.888, 67.41, 44.066, 57.656, 61.384, 73.034, 63.467, 59.892, 64.665, 64.533, 50.597, 74.294, 61.087, 58.283, 52.832, 77.647
2149.925, 60.68, 50.119, 32.665, 61.943, 44.597, 53.013, 62.748, 46.53, 49.409, 42.725, 35.997, 56.802, 42.517, 25.947, 59.663, 41.174, 52.379, 55.908, 84.485, 63.858, 64.234, 62.998, 81.847, 58.881, 78.53, 74.307, 55.478, 63.985, 54.778
2151.397, 50.793, 61.238, 49.788, 60.024, 50.696, 51.154, 56.879, 58.73, 43.584, 63.853, 48.082, 59.898, 44.584, 33.006, 69.916, 39.282, 49.101, 69.433, 77.936, 68.25, 66.576, 78.331, 81.161, 70.166, 81.765, 66.526, 59.672, 62.137, 66.909
2152.869, 61.905, 55.356, 62.911, 74.105, 55.794, 68.295, 73.009, 60.931, 57.76, 68.98, 55.168, 67.995, 52.652, 50.066, 66.168, 58.39, 70.823, 75.958, 96.388, 80.641, 74.918, 81.664, 93.475, 66.45, 91.001, 81.745, 67.867, 73.29, 87.041
2154.340, 62.018, 60.475, 60.034, 59.186, 45.893, 65.436, 57.14, 60.131, 57.935, 57.108, 61.253, 66.091, 46.719, 44.125, 72.421, 46.498, 52.546, 67.483, 84.839, 73.033, 79.26, 65.997, 69.789, 66.734, 94.236, 70.964, 71.062, 65.443, 70.172
2155.811, 64.13, 63.594, 49.157, 59.267, 48.992, 49.576, 74.27, 51.332, 53.111, 73.236, 39.338, 60.188, 47.787, 38.184, 83.674, 50.606, 79.268, 71.007, 90.29, 74.424, 60.602, 73.33, 83.103, 61.019, 94.471, 77.183, 63.257, 58.595, 62.303
2157.281, 43.243, 52.712, 40.279, 52.348, 37.091, 47.717, 54.4, 46.533, 44.286, 54.363, 39.423, 48.285, 40.854, 40.243, 69.927, 57.714, 56.99, 54.532, 64.741, 63.816, 62.944, 76.663, 76.417, 50.303, 86.707, 61.402, 46.452, 50.748, 48.434
2158.751, 56.355, 62.831, 52.402, 59.429, 58.189, 57.858, 73.531, 51.733, 69.462, 63.491, 55.508, 51.381, 48.922, 49.302, 86.18, 52.822, 69.713, 65.057, 67.192, 66.207, 72.285, 77.996, 88.731, 63.587, 94.942, 71.622, 58.646, 58.901, 62.565
2160.220, 67.468, 60.95, 46.525, 58.509, 38.288, 45.999, 52.661, 24.934, 42.637, 51.619, 42.593, 36.478, 36.989, 43.362, 64.432, 46.93, 48.435, 60.581, 58.644, 58.599, 62.627, 72.329, 66.045, 50.872, 74.178, 68.841, 46.841, 48.054, 52.697
2161.689, 55.58, 75.069, 57.648, 66.59, 54.387, 68.14, 64.792, 49.134, 62.812, 65.746, 58.679, 68.574, 56.057, 50.421, 92.685, 65.038, 71.157, 85.106, 81.095, 69.99, 79.969, 76.662, 98.359, 63.156, 106.413, 89.06, 54.036, 59.206, 66.828
2163.157, 75.693, 72.187, 59.771, 68.671, 53.486, 66.281, 67.922, 51.335, 62.988, 61.874, 48.764, 59.671, 59.124, 50.48, 94.938, 50.146, 64.88, 76.631, 82.546, 81.382, 77.311, 70.995, 76.673, 65.44, 93.649, 80.279, 73.231, 66.359, 72.959
2164.625, 48.805, 46.306, 45.894, 52.752, 38.584, 54.422, 55.053, 29.535, 44.163, 54.002, 38.849, 48.767, 36.192, 40.539, 79.191, 45.254, 49.602, 58.155, 57.997, 63.773, 68.653, 62.328, 63.987, 54.725, 84.884, 51.498, 51.426, 43.512, 59.09
2166.092, 78.917, 73.425, 76.016, 67.833, 54.683, 69.563, 59.183, 57.736, 72.339, 65.129, 47.934, 64.864, 70.259, 58.598, 102.444, 57.362, 70.324, 78.68, 91.448, 88.165, 88.995, 78.661, 76.301, 60.009, 92.12, 72.718, 70.62, 77.664, 71.221
2167.558, 63.03, 58.543, 52.139, 70.914, 44.782, 63.704, 65.314, 45.936, 50.514, 67.257, 52.019, 52.96, 45.327, 43.658, 91.696, 56.47, 64.047, 71.205, 78.9, 68.556, 74.337, 60.994, 77.615, 58.293, 85.355, 73.937, 69.815, 60.817, 62.352
2169.024, 57.142, 55.662, 51.262, 63.995, 47.881, 52.845, 48.444, 45.137, 42.69, 49.385, 28.104, 57.057, 42.394, 34.717, 84.949, 55.578, 50.769, 82.729, 74.351, 57.947, 62.678, 79.327, 53.929, 57.578, 88.591, 63.156, 60.01, 58.97, 53.484
2170.489, 77.255, 65.781, 56.385, 76.076, 63.979, 63.986, 68.574, 54.338, 52.865, 65.513, 65.189, 65.153, 55.462, 57.776, 99.202, 58.686, 79.491, 77.254, 80.802, 99.339, 82.02, 89.66, 77.242, 79.862, 95.826, 79.375, 70.205, 72.122, 67.615
2171.954, 84.367, 82.899, 67.508, 72.156, 62.078, 71.127, 78.705, 58.538, 58.04, 67.64, 54.275, 73.25, 51.529, 51.835, 96.455, 64.794, 61.214, 84.779, 80.253, 86.73, 73.362, 90.993, 79.556, 80.146, 99.062, 79.594, 61.4, 66.275, 76.746
2173.419, 47.48, 53.018, 45.63, 51.237, 37.177, 43.268, 55.835, 43.739, 36.216, 51.768, 40.36, 51.346, 32.597, 31.894, 84.708, 57.902, 41.936, 45.303, 73.704, 67.122, 64.704, 63.326, 49.87, 52.431, 84.297, 59.814, 57.595, 54.428, 41.877
2174.882, 57.592, 71.137, 43.753, 65.318, 45.276, 43.409, 48.966, 31.939, 38.391, 54.896, 40.445, 53.443, 43.664, 42.953, 89.96, 56.01, 53.658, 63.828, 64.156, 70.513, 62.046, 80.658, 64.184, 65.715, 72.532, 48.033, 60.789, 39.58, 49.008
2176.346, 47.705, 60.255, 47.876, 52.399, 44.374, 36.55, 34.096, 29.14, 29.567, 28.023, 39.53, 41.539, 25.732, 42.013, 84.213, 36.118, 42.381, 39.353, 54.607, 53.905, 41.388, 51.991, 39.498, 56.999, 72.768, 49.252, 42.984, 36.733, 38.14
2177.808, 58.817, 58.374, 56.999, 66.48, 51.473, 57.69, 40.227, 47.34, 33.742, 57.151, 38.615, 54.636, 43.799, 34.072, 89.466, 55.226, 59.103, 59.877, 64.058, 69.296, 72.729, 73.324, 59.812, 70.284, 79.003, 55.471, 63.179, 52.886, 43.271
2179.271, 50.93, 57.493, 53.122, 42.561, 44.572, 34.831, 30.357, 33.541, 22.917, 34.279, 45.7, 46.732, 37.866, 32.131, 67.719, 50.334, 54.825, 47.402, 53.509, 57.688, 53.071, 53.657, 50.126, 51.568, 67.239, 50.69, 53.374, 38.038, 41.402
2180.732, 52.042, 48.611, 53.244, 44.642, 48.671, 56.972, 50.488, 50.741, 43.093, 49.406, 40.786, 48.829, 36.934, 30.19, 81.972, 55.442, 52.548, 55.927, 51.961, 67.079, 64.413, 56.99, 71.44, 60.852, 68.474, 42.909, 53.569, 45.191, 50.533
2182.193, 56.155, 59.73, 46.367, 50.722, 37.77, 43.113, 38.618, 45.942, 24.268, 49.534, 26.871, 44.925, 41.001, 20.249, 78.224, 41.55, 39.27, 55.451, 60.412, 59.471, 56.755, 54.323, 48.754, 50.137, 82.71, 47.129, 55.763, 45.344, 47.664
2183.654, 47.267, 48.849, 53.49, 42.803, 31.868, 35.254, 45.748, 46.142, 29.444, 52.662, 34.956, 48.022, 36.069, 26.309, 58.477, 43.658, 33.992, 52.976, 60.863, 58.862, 62.097, 57.656, 54.068, 52.421, 59.945, 44.348, 50.958, 36.497, 51.795
2185.114, 66.38, 64.967, 53.613, 44.884, 45.967, 54.395, 55.879, 44.343, 42.619, 40.789, 49.041, 52.118, 35.136, 37.368, 91.73, 62.766, 58.715, 57.501, 63.314, 71.254, 65.439, 74.989, 60.382, 73.705, 74.181, 63.567, 61.153, 64.649, 53.927
2186.573, 68.492, 62.086, 53.736, 65.965, 53.066, 45.536, 51.009, 44.544, 32.795, 41.917, 49.126, 53.215, 45.204, 42.427, 92.983, 62.874, 55.437, 65.026, 69.765, 72.645, 73.781, 87.322, 57.696, 71.99, 76.416, 58.786, 59.348, 53.802, 51.058
2188.032, 59.605, 46.205, 48.858, 40.046, 37.165, 30.677, 40.14, 39.744, 34.97, 39.045, 39.211, 25.311, 24.271, 21.486, 80.236, 45.982, 50.159, 38.55, 52.217, 59.037, 40.122, 67.655, 59.01, 54.274, 51.652, 53.005, 49.543, 34.955, 40.189
2189.491, 63.717, 52.323, 48.981, 40.127, 51.263, 46.818, 50.27, 38.945, 30.145, 47.173, 45.296, 39.408, 40.339, 31.545, 90.489, 72.089, 58.882, 64.075, 65.668, 66.428, 56.464, 66.988, 61.324, 67.559, 68.887, 50.225, 67.737, 50.107, 45.32
2190.948, 72.83, 54.442, 55.104, 46.208, 52.362, 57.959, 55.401, 45.145, 31.321, 55.3, 45.382, 42.504, 44.406, 28.604, 102.741, 77.197, 55.604, 52.6, 78.119, 69.819, 62.806, 83.321, 60.638, 70.843, 50.123, 75.444, 67.932, 50.26, 56.451
2192.406, 77.942, 48.561, 60.227, 42.289, 63.461, 36.1, 30.531, 55.346, 47.496, 45.428, 54.467, 42.601, 31.474, 29.664, 82.994, 58.305, 65.326, 62.124, 62.57, 64.211, 74.148, 76.654, 72.952, 67.127, 68.358, 57.663, 51.127, 45.413, 61.583
2193.863, 67.055, 61.679, 65.35, 50.369, 53.56, 66.241, 63.662, 41.546, 47.672, 60.556, 62.552, 55.697, 41.541, 38.723, 101.247, 87.413, 64.049, 63.649, 83.021, 76.602, 79.49, 78.987, 78.266, 77.412, 65.593, 70.882, 69.322, 54.565, 48.714
2195.319, 51.12, 30.75, 37.418, 45.439, 45.645, 22.345, 44.765, 39.691, 28.812, 44.62, 40.63, 34.759, 22.62, 5.79, 71.93, 50.767, 53.332, 47.918, 59.255, 55.836, 59.713, 66.188, 62.452, 49.611, 48.784, 58.048, 55.491, 49.675, 42.797
2196.774, 62.186, 43.82, 56.486, 46.509, 44.731, 43.449, 59.868, 53.836, 32.952, 50.684, 52.707, 46.82, 47.698, 28.858, 82.614, 79.12, 62.615, 71.187, 63.49, 65.069, 68.936, 76.388, 68.639, 67.811, 64.974, 63.215, 61.661, 59.785, 57.881
2198.230, 64.251, 46.89, 41.554, 41.579, 45.817, 43.553, 49.972, 51.981, 35.093, 49.748, 58.785, 48.882, 44.777, 31.925, 84.297, 75.474, 67.898, 64.457, 68.724, 71.303, 67.159, 78.589, 75.826, 75.011, 57.164, 68.381, 58.83, 56.895, 48.965
2199.684, 71.317, 54.96, 59.623, 50.649, 54.903, 52.658, 57.075, 59.126, 37.233, 57.812, 63.863, 54.943, 50.856, 42.992, 84.98, 66.828, 74.181, 75.726, 65.958, 70.536, 75.383, 80.79, 81.012, 73.21, 66.354, 84.548, 70.0, 52.005, 53.048
2201.138, 66.383, 54.03, 70.691, 57.719, 64.989, 52.762, 73.178, 67.27, 42.373, 57.876, 72.94, 61.005, 49.934, 36.059, 96.664, 87.181, 92.464, 69.995, 71.192, 76.769, 73.606, 96.991, 83.199, 81.41, 80.544, 74.714, 59.169, 81.115, 51.132
2202.592, 60.448, 49.1, 52.759, 56.789, 47.075, 53.866, 70.282, 46.415, 38.514, 64.94, 52.018, 53.066, 48.013, 48.127, 90.347, 74.535, 75.748, 60.264, 56.426, 67.003, 75.829, 80.192, 77.386, 69.61, 80.734, 74.881, 61.339, 58.224, 54.216
2204.045, 74.514, 55.17, 52.827, 58.859, 41.16, 64.97, 68.385, 55.56, 42.654, 64.004, 51.096, 54.128, 58.091, 37.194, 101.03, 85.888, 89.031, 65.534, 69.66, 77.236, 79.052, 96.392, 92.572, 75.809, 75.924, 78.047, 62.508, 67.334, 60.299
2205.497, 69.579, 57.24, 58.895, 60.929, 50.246, 47.074, 62.488, 61.705, 51.795, 61.068, 62.174, 63.189, 46.17, 58.261, 92.714, 70.242, 84.314, 56.803, 77.894, 76.47, 78.275, 98.593, 86.759, 63.009, 84.114, 71.213, 64.678, 59.444, 70.383
2206.949, 65.645, 51.311, 50.964, 62.999, 48.332, 106.178, 56.592, 56.85, 48.935, 44.132, 56.251, 47.251, 38.249, 42.329, 95.397, 73.595, 82.597, 56.072, 52.128, 56.703, 74.498, 76.794, 72.946, 48.209, 68.304, 61.38, 60.847, 61.554, 51.467
2208.401, 66.71, 64.381, 66.032, 66.069, 60.418, 64.283, 64.695, 68.994, 60.075, 61.197, 65.329, 60.312, 47.327, 49.396, 99.08, 92.949, 95.88, 76.342, 75.362, 79.937, 84.721, 93.995, 82.132, 72.409, 74.494, 80.546, 67.017, 63.664, 78.551
2209.851, 75.776, 64.451, 47.1, 70.139, 52.504, 50.387, 76.799, 75.139, 57.216, 66.261, 79.407, 63.373, 44.406, 46.463, 107.764, 83.302, 101.163, 71.611, 72.596, 78.17, 90.945, 91.195, 90.319, 69.608, 78.684, 85.713, 75.186, 77.773, 69.634
2211.302, 59.842, 51.521, 57.168, 61.209, 63.59, 30.491, 53.902, 57.284, 45.356, 50.325, 66.484, 40.435, 65.484, 45.531, 84.447, 67.656, 92.446, 67.88, 61.83, 60.403, 91.168, 89.396, 77.506, 52.808, 61.874, 66.879, 60.356, 68.883, 67.718
2212.751, 66.907, 69.591, 64.236, 64.279, 48.675, 60.595, 66.005, 62.429, 56.496, 55.389, 70.562, 46.496, 43.563, 43.598, 94.13, 76.009, 100.729, 65.149, 68.065, 66.637, 75.391, 105.597, 85.693, 56.008, 83.064, 83.046, 57.525, 62.993, 63.802
2214.201, 51.973, 48.661, 32.305, 33.349, 37.761, 37.699, 47.109, 53.574, 37.637, 46.453, 63.64, 42.558, 34.642, 36.665, 72.814, 63.363, 69.013, 58.419, 56.299, 43.87, 69.614, 76.798, 67.879, 41.207, 68.255, 55.212, 58.695, 65.103, 37.885
2215.649, 58.038, 59.731, 49.373, 56.419, 62.847, 62.804, 62.212, 61.718, 44.777, 52.517, 65.718, 55.619, 46.72, 50.733, 78.497, 73.716, 90.296, 58.688, 63.533, 59.104, 70.837, 102.999, 81.066, 60.407, 78.445, 70.378, 50.864, 58.213, 57.969
2217.097, 58.104, 52.801, 41.441, 55.489, 44.933, 50.908, 56.315, 63.863, 45.918, 43.581, 57.795, 41.681, 58.799, 44.8, 96.18, 69.07, 80.579, 59.957, 60.767, 54.337, 71.06, 86.199, 78.253, 60.607, 60.635, 70.545, 54.034, 62.323, 55.053
2218.545, 64.17, 50.871, 59.509, 49.559, 60.019, 48.012, 69.419, 54.008, 52.058, 43.645, 51.873, 45.742, 45.877, 49.867, 81.864, 71.423, 96.862, 58.226, 59.001, 65.57, 64.284, 87.4, 76.439, 53.807, 65.825, 71.711, 56.203, 60.432, 56.136
2219.992, 65.235, 44.942, 34.577, 52.629, 60.105, 56.116, 50.522, 61.153, 43.198, 45.709, 51.951, 41.804, 45.956, 46.935, 68.547, 82.777, 94.145, 63.496, 79.235, 63.804, 75.507, 87.601, 79.626, 67.006, 76.015, 69.878, 63.373, 59.542, 59.22
2221.439, 86.301, 56.012, 60.646, 68.699, 67.19, 59.22, 75.626, 58.298, 54.339, 59.773, 62.028, 55.865, 68.035, 66.002, 104.23, 92.131, 96.428, 72.765, 78.469, 80.037, 88.73, 97.802, 83.813, 67.206, 86.205, 86.044, 60.542, 50.652, 60.304
2222.885, 59.366, 37.082, 42.714, 49.769, 51.276, 55.325, 60.729, 58.442, 35.479, 45.838, 60.106, 34.927, 59.113, 51.069, 84.914, 72.484, 88.711, 63.034, 64.703, 54.271, 68.953, 64.003, 59.999, 60.406, 60.395, 61.211, 51.712, 54.762, 52.387
2224.330, 56.432, 43.152, 60.782, 61.839, 60.362, 40.429, 65.832, 51.587, 42.619, 45.902, 62.184, 50.988, 56.192, 51.137, 81.597, 62.838, 84.994, 76.303, 60.937, 55.504, 70.176, 70.203, 79.186, 68.605, 72.585, 67.377, 50.881, 56.872, 62.471
2225.775, 62.498, 40.222, 51.85, 56.909, 47.448, 61.533, 46.936, 49.732, 37.76, 35.966, 44.262, 38.049, 58.27, 44.204, 89.28, 65.191, 90.278, 58.573, 64.171, 51.738, 72.399, 72.404, 58.373, 57.805, 62.775, 65.543, 53.051, 51.981, 53.555
2227.219, 52.563, 41.292, 50.919, 49.979, 60.534, 56.637, 44.039, 47.877, 33.9, 33.03, 50.339, 42.111, 49.349, 35.271, 81.964, 67.545, 87.561, 49.842, 56.406, 53.971, 67.623, 63.605, 61.559, 63.005, 67.965, 67.71, 50.22, 58.091, 44.638
2228.663, 40.629, 27.362, 33.987, 39.049, 34.62, 38.741, 34.142, 37.022, 30.04, 32.094, 48.417, 16.172, 41.428, 31.339, 72.647, 55.898, 80.844, 49.111, 43.64, 51.204, 58.846, 68.806, 50.746, 50.204, 58.155, 58.876, 55.39, 51.201, 33.722
2230.106, 60.694, 47.432, 66.055, 60.119, 72.705, 68.846, 46.246, 51.166, 46.181, 58.158, 74.495, 56.234, 58.506, 47.406, 98.33, 80.252, 96.127, 69.38, 73.874, 79.438, 91.069, 70.006, 62.933, 82.404, 73.345, 81.043, 66.559, 73.311, 56.806
2231.549, 48.76, 63.503, 70.123, 53.189, 45.791, 60.95, 52.349, 51.311, 31.321, 42.222, 46.572, 33.295, 52.585, 32.473, 82.014, 61.605, 98.41, 63.65, 61.108, 67.671, 72.292, 78.207, 79.119, 63.604, 80.535, 72.209, 54.729, 62.421, 58.889
2232.991, 55.826, 43.573, 50.191, 49.259, 63.877, 54.054, 41.452, 46.456, 39.462, 46.286, 53.65, 26.357, 45.663, 35.541, 69.697, 62.959, 76.693, 61.919, 65.342, 54.905, 67.515, 65.408, 48.306, 69.804, 72.726, 62.376, 61.898, 55.531, 42.973
2234.433, 72.891, 58.643, 68.26, 57.329, 54.963, 57.158, 50.556, 59.601, 43.602, 53.35, 62.728, 25.418, 54.742, 35.608, 80.38, 86.312, 95.976, 57.188, 69.576, 63.138, 72.738, 74.609, 65.493, 74.003, 77.916, 69.542, 52.068, 58.64, 55.057
2235.874, 36.957, 43.713, 51.328, 36.399, 40.049, 52.262, 36.659, 36.746, 38.742, 31.414, 37.806, 31.48, 45.821, 36.675, 76.064, 50.666, 69.259, 42.457, 56.81, 59.372, 73.962, 59.81, 49.68, 56.203, 66.106, 58.708, 58.237, 46.75, 35.14
2237.315, 59.022, 61.783, 61.396, 56.469, 55.134, 65.367, 48.763, 42.891, 48.883, 36.478, 59.883, 31.541, 49.899, 29.743, 75.747, 72.019, 104.543, 56.727, 70.044, 60.605, 72.185, 78.01, 69.866, 66.403, 73.296, 66.875, 48.407, 61.86, 56.224
2238.755, 40.088, 49.853, 46.464, 38.539, 41.22, 39.471, 37.866, 44.035, 30.023, 34.543, 52.961, 36.603, 48.978, 32.81, 85.43, 59.373, 62.826, 49.996, 55.278, 52.838, 57.408, 63.211, 55.053, 61.602, 63.486, 54.041, 55.576, 51.97, 53.308
2240.194, 48.154, 58.923, 64.532, 50.609, 46.306, 56.575, 42.969, 59.18, 44.163, 40.607, 62.039, 49.664, 47.056, 27.877, 81.113, 60.727, 101.109, 66.265, 69.512, 78.072, 76.631, 69.412, 64.24, 69.802, 69.676, 60.208, 55.746, 55.08, 55.392
2241.633, 50.219, 55.993, 59.601, 46.679, 55.392, 52.679, 58.073, 50.325, 41.304, 55.671, 72.116, 43.725, 59.135, 34.945, 90.797, 72.08, 84.392, 64.535, 67.746, 67.305, 78.854, 77.613, 54.426, 78.002, 64.866, 67.374, 66.915, 65.189, 68.475
2243.071, 49.285, 58.064, 73.669, 52.749, 60.478, 67.783, 50.176, 63.47, 52.444, 41.735, 63.194, 46.787, 54.214, 31.012, 78.48, 73.434, 86.675, 72.804, 75.981, 79.539, 80.077, 66.814, 58.613, 75.201, 83.056, 67.54, 58.085, 68.299, 49.559
2244.509, 50.35, 61.134, 64.737, 49.819, 47.564, 65.887, 58.279, 46.615, 34.585, 47.799, 69.272, 50.848, 51.292, 30.079, 80.163, 73.787, 83.958, 67.073, 80.215, 71.772, 77.301, 71.014, 62.8, 73.401, 63.246, 63.707, 66.254, 60.409, 69.643
2245.947, 52.416, 55.204, 62.805, 41.889, 47.649, 58.992, 51.383, 57.759, 45.725, 28.863, 50.35, 35.91, 43.371, 27.147, 70.847, 56.141, 64.241, 75.342, 72.449, 71.005, 66.524, 63.215, 61.986, 70.601, 81.436, 64.873, 52.424, 53.519, 48.726
2247.383, 54.482, 59.274, 67.874, 56.959, 62.735, 53.096, 49.486, 43.904, 49.865, 30.927, 55.427, 36.971, 49.449, 32.214, 90.53, 60.494, 77.524, 67.612, 70.683, 90.239, 82.747, 70.416, 54.173, 69.801, 77.626, 62.04, 71.593, 48.629, 57.81
2248.820, 44.547, 69.344, 61.942, 56.029, 64.821, 72.2, 61.59, 51.049, 47.006, 41.991, 58.505, 39.033, 48.528, 34.281, 98.213, 72.848, 74.808, 83.881, 79.917, 74.472, 76.97, 76.617, 69.36, 75.0, 93.816, 63.206, 63.762, 68.739, 55.894
2250.255, 61.613, 68.414, 52.01, 49.099, 50.907, 67.304, 62.693, 55.194, 52.146, 41.055, 59.583, 46.094, 51.606, 39.349, 92.897, 59.201, 64.091, 63.15, 72.151, 73.706, 72.193, 75.817, 58.546, 78.2, 78.006, 75.373, 65.932, 54.848, 64.977
2251.691, 48.678, 68.484, 56.078, 54.169, 55.993, 56.408, 54.796, 44.339, 53.286, 39.119, 50.66, 42.156, 43.685, 39.416, 80.58, 61.555, 59.374, 72.419, 61.385, 71.939, 74.416, 67.018, 69.733, 81.4, 71.196, 72.539, 65.101, 60.958, 71.061
2253.125, 59.744, 69.554, 64.146, 61.239, 52.079, 62.513, 59.9, 57.483, 45.427, 36.184, 62.738, 53.217, 50.764, 30.483, 84.263, 60.908, 67.657, 66.689, 62.619, 84.173, 70.64, 71.219, 57.92, 77.599, 83.387, 68.705, 68.271, 54.068, 52.145
2254.559, 30.81, 60.625, 49.215, 49.309, 57.164, 41.617, 41.003, 39.628, 41.567, 28.248, 60.816, 41.279, 40.842, 25.55, 73.947, 52.262, 65.94, 72.958, 55.853, 56.406, 61.863, 58.42, 55.106, 66.799, 80.577, 59.872, 63.44, 45.178, 54.228
2255.993, 62.875, 61.695, 65.283, 51.379, 49.25, 61.721, 60.106, 52.773, 43.707, 40.312, 58.894, 44.34, 48.921, 36.618, 85.63, 60.615, 74.223, 62.227, 81.087, 71.639, 73.086, 76.621, 57.293, 83.999, 73.767, 69.038, 70.61, 54.288, 62.312
2257.426, 35.941, 46.765, 42.351, 43.449, 46.336, 36.825, 38.21, 36.918, 36.848, 20.376, 49.971, 41.401, 31.999, 34.685, 78.313, 43.969, 60.506, 63.496, 63.321, 72.873, 51.309, 56.821, 48.48, 67.199, 59.957, 51.205, 69.779, 36.398, 51.396
2258.858, 45.006, 46.835, 56.419, 52.519, 48.422, 63.929, 57.313, 51.063, 52.988, 21.44, 61.049, 36.463, 38.078, 38.752, 77.997, 63.322, 58.789, 80.766, 64.556, 71.106, 52.532, 77.022, 54.667, 84.398, 67.147, 69.371, 61.949, 42.507, 65.479
2260.290, 27.072, 44.905, 26.487, 44.589, 47.508, 40.034, 61.416, 41.207, 45.129, 27.504, 44.127, 37.524, 31.157, 18.82, 70.68, 33.676, 51.073, 65.035, 56.79, 61.34, 43.755, 57.223, 45.853, 64.598, 57.337, 49.538, 63.118, 36.617, 49.563
2261.722, 34.138, 52.975, 47.556, 55.659, 58.594, 52.138, 51.52, 37.352, 49.269, 31.568, 53.204, 42.586, 27.235, 34.887, 89.363, 56.03, 64.356, 57.304, 62.024, 66.573, 46.978, 50.424, 61.04, 69.798, 68.527, 70.704, 56.288, 34.727, 60.647
2263.153, 50.203, 56.045, 56.624, 55.729, 48.679, 51.242, 54.623, 53.497, 50.409, 36.632, 52.282, 48.647, 45.314, 36.954, 86.047, 52.383, 70.639, 75.573, 70.258, 70.806, 60.202, 69.625, 52.227, 72.997, 80.717, 72.87, 72.457, 37.837, 60.73
2264.583, 47.269, 68.115, 58.692, 67.799, 57.765, 61.346, 61.727, 45.642, 55.55, 48.696, 54.36, 52.709, 43.392, 45.022, 87.73, 57.737, 68.922, 74.843, 64.492, 76.04, 63.425, 81.825, 69.413, 60.197, 85.907, 79.037, 66.627, 48.947, 72.814
2266.013, 43.334, 55.185, 37.76, 47.869, 46.851, 44.45, 43.83, 29.787, 48.69, 27.76, 40.438, 43.77, 29.471, 25.089, 88.413, 47.09, 62.205, 62.112, 71.726, 66.273, 64.648, 56.026, 56.6, 58.397, 72.097, 69.203, 55.796, 43.056, 54.898
2267.442, 44.4, 54.256, 46.828, 53.939, 52.937, 47.555, 61.933, 42.931, 56.83, 41.824, 54.515, 54.832, 40.55, 47.156, 87.097, 49.444, 67.488, 68.381, 65.96, 61.507, 60.871, 64.227, 62.787, 49.596, 77.287, 64.37, 59.966, 42.166, 52.981
2268.871, 53.466, 57.326, 51.897, 51.009, 56.023, 58.659, 55.037, 42.076, 54.971, 42.889, 57.593, 57.893, 48.628, 42.224, 91.78, 60.797, 70.771, 75.65, 72.194, 70.74, 59.094, 74.428, 74.973, 59.796, 81.477, 78.536, 74.135, 51.276, 65.065
2270.299, 57.531, 47.396, 40.965, 57.079, 61.109, 48.763, 48.14, 35.221, 45.111, 46.953, 55.671, 49.954, 42.707, 40.291, 81.463, 54.151, 73.054, 71.92, 72.428, 67.974, 62.317, 61.628, 64.16, 68.996, 70.667, 71.703, 65.305, 51.386, 59.149
2271.726, 55.597, 57.466, 46.033, 41.149, 44.194, 42.867, 52.243, 30.366, 48.252, 36.017, 35.748, 56.016, 46.785, 29.358, 91.147, 49.504, 63.337, 71.189, 69.662, 67.207, 61.541, 59.829, 75.347, 63.196, 72.858, 77.869, 68.474, 55.496, 38.233
2273.153, 51.662, 63.536, 51.101, 51.219, 68.28, 63.971, 56.347, 34.511, 49.392, 53.081, 53.826, 49.077, 40.864, 29.426, 87.83, 53.858, 67.621, 75.458, 70.896, 67.44, 70.764, 67.03, 73.533, 65.395, 74.048, 71.035, 71.644, 50.606, 45.316
2274.580, 56.728, 67.606, 40.17, 56.289, 50.366, 56.076, 56.45, 40.656, 51.532, 37.145, 47.904, 44.139, 61.943, 44.493, 94.513, 58.211, 63.904, 66.728, 82.131, 73.674, 54.987, 66.231, 70.72, 62.595, 76.238, 73.202, 69.813, 31.715, 59.4
2276.006, 67.794, 67.676, 52.238, 56.359, 66.452, 65.18, 59.553, 45.8, 55.673, 50.209, 48.982, 58.2, 55.021, 42.56, 100.197, 55.565, 81.187, 81.997, 92.365, 84.907, 68.21, 76.432, 72.907, 78.795, 81.428, 84.368, 63.983, 43.825, 57.484
2277.431, 68.859, 81.746, 53.306, 62.429, 50.538, 80.284, 69.657, 52.945, 57.813, 59.273, 67.059, 62.262, 58.1, 44.628, 80.88, 66.918, 76.47, 76.266, 78.599, 84.141, 59.433, 73.632, 76.094, 80.994, 76.618, 82.535, 68.152, 53.935, 57.567
2278.856, 40.925, 48.817, 37.374, 46.499, 43.624, 51.388, 50.76, 33.09, 46.953, 44.337, 38.137, 43.323, 46.178, 40.695, 81.563, 52.272, 74.753, 57.535, 73.833, 72.374, 64.656, 62.833, 74.28, 51.194, 74.808, 67.701, 60.322, 48.045, 55.651
2280.281, 62.99, 62.887, 38.442, 64.569, 43.709, 62.492, 55.864, 39.235, 56.094, 46.401, 42.215, 57.385, 56.257, 33.762, 83.247, 57.626, 74.036, 66.805, 71.067, 56.607, 51.88, 54.034, 67.467, 62.394, 63.998, 64.868, 58.491, 45.155, 50.735
2281.705, 45.056, 43.957, 36.511, 46.639, 38.795, 52.597, 43.967, 46.38, 44.234, 47.465, 47.292, 42.446, 37.336, 45.83, 80.93, 62.979, 63.319, 53.074, 61.301, 67.841, 66.103, 59.235, 70.654, 58.594, 68.188, 71.034, 66.661, 43.264, 54.818
2283.128, 67.121, 75.027, 55.579, 67.709, 42.881, 67.701, 67.07, 55.524, 62.374, 67.53, 63.37, 72.508, 66.414, 46.897, 100.613, 74.333, 83.602, 72.343, 73.535, 76.074, 75.326, 70.436, 77.84, 67.793, 74.378, 90.2, 69.83, 58.374, 75.902
2284.551, 51.187, 43.097, 37.647, 58.779, 39.967, 52.805, 44.174, 27.669, 47.515, 34.594, 36.448, 43.569, 38.493, 36.964, 78.297, 44.686, 69.886, 44.612, 69.769, 53.308, 67.549, 67.636, 68.027, 65.993, 59.568, 66.367, 66.0, 54.484, 48.986
2285.973, 55.253, 61.167, 42.715, 59.849, 36.053, 55.909, 51.277, 23.814, 49.655, 45.658, 57.526, 55.63, 48.571, 34.032, 73.98, 58.04, 65.169, 73.882, 61.003, 65.541, 65.772, 67.837, 77.214, 65.193, 71.758, 88.533, 61.169, 68.594, 56.069
2287.395, 55.318, 56.237, 44.783, 49.919, 49.139, 58.013, 44.38, 46.959, 44.796, 36.722, 53.603, 47.692, 51.65, 40.099, 93.663, 63.393, 69.452, 63.151, 72.237, 68.775, 59.995, 70.038, 85.4, 62.392, 66.948, 74.7, 66.339, 57.704, 59.153
2288.816, 66.384, 72.307, 59.852, 66.989, 64.224, 72.117, 71.484, 49.104, 48.936, 53.786, 55.681, 66.753, 51.729, 46.166, 93.347, 75.747, 85.735, 70.42, 88.471, 74.008, 79.219, 91.239, 82.587, 77.592, 85.138, 82.866, 81.508, 71.814, 72.237
2290.236, 80.449, 77.378, 65.92, 76.059, 59.31, 73.222, 75.587, 61.248, 65.076, 61.85, 64.759, 67.815, 59.807, 50.234, 105.03, 69.1, 87.018, 68.689, 76.706, 92.241, 87.442, 98.439, 97.774, 88.792, 87.328, 90.032, 72.678, 71.923, 79.32
2291.656, 50.515, 48.448, 52.988, 55.129, 43.396, 59.326, 67.691, 37.393, 58.217, 48.914, 57.836, 49.876, 36.886, 40.301, 85.713, 72.454, 68.301, 57.959, 69.94, 62.475, 73.665, 85.64, 84.96, 57.991, 68.519, 78.199, 67.847, 52.033, 60.404
2293.076, 64.581, 61.518, 64.056, 65.199, 45.482, 62.43, 49.794, 46.538, 54.357, 46.978, 46.914, 40.938, 39.964, 48.368, 86.397, 70.807, 75.584, 48.228, 77.174, 76.708, 76.888, 84.841, 74.147, 70.191, 72.709, 75.365, 62.017, 57.143, 63.488
2294.495, 68.646, 53.588, 61.125, 76.269, 59.568, 74.534, 62.897, 65.683, 61.497, 50.042, 55.992, 59.999, 64.043, 53.436, 111.08, 65.161, 75.867, 69.497, 85.408, 86.942, 87.111, 85.042, 87.334, 71.391, 73.899, 78.532, 80.186, 64.253, 70.571
2295.913, 66.712, 66.658, 65.193, 81.339, 46.653, 67.638, 62.001, 58.828, 62.638, 63.106, 53.07, 58.061, 54.122, 60.503, 93.763, 68.514, 90.151, 70.766, 81.642, 83.175, 74.334, 85.243, 85.52, 75.591, 82.089, 78.698, 55.356, 60.363, 68.655
2297.331, 57.777, 63.728, 63.261, 74.409, 64.739, 66.743, 61.104, 54.972, 62.778, 51.171, 61.147, 59.122, 47.2, 52.57, 111.447, 75.868, 81.434, 74.036, 65.876, 85.408, 83.558, 71.443, 91.707, 77.79, 85.279, 77.865, 67.525, 61.473, 72.739
2298.749, 74.843, 68.798, 65.329, 69.479, 55.825, 75.847, 65.207, 63.117, 69.919, 60.235, 58.225, 62.184, 58.279, 48.638, 103.13, 72.221, 94.717, 70.305, 97.11, 91.642, 76.781, 77.644, 90.894, 73.99, 77.469, 82.031, 76.695, 75.582, 79.822
2300.165, 53.909, 56.868, 57.397, 68.549, 46.911, 67.951, 57.311, 49.262, 42.059, 70.299, 63.303, 48.245, 40.357, 51.705, 96.813, 75.575, 78.0, 57.574, 77.344, 80.875, 72.004, 81.845, 78.081, 75.19, 66.659, 70.197, 54.864, 59.692, 56.906
2301.582, 67.974, 64.938, 73.466, 74.619, 69.997, 71.055, 60.414, 63.407, 53.199, 73.363, 70.38, 45.306, 50.436, 48.772, 95.497, 66.929, 82.283, 72.843, 90.578, 90.109, 85.227, 88.046, 97.267, 85.389, 86.849, 81.364, 79.034, 70.802, 84.99
2302.997, 62.04, 62.009, 64.534, 68.689, 50.083, 78.159, 69.517, 63.552, 51.34, 63.427, 63.458, 65.368, 49.515, 49.839, 100.18, 79.282, 78.566, 72.113, 83.812, 89.342, 75.45, 87.247, 85.454, 83.589, 80.039, 75.53, 63.203, 61.912, 65.074
2304.413, 57.105, 61.079, 74.602, 64.759, 65.168, 74.264, 61.621, 63.696, 56.48, 66.491, 59.536, 53.429, 49.593, 40.907, 100.863, 77.636, 90.849, 67.382, 83.047, 77.576, 75.673, 97.447, 90.641, 73.789, 75.229, 75.697, 69.373, 58.022, 75.157
2305.827, 71.171, 63.149, 61.67, 68.829, 52.254, 68.368, 58.724, 65.841, 51.62, 62.555, 62.614, 58.491, 43.672, 58.974, 109.547, 77.989, 95.132, 70.651, 81.281, 93.809, 77.896, 93.648, 87.827, 74.988, 83.419, 86.863, 70.542, 66.131, 82.241
2307.241, 58.237, 62.219, 62.738, 63.899, 47.34, 76.472, 44.828, 44.986, 47.761, 62.619, 53.691, 48.552, 32.75, 50.041, 80.23, 70.343, 70.416, 63.921, 75.515, 79.042, 68.12, 84.849, 84.014, 65.188, 78.609, 67.03, 51.712, 39.241, 66.325
2308.655, 64.302, 72.289, 60.807, 62.969, 48.426, 62.576, 58.931, 55.131, 45.901, 57.683, 54.769, 56.614, 40.829, 41.109, 103.913, 78.696, 81.699, 62.19, 75.749, 74.276, 79.343, 67.05, 80.201, 70.388, 74.799, 64.196, 55.881, 48.351, 66.408
2310.068, 55.368, 79.359, 68.875, 66.039, 50.512, 58.68, 44.034, 58.276, 48.042, 58.747, 51.847, 58.675, 46.908, 52.176, 95.597, 74.05, 85.982, 66.459, 74.983, 72.509, 52.566, 91.25, 85.387, 77.588, 75.99, 80.362, 69.051, 65.461, 69.492
2311.481, 60.433, 58.429, 66.943, 62.109, 54.598, 51.785, 46.138, 58.42, 45.182, 51.811, 44.924, 52.737, 35.986, 46.243, 109.28, 62.403, 75.265, 70.728, 64.217, 74.743, 55.789, 85.451, 74.574, 60.787, 69.18, 58.529, 69.22, 54.571, 63.576
2312.893, 47.499, 58.499, 59.011, 45.179, 52.683, 68.889, 47.241, 57.565, 46.322, 47.876, 40.002, 43.798, 50.065, 47.311, 96.963, 50.757, 62.548, 56.998, 68.451, 74.976, 62.012, 75.652, 75.761, 54.987, 61.37, 72.695, 61.39, 44.681, 65.659
2314.304, 49.565, 51.57, 48.079, 44.249, 39.769, 57.993, 43.344, 38.71, 29.463, 36.94, 41.08, 37.86, 14.143, 34.378, 80.647, 50.11, 54.831, 51.267, 65.685, 74.209, 51.235, 76.853, 64.947, 57.187, 55.56, 62.862, 45.559, 58.79, 61.743
2315.715, 42.63, 54.64, 48.148, 48.319, 50.855, 56.097, 50.448, 46.855, 27.603, 51.004, 45.158, 44.921, 21.222, 30.445, 89.33, 49.464, 71.114, 63.536, 52.919, 57.443, 58.459, 61.054, 66.134, 54.386, 56.75, 53.028, 52.729, 54.9, 61.827
2317.125, 57.696, 65.71, 59.216, 66.389, 51.941, 72.201, 62.551, 60.0, 30.743, 65.068, 61.235, 58.982, 36.301, 38.513, 101.013, 71.817, 72.397, 75.805, 79.153, 77.676, 57.682, 94.254, 72.321, 72.586, 70.94, 74.195, 62.898, 59.01, 66.91
2318.535, 37.761, 40.78, 46.284, 40.459, 43.027, 46.306, 65.655, 37.145, 24.884, 44.132, 38.313, 30.044, 27.379, 32.58, 84.697, 57.171, 59.681, 61.075, 51.387, 65.91, 65.905, 64.455, 66.507, 58.786, 60.13, 65.361, 46.068, 50.12, 52.994
2319.944, 56.827, 70.85, 56.352, 58.529, 64.113, 64.41, 63.758, 61.289, 32.024, 53.196, 38.391, 51.105, 52.458, 48.647, 102.38, 79.525, 83.964, 74.344, 67.622, 76.143, 59.128, 97.656, 69.694, 70.986, 77.32, 79.527, 59.237, 48.23, 65.078
2321.353, 38.893, 38.92, 35.421, 28.599, 37.198, 35.514, 43.861, 30.434, 4.164, 28.26, 24.468, 30.167, 10.536, 15.715, 80.063, 36.878, 54.247, 44.613, 38.856, 58.377, 47.351, 60.857, 43.881, 38.185, 48.51, 55.694, 36.406, 41.339, 42.161
2322.761, 30.958, 42.99, 37.489, 32.669, 39.284, 37.618, 42.965, 36.579, 24.305, 36.324, 31.546, 31.228, 15.615, 25.782, 68.747, 48.232, 55.53, 51.882, 46.09, 50.61, 46.574, 60.058, 54.068, 45.385, 45.7, 57.86, 40.576, 28.449, 37.245
2324.169, 46.024, 46.06, 51.557, 39.739, 42.37, 48.722, 48.068, 41.724, 40.445, 34.388, 43.624, 45.29, 35.693, 33.849, 91.43, 71.585, 69.813, 71.152, 50.324, 59.843, 51.798, 72.258, 51.254, 48.585, 55.89, 56.027, 45.745, 50.559, 54.329
2325.576, 45.089, 51.131, 32.625, 30.809, 40.456, 57.827, 49.171, 33.869, 29.586, 35.452, 39.702, 45.351, 37.772, 23.917, 72.113, 53.939, 54.096, 49.421, 56.558, 60.077, 41.021, 62.459, 46.441, 43.784, 48.08, 55.193, 48.915, 34.669, 48.412
2326.982, 44.155, 46.201, 41.693, 42.879, 41.542, 35.931, 41.275, 30.013, 28.726, 48.517, 45.779, 46.413, 23.851, 26.984, 88.797, 63.292, 50.379, 56.69, 66.792, 52.31, 36.244, 53.66, 55.628, 48.984, 55.27, 47.36, 52.084, 51.779, 47.496
2328.388, 54.221, 50.271, 46.762, 43.949, 51.628, 46.035, 50.378, 54.158, 29.866, 43.581, 44.857, 41.474, 58.929, 39.051, 90.48, 74.646, 52.662, 63.959, 51.026, 72.544, 43.467, 61.861, 58.814, 47.184, 52.461, 61.526, 44.254, 56.889, 49.58
2329.794, 42.286, 46.341, 41.83, 47.019, 45.713, 48.139, 50.481, 55.303, 27.007, 36.645, 44.935, 46.536, 35.008, 30.119, 77.163, 66.999, 59.946, 68.229, 69.26, 73.777, 53.69, 54.061, 48.001, 64.383, 50.651, 56.692, 56.423, 58.998, 51.663
2331.199, 45.352, 43.411, 38.898, 51.089, 51.799, 45.243, 53.585, 52.448, 32.147, 39.709, 36.012, 43.597, 48.086, 25.186, 69.847, 51.353, 66.229, 58.498, 55.494, 45.011, 46.913, 60.262, 67.188, 52.583, 56.841, 59.859, 37.593, 45.108, 45.747
2332.603, 46.417, 56.481, 46.966, 43.159, 44.885, 45.347, 46.688, 53.593, 34.287, 43.773, 34.09, 43.658, 55.165, 24.253, 81.53, 80.706, 75.512, 55.767, 54.728, 59.244, 58.137, 61.463, 53.374, 46.783, 63.031, 69.025, 54.762, 53.218, 43.831
2334.007, 36.483, 26.551, 37.034, 32.229, 35.971, 25.452, 43.792, 35.737, 15.428, 32.837, 33.168, 29.72, 26.244, 24.321, 75.213, 63.06, 68.795, 49.036, 51.962, 52.477, 42.36, 51.664, 61.561, 42.983, 45.221, 46.192, 33.932, 36.328, 23.915
2335.411, 50.549, 54.621, 49.103, 40.299, 45.057, 41.556, 54.895, 45.882, 33.568, 35.901, 41.246, 47.781, 36.322, 24.388, 82.897, 47.413, 58.078, 46.306, 45.197, 57.711, 56.583, 62.865, 50.748, 40.182, 56.411, 62.358, 50.101, 45.438, 32.998
2336.813, 51.614, 57.691, 48.171, 55.369, 47.143, 43.66, 54.998, 49.027, 43.709, 56.965, 42.323, 40.843, 49.401, 43.455, 93.58, 75.767, 73.361, 55.575, 64.431, 49.944, 45.806, 69.065, 59.934, 49.382, 64.601, 52.524, 53.271, 50.547, 51.082
2338.216, 52.68, 61.762, 49.239, 47.439, 53.228, 45.764, 67.102, 44.172, 30.849, 44.029, 38.401, 47.904, 44.479, 31.523, 94.263, 67.12, 67.644, 63.844, 55.665, 72.178, 63.029, 75.266, 58.121, 61.582, 65.791, 66.691, 59.44, 57.657, 41.166
2339.617, 68.745, 67.832, 53.307, 60.509, 57.314, 59.868, 65.205, 49.317, 38.989, 54.093, 48.479, 66.966, 64.558, 52.59, 99.947, 82.474, 84.927, 61.114, 64.899, 63.411, 76.252, 88.467, 70.308, 52.781, 65.981, 63.857, 65.61, 68.767, 54.249
2341.018, 61.811, 58.902, 54.375, 60.579, 62.4, 46.973, 57.308, 49.461, 45.13, 50.157, 53.556, 66.027, 62.637, 52.657, 110.63, 76.828, 81.211, 78.383, 72.133, 71.644, 69.476, 77.668, 79.494, 75.981, 76.171, 76.024, 75.779, 55.877, 60.333
2342.419, 64.877, 56.972, 51.444, 51.649, 57.486, 39.077, 51.412, 48.606, 47.27, 61.222, 50.634, 40.089, 65.715, 47.725, 89.313, 68.181, 76.494, 68.652, 70.367, 73.878, 86.699, 74.869, 69.681, 62.181, 61.361, 71.19, 76.949, 46.987, 35.417
2343.819, 61.942, 72.042, 79.512, 74.719, 63.572, 55.181, 77.515, 74.751, 62.41, 61.286, 68.712, 69.15, 70.794, 56.792, 107.997, 82.535, 81.777, 73.921, 88.601, 88.111, 92.922, 96.069, 78.868, 79.381, 83.551, 78.357, 74.118, 70.097, 71.5
2345.219, 61.008, 52.112, 53.58, 54.789, 55.658, 40.285, 58.619, 49.896, 55.551, 51.35, 56.79, 63.212, 64.872, 53.859, 96.68, 76.888, 70.06, 64.191, 65.835, 70.345, 76.145, 71.27, 69.055, 62.58, 64.741, 61.523, 65.288, 48.206, 56.584
2346.618, 53.073, 56.182, 74.648, 67.859, 60.743, 62.389, 68.722, 61.041, 57.691, 66.414, 59.867, 53.273, 64.951, 55.927, 114.363, 87.242, 86.343, 72.46, 80.069, 74.578, 88.368, 88.471, 81.241, 70.78, 73.931, 86.689, 81.457, 70.316, 53.668
2348.016, 56.139, 53.252, 47.717, 47.929, 48.829, 42.494, 52.825, 59.185, 49.831, 58.478, 46.945, 57.334, 63.03, 44.994, 98.047, 78.595, 75.626, 70.729, 71.303, 67.812, 75.591, 76.672, 68.428, 64.98, 70.122, 58.856, 69.627, 57.426, 42.751
2349.414, 63.205, 65.323, 62.785, 59.999, 65.915, 52.598, 65.929, 62.33, 45.972, 48.542, 55.023, 63.396, 70.108, 44.061, 97.73, 88.949, 83.909, 71.998, 76.537, 80.045, 84.815, 80.872, 74.615, 76.179, 73.312, 74.022, 62.796, 64.536, 44.835
2350.811, 34.27, 40.393, 33.853, 39.069, 40.001, 27.702, 48.032, 43.475, 34.112, 40.606, 38.1, 29.457, 40.187, 35.129, 63.413, 62.302, 66.192, 57.268, 58.772, 61.278, 63.038, 65.073, 40.801, 51.379, 50.502, 47.189, 56.966, 35.646, 33.919
2352.208, 61.336, 57.463, 62.921, 54.139, 61.087, 45.806, 50.135, 53.62, 49.253, 49.67, 51.178, 50.519, 66.265, 50.196, 99.097, 82.656, 68.476, 61.537, 69.006, 69.512, 67.261, 84.274, 63.988, 49.579, 75.692, 64.355, 67.135, 50.756, 54.002
2353.605, 46.401, 56.533, 49.989, 51.209, 33.172, 29.91, 49.239, 32.765, 32.393, 41.734, 35.256, 32.58, 43.344, 33.263, 71.78, 68.009, 56.759, 51.806, 60.24, 60.745, 60.484, 68.475, 50.175, 60.778, 52.882, 55.522, 63.305, 37.865, 36.086
2355.000, 55.467, 54.603, 52.058, 46.279, 51.258, 39.015, 52.342, 46.91, 37.533, 47.798, 40.334, 38.642, 52.423, 40.33, 72.463, 69.363, 61.042, 65.075, 66.474, 65.979, 76.707, 61.676, 54.361, 55.978, 65.072, 56.688, 65.474, 45.975, 38.17
2356.396, 46.533, 32.673, 44.126, 37.349, 26.344, 21.119, 49.445, 28.054, 37.674, 43.863, 47.411, 31.703, 52.501, 20.398, 82.147, 65.716, 54.325, 50.345, 54.708, 70.212, 78.93, 58.876, 46.548, 59.178, 67.262, 45.854, 66.644, 47.085, 44.253
2357.790, 50.598, 62.743, 58.194, 45.419, 58.43, 47.223, 45.549, 42.199, 53.814, 49.927, 40.489, 44.765, 44.58, 42.465, 86.83, 69.07, 57.608, 77.614, 61.942, 78.445, 73.153, 68.077, 73.735, 67.378, 76.452, 65.021, 69.813, 66.195, 54.337
2359.184, 47.664, 44.813, 52.262, 39.489, 32.516, 30.327, 43.652, 42.344, 43.954, 41.991, 40.567, 33.826, 36.658, 31.532, 82.513, 61.424, 59.891, 41.883, 58.176, 66.679, 65.377, 59.278, 57.921, 67.577, 63.642, 59.187, 72.983, 54.305, 41.421
2360.578, 61.729, 54.884, 60.33, 52.559, 55.602, 44.431, 57.756, 52.489, 49.095, 57.055, 44.644, 45.888, 47.737, 26.6, 97.197, 69.777, 75.174, 57.152, 57.41, 76.912, 78.6, 83.479, 68.108, 62.777, 73.832, 74.354, 70.152, 67.414, 48.504
2361.971, 46.795, 41.954, 60.399, 43.629, 38.687, 24.536, 36.859, 29.634, 42.235, 55.119, 49.722, 30.949, 29.816, 29.667, 92.88, 56.131, 66.457, 55.422, 63.644, 60.146, 74.823, 68.68, 58.295, 51.977, 68.022, 58.52, 68.322, 51.524, 34.588
2363.364, 63.86, 46.024, 49.467, 57.699, 50.773, 35.64, 59.962, 47.778, 41.376, 50.183, 42.8, 39.01, 35.894, 28.734, 85.563, 69.484, 70.741, 54.691, 59.878, 61.379, 73.046, 68.88, 60.482, 62.176, 72.212, 60.687, 62.491, 59.634, 49.672
2364.756, 48.926, 55.094, 52.535, 54.769, 50.859, 36.744, 53.066, 45.923, 54.516, 51.247, 61.878, 35.072, 40.973, 27.802, 84.247, 67.838, 69.024, 55.96, 63.112, 66.613, 74.269, 75.081, 55.668, 65.376, 80.402, 59.853, 63.661, 38.744, 50.756
2366.147, 46.992, 42.164, 50.603, 56.839, 35.945, 32.848, 40.169, 38.068, 40.656, 43.311, 40.955, 31.133, 37.051, 25.869, 73.93, 49.191, 63.307, 52.229, 52.347, 58.846, 71.492, 57.282, 56.855, 65.576, 65.593, 63.019, 79.83, 41.854, 39.839
2367.538, 57.057, 52.234, 38.672, 44.909, 48.031, 33.952, 46.272, 35.213, 38.797, 42.375, 50.033, 43.195, 38.13, 33.936, 75.613, 56.545, 66.59, 67.499, 64.581, 51.079, 68.716, 58.483, 68.042, 56.775, 75.783, 54.186, 56.0, 44.964, 54.923
2368.928, 57.123, 45.304, 32.74, 53.979, 42.117, 48.056, 55.376, 41.358, 43.937, 46.439, 63.111, 48.256, 49.209, 24.004, 83.297, 58.898, 52.873, 66.768, 67.815, 69.313, 84.939, 59.683, 73.228, 58.975, 70.973, 58.352, 65.169, 52.073, 50.007
2370.318, 58.188, 56.374, 56.808, 51.049, 61.202, 48.161, 60.479, 46.502, 57.077, 57.503, 57.188, 50.318, 40.287, 23.071, 80.98, 59.252, 73.156, 74.037, 62.049, 56.546, 65.162, 70.884, 62.415, 62.175, 62.163, 66.519, 55.339, 54.183, 62.09
2371.708, 46.254, 46.444, 42.876, 50.119, 50.288, 37.265, 39.583, 47.647, 35.218, 41.568, 44.266, 30.379, 41.366, 21.138, 72.663, 47.605, 51.439, 56.307, 53.283, 47.78, 58.385, 67.085, 62.602, 62.375, 73.353, 44.685, 41.508, 50.293, 46.174
2373.096, 48.32, 42.515, 54.944, 55.189, 43.374, 46.369, 36.686, 37.792, 46.358, 43.632, 46.344, 41.441, 36.444, 17.206, 73.347, 49.959, 58.722, 41.576, 52.517, 44.013, 55.608, 54.286, 59.788, 60.574, 60.543, 56.852, 37.678, 52.403, 48.258
2374.485, 41.385, 40.585, 38.013, 54.259, 30.46, 44.473, 34.789, 37.937, 36.498, 29.696, 40.422, 34.502, 44.523, 9.273, 75.03, 31.312, 54.006, 57.845, 59.751, 44.246, 60.831, 54.487, 58.975, 59.774, 73.733, 49.018, 43.847, 45.513, 43.341
2375.872, 46.451, 45.655, 50.081, 63.329, 62.546, 49.577, 41.893, 32.082, 43.639, 50.76, 52.499, 38.564, 38.602, 35.34, 76.713, 52.666, 72.289, 61.114, 52.985, 62.48, 56.055, 60.687, 65.162, 51.974, 79.923, 60.184, 51.017, 61.622, 61.425
2377.259, 41.483, 55.691, 53.118, 51.359, 45.572, 63.614, 54.938, 48.151, 36.702, 45.822, 44.526, 41.589, 49.618, 18.365, 78.053, 47.85, 58.418, 57.236, 57.089, 52.583, 63.138, 62.781, 62.263, 55.051, 67.001, 57.266, 49.094, 63.679, 56.479
2378.646, 33.515, 46.727, 49.155, 46.389, 32.599, 43.65, 38.982, 37.22, 42.765, 34.883, 35.554, 37.615, 30.634, 22.39, 73.393, 58.033, 50.547, 52.357, 54.192, 38.686, 51.222, 52.875, 50.364, 42.128, 68.079, 55.348, 37.172, 39.736, 52.533
2380.032, 62.547, 60.763, 58.192, 69.419, 55.626, 56.687, 47.027, 26.29, 42.827, 45.945, 46.581, 55.64, 37.65, 38.414, 73.733, 58.217, 62.676, 67.478, 63.296, 67.79, 73.306, 72.969, 63.465, 64.205, 85.157, 68.43, 53.25, 66.793, 66.587
2381.417, 61.579, 64.799, 51.228, 66.449, 52.653, 74.723, 47.072, 44.359, 49.89, 55.007, 45.608, 61.666, 51.667, 41.439, 78.073, 60.401, 69.805, 63.6, 65.399, 48.893, 69.39, 71.063, 73.566, 60.282, 89.235, 70.512, 64.328, 66.85, 71.641
2382.802, 67.611, 66.835, 55.265, 68.479, 58.679, 65.759, 52.117, 50.429, 59.953, 46.069, 54.635, 53.692, 56.683, 40.464, 88.413, 71.585, 76.934, 76.721, 71.502, 63.996, 70.473, 73.157, 67.667, 84.36, 72.312, 66.594, 58.405, 55.907, 73.694
2384.187, 52.643, 56.871, 47.302, 64.509, 43.706, 63.796, 43.162, 38.498, 48.016, 36.13, 47.662, 57.717, 47.699, 50.488, 85.754, 54.768, 64.063, 56.843, 72.606, 43.1, 68.557, 53.251, 65.768, 59.437, 78.39, 65.676, 58.483, 45.964, 63.748
2385.571, 50.675, 63.907, 54.339, 69.539, 57.733, 68.832, 57.207, 47.568, 48.079, 54.192, 48.689, 58.743, 52.715, 44.513, 74.094, 77.952, 72.193, 61.964, 74.709, 62.203, 71.641, 62.345, 71.869, 64.514, 84.468, 75.758, 66.561, 59.021, 75.802
2386.954, 60.707, 59.943, 50.376, 62.569, 53.76, 72.868, 51.252, 40.637, 59.142, 52.254, 46.716, 60.768, 50.732, 60.538, 94.434, 55.136, 67.322, 71.085, 62.813, 65.306, 82.725, 72.439, 73.97, 79.591, 84.546, 69.84, 65.639, 64.078, 70.856
2388.337, 66.739, 56.979, 50.413, 63.599, 46.786, 70.905, 51.297, 35.706, 56.204, 47.316, 48.743, 57.794, 55.748, 34.562, 92.774, 66.32, 72.451, 63.207, 60.916, 56.41, 70.808, 66.533, 66.071, 63.668, 76.624, 77.922, 50.717, 62.135, 65.91
2389.719, 50.771, 56.015, 48.45, 60.629, 50.813, 79.941, 53.342, 56.776, 57.267, 58.377, 59.771, 55.82, 57.764, 51.587, 96.114, 63.503, 63.58, 64.328, 68.02, 56.513, 75.892, 73.626, 68.172, 74.745, 77.702, 74.004, 49.794, 60.191, 54.964
2391.101, 69.803, 63.051, 58.487, 69.659, 43.84, 79.978, 69.387, 41.845, 53.33, 54.439, 50.798, 58.845, 62.78, 54.612, 104.454, 78.687, 78.709, 73.449, 75.123, 59.616, 70.976, 73.72, 73.273, 65.823, 85.78, 78.086, 70.872, 71.248, 76.018
2392.482, 44.835, 61.086, 41.524, 56.689, 26.866, 68.014, 43.432, 22.915, 41.393, 45.501, 52.825, 46.871, 55.797, 41.637, 87.794, 52.871, 53.838, 51.571, 60.226, 48.72, 69.06, 59.814, 54.374, 56.9, 74.858, 76.168, 55.95, 40.305, 65.072
2393.863, 59.867, 70.122, 44.561, 71.719, 57.893, 74.05, 68.477, 37.984, 54.456, 56.562, 45.852, 65.896, 53.813, 46.661, 102.134, 68.055, 73.967, 60.692, 74.33, 60.823, 78.144, 90.908, 82.475, 68.977, 82.936, 80.25, 58.028, 54.362, 62.126
2395.243, 58.899, 67.158, 55.597, 66.749, 45.92, 72.087, 59.521, 36.054, 53.519, 32.624, 52.879, 50.922, 57.829, 48.686, 104.474, 60.238, 67.096, 73.813, 72.433, 55.926, 81.227, 63.002, 71.576, 58.054, 73.013, 68.332, 70.105, 55.419, 64.179
2396.623, 51.932, 75.194, 43.634, 63.779, 54.947, 68.123, 77.566, 39.123, 50.581, 52.686, 43.906, 55.948, 48.845, 31.711, 106.814, 69.422, 74.226, 57.935, 65.537, 53.029, 71.311, 68.096, 70.677, 62.131, 67.091, 67.414, 65.183, 51.476, 54.233
2398.002, 67.964, 67.23, 59.671, 64.809, 60.973, 64.159, 50.611, 38.192, 54.644, 47.748, 38.933, 52.973, 58.862, 39.735, 102.154, 62.606, 69.355, 66.056, 70.64, 57.133, 75.395, 75.19, 64.778, 75.209, 77.169, 69.496, 65.261, 58.533, 63.287
2399.380, 54.996, 54.266, 44.708, 49.839, 60.0, 69.196, 62.656, 26.262, 52.707, 40.809, 46.96, 54.999, 53.878, 37.76, 100.494, 57.79, 71.484, 65.178, 74.744, 58.236, 61.479, 64.284, 64.88, 63.286, 69.247, 60.578, 59.339, 40.59, 72.341
2400.758, 49.028, 60.302, 47.745, 58.869, 54.027, 69.232, 49.701, 43.331, 49.77, 45.871, 40.988, 54.025, 64.894, 32.785, 96.834, 59.973, 67.613, 65.299, 76.847, 66.339, 85.562, 78.378, 71.981, 79.363, 70.325, 69.66, 68.417, 49.647, 49.395
2402.135, 49.06, 67.338, 59.782, 48.899, 65.053, 84.268, 59.746, 46.401, 64.833, 46.933, 61.015, 62.05, 69.91, 51.809, 108.174, 67.157, 71.742, 70.42, 77.95, 78.443, 84.646, 90.472, 73.082, 72.44, 76.403, 61.742, 76.494, 66.703, 65.449
2403.512, 48.092, 53.374, 61.819, 54.929, 54.08, 82.305, 52.791, 51.47, 38.896, 37.995, 51.042, 57.076, 43.927, 28.834, 98.514, 66.341, 79.871, 55.542, 71.054, 69.546, 75.73, 85.565, 73.183, 75.517, 79.481, 61.824, 64.572, 45.76, 58.503
2404.889, 53.124, 59.41, 49.856, 51.959, 52.107, 68.341, 57.836, 49.54, 47.958, 45.056, 50.069, 51.101, 41.943, 43.859, 106.854, 67.524, 62.0, 62.663, 72.157, 71.649, 79.814, 85.659, 70.284, 69.594, 84.559, 64.906, 63.65, 52.817, 64.557
2406.264, 52.156, 51.446, 49.893, 53.989, 52.134, 74.378, 48.881, 51.609, 55.021, 34.118, 53.096, 50.127, 35.959, 37.883, 107.194, 69.708, 73.129, 55.784, 65.261, 67.753, 71.897, 76.753, 70.385, 70.672, 87.637, 64.988, 61.728, 43.874, 59.611
2407.640, 44.188, 50.482, 35.93, 57.018, 46.16, 49.414, 48.926, 45.678, 44.084, 32.18, 41.123, 50.153, 53.975, 33.908, 106.534, 68.892, 58.259, 62.906, 55.364, 68.856, 58.981, 76.847, 66.486, 66.749, 72.714, 62.07, 58.805, 30.931, 53.665
2409.014, 58.22, 56.518, 43.966, 53.048, 54.187, 70.45, 44.971, 47.748, 57.147, 32.242, 30.15, 43.178, 41.992, 35.933, 99.874, 64.076, 60.388, 65.027, 75.468, 67.959, 57.065, 76.941, 76.587, 59.826, 65.792, 69.152, 58.883, 42.988, 56.718
2410.389, 50.252, 59.554, 50.003, 48.078, 58.214, 50.487, 40.016, 55.817, 51.21, 29.303, 43.178, 59.204, 42.008, 37.957, 97.214, 78.259, 61.517, 62.149, 68.571, 71.062, 71.149, 85.035, 69.688, 61.903, 70.87, 54.234, 59.961, 48.045, 59.772
2411.762, 47.284, 54.59, 54.04, 52.108, 42.241, 56.523, 30.06, 33.887, 44.273, 25.365, 45.205, 48.229, 51.024, 24.982, 94.554, 57.443, 58.646, 64.27, 62.674, 57.166, 62.232, 75.129, 62.789, 64.98, 60.948, 54.316, 62.039, 25.102, 54.826
2413.135, 57.316, 65.626, 47.077, 52.138, 58.267, 60.559, 42.105, 50.956, 56.336, 34.427, 49.232, 65.255, 52.04, 47.007, 97.894, 74.627, 67.775, 75.391, 71.778, 79.269, 70.316, 76.223, 65.89, 69.057, 74.026, 63.398, 76.116, 50.159, 58.88
2414.508, 41.348, 44.662, 47.114, 50.168, 38.294, 57.596, 34.15, 42.025, 42.398, 29.489, 41.259, 39.281, 46.057, 31.031, 89.235, 60.811, 57.904, 56.513, 69.881, 70.372, 53.4, 64.317, 63.991, 63.135, 70.104, 53.479, 50.194, 39.216, 55.934
2415.880, 49.38, 62.698, 56.151, 45.198, 52.321, 48.632, 42.195, 49.095, 45.461, 42.55, 49.286, 57.306, 46.073, 29.056, 108.575, 66.994, 69.033, 67.634, 73.985, 82.476, 71.484, 80.41, 72.092, 70.212, 64.182, 72.561, 73.272, 48.272, 56.988
2417.251, 49.412, 59.734, 64.188, 55.228, 55.347, 49.669, 37.24, 53.164, 39.524, 48.612, 47.313, 48.332, 52.089, 43.081, 89.915, 69.178, 65.162, 68.755, 72.088, 75.579, 56.568, 65.504, 71.193, 75.289, 80.26, 58.643, 57.35, 38.329, 55.042
2418.622, 51.444, 42.77, 61.225, 38.258, 52.374, 45.705, 33.285, 53.234, 49.587, 37.674, 41.34, 38.358, 45.105, 17.105, 88.255, 54.362, 68.292, 59.877, 68.192, 76.682, 59.651, 62.598, 64.294, 68.366, 70.338, 51.725, 62.428, 39.386, 49.096
2419.993, 35.476, 39.806, 45.262, 44.288, 42.401, 45.741, 38.33, 41.303, 46.65, 40.736, 30.367, 42.383, 36.122, 27.13, 94.595, 64.546, 55.421, 59.998, 61.295, 81.786, 62.735, 69.692, 60.395, 54.443, 68.415, 61.807, 48.505, 41.443, 45.15
2421.363, 51.508, 54.842, 65.299, 49.318, 48.428, 52.778, 40.375, 55.373, 43.713, 40.797, 42.395, 41.409, 42.138, 33.155, 85.935, 64.729, 81.55, 72.12, 65.398, 72.889, 75.819, 73.786, 61.496, 60.521, 85.493, 67.889, 66.583, 47.5, 62.203
2422.732, 54.54, 48.878, 48.336, 55.348, 40.454, 41.814, 48.42, 52.442, 38.775, 30.859, 29.422, 40.434, 31.154, 30.18, 88.275, 52.913, 71.679, 59.241, 58.502, 72.992, 54.903, 65.88, 65.597, 51.598, 73.571, 55.971, 58.661, 50.557, 43.257
2424.101, 50.572, 43.914, 49.372, 41.378, 30.481, 41.85, 28.465, 46.511, 31.838, 24.921, 26.449, 36.46, 44.171, 25.204, 96.615, 57.097, 68.808, 64.362, 49.605, 60.095, 52.986, 58.974, 55.698, 58.675, 58.649, 52.053, 48.739, 34.614, 50.311
2425.469, 32.604, 46.95, 39.409, 39.408, 36.508, 44.887, 42.51, 39.581, 31.901, 24.983, 28.476, 38.486, 41.187, 38.229, 97.955, 45.281, 68.937, 60.484, 72.709, 60.199, 48.07, 58.068, 48.799, 58.752, 66.727, 62.135, 56.816, 37.671, 49.365
2426.837, 52.637, 48.986, 33.446, 48.438, 36.535, 52.923, 27.554, 47.65, 39.964, 38.044, 39.503, 40.511, 37.203, 22.254, 88.295, 58.464, 59.066, 57.605, 77.812, 69.302, 44.154, 68.162, 45.9, 53.829, 55.805, 60.217, 51.894, 43.728, 53.419
2428.204, 38.669, 50.022, 44.483, 50.468, 26.561, 39.959, 42.599, 38.72, 40.027, 38.106, 37.53, 43.537, 32.219, 27.278, 103.635, 54.648, 62.195, 54.726, 61.916, 68.405, 50.238, 44.256, 59.001, 52.906, 62.883, 52.299, 53.972, 51.784, 57.473
2429.570, 55.701, 39.058, 40.52, 34.498, 23.588, 31.996, 40.644, 35.789, 26.09, 26.168, 34.557, 27.562, 30.236, 13.303, 74.975, 37.832, 64.325, 44.848, 53.019, 49.509, 41.321, 57.349, 48.103, 48.984, 61.961, 44.381, 32.05, 36.841, 52.527
2430.936, 35.733, 43.094, 48.557, 41.528, 22.615, 46.032, 37.689, 39.859, 29.152, 33.23, 38.584, 31.588, 20.252, 22.328, 100.315, 43.016, 63.454, 54.969, 55.122, 57.612, 34.405, 58.443, 52.204, 55.061, 60.039, 45.463, 49.127, 54.898, 51.581
2432.302, 61.765, 41.13, 35.594, 55.558, 31.641, 45.069, 46.734, 36.928, 30.215, 30.291, 46.612, 33.614, 29.268, 33.352, 87.655, 64.199, 66.583, 57.09, 69.226, 54.715, 53.489, 60.537, 65.305, 65.138, 75.116, 64.545, 53.205, 38.955, 50.635
2433.667, 40.797, 31.166, 33.631, 32.588, 18.668, 36.105, 38.779, 39.997, 27.278, 34.353, 31.639, 20.639, 21.284, 25.377, 92.995, 59.383, 72.712, 39.212, 56.329, 45.819, 49.573, 55.631, 51.406, 49.215, 61.194, 47.627, 49.283, 54.012, 40.689
2435.031, 65.829, 45.202, 45.668, 68.618, 48.695, 51.141, 64.824, 54.067, 54.341, 40.415, 47.666, 43.665, 42.301, 28.402, 100.335, 79.567, 96.841, 77.333, 58.433, 56.922, 61.657, 65.725, 68.507, 58.292, 70.272, 68.709, 59.361, 56.069, 61.742
2436.395, 52.861, 37.238, 31.705, 38.648, 37.722, 41.178, 46.869, 31.136, 33.404, 35.476, 40.693, 26.691, 29.317, 28.426, 99.675, 53.75, 70.97, 55.455, 56.536, 57.025, 45.74, 53.819, 45.608, 50.369, 64.35, 60.791, 52.439, 46.126, 52.796
2437.759, 49.893, 50.273, 46.741, 63.678, 48.748, 48.214, 54.914, 69.206, 48.467, 45.538, 42.72, 32.716, 37.333, 42.451, 102.015, 57.934, 84.099, 55.576, 77.64, 66.129, 64.824, 61.913, 65.709, 65.447, 63.428, 65.873, 54.516, 60.183, 56.85
2439.122, 58.925, 44.309, 51.778, 51.708, 46.775, 54.25, 62.959, 47.275, 33.53, 47.6, 55.747, 40.742, 42.349, 38.476, 100.355, 63.118, 81.229, 74.697, 69.743, 64.232, 65.908, 75.007, 50.81, 61.524, 68.506, 64.955, 68.594, 49.24, 61.904
2440.484, 55.957, 52.345, 44.815, 62.738, 53.802, 45.287, 55.004, 55.345, 45.592, 44.662, 46.774, 24.767, 32.366, 39.5, 96.695, 54.302, 88.358, 59.819, 67.846, 59.335, 62.992, 60.101, 59.911, 50.601, 57.584, 68.037, 56.672, 56.297, 55.958
2441.846, 54.989, 45.381, 53.852, 39.768, 36.828, 55.323, 61.049, 50.414, 46.655, 37.723, 58.801, 21.793, 38.382, 41.525, 103.035, 53.485, 61.487, 65.94, 65.95, 64.438, 61.075, 64.195, 58.012, 62.678, 59.662, 59.119, 58.75, 51.353, 61.012
2443.207, 62.021, 61.417, 54.889, 64.798, 53.855, 64.36, 70.093, 43.483, 58.718, 46.785, 45.829, 27.819, 45.398, 48.55, 99.376, 62.669, 91.616, 55.061, 77.053, 73.542, 53.159, 70.288, 77.113, 65.755, 75.74, 77.201, 63.827, 64.41, 68.066
2444.568, 64.053, 49.453, 58.926, 53.828, 52.882, 57.396, 63.138, 51.553, 55.781, 48.847, 59.856, 30.844, 42.414, 34.574, 96.716, 55.853, 72.745, 62.183, 78.157, 65.645, 67.243, 70.382, 59.214, 57.832, 73.817, 76.283, 53.905, 65.467, 65.12
2445.928, 66.085, 56.489, 46.963, 58.858, 53.909, 54.432, 74.183, 40.622, 51.844, 48.909, 54.883, 37.87, 45.431, 60.599, 107.056, 57.037, 76.874, 68.304, 76.26, 69.748, 78.327, 78.476, 62.315, 80.91, 68.895, 77.365, 75.983, 65.524, 56.174
2447.287, 70.117, 52.525, 60.0, 55.888, 48.935, 54.469, 78.228, 49.692, 52.907, 44.97, 50.91, 36.895, 48.447, 42.624, 106.396, 60.22, 73.003, 44.426, 80.364, 63.852, 70.41, 79.57, 69.416, 87.987, 77.973, 87.447, 61.061, 77.581, 67.227
2448.646, 55.149, 58.561, 49.037, 55.918, 49.962, 49.505, 65.273, 41.761, 46.969, 42.032, 54.937, 25.921, 27.463, 47.648, 107.736, 61.404, 74.132, 62.547, 67.467, 79.955, 81.494, 74.664, 66.517, 60.064, 70.051, 70.529, 66.139, 73.638, 65.281
2450.005, 63.181, 57.597, 54.074, 49.948, 46.989, 58.541, 68.318, 44.83, 41.032, 46.094, 49.964, 39.947, 28.479, 29.673, 92.076, 66.588, 69.262, 53.668, 79.571, 71.058, 65.578, 75.758, 56.618, 76.141, 71.129, 72.611, 56.216, 60.695, 54.335
2451.363, 67.213, 59.633, 50.11, 59.978, 63.016, 62.578, 69.363, 52.9, 51.095, 50.156, 55.991, 26.972, 44.496, 45.698, 102.416, 68.772, 78.391, 66.79, 81.674, 85.162, 84.662, 79.852, 75.719, 67.218, 78.207, 75.693, 74.294, 62.752, 70.389
2452.720, 60.245, 47.669, 49.147, 59.008, 39.042, 61.614, 69.408, 48.969, 52.158, 46.217, 54.018, 39.998, 33.512, 34.723, 84.756, 59.955, 70.52, 56.911, 67.777, 62.265, 68.745, 70.946, 64.82, 68.296, 61.285, 68.775, 60.372, 63.809, 53.443
2454.077, 59.277, 50.705, 36.184, 49.038, 44.069, 64.65, 60.453, 43.039, 44.221, 43.279, 50.046, 31.024, 49.528, 32.747, 95.096, 65.139, 78.649, 76.032, 70.881, 69.368, 64.829, 86.04, 57.921, 59.373, 66.363, 78.857, 68.45, 58.865, 63.497
2455.434, 56.309, 52.741, 39.221, 41.068, 47.096, 59.687, 49.498, 46.108, 35.284, 38.341, 58.073, 22.049, 39.544, 36.772, 83.436, 59.323, 61.778, 63.154, 55.984, 57.471, 72.913, 65.134, 71.022, 64.45, 61.44, 71.939, 58.527, 58.922, 55.551
2456.789, 59.342, 43.777, 52.258, 56.098, 65.122, 61.723, 71.543, 45.178, 50.346, 44.403, 51.1, 30.075, 47.561, 43.797, 97.776, 58.507, 75.907, 63.275, 77.088, 79.575, 72.997, 77.227, 63.123, 74.527, 67.518, 78.021, 64.605, 54.979, 63.605
2458.145, 67.374, 48.813, 48.295, 56.128, 54.149, 68.76, 61.588, 52.247, 38.409, 36.464, 52.127, 35.1, 43.577, 46.821, 91.116, 74.69, 65.036, 63.397, 57.191, 69.678, 80.081, 83.321, 71.224, 66.604, 66.596, 70.103, 63.683, 57.036, 65.659
2459.499, 52.406, 43.849, 53.332, 51.157, 37.176, 60.796, 66.632, 51.316, 34.472, 44.526, 52.154, 47.126, 51.593, 44.846, 100.456, 54.874, 69.165, 56.518, 60.295, 68.781, 69.164, 75.415, 66.326, 67.681, 67.674, 71.184, 65.761, 56.093, 47.712
2460.854, 65.438, 63.885, 57.369, 61.187, 60.203, 75.832, 75.677, 59.386, 59.535, 41.588, 66.181, 53.152, 62.609, 50.871, 107.796, 77.058, 76.295, 68.639, 68.398, 90.885, 85.248, 68.509, 91.427, 81.759, 96.752, 81.266, 69.838, 61.15, 66.766
2462.207, 54.47, 36.921, 54.406, 47.217, 38.229, 68.869, 68.722, 35.455, 38.598, 37.65, 51.208, 33.177, 55.626, 37.895, 110.136, 50.242, 68.424, 68.761, 54.501, 69.988, 74.332, 68.603, 69.528, 67.836, 70.83, 76.348, 78.916, 45.207, 52.82
2463.560, 68.502, 59.957, 59.443, 68.247, 53.256, 68.905, 66.767, 53.525, 47.661, 40.711, 62.236, 46.203, 50.642, 57.92, 103.476, 73.425, 81.553, 75.882, 72.605, 96.091, 77.416, 85.697, 81.629, 73.913, 78.908, 86.43, 72.994, 57.264, 60.874
2464.913, 51.534, 41.993, 44.48, 48.277, 33.283, 55.941, 56.812, 33.594, 45.723, 30.773, 46.263, 27.228, 40.658, 26.945, 95.816, 56.609, 70.682, 55.003, 52.708, 68.195, 67.499, 65.791, 67.73, 54.99, 77.986, 70.512, 56.072, 45.321, 43.928
2466.265, 53.566, 43.029, 56.516, 60.307, 35.309, 51.978, 55.857, 46.664, 30.786, 39.835, 58.29, 55.254, 50.674, 39.969, 107.156, 62.793, 78.811, 62.125, 59.812, 73.298, 62.583, 76.885, 65.831, 68.067, 70.064, 76.594, 72.15, 45.378, 58.982
2467.617, 58.598, 58.065, 68.553, 65.337, 60.336, 75.014, 63.902, 51.733, 50.849, 48.897, 65.317, 64.28, 63.691, 56.994, 100.496, 75.976, 80.94, 77.246, 62.915, 90.401, 73.667, 88.979, 86.932, 84.144, 79.141, 73.676, 71.227, 58.434, 67.036
2468.968, 40.63, 51.101, 52.59, 55.367, 40.363, 55.051, 46.947, 44.802, 48.912, 45.958, 56.344, 53.305, 41.707, 41.019, 102.836, 56.16, 73.069, 65.368, 51.019, 73.504, 60.751, 64.073, 74.033, 53.222, 61.219, 69.758, 59.305, 58.491, 63.09
2470.318, 44.662, 57.137, 42.627, 58.397, 43.39, 53.087, 54.992, 36.872, 31.975, 42.02, 49.371, 59.331, 48.723, 44.043, 103.176, 60.344, 64.198, 66.489, 55.122, 64.608, 61.834, 67.166, 56.134, 62.299, 66.297, 68.84, 55.383, 45.548, 49.144
2471.668, 39.694, 39.173, 57.664, 42.427, 31.416, 51.123, 50.037, 70.941, 37.038, 35.082, 53.398, 64.357, 45.739, 45.068, 103.516, 54.528, 72.328, 76.61, 47.225, 69.711, 63.918, 74.26, 57.235, 71.376, 52.375, 67.922, 60.461, 62.605, 56.198
2473.017, 53.726, 61.209, 73.701, 69.457, 55.443, 78.16, 65.082, 64.011, 56.101, 62.144, 65.425, 73.382, 57.756, 52.093, 109.857, 78.711, 97.457, 94.732, 69.329, 93.814, 85.002, 84.354, 75.336, 74.453, 71.453, 76.004, 75.538, 61.662, 52.251
2474.366, 48.758, 54.245, 49.738, 63.487, 59.47, 60.196, 54.127, 52.08, 40.163, 48.205, 78.453, 59.408, 51.772, 46.117, 113.197, 67.895, 65.586, 80.853, 59.432, 83.918, 77.086, 65.448, 60.437, 80.53, 73.531, 67.086, 70.616, 59.719, 59.305
2475.714, 54.79, 60.281, 64.775, 59.517, 55.497, 69.232, 51.171, 61.15, 38.226, 56.267, 62.48, 55.433, 58.788, 42.142, 109.537, 84.079, 83.715, 82.974, 65.536, 73.021, 79.17, 87.542, 75.538, 64.608, 64.609, 71.168, 61.694, 67.776, 57.359
2477.062, 59.822, 63.317, 73.812, 60.547, 53.523, 58.269, 47.216, 65.219, 54.289, 59.329, 55.507, 70.459, 64.804, 57.167, 112.877, 73.263, 83.844, 76.096, 66.639, 73.124, 84.253, 73.636, 68.639, 78.685, 69.687, 75.25, 72.772, 62.833, 51.413
2478.409, 57.854, 73.353, 68.849, 79.577, 66.55, 74.305, 78.261, 69.288, 51.352, 71.39, 68.534, 69.485, 67.821, 59.192, 127.217, 93.446, 92.973, 83.217, 71.743, 85.228, 91.337, 91.73, 82.74, 72.762, 81.765, 78.332, 83.85, 75.89, 79.467
2479.756, 52.886, 64.389, 58.885, 63.607, 64.577, 60.341, 56.306, 50.358, 44.415, 52.452, 59.561, 64.51, 58.837, 36.216, 111.557, 66.63, 84.102, 69.338, 63.846, 66.331, 77.421, 83.824, 63.841, 70.839, 71.842, 69.414, 55.927, 46.946, 59.521
2481.102, 51.918, 68.425, 59.922, 63.637, 59.603, 62.378, 66.351, 62.427, 45.478, 60.514, 47.588, 64.536, 51.853, 48.241, 113.897, 71.814, 75.231, 83.46, 68.949, 67.434, 79.505, 71.918, 67.942, 62.916, 70.92, 59.496, 66.005, 57.003, 67.575
2482.448, 56.95, 76.461, 66.959, 64.667, 77.63, 55.414, 63.396, 65.497, 46.54, 56.576, 55.615, 74.561, 60.87, 47.266, 106.237, 77.998, 85.361, 83.581, 79.053, 84.538, 78.588, 85.012, 69.043, 76.993, 74.998, 88.578, 74.083, 64.06, 57.629
2483.793, 66.982, 68.496, 61.996, 79.697, 74.657, 63.451, 64.441, 65.566, 46.603, 60.637, 61.642, 79.587, 63.886, 64.29, 126.577, 83.181, 88.49, 78.703, 80.156, 87.641, 85.672, 76.105, 78.144, 67.071, 88.076, 82.66, 74.161, 61.117, 70.683
2485.137, 63.014, 77.532, 61.033, 69.727, 73.684, 66.487, 76.486, 58.635, 61.666, 54.699, 71.67, 64.613, 50.902, 32.315, 113.917, 80.365, 85.619, 91.824, 76.26, 79.744, 76.756, 91.199, 68.245, 78.148, 74.154, 79.742, 76.238, 62.174, 62.736
2486.481, 53.047, 70.568, 65.07, 65.757, 65.71, 65.523, 62.531, 70.705, 56.729, 59.761, 56.697, 67.638, 57.918, 58.34, 123.257, 72.549, 93.748, 72.945, 63.363, 78.847, 91.84, 83.293, 78.346, 75.225, 78.232, 72.824, 62.316, 60.231, 62.79
2487.824, 55.079, 66.604, 58.107, 66.787, 56.737, 58.56, 63.576, 48.774, 40.792, 38.823, 53.724, 59.664, 43.935, 37.364, 104.597, 64.733, 75.877, 86.067, 78.467, 68.951, 70.923, 77.387, 64.447, 63.302, 62.31, 71.906, 64.394, 57.288, 50.844
2489.167, 43.111, 58.64, 48.144, 54.817, 54.764, 48.596, 40.621, 56.844, 50.855, 51.884, 66.751, 51.69, 35.951, 44.389, 114.937, 55.916, 84.006, 79.188, 78.57, 65.054, 77.007, 83.481, 72.549, 55.379, 64.388, 62.988, 64.472, 57.345, 62.898
2490.510, 59.143, 53.676, 54.181, 50.847, 57.79, 49.632, 53.666, 59.913, 49.917, 39.946, 52.778, 51.715, 40.967, 40.414, 113.277, 71.1, 79.135, 59.309, 66.673, 65.157, 67.091, 81.575, 53.65, 54.456, 77.466, 70.07, 57.549, 46.402, 48.952
2491.851, 50.175, 51.712, 59.218, 48.877, 58.817, 40.669, 51.71, 60.983, 31.98, 47.008, 41.805, 46.741, 39.983, 42.438, 102.617, 70.284, 71.264, 66.431, 64.777, 57.261, 65.175, 75.669, 64.751, 52.534, 72.543, 68.152, 61.627, 55.459, 55.006
2493.193, 58.207, 62.748, 49.255, 59.907, 53.844, 48.705, 42.755, 55.052, 53.043, 52.07, 51.832, 46.766, 53.0, 34.463, 114.957, 76.468, 76.394, 62.552, 70.88, 66.364, 69.258, 77.763, 65.852, 66.611, 72.621, 80.234, 62.705, 47.515, 54.06
2494.533, 57.239, 45.784, 45.291, 42.937, 52.871, 38.742, 46.8, 47.121, 40.106, 44.131, 30.859, 42.792, 21.016, 29.488, 108.297, 59.651, 75.523, 65.674, 73.984, 65.467, 58.342, 70.857, 57.953, 51.688, 63.699, 50.316, 51.783, 43.572, 45.114
2495.874, 46.271, 45.82, 37.328, 47.967, 47.897, 45.778, 47.845, 37.191, 46.169, 48.193, 39.887, 41.818, 37.032, 24.512, 96.637, 61.835, 70.652, 63.795, 60.087, 55.571, 50.426, 61.951, 70.054, 44.765, 60.777, 67.398, 47.861, 45.629, 38.168
2497.213, 45.303, 43.856, 41.365, 38.997, 37.924, 38.814, 41.89, 41.26, 42.232, 37.255, 36.914, 50.843, 27.048, 21.537, 96.977, 55.019, 66.781, 63.916, 65.191, 51.674, 60.51, 68.044, 52.155, 50.842, 59.855, 45.48, 57.938, 51.686, 44.221
2498.552, 56.335, 53.892, 35.402, 27.027, 34.951, 22.851, 41.935, 31.33, 44.295, 41.317, 26.941, 30.869, 29.065, 17.562, 78.317, 52.203, 46.91, 55.038, 50.294, 40.777, 51.594, 55.138, 45.256, 49.919, 52.933, 47.562, 44.016, 38.743, 28.275
2499.891, 42.367, 47.928, 47.439, 36.057, 49.978, 42.887, 48.98, 53.399, 45.357, 42.378, 43.968, 46.894, 30.081, 26.586, 104.657, 63.386, 68.039, 59.159, 78.397, 53.88, 77.677, 66.232, 61.357, 53.997, 61.011, 65.644, 59.094, 45.8, 48.329
2501.229, 46.399, 45.964, 45.476, 42.087, 44.004, 42.923, 58.025, 51.469, 42.42, 47.44, 44.995, 42.92, 40.097, 44.611, 94.997, 77.57, 65.168, 60.28, 67.501, 52.984, 62.761, 65.326, 65.458, 51.074, 61.089, 58.726, 53.172, 58.857, 40.383
2502.566, 50.431, 48.0, 45.513, 48.117, 41.031, 48.96, 46.07, 46.538, 36.483, 41.502, 34.022, 39.946, 34.113, 31.636, 93.338, 69.754, 63.298, 55.402, 75.604, 53.087, 67.845, 66.42, 73.559, 65.151, 60.167, 65.807, 53.249, 39.914, 51.437
2503.903, 48.463, 56.036, 50.55, 36.147, 52.058, 47.996, 66.115, 43.607, 52.546, 58.564, 48.049, 45.971, 36.13, 38.66, 103.678, 69.937, 71.427, 68.523, 68.708, 60.19, 76.929, 74.514, 75.66, 49.228, 67.244, 70.889, 65.327, 49.971, 49.491
2505.240, 52.495, 41.072, 58.587, 50.177, 45.084, 47.032, 53.16, 46.677, 41.609, 50.625, 50.076, 38.997, 26.146, 28.685, 90.018, 64.121, 73.556, 56.645, 75.811, 54.294, 66.012, 70.608, 61.761, 53.305, 69.322, 58.971, 51.405, 49.027, 38.545
2506.575, 63.527, 64.108, 56.624, 56.207, 66.111, 62.069, 79.205, 47.746, 63.672, 63.687, 51.104, 46.023, 41.162, 49.71, 109.358, 88.305, 76.685, 76.766, 79.915, 78.397, 91.096, 81.702, 77.862, 62.383, 82.4, 90.053, 76.483, 54.084, 67.599
2507.911, 38.559, 35.144, 35.66, 30.237, 27.138, 38.105, 49.249, 33.816, 36.734, 45.749, 33.131, 17.048, 25.178, 11.735, 82.698, 63.489, 56.814, 49.887, 67.018, 48.5, 52.18, 58.796, 46.963, 43.46, 53.478, 46.135, 35.561, 32.141, 35.653
2509.246, 52.591, 69.18, 52.697, 62.267, 53.165, 57.142, 67.294, 60.885, 56.797, 68.811, 50.158, 52.074, 44.195, 40.759, 109.038, 93.672, 77.943, 81.009, 76.121, 65.604, 82.264, 85.89, 87.064, 58.537, 70.556, 83.217, 56.638, 63.198, 59.707
2510.580, 56.623, 50.216, 44.734, 45.296, 47.191, 48.178, 56.339, 34.955, 43.86, 58.872, 45.185, 36.099, 38.211, 31.784, 100.378, 69.856, 63.072, 58.13, 79.225, 66.707, 78.347, 78.983, 68.165, 64.614, 59.634, 63.299, 60.716, 51.255, 49.76
2511.913, 71.655, 54.252, 50.771, 57.326, 64.218, 60.214, 73.384, 63.024, 70.923, 63.934, 65.212, 58.125, 58.227, 46.809, 100.718, 86.04, 79.201, 71.251, 96.328, 72.81, 91.431, 86.077, 75.266, 69.691, 77.712, 82.381, 61.794, 47.312, 71.814
2513.247, 51.687, 50.288, 36.808, 48.356, 31.245, 55.251, 50.429, 46.093, 48.986, 45.996, 32.239, 42.151, 29.243, 27.833, 92.058, 63.224, 54.331, 60.373, 57.432, 53.913, 69.515, 67.171, 72.367, 60.768, 56.79, 60.463, 54.872, 34.369, 48.868
2514.579, 62.719, 53.324, 52.845, 50.386, 49.271, 52.287, 57.474, 52.163, 60.049, 56.058, 52.266, 50.176, 50.26, 46.858, 88.398, 82.407, 66.46, 75.494, 82.535, 66.017, 77.599, 78.265, 69.468, 60.846, 78.868, 68.545, 59.949, 54.426, 55.922
2515.911, 57.752, 67.36, 45.882, 46.416, 37.298, 65.323, 62.519, 48.232, 50.111, 61.119, 48.293, 42.202, 39.276, 44.883, 90.738, 92.591, 68.589, 72.615, 59.639, 64.12, 74.682, 78.359, 90.569, 67.923, 69.945, 67.627, 51.027, 41.483, 56.976
2517.243, 62.784, 45.396, 44.919, 46.446, 54.325, 53.36, 67.564, 38.302, 46.174, 58.181, 48.321, 50.227, 40.292, 36.907, 102.078, 69.775, 65.718, 55.737, 75.742, 66.223, 66.766, 78.453, 75.671, 67.0, 72.023, 68.709, 54.105, 41.54, 47.03
2518.574, 68.816, 58.432, 52.956, 51.476, 51.352, 52.396, 68.609, 50.371, 54.237, 63.243, 60.348, 54.253, 42.308, 49.932, 104.418, 79.959, 74.847, 74.858, 78.846, 61.327, 76.85, 80.547, 76.772, 69.077, 85.101, 72.791, 66.183, 45.596, 71.084
2519.904, 49.848, 59.468, 40.993, 59.506, 41.378, 54.433, 70.654, 42.44, 49.3, 64.304, 50.375, 53.279, 44.325, 48.957, 96.758, 80.142, 72.976, 63.98, 70.949, 70.43, 62.934, 76.641, 73.873, 65.154, 83.179, 68.873, 55.26, 27.653, 62.138
2521.234, 69.88, 68.504, 48.029, 70.536, 48.405, 54.469, 72.699, 54.51, 57.363, 62.366, 54.402, 60.304, 58.341, 45.981, 96.098, 80.326, 80.105, 68.101, 75.052, 64.533, 76.018, 75.735, 76.974, 55.231, 73.257, 84.955, 63.338, 37.71, 71.192
2522.564, 60.912, 70.54, 46.066, 66.566, 51.432, 57.505, 65.744, 45.579, 62.426, 60.428, 59.429, 63.33, 54.357, 35.006, 95.438, 70.51, 69.234, 72.222, 68.156, 81.637, 66.101, 66.829, 80.075, 56.309, 76.335, 59.037, 56.416, 41.767, 67.245
2523.892, 61.944, 70.576, 46.103, 51.596, 46.459, 58.542, 60.788, 44.649, 49.488, 60.49, 53.456, 63.356, 44.373, 57.031, 107.778, 73.694, 67.364, 73.344, 74.259, 80.74, 82.185, 84.922, 83.176, 67.386, 64.413, 67.119, 69.494, 49.824, 70.299
2525.221, 76.976, 52.612, 58.14, 63.626, 61.485, 63.578, 69.833, 58.718, 59.551, 76.551, 72.483, 68.381, 61.39, 45.055, 111.118, 75.877, 81.493, 70.465, 73.363, 85.843, 71.269, 85.016, 81.277, 71.463, 69.491, 77.201, 69.572, 55.881, 69.353
2526.548, 55.008, 56.648, 37.177, 64.656, 40.512, 59.614, 49.878, 46.788, 42.614, 74.613, 56.511, 54.407, 46.406, 53.08, 96.458, 67.061, 66.622, 69.586, 68.466, 74.946, 68.353, 63.11, 75.378, 61.54, 67.569, 78.283, 60.649, 49.938, 83.407
2527.876, 73.04, 47.683, 53.214, 58.686, 46.539, 61.651, 53.923, 48.857, 55.677, 52.675, 67.538, 60.432, 47.422, 35.105, 103.798, 70.245, 66.751, 69.708, 60.57, 79.05, 63.436, 67.204, 79.479, 70.617, 73.646, 57.365, 62.727, 49.995, 70.461
2529.202, 55.072, 53.719, 42.251, 60.716, 56.565, 69.687, 53.968, 50.926, 45.74, 52.737, 64.565, 44.458, 47.438, 35.129, 94.138, 74.429, 79.88, 78.829, 75.673, 73.153, 85.52, 80.298, 75.58, 60.695, 68.724, 84.447, 73.805, 66.052, 65.515
2530.528, 73.104, 64.755, 62.288, 67.746, 54.592, 69.723, 68.013, 58.996, 56.803, 68.798, 71.592, 67.484, 57.455, 46.154, 100.479, 81.612, 68.009, 80.951, 80.776, 87.256, 72.604, 80.392, 78.681, 74.772, 83.802, 82.529, 66.883, 64.109, 76.569
2531.854, 66.136, 50.791, 51.325, 48.776, 48.619, 64.76, 53.058, 43.065, 46.866, 54.86, 56.619, 53.509, 50.471, 41.179, 92.819, 77.796, 71.138, 66.072, 77.88, 82.36, 82.688, 82.486, 81.782, 69.849, 86.88, 71.611, 70.96, 50.165, 73.623
2533.179, 60.168, 54.827, 39.362, 64.806, 42.646, 51.796, 56.103, 32.135, 48.928, 52.922, 51.646, 46.535, 44.487, 25.203, 100.159, 62.98, 66.267, 72.193, 68.983, 77.463, 65.771, 71.58, 78.883, 63.926, 81.958, 60.693, 51.038, 52.222, 59.677
2534.504, 61.2, 54.863, 45.399, 62.836, 41.672, 69.833, 48.148, 44.204, 56.991, 53.984, 64.673, 53.56, 47.504, 36.228, 103.499, 78.163, 60.397, 69.315, 61.087, 81.566, 73.855, 74.674, 69.984, 64.003, 72.036, 76.775, 67.116, 55.279, 77.73
2535.828, 71.232, 72.899, 54.435, 67.866, 51.699, 66.869, 57.193, 58.274, 61.054, 55.045, 58.7, 56.586, 49.52, 30.253, 101.839, 87.347, 69.526, 77.436, 70.19, 81.67, 72.939, 72.768, 72.085, 64.08, 92.114, 67.857, 71.194, 55.336, 81.784
2537.151, 64.264, 52.935, 45.472, 59.896, 39.726, 43.905, 38.238, 39.343, 52.117, 46.107, 56.728, 45.612, 59.536, 24.278, 96.179, 71.531, 61.655, 82.557, 72.294, 76.773, 77.023, 71.861, 66.186, 59.158, 70.192, 62.939, 58.271, 62.393, 71.838
2538.474, 56.296, 63.971, 48.509, 59.926, 50.752, 56.942, 54.283, 53.412, 55.18, 56.169, 55.755, 60.637, 53.552, 41.302, 106.519, 73.715, 69.784, 72.679, 67.397, 82.876, 72.107, 71.955, 77.287, 57.235, 76.27, 74.021, 69.349, 52.45, 69.892
2539.796, 59.328, 76.007, 57.546, 76.956, 48.779, 60.978, 54.327, 67.482, 59.243, 53.231, 64.782, 58.663, 62.569, 39.327, 98.859, 71.898, 78.913, 81.8, 82.5, 89.98, 88.19, 81.049, 88.388, 88.312, 87.347, 71.103, 79.427, 73.507, 85.946
2541.118, 65.36, 62.043, 57.583, 66.986, 55.806, 67.014, 67.372, 46.551, 50.305, 52.292, 74.809, 44.689, 61.585, 40.352, 91.199, 84.082, 77.042, 74.922, 79.604, 87.083, 78.274, 90.143, 75.489, 69.389, 78.425, 66.185, 82.505, 59.564, 73.0
2542.439, 59.392, 60.079, 58.62, 57.016, 46.833, 59.051, 47.417, 40.621, 57.368, 55.354, 52.836, 49.714, 42.601, 45.376, 95.539, 64.266, 78.171, 70.043, 71.707, 88.186, 70.358, 77.237, 77.59, 73.466, 83.503, 81.267, 62.583, 65.621, 61.054
2543.760, 71.424, 69.115, 67.657, 85.046, 61.859, 89.087, 70.462, 69.69, 64.431, 68.416, 72.863, 72.74, 72.617, 58.401, 113.879, 102.45, 90.3, 85.164, 89.811, 93.289, 94.442, 103.331, 93.691, 102.543, 102.581, 92.349, 91.66, 79.677, 101.108
2545.080, 55.456, 64.151, 68.694, 57.076, 51.886, 69.124, 54.507, 59.76, 53.494, 55.478, 59.89, 61.765, 47.634, 25.426, 104.219, 73.633, 78.43, 68.286, 74.914, 80.393, 67.525, 92.425, 78.792, 75.621, 85.659, 69.43, 71.738, 69.734, 76.162
2546.400, 70.489, 79.187, 70.731, 76.106, 73.913, 95.16, 71.552, 72.829, 75.557, 77.539, 90.917, 69.791, 71.65, 77.45, 116.559, 94.817, 102.559, 93.407, 91.018, 94.496, 92.609, 103.519, 100.894, 98.698, 99.737, 92.512, 82.816, 85.791, 87.216
2547.719, 69.521, 81.223, 81.768, 68.136, 55.94, 88.196, 66.597, 60.898, 55.62, 54.601, 73.945, 64.817, 61.666, 43.475, 118.899, 88.001, 94.688, 82.528, 84.121, 95.599, 66.693, 103.613, 86.995, 85.775, 91.815, 84.594, 94.894, 68.848, 85.269
2549.038, 51.553, 74.259, 64.804, 53.166, 56.966, 58.233, 52.642, 64.968, 51.682, 47.663, 59.972, 56.842, 51.682, 53.5, 102.239, 79.185, 77.817, 71.65, 70.224, 80.703, 74.777, 83.707, 86.096, 71.852, 95.893, 63.676, 71.971, 55.905, 75.323
2550.356, 65.581, 81.285, 82.824, 77.193, 57.004, 68.273, 63.683, 66.034, 57.733, 58.704, 62.998, 49.855, 53.7, 52.51, 115.548, 87.313, 85.913, 89.731, 65.289, 95.766, 72.84, 75.758, 84.134, 82.908, 91.939, 72.726, 80.995, 74.946, 86.332
2551.673, 49.609, 54.311, 72.844, 56.221, 54.042, 59.313, 50.725, 52.099, 38.783, 50.746, 54.025, 54.867, 64.718, 58.52, 99.857, 66.441, 75.009, 72.812, 66.354, 64.829, 75.903, 76.808, 72.172, 73.965, 75.985, 78.776, 74.019, 65.987, 77.341
2552.990, 55.638, 48.337, 71.863, 70.248, 50.08, 65.353, 57.767, 49.165, 40.833, 51.788, 60.051, 60.88, 54.736, 36.53, 107.166, 61.569, 89.105, 66.893, 78.419, 78.893, 58.967, 72.859, 76.211, 73.021, 80.031, 74.825, 67.043, 70.028, 69.35
2554.307, 41.666, 33.363, 42.883, 50.276, 35.118, 48.394, 40.808, 37.231, 32.883, 26.829, 52.078, 35.892, 40.754, 38.54, 77.474, 61.697, 67.201, 55.975, 53.484, 60.956, 69.03, 48.91, 57.249, 68.077, 62.078, 60.875, 59.067, 49.069, 43.358
2555.622, 64.694, 55.389, 64.902, 67.303, 59.156, 71.434, 45.85, 56.297, 44.933, 42.871, 63.104, 52.905, 55.772, 46.55, 98.783, 73.825, 83.297, 69.056, 75.549, 76.019, 73.093, 81.961, 69.287, 83.133, 84.124, 83.924, 68.091, 66.111, 66.367
2556.938, 38.723, 28.415, 45.922, 40.331, 29.194, 39.474, 41.891, 34.363, 29.983, 28.913, 41.131, 34.917, 30.79, 34.56, 77.092, 55.953, 61.392, 43.137, 56.614, 69.082, 58.156, 49.012, 69.325, 65.189, 59.17, 56.974, 55.115, 49.152, 42.376
2558.253, 31.751, 36.441, 55.941, 52.359, 46.232, 52.514, 42.933, 45.429, 30.033, 26.954, 46.157, 47.93, 43.808, 33.571, 84.401, 69.081, 59.488, 47.218, 54.679, 56.146, 63.22, 63.063, 62.364, 70.246, 65.217, 68.024, 56.139, 60.193, 50.385
2559.567, 50.78, 54.467, 47.961, 67.386, 46.269, 55.555, 62.974, 61.495, 44.083, 41.996, 57.184, 45.942, 38.826, 44.581, 102.71, 77.209, 92.584, 65.299, 67.744, 77.209, 57.283, 76.114, 69.402, 82.302, 74.263, 80.073, 71.163, 66.234, 54.393
2560.881, 45.808, 52.493, 53.98, 66.414, 48.307, 72.595, 54.016, 49.56, 49.134, 41.038, 56.21, 50.955, 48.844, 35.591, 84.018, 73.337, 81.68, 60.381, 68.81, 68.272, 57.346, 64.165, 70.44, 76.358, 61.309, 79.123, 57.187, 58.275, 54.402
2562.194, 51.836, 62.519, 67.0, 61.441, 62.345, 59.635, 54.057, 43.626, 35.184, 47.079, 51.237, 51.967, 43.862, 38.601, 90.327, 64.465, 79.776, 59.462, 70.875, 81.336, 74.41, 68.216, 73.479, 75.414, 76.355, 70.173, 65.211, 49.316, 55.411
2563.506, 44.865, 61.545, 56.019, 65.469, 54.383, 73.675, 65.099, 48.692, 39.234, 45.121, 46.263, 54.98, 49.88, 50.611, 93.636, 74.593, 82.872, 67.543, 61.94, 72.399, 60.473, 59.267, 72.517, 78.47, 67.402, 71.222, 61.235, 57.357, 51.42
2564.819, 36.893, 38.571, 47.039, 37.496, 43.421, 45.716, 38.141, 41.758, 19.284, 39.162, 47.289, 36.993, 37.898, 32.621, 86.945, 61.721, 63.968, 43.624, 55.005, 62.462, 50.536, 54.318, 64.555, 61.527, 44.448, 51.272, 56.259, 38.398, 40.428
2566.130, 49.921, 51.597, 46.058, 54.524, 53.459, 57.756, 61.182, 48.824, 39.334, 37.204, 49.316, 44.005, 37.916, 54.631, 96.254, 56.849, 79.064, 67.705, 59.07, 57.526, 73.6, 71.369, 64.593, 68.583, 57.494, 71.321, 43.283, 57.439, 53.437
2567.441, 47.95, 46.622, 48.078, 54.551, 42.497, 57.796, 44.224, 47.89, 33.384, 37.246, 48.342, 36.018, 41.934, 39.641, 88.563, 60.977, 75.16, 59.787, 61.135, 67.589, 58.663, 55.42, 68.632, 65.639, 57.54, 67.371, 53.307, 39.481, 43.446
2568.752, 51.978, 53.648, 50.097, 56.579, 59.535, 57.836, 68.265, 61.955, 44.434, 39.287, 53.369, 47.03, 47.951, 55.652, 102.871, 75.105, 76.256, 63.868, 63.2, 55.652, 72.726, 80.471, 74.67, 71.695, 75.587, 68.421, 52.331, 59.522, 47.455
2570.062, 53.006, 49.674, 46.117, 45.607, 54.573, 68.877, 53.307, 52.021, 39.484, 39.329, 48.395, 36.043, 43.969, 43.662, 101.18, 54.233, 71.352, 58.949, 74.265, 68.715, 76.789, 75.522, 66.708, 70.751, 63.633, 83.47, 51.355, 58.563, 45.463
2571.371, 38.035, 40.7, 42.136, 51.634, 59.61, 48.917, 58.348, 53.087, 52.535, 42.371, 44.422, 28.055, 35.987, 33.672, 106.489, 64.361, 81.447, 64.03, 63.33, 67.779, 72.853, 76.573, 71.747, 65.807, 72.679, 64.52, 50.379, 50.604, 40.472
2572.680, 56.063, 55.726, 59.156, 52.662, 52.648, 60.957, 58.39, 50.153, 38.585, 33.412, 54.448, 36.068, 27.005, 36.682, 98.798, 59.489, 72.543, 57.111, 65.395, 64.842, 64.916, 76.624, 66.785, 69.864, 60.726, 65.57, 41.403, 56.645, 42.481
2573.988, 40.092, 38.752, 34.175, 27.689, 56.686, 47.997, 29.431, 45.219, 28.635, 39.454, 41.475, 30.08, 16.023, 23.692, 87.107, 62.617, 56.639, 46.193, 54.46, 55.905, 49.979, 58.675, 59.823, 42.92, 56.772, 57.619, 35.427, 40.686, 22.49
2575.296, 46.12, 51.778, 50.195, 48.717, 67.724, 67.038, 44.473, 35.285, 40.685, 46.495, 43.501, 44.093, 37.041, 33.702, 103.415, 59.745, 72.735, 55.274, 64.525, 57.969, 63.043, 69.726, 67.862, 62.976, 60.818, 53.669, 41.451, 47.727, 50.498
2576.603, 50.148, 53.804, 30.214, 39.744, 46.762, 52.078, 43.515, 44.351, 42.735, 43.537, 56.528, 47.105, 33.059, 30.712, 90.724, 59.873, 66.831, 61.355, 65.59, 63.032, 71.106, 63.777, 64.9, 55.032, 63.864, 70.718, 56.475, 53.768, 34.507
2577.910, 53.177, 53.83, 34.234, 50.772, 46.8, 62.118, 44.556, 38.416, 49.785, 50.579, 50.554, 26.118, 40.077, 36.722, 93.033, 66.001, 60.927, 61.436, 67.655, 56.095, 64.169, 67.828, 58.938, 52.088, 54.911, 59.768, 50.499, 44.809, 49.516
2579.216, 52.205, 57.856, 52.253, 55.799, 63.838, 59.158, 59.598, 50.482, 52.835, 42.62, 56.581, 47.13, 53.095, 41.733, 117.342, 60.129, 83.023, 61.517, 85.72, 71.159, 69.233, 75.879, 78.976, 66.145, 68.957, 63.818, 68.523, 59.851, 56.525
2580.522, 42.233, 36.882, 27.273, 37.827, 43.876, 37.199, 38.639, 22.548, 32.885, 29.662, 34.607, 23.143, 20.113, 19.743, 86.651, 43.257, 48.119, 46.599, 47.785, 46.222, 60.296, 61.93, 60.015, 41.201, 66.003, 52.867, 38.547, 34.892, 28.533
2581.827, 44.262, 53.908, 42.292, 43.854, 50.914, 44.239, 39.681, 46.614, 48.935, 47.704, 49.634, 33.155, 38.131, 30.753, 102.959, 56.385, 66.215, 48.68, 68.85, 65.285, 65.359, 70.981, 69.053, 61.257, 62.049, 58.917, 53.571, 54.933, 45.542
2583.131, 46.29, 56.934, 42.312, 50.882, 55.952, 47.279, 51.722, 51.68, 54.986, 37.745, 40.66, 37.168, 40.149, 34.763, 103.268, 63.513, 71.311, 63.761, 70.915, 66.348, 79.422, 79.032, 68.091, 64.313, 69.096, 77.966, 61.595, 61.974, 57.551
2584.435, 54.318, 51.96, 47.331, 45.91, 47.989, 50.319, 50.764, 43.746, 52.036, 46.787, 43.687, 36.18, 41.167, 34.773, 98.577, 77.641, 62.407, 61.842, 78.98, 62.412, 77.486, 79.083, 66.13, 61.369, 76.142, 74.016, 57.619, 62.015, 41.56
2585.739, 46.347, 55.986, 45.351, 43.937, 53.027, 40.36, 40.806, 38.811, 52.086, 37.829, 46.713, 42.193, 38.185, 30.783, 99.886, 65.769, 70.502, 78.923, 69.045, 67.475, 66.549, 77.134, 73.168, 49.426, 69.188, 66.066, 63.643, 59.056, 51.568
2587.042, 46.375, 49.012, 62.37, 42.965, 48.065, 48.4, 42.847, 44.877, 46.136, 41.87, 39.74, 31.205, 42.203, 21.793, 116.195, 63.897, 75.598, 69.005, 79.11, 57.538, 65.612, 71.185, 58.206, 66.482, 72.235, 77.115, 51.667, 62.097, 43.577
2588.344, 73.404, 58.038, 74.39, 54.992, 70.103, 53.44, 65.889, 49.943, 59.186, 58.912, 59.766, 53.218, 57.221, 46.803, 120.504, 75.025, 81.694, 78.086, 86.175, 84.602, 92.676, 98.236, 81.244, 77.538, 82.281, 82.165, 91.691, 70.138, 62.586
2589.646, 65.432, 61.064, 66.41, 58.02, 65.141, 66.48, 62.93, 51.009, 52.236, 45.953, 50.793, 47.23, 57.239, 42.814, 110.812, 76.153, 83.79, 89.167, 93.24, 91.665, 90.739, 81.287, 67.283, 73.594, 84.327, 75.215, 75.715, 69.179, 71.595
2590.947, 54.46, 51.09, 50.429, 47.047, 64.179, 37.521, 45.972, 45.075, 44.286, 39.995, 52.819, 41.243, 37.257, 42.824, 98.121, 60.281, 82.886, 62.248, 90.305, 58.728, 73.802, 60.338, 64.321, 57.65, 75.373, 66.264, 70.739, 43.221, 59.603
2592.248, 75.489, 66.116, 69.449, 68.075, 57.217, 73.561, 69.013, 53.141, 58.336, 56.037, 67.846, 48.256, 52.275, 48.834, 114.43, 75.409, 75.982, 89.329, 89.37, 95.792, 96.866, 81.388, 77.359, 66.707, 77.42, 73.314, 80.763, 73.262, 77.612
2593.548, 57.517, 48.142, 59.468, 51.102, 50.255, 39.601, 50.055, 55.206, 43.387, 40.078, 48.872, 51.268, 39.292, 26.844, 98.739, 72.537, 58.078, 62.411, 70.435, 68.855, 66.929, 70.439, 63.398, 52.763, 62.466, 61.363, 61.787, 55.303, 52.621
2594.848, 68.545, 63.168, 66.488, 67.13, 65.293, 55.642, 61.096, 48.272, 55.437, 54.12, 52.899, 37.281, 50.31, 30.854, 111.048, 81.665, 71.174, 82.492, 73.5, 76.918, 78.992, 82.49, 82.436, 57.819, 87.512, 71.413, 76.811, 62.344, 63.63
2596.147, 48.574, 46.194, 51.507, 60.157, 42.33, 29.682, 42.138, 41.338, 34.487, 32.162, 35.925, 32.293, 37.328, 37.864, 110.356, 68.793, 63.27, 64.573, 54.565, 61.981, 70.055, 56.541, 50.474, 53.875, 65.558, 61.463, 63.835, 68.385, 46.638
2597.446, 62.602, 50.22, 71.527, 69.185, 48.368, 43.722, 48.18, 52.404, 56.537, 33.203, 42.951, 44.306, 47.346, 32.874, 106.665, 79.921, 79.366, 80.654, 73.63, 79.045, 81.119, 75.592, 76.513, 64.931, 72.605, 69.512, 66.859, 61.426, 53.647
2598.744, 72.63, 65.246, 75.546, 59.213, 63.406, 54.762, 57.221, 58.47, 58.587, 60.245, 63.978, 54.318, 50.364, 54.885, 109.974, 85.049, 87.462, 78.735, 87.695, 89.108, 91.182, 95.643, 80.551, 65.988, 87.651, 79.562, 78.883, 67.467, 74.656
2600.041, 73.659, 71.272, 71.566, 75.24, 58.444, 51.803, 57.263, 44.536, 47.637, 51.286, 52.004, 49.331, 37.382, 46.895, 101.283, 74.177, 76.557, 77.817, 59.76, 74.171, 87.245, 80.694, 66.589, 69.044, 84.697, 81.612, 75.907, 70.508, 68.665
2601.338, 62.687, 68.298, 64.585, 72.268, 60.482, 45.843, 55.304, 52.602, 54.687, 53.328, 56.031, 44.343, 50.4, 39.905, 107.592, 84.305, 81.653, 85.898, 75.825, 78.235, 81.309, 77.745, 64.627, 63.1, 90.744, 75.661, 76.931, 69.549, 54.673
2602.635, 56.716, 67.323, 60.605, 59.295, 46.52, 43.883, 45.346, 46.667, 45.737, 45.37, 51.057, 43.356, 32.418, 37.915, 105.901, 56.433, 77.749, 70.979, 69.89, 75.298, 81.372, 71.796, 72.666, 64.156, 76.79, 69.711, 69.955, 55.591, 56.682
2603.931, 63.744, 70.349, 61.624, 71.323, 51.558, 37.923, 47.387, 39.733, 44.788, 40.411, 50.084, 53.368, 53.436, 28.925, 99.209, 74.561, 74.845, 66.06, 70.955, 76.361, 69.435, 82.847, 57.704, 55.212, 86.836, 66.76, 71.979, 44.632, 61.691
2605.226, 75.772, 68.375, 64.644, 63.35, 63.596, 54.964, 59.429, 54.799, 50.838, 58.453, 64.11, 68.381, 55.454, 54.935, 119.518, 64.689, 83.941, 91.141, 77.02, 78.424, 99.499, 80.898, 67.742, 65.269, 79.882, 73.81, 86.003, 63.673, 72.7
2606.521, 66.801, 67.401, 66.663, 64.378, 45.634, 42.004, 50.47, 44.865, 42.888, 37.495, 49.137, 55.393, 50.472, 38.945, 98.827, 68.817, 69.037, 76.223, 69.085, 71.488, 72.562, 80.949, 56.781, 65.325, 75.929, 64.86, 63.027, 60.714, 66.708
2607.815, 72.829, 71.427, 69.683, 61.405, 53.671, 53.044, 52.512, 56.931, 49.938, 47.536, 48.163, 59.406, 58.49, 46.955, 104.136, 77.945, 77.133, 78.304, 72.15, 92.551, 85.625, 75.0, 68.819, 66.381, 81.975, 75.909, 79.051, 62.755, 68.717
2609.109, 66.857, 63.453, 66.702, 55.433, 25.709, 40.084, 53.554, 47.997, 43.988, 36.578, 46.19, 45.418, 45.508, 23.966, 97.445, 65.073, 75.229, 62.385, 63.215, 71.614, 66.688, 55.051, 57.857, 63.437, 71.021, 74.959, 66.075, 49.796, 62.726
2610.402, 68.886, 49.479, 62.722, 64.46, 45.747, 51.125, 60.595, 64.062, 46.038, 37.62, 61.216, 59.431, 58.526, 44.976, 104.753, 75.201, 79.325, 70.466, 72.28, 78.678, 91.752, 67.102, 66.896, 73.493, 81.067, 70.008, 81.099, 70.837, 62.735
2611.695, 70.914, 69.505, 57.741, 59.488, 58.785, 54.165, 70.637, 64.128, 45.088, 43.661, 59.243, 50.443, 61.544, 46.986, 105.062, 74.329, 76.421, 72.547, 62.345, 87.741, 78.815, 78.153, 60.934, 82.55, 82.114, 84.058, 67.123, 64.878, 57.743
2612.987, 63.942, 60.531, 64.761, 70.516, 56.823, 67.205, 72.678, 62.194, 48.138, 47.703, 47.269, 66.456, 59.562, 39.996, 112.371, 81.457, 86.517, 86.629, 75.41, 81.804, 75.878, 85.204, 77.972, 85.606, 86.16, 84.108, 71.147, 67.919, 68.752
2614.278, 62.971, 69.557, 60.78, 67.543, 55.861, 63.245, 57.72, 63.26, 44.189, 41.744, 41.296, 54.468, 47.58, 39.006, 115.68, 75.585, 83.612, 82.71, 71.475, 86.868, 74.942, 72.255, 66.01, 77.662, 81.206, 72.157, 67.171, 55.961, 63.761
2615.569, 58.999, 63.583, 49.8, 48.571, 56.899, 45.286, 52.761, 44.326, 31.239, 40.786, 40.322, 56.481, 52.598, 41.016, 96.989, 72.713, 73.708, 77.791, 70.54, 68.931, 63.005, 63.306, 60.049, 63.718, 66.253, 59.207, 58.195, 51.002, 61.77
2616.860, 63.028, 64.609, 54.819, 63.598, 46.937, 67.326, 55.803, 49.392, 47.289, 46.828, 37.349, 67.493, 43.615, 39.026, 110.297, 73.841, 67.804, 89.872, 74.605, 75.994, 61.068, 64.357, 59.087, 77.774, 78.299, 67.257, 64.219, 55.043, 58.778
2618.150, 56.056, 69.635, 46.839, 57.626, 55.975, 52.366, 56.845, 46.457, 53.339, 49.869, 46.375, 48.506, 52.633, 30.036, 94.606, 68.969, 65.9, 89.953, 63.67, 63.057, 66.132, 58.408, 49.125, 73.831, 63.345, 61.306, 50.243, 47.084, 61.787
2619.439, 62.084, 61.661, 60.858, 57.653, 54.013, 67.406, 49.886, 47.523, 40.389, 40.911, 52.402, 64.519, 39.651, 34.047, 98.915, 64.097, 61.996, 77.035, 62.735, 77.121, 66.195, 65.459, 53.164, 70.887, 64.391, 61.356, 64.267, 46.125, 56.796
2620.728, 31.113, 57.687, 34.878, 48.681, 35.05, 49.447, 49.928, 41.589, 29.439, 41.953, 34.428, 36.531, 46.669, 15.057, 86.224, 65.225, 53.092, 58.116, 58.8, 62.184, 57.258, 58.51, 47.202, 67.943, 69.438, 45.405, 52.291, 40.166, 51.805
2622.017, 57.141, 58.713, 50.897, 62.708, 50.088, 65.487, 57.969, 60.655, 34.489, 47.994, 41.455, 50.544, 51.687, 28.067, 101.533, 71.353, 65.188, 71.197, 64.865, 65.247, 62.321, 56.561, 52.24, 71.999, 73.484, 59.455, 45.315, 38.207, 50.813
2623.304, 43.169, 45.739, 46.917, 43.736, 38.126, 50.527, 49.011, 45.721, 23.539, 37.036, 38.481, 45.556, 44.705, 28.077, 89.842, 53.481, 65.284, 57.278, 60.93, 61.311, 59.385, 61.612, 54.278, 68.055, 60.53, 58.505, 58.339, 38.248, 47.822
2624.592, 50.198, 55.765, 41.936, 41.764, 48.164, 49.567, 59.052, 43.787, 33.59, 45.077, 31.508, 51.569, 41.723, 29.087, 104.15, 65.609, 70.38, 71.359, 59.995, 65.374, 65.448, 71.663, 59.317, 65.112, 73.576, 60.554, 53.363, 49.289, 46.831
2625.878, 51.226, 49.791, 40.956, 40.791, 38.202, 53.608, 51.094, 47.853, 35.64, 28.119, 48.534, 33.581, 40.741, 27.097, 90.459, 57.737, 64.476, 61.441, 52.06, 60.437, 57.511, 78.714, 65.355, 70.168, 63.623, 60.604, 52.387, 41.331, 44.84
2627.165, 54.254, 53.817, 55.976, 48.819, 65.24, 67.648, 61.135, 37.918, 45.69, 54.161, 45.561, 50.594, 56.759, 36.107, 105.768, 69.865, 76.572, 72.522, 75.125, 72.501, 68.575, 59.765, 64.393, 64.224, 78.669, 54.654, 55.411, 61.372, 54.848
2628.450, 41.283, 47.843, 51.995, 43.846, 49.278, 69.688, 63.177, 47.984, 32.74, 44.202, 44.587, 44.606, 43.777, 29.117, 90.077, 45.993, 64.667, 59.603, 65.19, 65.564, 54.638, 71.816, 51.432, 79.28, 67.715, 54.703, 48.435, 44.413, 40.857
2629.735, 65.311, 81.869, 59.015, 51.874, 62.316, 76.728, 67.219, 39.05, 52.79, 54.244, 52.613, 42.619, 58.795, 54.128, 119.386, 78.121, 82.763, 76.684, 89.255, 74.627, 76.701, 64.867, 61.47, 61.336, 80.762, 71.753, 65.459, 69.454, 66.866
2631.020, 48.339, 62.895, 51.034, 51.901, 47.354, 65.769, 54.26, 41.116, 39.84, 44.286, 43.64, 28.631, 51.813, 37.138, 97.694, 67.249, 68.859, 54.765, 60.32, 63.69, 63.765, 64.918, 56.508, 62.393, 54.808, 60.802, 48.483, 49.495, 41.875
2632.304, 44.368, 55.921, 42.054, 54.929, 49.391, 58.809, 42.302, 45.182, 41.89, 38.327, 46.666, 43.644, 51.831, 34.148, 99.003, 52.377, 69.955, 62.847, 67.385, 65.754, 59.828, 59.968, 46.547, 68.449, 58.854, 56.852, 59.507, 63.536, 44.883
2633.587, 53.396, 63.947, 41.073, 52.956, 50.429, 69.849, 61.343, 50.248, 39.94, 54.369, 47.693, 46.656, 59.849, 50.158, 92.312, 66.505, 65.051, 65.928, 65.45, 63.817, 71.891, 69.019, 74.585, 62.505, 66.9, 52.902, 62.531, 55.577, 56.892
2634.870, 30.425, 46.973, 33.093, 43.984, 39.467, 45.889, 51.385, 32.313, 27.99, 34.411, 39.719, 33.669, 46.867, 32.168, 90.621, 43.633, 43.147, 52.009, 50.515, 58.88, 66.954, 57.07, 41.623, 51.561, 40.947, 52.951, 49.555, 38.618, 45.901
2636.153, 50.453, 62.999, 59.112, 63.011, 59.505, 58.93, 61.426, 58.379, 46.041, 62.452, 57.746, 39.681, 59.885, 62.178, 105.93, 66.761, 75.243, 72.09, 59.58, 60.944, 78.018, 72.121, 82.661, 72.617, 70.993, 66.001, 67.579, 60.659, 47.91
2637.435, 34.481, 47.024, 41.132, 44.039, 25.543, 40.97, 48.468, 37.445, 38.091, 43.494, 34.772, 22.694, 44.903, 27.188, 91.238, 43.889, 63.339, 52.171, 48.645, 50.007, 64.081, 72.172, 49.7, 48.674, 56.039, 52.05, 45.603, 34.7, 35.918
2638.716, 59.51, 69.05, 56.151, 59.067, 59.581, 65.01, 73.51, 55.511, 53.141, 72.535, 53.799, 36.706, 58.921, 51.198, 103.547, 69.017, 73.435, 56.253, 80.71, 68.07, 73.144, 73.223, 78.738, 65.73, 85.085, 66.1, 68.627, 56.742, 61.927
2639.997, 45.538, 43.076, 55.171, 51.094, 39.619, 48.05, 61.551, 45.577, 39.191, 51.577, 61.825, 40.719, 47.938, 50.209, 111.856, 65.145, 78.531, 69.334, 72.775, 66.134, 78.208, 85.274, 66.776, 56.786, 75.132, 62.15, 70.651, 49.783, 64.936
2641.277, 51.566, 55.102, 56.19, 58.122, 50.657, 48.091, 58.593, 44.643, 49.241, 57.619, 55.852, 39.731, 61.956, 51.219, 105.165, 62.273, 62.627, 70.415, 63.84, 63.197, 68.271, 68.325, 70.815, 49.842, 62.178, 64.199, 65.675, 49.824, 53.945
2642.557, 47.595, 51.128, 47.21, 67.149, 51.695, 68.131, 59.634, 54.708, 45.291, 59.66, 56.878, 46.744, 56.974, 39.229, 97.474, 57.401, 72.722, 58.496, 67.905, 67.26, 72.334, 77.376, 68.853, 62.898, 75.224, 69.249, 74.699, 49.865, 54.953
2643.836, 49.623, 56.154, 58.229, 66.177, 38.733, 43.171, 49.676, 46.774, 44.341, 55.702, 47.905, 45.756, 56.992, 54.239, 109.783, 69.529, 80.818, 65.577, 75.97, 68.323, 71.398, 71.427, 69.891, 55.954, 71.271, 55.299, 66.723, 63.906, 54.962
2645.115, 49.651, 54.18, 49.249, 67.204, 49.77, 53.211, 44.717, 44.84, 38.391, 63.744, 44.931, 45.769, 42.01, 42.249, 92.091, 61.657, 67.914, 66.659, 63.035, 73.387, 57.461, 74.478, 58.93, 69.011, 65.317, 62.348, 55.747, 39.947, 59.971
2646.393, 52.68, 56.206, 46.268, 51.232, 41.808, 52.252, 41.759, 46.906, 37.442, 63.785, 52.958, 58.782, 58.028, 49.259, 102.4, 55.785, 73.01, 55.74, 73.1, 64.45, 75.524, 69.529, 70.968, 62.067, 82.363, 59.398, 74.771, 53.988, 56.98
2647.670, 51.708, 57.232, 58.288, 61.259, 57.846, 52.292, 55.8, 45.972, 45.492, 51.827, 60.984, 46.794, 41.046, 44.269, 102.709, 70.913, 67.106, 58.821, 69.165, 66.513, 65.587, 69.58, 78.006, 66.123, 65.409, 73.447, 57.795, 50.029, 61.988
2648.947, 50.737, 55.258, 51.307, 60.287, 39.884, 55.332, 46.842, 43.038, 44.542, 57.868, 54.011, 52.807, 49.064, 40.279, 106.018, 65.041, 89.202, 60.902, 72.23, 58.577, 80.651, 66.631, 67.044, 49.179, 71.456, 50.497, 57.819, 40.07, 51.997
2650.224, 49.765, 50.284, 52.327, 53.314, 32.922, 40.372, 49.884, 39.104, 34.592, 48.91, 38.037, 42.819, 42.082, 36.29, 85.327, 56.169, 58.298, 51.983, 53.295, 59.64, 55.714, 81.682, 66.083, 52.235, 65.502, 60.547, 51.843, 38.112, 48.006
2651.500, 58.793, 50.31, 47.346, 54.342, 40.96, 48.413, 44.925, 44.169, 42.642, 57.952, 41.064, 46.832, 40.1, 41.3, 109.635, 77.297, 73.394, 69.065, 63.36, 61.703, 67.777, 68.733, 76.121, 58.292, 68.548, 68.596, 68.867, 58.153, 55.015
2652.775, 55.822, 54.336, 49.366, 62.37, 35.998, 55.453, 42.967, 45.235, 38.692, 48.993, 46.09, 43.844, 41.118, 39.31, 93.944, 67.425, 64.49, 55.146, 70.425, 56.767, 66.841, 70.784, 75.159, 57.348, 66.594, 66.646, 66.891, 41.194, 60.023
2654.050, 55.85, 61.362, 58.385, 61.397, 45.036, 51.493, 62.008, 51.301, 63.742, 55.035, 62.117, 55.857, 56.136, 40.32, 112.253, 69.553, 81.586, 70.227, 66.49, 67.83, 67.904, 77.835, 82.198, 58.404, 68.641, 55.696, 65.915, 52.235, 74.032
2655.324, 48.878, 53.388, 52.405, 49.425, 44.074, 47.533, 51.05, 42.367, 49.792, 63.077, 51.143, 48.869, 37.154, 36.33, 94.562, 63.681, 60.682, 56.308, 52.555, 60.893, 53.967, 70.886, 83.236, 49.46, 62.687, 65.745, 67.939, 37.276, 57.041
2656.598, 47.907, 42.414, 50.424, 45.452, 40.111, 39.574, 42.091, 47.433, 41.843, 44.118, 41.17, 42.882, 37.172, 30.34, 78.871, 56.809, 60.778, 54.389, 46.62, 51.956, 42.031, 56.937, 60.274, 42.516, 60.733, 45.795, 44.963, 32.317, 52.05
2657.871, 53.935, 57.44, 56.444, 58.48, 55.149, 46.614, 44.133, 48.499, 48.893, 71.16, 55.196, 46.894, 45.19, 29.35, 86.179, 65.937, 63.873, 58.471, 68.685, 55.02, 59.094, 71.988, 75.312, 65.573, 61.78, 59.844, 50.987, 42.358, 61.058
2659.144, 37.963, 43.466, 47.463, 41.507, 45.187, 32.654, 26.174, 38.564, 28.943, 42.202, 45.223, 27.907, 32.208, 20.361, 84.488, 68.065, 51.969, 45.552, 57.75, 57.083, 59.157, 60.039, 69.351, 47.629, 51.826, 53.894, 54.011, 41.399, 51.067
2660.416, 50.992, 59.492, 52.483, 42.535, 59.225, 41.694, 56.216, 58.63, 56.993, 62.243, 54.249, 51.919, 53.226, 49.371, 107.797, 58.193, 67.065, 65.633, 67.815, 61.146, 61.22, 69.09, 84.389, 58.685, 72.872, 64.944, 63.035, 47.44, 71.076
2661.688, 55.02, 59.518, 47.502, 55.562, 47.263, 47.735, 38.258, 62.696, 52.043, 60.285, 49.276, 43.932, 49.244, 27.381, 100.106, 73.321, 72.161, 71.714, 74.88, 64.21, 63.284, 78.141, 86.427, 72.741, 69.918, 53.993, 56.059, 35.482, 60.085
2662.959, 43.049, 50.544, 49.522, 40.59, 51.301, 40.775, 39.299, 43.762, 51.093, 43.326, 38.302, 51.944, 40.261, 30.391, 87.415, 57.449, 69.257, 53.795, 52.945, 49.273, 51.347, 64.192, 76.466, 51.797, 67.965, 65.043, 59.083, 43.523, 42.093
2664.229, 50.077, 54.57, 49.542, 36.617, 40.339, 43.815, 44.341, 48.828, 56.143, 47.368, 32.328, 41.957, 28.279, 15.401, 93.724, 63.577, 58.353, 63.877, 69.01, 56.336, 58.41, 69.243, 71.504, 52.854, 58.011, 60.092, 45.107, 43.564, 47.102
2665.499, 61.105, 54.596, 56.561, 45.645, 64.377, 55.855, 59.382, 47.894, 63.193, 56.41, 50.355, 63.969, 46.297, 39.411, 108.032, 75.705, 76.449, 71.958, 61.075, 73.4, 71.474, 81.294, 80.542, 63.91, 77.057, 66.142, 67.131, 51.605, 60.111
2666.769, 64.134, 60.622, 63.581, 51.673, 64.415, 57.896, 47.424, 54.96, 62.244, 56.451, 44.381, 64.982, 38.315, 40.421, 99.341, 71.833, 68.545, 67.039, 70.14, 63.463, 59.537, 88.345, 82.581, 70.966, 71.103, 80.192, 63.155, 48.646, 68.12
2668.038, 56.162, 53.648, 44.6, 47.7, 54.452, 55.936, 52.465, 53.025, 56.294, 49.493, 44.408, 46.994, 40.333, 32.431, 107.65, 75.961, 84.641, 70.12, 70.205, 77.526, 70.6, 73.396, 73.619, 52.022, 67.15, 75.241, 62.179, 40.687, 60.128
[truncated: 115,248 more chars]
