# Supplementary material for: Raman spectroscopic evaluation of human serum using metal plate and 785- and 1064-nm excitation lasers
Source: PLoS One. 2019 Feb 15;14(2):e0211986. doi: 10.1371/journal.pone.0211986 (PMC6377121; doi:10.1371/journal.pone.0211986)
Supplement: S12 File — (TXT) [file pone.0211986.s012.txt]

#File Name: [031-0785_20180530190514_0001_Serum_50mW_60s_-0.5mm_3xAve]#[031-0785_20180530183917_0001_Serum_50mW_1s_-0.5mm_3xAve]#[031-0785_20180530184004_0001_Serum_50mW_5s_-0.5mm_3xAve]#[031-0785_20180530184117_0001_Serum_50mW_10s_-0.5mm_3xAve]#[031-0785_20180530184406_0001_Serum_50mW_15s_-0.5mm_3xAve]#[031-0785_20180530184555_0001_Serum_50mW_20s_-0.5mm_3xAve]#[031-0785_20180530184831_0001_Serum_50mW_25s_-0.5mm_3xAve]#[031-0785_20180530185018_0001_Serum_50mW_25s_-0.8mm_3xAve]#[031-0785_20180530185250_0001_Serum_50mW_30s_-0.5mm_3xAve]#[031-0785_20180530185559_0001_Serum_50mW_40s_-0.5mm_3xAve]#[031-0785_20180530190042_0001_Serum_50mW_50s_-0.5mm_3xAve]
#Memo: {Device_Count,0
'Parser_Ver,1.0.2.1
'
'
'BioSpex_Overlay,0
'Phys_Dev_Num,0
'Timestamp,5/30/2018-19:05:14.470
'Device_SN,031-0785
'Dev_HW_Ver,10000401
'Dev_FW_Ver,10000040
'Pixel_Count,2048
'Peak_Count,0
'Peak_Search_Mode,None
'Peak_Threshold,   0.0000
'Integration_Time(us),60000000
'Average,3
'Baseline,0
'Noise_Threshold,2000.0000
'Sensor_Temperature,-55.3
'Pixel_Reverse,Yes
'Subtract_Background,Yes
'Laser_Power,255.000
'WL_Unit,Raman_Shift_(cm^-1)
'Pwr_Unit,Intensity_Count
'Raman_Shift_(cm^-1),Intensity_Count} #
'{Device_Count,0
'Parser_Ver,1.0.2.1
'
'
'BioSpex_Overlay,0
'Phys_Dev_Num,0
'Timestamp,5/30/2018-18:39:17.542
'Device_SN,031-0785
'Dev_HW_Ver,10000401
'Dev_FW_Ver,10000040
'Pixel_Count,2048
'Peak_Count,0
'Peak_Search_Mode,None
'Peak_Threshold,   0.0000
'Integration_Time(us),1000000
'Average,3
'Baseline,0
'Noise_Threshold,2000.0000
'Sensor_Temperature,-55.6
'Pixel_Reverse,Yes
'Subtract_Background,Yes
'Laser_Power,255.000
'WL_Unit,Raman_Shift_(cm^-1)
'Pwr_Unit,Intensity_Count
'Raman_Shift_(cm^-1),Intensity_Count} #
'{Device_Count,0
'Parser_Ver,1.0.2.1
'
'
'BioSpex_Overlay,0
'Phys_Dev_Num,0
'Timestamp,5/30/2018-18:40:04.110
'Device_SN,031-0785
'Dev_HW_Ver,10000401
'Dev_FW_Ver,10000040
'Pixel_Count,2048
'Peak_Count,0
'Peak_Search_Mode,None
'Peak_Threshold,   0.0000
'Integration_Time(us),5000000
'Average,3
'Baseline,0
'Noise_Threshold,2000.0000
'Sensor_Temperature,-55.6
'Pixel_Reverse,Yes
'Subtract_Background,Yes
'Laser_Power,255.000
'WL_Unit,Raman_Shift_(cm^-1)
'Pwr_Unit,Intensity_Count
'Raman_Shift_(cm^-1),Intensity_Count} #
'{Device_Count,0
'Parser_Ver,1.0.2.1
'
'
'BioSpex_Overlay,0
'Phys_Dev_Num,0
'Timestamp,5/30/2018-18:41:17.362
'Device_SN,031-0785
'Dev_HW_Ver,10000401
'Dev_FW_Ver,10000040
'Pixel_Count,2048
'Peak_Count,0
'Peak_Search_Mode,None
'Peak_Threshold,   0.0000
'Integration_Time(us),10000000
'Average,3
'Baseline,0
'Noise_Threshold,2000.0000
'Sensor_Temperature,-55.5
'Pixel_Reverse,Yes
'Subtract_Background,Yes
'Laser_Power,255.000
'WL_Unit,Raman_Shift_(cm^-1)
'Pwr_Unit,Intensity_Count
'Raman_Shift_(cm^-1),Intensity_Count} #
'{Device_Count,0
'Parser_Ver,1.0.2.1
'
'
'BioSpex_Overlay,0
'Phys_Dev_Num,0
'Timestamp,5/30/2018-18:44:06.475
'Device_SN,031-0785
'Dev_HW_Ver,10000401
'Dev_FW_Ver,10000040
'Pixel_Count,2048
'Peak_Count,0
'Peak_Search_Mode,None
'Peak_Threshold,   0.0000
'Integration_Time(us),15000000
'Average,3
'Baseline,0
'Noise_Threshold,2000.0000
'Sensor_Temperature,-55.6
'Pixel_Reverse,Yes
'Subtract_Background,Yes
'Laser_Power,255.000
'WL_Unit,Raman_Shift_(cm^-1)
'Pwr_Unit,Intensity_Count
'Raman_Shift_(cm^-1),Intensity_Count} #
'{Device_Count,0
'Parser_Ver,1.0.2.1
'
'
'BioSpex_Overlay,0
'Phys_Dev_Num,0
'Timestamp,5/30/2018-18:45:55.084
'Device_SN,031-0785
'Dev_HW_Ver,10000401
'Dev_FW_Ver,10000040
'Pixel_Count,2048
'Peak_Count,0
'Peak_Search_Mode,None
'Peak_Threshold,   0.0000
'Integration_Time(us),20000000
'Average,3
'Baseline,0
'Noise_Threshold,2000.0000
'Sensor_Temperature,-55.6
'Pixel_Reverse,Yes
'Subtract_Background,Yes
'Laser_Power,255.000
'WL_Unit,Raman_Shift_(cm^-1)
'Pwr_Unit,Intensity_Count
'Raman_Shift_(cm^-1),Intensity_Count} #
'{Device_Count,0
'Parser_Ver,1.0.2.1
'
'
'BioSpex_Overlay,0
'Phys_Dev_Num,0
'Timestamp,5/30/2018-18:48:31.393
'Device_SN,031-0785
'Dev_HW_Ver,10000401
'Dev_FW_Ver,10000040
'Pixel_Count,2048
'Peak_Count,0
'Peak_Search_Mode,None
'Peak_Threshold,   0.0000
'Integration_Time(us),25000000
'Average,3
'Baseline,0
'Noise_Threshold,2000.0000
'Sensor_Temperature,-55.6
'Pixel_Reverse,Yes
'Subtract_Background,Yes
'Laser_Power,255.000
'WL_Unit,Raman_Shift_(cm^-1)
'Pwr_Unit,Intensity_Count
'Raman_Shift_(cm^-1),Intensity_Count} #
'{Device_Count,0
'Parser_Ver,1.0.2.1
'
'
'BioSpex_Overlay,0
'Phys_Dev_Num,0
'Timestamp,5/30/2018-18:50:18.387
'Device_SN,031-0785
'Dev_HW_Ver,10000401
'Dev_FW_Ver,10000040
'Pixel_Count,2048
'Peak_Count,0
'Peak_Search_Mode,None
'Peak_Threshold,   0.0000
'Integration_Time(us),25000000
'Average,3
'Baseline,0
'Noise_Threshold,2000.0000
'Sensor_Temperature,-55.6
'Pixel_Reverse,Yes
'Subtract_Background,Yes
'Laser_Power,255.000
'WL_Unit,Raman_Shift_(cm^-1)
'Pwr_Unit,Intensity_Count
'Raman_Shift_(cm^-1),Intensity_Count} #
'{Device_Count,0
'Parser_Ver,1.0.2.1
'
'
'BioSpex_Overlay,0
'Phys_Dev_Num,0
'Timestamp,5/30/2018-18:52:50.771
'Device_SN,031-0785
'Dev_HW_Ver,10000401
'Dev_FW_Ver,10000040
'Pixel_Count,2048
'Peak_Count,0
'Peak_Search_Mode,None
'Peak_Threshold,   0.0000
'Integration_Time(us),30000000
'Average,3
'Baseline,0
'Noise_Threshold,2000.0000
'Sensor_Temperature,-56.7
'Pixel_Reverse,Yes
'Subtract_Background,Yes
'Laser_Power,255.000
'WL_Unit,Raman_Shift_(cm^-1)
'Pwr_Unit,Intensity_Count
'Raman_Shift_(cm^-1),Intensity_Count} #
'{Device_Count,0
'Parser_Ver,1.0.2.1
'
'
'BioSpex_Overlay,0
'Phys_Dev_Num,0
'Timestamp,5/30/2018-18:55:59.606
'Device_SN,031-0785
'Dev_HW_Ver,10000401
'Dev_FW_Ver,10000040
'Pixel_Count,2048
'Peak_Count,0
'Peak_Search_Mode,None
'Peak_Threshold,   0.0000
'Integration_Time(us),40000000
'Average,3
'Baseline,0
'Noise_Threshold,2000.0000
'Sensor_Temperature,-55.3
'Pixel_Reverse,Yes
'Subtract_Background,Yes
'Laser_Power,255.000
'WL_Unit,Raman_Shift_(cm^-1)
'Pwr_Unit,Intensity_Count
'Raman_Shift_(cm^-1),Intensity_Count} #
'{Device_Count,0
'Parser_Ver,1.0.2.1
'
'
'BioSpex_Overlay,0
'Phys_Dev_Num,0
'Timestamp,5/30/2018-19:00:42.702
'Device_SN,031-0785
'Dev_HW_Ver,10000401
'Dev_FW_Ver,10000040
'Pixel_Count,2048
'Peak_Count,0
'Peak_Search_Mode,None
'Peak_Threshold,   0.0000
'Integration_Time(us),50000000
'Average,3
'Baseline,0
'Noise_Threshold,2000.0000
'Sensor_Temperature,-55.6
'Pixel_Reverse,Yes
'Subtract_Background,Yes
'Laser_Power,255.000
'WL_Unit,Raman_Shift_(cm^-1)
'Pwr_Unit,Intensity_Count
'Raman_Shift_(cm^-1),Intensity_Count}
#Date: 2018/05/30  20:30:33
#Data Points:  2048   (from    23.7 to  3217.8 cm-1)
#Data Type:  1 (Raman Spectrum)
#Excitation:    0.0 nm (  0.0 mW)
#Accumulation:     0 x    0.0 sec
## of Spectra and Calibration:   11,   0
23.669, 13844.79, 240.379, 1101.488, 2116.339, 3593.026, 4262.04, 5861.95, 6571.35, 6602.65, 9102.9, 11160.07
25.782, 24038.38, 442.028, 2174.161, 3965.795, 6369.474, 7756.42, 9629.22, 11585.7, 10705.91, 16265.9, 19665.79
27.894, 19597.97, 396.677, 1863.835, 3375.251, 5398.923, 6924.8, 7661.48, 9506.05, 8497.17, 13015.91, 15472.51
30.005, 6199.56, 140.325, 608.508, 1102.707, 1686.372, 2331.18, 2426.75, 2978.4, 2738.42, 3998.92, 4842.23
32.116, 1518.15, 45.974, 139.182, 261.163, 390.821, 560.56, 578.01, 675.75, 635.68, 900.93, 1152.94
34.227, 605.74, 32.622, 88.856, 164.618, 155.269, 229.94, 250.28, 293.1, 251.94, 392.94, 458.66
36.337, 346.33, 33.271, 62.529, 115.074, 108.718, 143.32, 155.54, 178.45, 168.2, 248.94, 301.38
38.446, 283.92, 37.92, 59.203, 101.53, 80.167, 99.7, 82.81, 104.8, 126.45, 161.95, 214.1
40.555, 197.51, 9.568, 39.876, 83.986, 63.615, 70.07, 83.08, 93.15, 94.71, 124.96, 123.82
42.663, 201.1, 23.217, 32.55, 75.442, 42.064, 46.45, 103.34, 95.5, 66.97, 113.97, 94.54
44.771, 138.69, 9.865, 17.223, 89.898, 34.513, 53.83, 71.61, 84.85, 59.23, 115.98, 67.25
46.878, 145.28, 6.514, 11.897, 56.353, 34.962, 57.21, 36.87, 55.2, 45.48, 66.98, 49.97
48.985, 125.87, 14.163, 8.57, 39.809, 23.41, 50.59, 34.14, 47.55, 29.74, 47.99, 84.69
51.091, 90.46, 37.811, 17.244, 55.265, 35.859, 47.97, 14.4, 27.9, 0.0, 0.0, 66.41
53.197, 63.05, 22.46, 6.917, 29.721, 23.308, 61.35, 25.67, 23.25, 1.26, 32.01, 53.13
55.302, 49.64, 25.108, 20.591, 39.177, 27.756, 39.73, 21.94, 20.6, 26.52, 36.02, 8.85
57.406, 37.23, 27.757, 28.265, 51.633, 2.205, 26.11, 39.2, 40.95, 11.77, 48.02, 29.56
59.510, 45.82, 24.406, 24.938, 23.088, 9.654, 35.48, 14.47, 36.3, 21.03, 38.03, 8.28
61.614, 42.41, 34.054, 7.612, 38.544, 13.103, 26.86, 36.73, 63.65, 4.29, 22.04, 0.0
63.717, 0.0, 9.703, 32.285, 0.0, 10.551, 29.24, 0.0, 0.0, 6.55, 13.05, 8.72
65.819, 20.59, 21.351, 3.959, 23.456, 0.0, 11.62, 16.27, 3.35, 28.8, 9.06, 2.44
67.921, 66.18, 0.0, 29.632, 30.912, 12.449, 0.0, 28.53, 19.7, 4.06, 14.06, 40.16
70.022, 110.77, 9.649, 9.306, 97.367, 31.897, 17.38, 26.8, 8.05, 29.32, 24.07, 16.87
72.123, 110.36, 16.297, 31.979, 67.823, 22.346, 37.76, 32.06, 50.4, 40.58, 75.08, 58.59
74.223, 139.95, 23.946, 31.653, 87.279, 9.795, 49.14, 37.33, 35.75, 31.83, 68.09, 85.31
76.323, 133.54, 20.594, 18.326, 51.735, 27.244, 81.52, 44.6, 61.1, 17.09, 119.1, 123.03
78.422, 230.13, 19.243, 0.0, 65.191, 57.692, 112.89, 74.86, 81.45, 97.35, 149.1, 163.75
80.521, 418.72, 4.892, 17.674, 112.647, 100.141, 150.27, 160.13, 170.8, 171.61, 260.11, 321.46
82.619, 1043.31, 24.54, 74.347, 196.102, 224.59, 310.65, 410.39, 420.15, 486.86, 659.12, 820.18
84.716, 2726.9, 69.189, 208.021, 411.558, 617.038, 849.03, 1095.66, 1111.5, 1265.12, 1752.13, 2218.9
86.813, 5512.49, 117.837, 453.694, 865.014, 1300.487, 1790.41, 2223.92, 2247.85, 2686.38, 3645.14, 4550.62
88.910, 8495.08, 152.486, 704.368, 1372.47, 2056.936, 2747.79, 3489.19, 3560.2, 4140.64, 5621.14, 7023.34
91.005, 10787.67, 226.135, 912.041, 1792.926, 2642.385, 3563.17, 4481.46, 4515.55, 5331.9, 7164.15, 9022.06
93.101, 12639.26, 243.783, 1077.715, 2147.382, 3158.833, 4218.55, 5308.72, 5335.9, 6298.15, 8528.16, 10597.78
95.196, 14238.85, 269.432, 1214.388, 2447.837, 3600.282, 4798.93, 5962.99, 6051.25, 7147.41, 9560.17, 11945.49
97.290, 15647.44, 299.08, 1336.062, 2675.293, 3955.731, 5255.3, 6575.25, 6630.6, 7826.67, 10466.18, 13162.21
99.384, 16870.03, 308.729, 1408.735, 2903.749, 4267.179, 5694.68, 7071.52, 7182.95, 8506.93, 11323.19, 14095.93
101.477, 17913.62, 323.378, 1529.409, 3050.205, 4540.628, 6009.06, 7515.78, 7604.3, 8978.18, 11955.19, 14956.65
103.570, 18656.21, 336.026, 1592.083, 3185.661, 4763.077, 6257.44, 7887.05, 7973.65, 9318.44, 12542.2, 15679.37
105.662, 19178.8, 344.675, 1657.756, 3331.116, 4903.526, 6509.82, 8116.32, 8204.0, 9647.7, 12901.21, 16109.08
107.753, 19595.39, 353.323, 1688.43, 3355.572, 4990.974, 6644.2, 8263.58, 8342.35, 9761.96, 13192.22, 16373.8
109.844, 19803.98, 375.972, 1719.103, 3380.028, 5028.423, 6648.58, 8314.85, 8361.7, 9901.22, 13282.23, 16538.52
111.935, 19857.57, 378.621, 1743.777, 3416.484, 5045.872, 6692.96, 8399.11, 8495.05, 10016.47, 13368.23, 16625.24
114.025, 19905.16, 362.269, 1724.45, 3392.94, 5080.32, 6702.34, 8383.38, 8453.4, 9981.73, 13357.24, 16631.96
116.114, 19758.75, 370.918, 1731.124, 3370.396, 5026.769, 6638.71, 8391.64, 8458.75, 9907.99, 13258.25, 16553.68
118.203, 19560.34, 376.566, 1704.797, 3371.851, 4956.218, 6618.09, 8265.91, 8349.1, 9831.25, 13153.26, 16431.39
120.291, 19077.93, 339.215, 1670.471, 3310.307, 4883.667, 6480.47, 8034.18, 8157.45, 9592.5, 12893.27, 16056.11
122.379, 18825.52, 347.864, 1645.144, 3252.763, 4808.115, 6361.85, 7925.44, 8003.8, 9421.76, 12607.27, 15737.83
124.466, 18328.11, 345.512, 1586.818, 3173.219, 4700.564, 6226.23, 7762.71, 7795.15, 9220.02, 12318.28, 15372.55
126.553, 17962.7, 334.161, 1570.492, 3090.675, 4595.013, 6065.61, 7610.97, 7654.5, 9064.28, 12065.29, 15066.27
128.639, 17620.29, 322.809, 1538.165, 3045.131, 4500.461, 6001.99, 7459.24, 7528.85, 8860.53, 11918.3, 14792.99
130.725, 17158.88, 309.458, 1490.839, 2977.586, 4400.91, 5821.37, 7268.5, 7356.2, 8615.79, 11594.31, 14429.7
132.810, 16911.47, 307.107, 1462.512, 2903.042, 4317.359, 5719.74, 7127.77, 7154.55, 8472.05, 11336.32, 14114.42
134.895, 16634.06, 296.755, 1450.186, 2895.498, 4221.808, 5633.12, 7068.04, 7052.9, 8394.31, 11113.32, 13910.14
136.979, 16340.65, 310.404, 1441.859, 2809.954, 4168.256, 5543.5, 6849.3, 6897.25, 8177.56, 10962.33, 13707.86
139.062, 15969.24, 304.052, 1396.533, 2798.41, 4079.705, 5399.88, 6780.57, 6782.6, 7968.82, 10695.34, 13321.58
141.145, 15642.83, 317.701, 1381.206, 2692.866, 4004.154, 5282.26, 6631.83, 6636.95, 7880.08, 10512.35, 13148.3
143.227, 15398.42, 292.35, 1357.88, 2665.321, 3966.603, 5191.64, 6537.1, 6515.3, 7769.34, 10362.36, 12838.01
145.309, 15114.01, 284.998, 1315.553, 2613.777, 3911.051, 5138.02, 6418.37, 6415.65, 7563.6, 10176.36, 12695.73
147.391, 14740.6, 278.647, 1290.227, 2546.233, 3798.5, 5073.4, 6269.63, 6319.0, 7352.85, 9976.37, 12404.45
149.471, 14549.19, 295.295, 1279.901, 2545.689, 3751.949, 4979.78, 6171.9, 6209.35, 7288.11, 9796.38, 12216.17
151.552, 14289.78, 269.944, 1252.574, 2507.145, 3637.397, 4898.16, 6019.16, 6078.7, 7181.37, 9594.39, 12005.89
153.631, 14046.37, 251.593, 1251.248, 2430.6, 3606.846, 4782.53, 5911.43, 5962.05, 7095.63, 9499.4, 11751.61
155.711, 13936.96, 258.241, 1244.921, 2442.056, 3570.295, 4713.91, 5934.7, 5937.4, 6995.88, 9381.4, 11637.32
157.789, 13738.55, 252.89, 1192.595, 2413.512, 3531.744, 4621.29, 5835.96, 5857.75, 6908.14, 9173.41, 11459.04
159.867, 13675.14, 251.538, 1175.268, 2374.968, 3494.192, 4647.67, 5819.23, 5807.1, 6877.4, 9136.42, 11447.76
161.945, 13344.73, 244.187, 1172.942, 2321.424, 3425.641, 4543.05, 5685.49, 5713.45, 6678.66, 8920.43, 11184.48
164.022, 13327.32, 251.836, 1157.615, 2298.88, 3395.09, 4507.43, 5648.76, 5653.8, 6689.91, 8874.44, 11129.2
166.098, 13141.91, 251.484, 1138.289, 2265.335, 3346.538, 4451.81, 5534.02, 5577.15, 6585.17, 8756.44, 10968.92
168.174, 12908.5, 258.133, 1148.962, 2267.791, 3305.987, 4398.19, 5458.29, 5500.5, 6470.43, 8714.45, 10808.63
170.250, 12825.09, 225.781, 1139.636, 2216.247, 3282.436, 4371.56, 5399.56, 5455.85, 6408.69, 8607.46, 10775.35
172.324, 12711.68, 263.43, 1150.31, 2205.703, 3256.885, 4291.94, 5347.82, 5401.2, 6359.94, 8541.47, 10605.07
174.399, 12464.27, 259.079, 1110.983, 2155.159, 3225.333, 4263.32, 5295.09, 5325.55, 6228.2, 8382.48, 10446.79
176.472, 12272.86, 263.727, 1096.657, 2161.615, 3152.782, 4158.7, 5234.35, 5237.9, 6170.46, 8300.48, 10301.51
178.546, 12174.45, 255.376, 1060.33, 2123.07, 3101.231, 4129.08, 5131.62, 5165.25, 6069.72, 8142.49, 10132.22
180.618, 11973.04, 222.024, 1049.004, 2121.526, 3090.679, 4084.46, 5074.88, 5083.6, 6010.98, 8034.5, 9979.94
182.690, 11838.63, 215.673, 1053.677, 2075.982, 3032.128, 4012.84, 4996.15, 5025.95, 5929.23, 7900.51, 9924.66
184.762, 11568.22, 215.322, 1046.351, 1994.438, 3003.577, 3889.22, 4933.42, 4984.3, 5839.49, 7796.52, 9712.38
186.833, 11459.81, 219.97, 1015.024, 2064.894, 2989.026, 3921.6, 4883.68, 4926.65, 5778.75, 7716.52, 9645.1
188.904, 11389.4, 228.619, 1024.698, 2005.349, 2930.474, 3848.98, 4790.95, 4827.0, 5688.01, 7607.53, 9504.82
190.974, 11232.99, 225.267, 982.371, 1936.805, 2865.923, 3830.35, 4744.21, 4767.35, 5660.26, 7495.54, 9338.54
193.043, 11085.58, 202.916, 974.045, 1913.261, 2837.372, 3791.73, 4705.48, 4746.7, 5561.52, 7447.55, 9298.25
195.112, 10997.17, 224.565, 986.719, 1943.717, 2816.82, 3752.11, 4684.74, 4631.05, 5519.78, 7333.56, 9119.97
197.180, 10760.76, 226.213, 951.392, 1842.173, 2769.269, 3669.49, 4576.01, 4568.4, 5358.04, 7208.56, 8967.69
199.248, 10581.35, 207.862, 947.066, 1886.629, 2729.718, 3611.87, 4501.28, 4530.75, 5315.29, 7115.57, 8851.41
201.315, 10315.94, 221.51, 909.739, 1809.084, 2682.167, 3489.25, 4391.54, 4418.1, 5184.55, 6911.58, 8684.13
203.382, 10138.53, 203.159, 904.413, 1781.54, 2601.615, 3434.63, 4315.81, 4312.45, 5119.81, 6792.59, 8490.84
205.448, 9909.12, 196.807, 879.086, 1748.996, 2579.064, 3386.01, 4197.07, 4240.8, 5016.07, 6652.6, 8323.56
207.514, 9755.71, 188.456, 871.76, 1722.452, 2518.513, 3330.38, 4081.34, 4113.15, 4908.32, 6545.6, 8129.28
209.579, 9541.3, 181.105, 858.433, 1680.908, 2483.961, 3287.76, 4051.6, 4079.5, 4790.58, 6396.61, 8022.0
211.644, 9373.89, 205.753, 831.107, 1657.364, 2396.41, 3186.14, 3978.87, 3957.84, 4754.84, 6238.62, 7808.72
213.708, 9256.48, 196.402, 802.78, 1634.819, 2370.859, 3182.52, 3962.14, 3936.2, 4653.1, 6233.63, 7745.44
215.771, 9175.07, 187.05, 831.454, 1587.275, 2345.308, 3085.9, 3882.4, 3887.54, 4586.36, 6114.64, 7594.16
217.834, 9064.66, 175.699, 804.127, 1563.731, 2326.756, 3052.28, 3788.67, 3827.9, 4472.61, 6055.64, 7554.87
219.897, 8852.25, 172.348, 793.801, 1554.187, 2296.205, 3002.66, 3703.93, 3784.24, 4494.87, 5940.65, 7459.59
221.959, 8802.84, 169.996, 795.475, 1519.643, 2284.654, 3016.04, 3713.2, 3728.6, 4413.13, 5886.66, 7357.31
224.020, 8617.43, 163.645, 788.148, 1539.099, 2243.102, 2975.42, 3700.46, 3661.94, 4391.39, 5848.67, 7242.03
226.081, 8485.02, 168.293, 757.822, 1495.554, 2191.551, 2911.8, 3620.73, 3591.3, 4267.64, 5696.68, 7128.75
228.141, 8307.61, 168.942, 745.495, 1428.01, 2152.0, 2873.17, 3607.0, 3552.64, 4205.9, 5599.69, 6983.46
230.201, 8170.2, 164.591, 717.169, 1465.466, 2129.449, 2806.55, 3511.26, 3484.0, 4111.16, 5478.69, 6921.18
232.260, 8020.79, 169.239, 728.842, 1380.922, 2095.897, 2760.93, 3437.53, 3466.34, 4075.42, 5418.7, 6750.9
234.319, 7910.38, 158.888, 715.516, 1437.378, 2060.346, 2658.31, 3368.79, 3370.7, 3994.68, 5309.71, 6636.62
236.377, 7779.97, 165.536, 720.189, 1418.833, 2017.795, 2650.69, 3343.06, 3300.04, 3911.93, 5207.72, 6500.34
238.434, 7709.56, 178.185, 701.863, 1388.289, 1998.243, 2647.07, 3244.33, 3231.39, 3824.19, 5112.73, 6408.06
240.491, 7545.15, 147.834, 688.536, 1349.745, 1951.692, 2608.45, 3208.59, 3167.74, 3770.45, 5084.73, 6281.78
242.548, 7391.74, 155.482, 670.21, 1334.201, 1935.141, 2530.83, 3103.86, 3132.09, 3690.7, 5002.74, 6123.49
244.604, 7273.33, 127.131, 639.884, 1268.657, 1894.59, 2512.2, 3104.12, 3105.44, 3659.96, 4934.75, 6097.21
246.659, 7134.92, 125.779, 650.557, 1257.113, 1862.038, 2449.58, 3038.39, 3049.79, 3579.22, 4852.76, 5994.93
248.714, 6976.51, 133.428, 631.231, 1245.568, 1810.487, 2413.96, 2986.66, 3001.14, 3483.48, 4753.77, 5892.65
250.768, 6917.1, 150.077, 640.904, 1229.024, 1776.936, 2356.34, 2961.92, 2937.49, 3472.74, 4628.77, 5805.37
252.822, 6739.69, 146.725, 620.578, 1211.48, 1760.384, 2352.72, 2885.19, 2857.84, 3426.99, 4544.78, 5645.08
254.875, 6558.28, 129.374, 596.251, 1157.936, 1728.833, 2265.1, 2825.45, 2819.19, 3318.25, 4411.79, 5481.8
256.928, 6492.87, 129.022, 595.925, 1161.392, 1693.282, 2235.48, 2791.72, 2756.54, 3281.51, 4337.8, 5378.52
258.980, 6386.46, 126.671, 575.598, 1113.848, 1671.731, 2181.86, 2687.98, 2688.89, 3172.77, 4234.81, 5270.24
261.032, 6297.05, 150.32, 573.272, 1129.303, 1643.179, 2140.24, 2624.25, 2598.24, 3127.02, 4186.81, 5232.96
263.083, 6221.64, 127.968, 554.945, 1085.759, 1628.628, 2100.61, 2612.52, 2634.59, 3087.28, 4139.82, 5166.68
265.134, 6089.23, 127.617, 541.619, 1075.215, 1604.077, 2108.99, 2568.78, 2580.94, 3040.54, 4080.83, 5059.39
267.184, 5984.82, 133.265, 552.293, 1068.671, 1561.526, 2073.37, 2575.05, 2546.29, 3017.8, 4006.84, 5040.11
269.233, 5914.41, 125.914, 555.966, 1079.127, 1499.974, 2022.75, 2512.31, 2504.64, 2948.06, 3990.85, 4980.83
271.282, 5802.0, 112.563, 531.64, 1071.582, 1489.423, 1996.13, 2494.58, 2464.99, 2952.31, 3911.86, 4851.55
273.330, 5738.59, 132.211, 523.313, 1053.038, 1476.872, 1981.51, 2418.84, 2388.34, 2901.57, 3818.86, 4733.27
275.378, 5562.18, 119.86, 510.987, 1012.494, 1449.32, 1931.89, 2372.11, 2377.69, 2782.83, 3762.87, 4698.99
277.426, 5538.77, 120.508, 506.66, 986.95, 1458.769, 1917.27, 2349.38, 2314.04, 2777.08, 3692.88, 4604.7
279.472, 5425.36, 103.157, 495.334, 945.406, 1420.218, 1859.65, 2307.64, 2293.39, 2672.34, 3646.89, 4534.42
281.519, 5376.95, 111.806, 504.007, 949.862, 1397.667, 1851.02, 2286.91, 2232.74, 2693.6, 3545.9, 4443.14
283.564, 5312.54, 116.454, 496.681, 932.317, 1393.115, 1815.4, 2264.17, 2247.09, 2637.86, 3565.9, 4401.86
285.609, 5210.13, 102.103, 478.354, 938.773, 1380.564, 1790.78, 2182.44, 2218.44, 2595.12, 3513.91, 4350.58
287.654, 5116.72, 111.751, 450.028, 932.229, 1367.013, 1756.16, 2178.7, 2153.79, 2581.37, 3451.92, 4339.3
289.698, 5115.31, 129.4, 452.702, 922.685, 1346.461, 1766.54, 2172.97, 2149.14, 2517.63, 3416.93, 4253.01
291.742, 5057.9, 116.049, 449.375, 943.141, 1322.91, 1714.92, 2183.24, 2149.49, 2577.89, 3417.94, 4222.73
293.785, 4958.49, 111.697, 462.049, 927.597, 1315.359, 1733.3, 2175.5, 2135.84, 2562.15, 3354.94, 4222.45
295.827, 4974.08, 116.346, 452.722, 909.052, 1288.808, 1720.68, 2149.77, 2102.19, 2490.4, 3366.95, 4196.17
297.869, 4881.67, 108.994, 455.396, 887.508, 1266.256, 1699.06, 2122.03, 2095.54, 2441.66, 3278.96, 4113.89
299.910, 4881.26, 94.643, 431.069, 876.964, 1274.705, 1699.44, 2125.3, 2085.89, 2429.92, 3292.97, 4025.61
301.951, 4799.85, 122.292, 437.743, 855.42, 1240.154, 1663.81, 2034.56, 2015.24, 2401.18, 3133.98, 3994.32
303.992, 4713.44, 99.94, 436.416, 914.876, 1229.602, 1615.19, 2009.83, 1997.59, 2372.44, 3138.98, 3934.04
306.031, 4689.03, 79.589, 428.09, 842.332, 1222.051, 1626.57, 2011.1, 2023.94, 2360.69, 3135.99, 3879.76
308.071, 4583.62, 83.237, 431.763, 851.787, 1220.5, 1601.95, 1937.36, 1948.29, 2297.95, 3092.0, 3864.48
310.109, 4527.21, 91.886, 410.437, 799.243, 1181.949, 1576.33, 1969.63, 1941.64, 2290.21, 3073.01, 3818.2
312.147, 4494.8, 101.535, 419.111, 798.699, 1209.397, 1562.71, 1923.89, 1911.99, 2278.47, 3041.02, 3804.92
314.185, 4458.39, 89.183, 438.784, 766.155, 1176.846, 1553.09, 1949.16, 1899.34, 2246.72, 2991.02, 3774.63
316.222, 4370.98, 107.832, 426.458, 800.611, 1184.295, 1531.47, 1880.43, 1848.69, 2198.98, 2923.03, 3699.35
318.258, 4334.57, 90.48, 405.131, 815.066, 1160.743, 1531.84, 1841.69, 1840.04, 2140.24, 2936.04, 3640.07
320.294, 4253.16, 92.129, 400.805, 850.522, 1134.192, 1495.22, 1858.96, 1819.39, 2156.5, 2868.05, 3576.79
322.330, 4206.75, 108.778, 380.478, 790.978, 1123.641, 1441.6, 1825.22, 1802.74, 2141.75, 2866.06, 3524.51
324.365, 4116.34, 114.426, 376.152, 763.434, 1086.09, 1468.98, 1809.49, 1769.09, 2044.01, 2806.06, 3419.22
326.399, 4086.93, 101.075, 380.825, 762.89, 1088.538, 1454.36, 1725.76, 1687.44, 2034.27, 2717.07, 3363.94
328.433, 3991.52, 72.723, 388.499, 729.346, 1017.987, 1370.74, 1702.02, 1687.79, 1984.53, 2628.08, 3320.66
330.466, 3962.11, 83.372, 392.172, 741.801, 1051.436, 1354.12, 1670.29, 1642.14, 1991.78, 2584.09, 3281.38
332.499, 3876.7, 73.021, 362.846, 715.257, 1042.884, 1346.5, 1670.55, 1631.49, 1936.04, 2591.1, 3250.1
334.531, 3829.29, 81.669, 352.52, 708.713, 1031.333, 1330.88, 1638.82, 1598.84, 1925.3, 2616.1, 3257.82
336.563, 3838.88, 88.318, 360.193, 702.169, 1044.782, 1331.26, 1651.08, 1636.19, 1936.56, 2604.11, 3216.54
338.594, 3799.47, 88.966, 367.867, 719.625, 1014.231, 1336.63, 1620.35, 1620.54, 1891.82, 2568.12, 3178.25
340.625, 3824.06, 84.615, 352.54, 710.081, 984.679, 1302.01, 1649.62, 1623.89, 1916.07, 2573.13, 3211.97
342.655, 3810.65, 77.264, 353.214, 696.536, 996.128, 1305.39, 1632.88, 1595.24, 1893.33, 2584.14, 3161.69
344.684, 3745.24, 73.912, 341.887, 625.992, 977.577, 1328.77, 1620.15, 1573.59, 1881.59, 2565.15, 3166.41
346.713, 3726.83, 82.561, 361.561, 697.448, 985.025, 1283.15, 1631.41, 1596.94, 1837.85, 2487.15, 3056.13
348.741, 3636.42, 68.209, 352.234, 677.904, 980.474, 1294.53, 1575.68, 1540.29, 1856.1, 2459.16, 3084.84
350.769, 3619.01, 81.858, 349.908, 677.36, 965.923, 1270.91, 1606.94, 1569.64, 1832.36, 2428.17, 3036.56
352.797, 3637.6, 84.507, 354.581, 686.815, 979.372, 1266.29, 1614.21, 1552.99, 1848.62, 2436.18, 3043.28
354.823, 3603.19, 75.155, 330.255, 685.271, 955.82, 1254.66, 1493.48, 1497.34, 1809.88, 2385.19, 2978.0
356.850, 3590.78, 78.804, 317.929, 672.727, 963.269, 1271.04, 1513.74, 1513.69, 1766.13, 2447.19, 2970.72
358.875, 3553.37, 67.452, 323.602, 656.183, 944.718, 1215.42, 1477.01, 1484.04, 1786.39, 2397.2, 2949.44
360.901, 3589.96, 79.101, 320.276, 644.639, 947.166, 1252.8, 1553.27, 1506.39, 1781.65, 2380.21, 2997.16
362.925, 3541.55, 56.75, 349.949, 619.095, 952.615, 1227.18, 1521.54, 1515.74, 1806.91, 2373.22, 2946.87
364.949, 3555.14, 65.398, 331.623, 637.55, 952.064, 1247.56, 1514.8, 1501.09, 1731.16, 2366.23, 2944.59
366.973, 3523.73, 75.047, 325.296, 650.006, 932.513, 1220.94, 1535.07, 1518.44, 1730.42, 2336.23, 2880.31
368.996, 3492.32, 68.695, 336.97, 652.462, 915.961, 1235.32, 1486.34, 1466.79, 1733.68, 2358.24, 2898.03
371.018, 3448.91, 64.344, 309.643, 637.918, 904.41, 1223.7, 1479.6, 1457.14, 1728.94, 2281.25, 2860.75
373.040, 3358.5, 84.993, 305.317, 640.374, 869.859, 1201.08, 1460.87, 1415.49, 1678.2, 2243.26, 2783.46
375.062, 3280.09, 80.641, 308.99, 606.83, 887.307, 1166.45, 1419.13, 1400.84, 1663.45, 2237.27, 2776.18
377.083, 3274.68, 81.29, 323.664, 631.285, 875.756, 1128.83, 1410.4, 1393.19, 1609.71, 2171.28, 2721.9
379.103, 3200.27, 66.938, 311.338, 603.741, 871.205, 1137.21, 1406.66, 1379.54, 1581.97, 2177.28, 2703.62
381.123, 3191.86, 68.587, 294.011, 551.197, 865.654, 1129.59, 1369.93, 1353.89, 1607.23, 2170.29, 2681.34
383.142, 3189.45, 87.236, 289.685, 592.653, 844.102, 1102.97, 1363.2, 1346.24, 1609.48, 2153.3, 2658.06
385.161, 3195.04, 56.884, 317.358, 596.109, 837.551, 1119.35, 1343.46, 1351.59, 1584.74, 2129.31, 2668.78
387.179, 3184.63, 88.533, 314.032, 567.565, 848.0, 1125.73, 1337.73, 1284.94, 1562.0, 2114.32, 2597.49
389.197, 3180.22, 83.181, 286.705, 604.02, 843.448, 1130.11, 1380.99, 1319.29, 1576.26, 2128.32, 2632.21
391.214, 3157.81, 67.83, 289.379, 564.476, 827.897, 1094.48, 1343.26, 1330.64, 1570.52, 2074.33, 2610.93
393.230, 3120.4, 37.479, 306.052, 538.932, 820.346, 1094.86, 1356.53, 1324.99, 1559.77, 2112.34, 2623.65
395.246, 3090.99, 71.127, 303.726, 563.388, 819.795, 1083.24, 1330.79, 1300.34, 1526.03, 2068.35, 2589.37
397.262, 3061.58, 54.776, 293.399, 540.844, 817.243, 1085.62, 1310.06, 1286.69, 1542.29, 2029.36, 2567.08
399.277, 3004.17, 71.424, 298.073, 608.299, 808.692, 1090.0, 1293.32, 1275.04, 1538.54, 2052.36, 2539.8
401.291, 3048.76, 71.073, 287.747, 569.755, 806.141, 1043.38, 1308.59, 1285.39, 1548.8, 2059.37, 2568.52
403.305, 3067.35, 78.722, 265.42, 607.211, 775.59, 1059.76, 1346.86, 1327.74, 1557.06, 2064.38, 2528.24
405.318, 3058.94, 70.37, 293.094, 598.667, 824.038, 1100.14, 1351.12, 1298.09, 1499.32, 2072.39, 2533.96
407.331, 3116.53, 88.019, 300.767, 558.123, 841.487, 1062.52, 1303.39, 1298.44, 1551.58, 2062.4, 2516.68
409.343, 3066.12, 85.667, 292.441, 553.579, 840.936, 1105.9, 1333.65, 1284.79, 1545.83, 2081.4, 2560.4
411.355, 3108.71, 67.316, 321.114, 547.034, 855.384, 1089.27, 1298.92, 1269.14, 1591.09, 2100.41, 2594.11
413.366, 3138.3, 57.965, 286.788, 591.49, 829.833, 1130.65, 1362.18, 1329.49, 1591.35, 2096.42, 2609.83
415.377, 3198.89, 67.613, 310.461, 569.946, 826.282, 1097.03, 1360.45, 1305.84, 1584.61, 2075.43, 2598.55
417.387, 3124.48, 51.262, 280.135, 569.402, 806.731, 1133.41, 1389.72, 1324.19, 1545.86, 2082.44, 2645.27
419.396, 3097.07, 61.91, 302.808, 533.858, 818.179, 1057.79, 1356.98, 1351.54, 1583.12, 2120.44, 2593.99
421.405, 3079.61, 62.909, 275.177, 570.695, 806.399, 1038.48, 1329.12, 1307.74, 1540.79, 2054.06, 2591.52
423.414, 3044.15, 71.908, 277.545, 568.532, 812.619, 1084.18, 1292.27, 1278.94, 1543.45, 2011.68, 2587.05
425.421, 3032.69, 51.906, 281.913, 555.369, 826.839, 1041.87, 1256.41, 1248.13, 1516.11, 2061.3, 2518.58
427.429, 3058.23, 72.905, 296.281, 560.207, 806.059, 1043.56, 1238.56, 1266.33, 1482.78, 2038.91, 2523.11
429.436, 3003.77, 76.904, 280.649, 539.044, 794.28, 1025.26, 1250.7, 1232.53, 1521.44, 1995.53, 2456.65
431.442, 2999.31, 47.902, 298.017, 527.881, 783.5, 1047.95, 1296.85, 1257.73, 1493.11, 2010.15, 2468.18
433.448, 3010.85, 85.901, 274.385, 569.718, 788.72, 1021.65, 1313.99, 1286.93, 1500.77, 1971.76, 2479.71
435.453, 2946.39, 73.9, 277.753, 568.555, 770.94, 1023.34, 1292.14, 1268.12, 1466.44, 2003.38, 2493.24
437.458, 2906.93, 82.898, 269.121, 552.392, 804.16, 1046.03, 1274.28, 1243.32, 1480.1, 2001.0, 2425.78
439.462, 2963.47, 85.897, 281.489, 541.23, 802.38, 1021.73, 1241.43, 1246.52, 1447.76, 1949.62, 2407.31
441.465, 2901.01, 67.896, 304.858, 510.067, 795.6, 1024.42, 1263.57, 1252.72, 1446.43, 1909.23, 2388.84
443.468, 2866.55, 62.894, 266.226, 498.904, 771.82, 1022.12, 1210.71, 1166.92, 1415.09, 1911.85, 2398.37
445.471, 2787.09, 70.893, 283.594, 524.741, 723.04, 985.81, 1245.86, 1209.12, 1395.76, 1904.47, 2385.91
447.473, 2803.63, 62.892, 274.962, 548.578, 717.26, 963.5, 1248.0, 1192.31, 1383.42, 1874.09, 2345.44
449.474, 2747.17, 48.89, 258.33, 492.416, 705.48, 959.2, 1198.15, 1191.51, 1412.08, 1856.7, 2280.97
451.475, 2761.71, 64.889, 256.698, 518.253, 740.7, 945.89, 1185.29, 1157.71, 1378.75, 1840.32, 2288.5
453.475, 2782.25, 43.887, 248.066, 523.09, 726.92, 943.58, 1170.44, 1162.91, 1325.41, 1853.94, 2244.03
455.475, 2705.79, 76.886, 250.434, 511.927, 716.14, 979.28, 1154.58, 1140.1, 1341.08, 1828.56, 2270.57
457.475, 2669.33, 66.885, 271.802, 518.764, 711.36, 931.97, 1136.73, 1106.3, 1321.74, 1829.17, 2250.1
459.473, 2658.86, 91.883, 265.171, 523.602, 722.58, 974.66, 1198.87, 1157.5, 1346.4, 1786.79, 2286.63
461.471, 2670.4, 67.882, 249.539, 475.439, 696.8, 924.36, 1188.02, 1165.7, 1333.07, 1786.41, 2239.16
463.469, 2684.94, 88.881, 263.907, 502.276, 695.021, 891.05, 1123.16, 1121.9, 1337.73, 1792.02, 2190.7
465.466, 2634.48, 66.879, 237.275, 501.113, 706.241, 925.75, 1117.3, 1097.1, 1354.4, 1746.64, 2187.23
467.463, 2657.02, 60.878, 234.643, 476.95, 701.461, 922.44, 1110.45, 1092.29, 1304.06, 1726.26, 2148.76
469.459, 2534.56, 62.877, 231.011, 478.788, 682.681, 939.13, 1118.59, 1079.49, 1288.72, 1732.88, 2138.29
471.454, 2585.1, 68.875, 238.379, 496.625, 685.901, 881.83, 1116.74, 1078.69, 1233.39, 1739.49, 2130.82
473.449, 2495.64, 72.874, 225.747, 437.462, 668.121, 896.52, 1083.88, 1065.89, 1225.05, 1739.11, 2084.36
475.444, 2527.18, 75.873, 240.115, 466.299, 639.341, 863.22, 1085.03, 1089.09, 1246.72, 1714.73, 2065.89
477.438, 2515.72, 63.871, 257.483, 449.136, 653.561, 887.91, 1099.17, 1077.29, 1280.38, 1737.34, 2079.42
479.431, 2530.26, 43.87, 254.852, 458.974, 668.781, 907.6, 1074.32, 1040.48, 1284.05, 1690.96, 2056.95
481.424, 2521.8, 58.869, 247.22, 488.811, 694.001, 889.3, 1090.46, 1031.68, 1290.71, 1676.58, 2134.48
483.416, 2499.34, 58.867, 228.588, 497.648, 677.221, 865.99, 1103.6, 1048.88, 1240.37, 1697.2, 2083.02
485.408, 2512.88, 72.866, 248.956, 485.485, 691.441, 884.68, 1104.75, 1083.08, 1258.04, 1723.81, 2120.55
487.399, 2539.42, 62.865, 253.324, 521.322, 666.661, 923.38, 1053.89, 1032.28, 1299.7, 1658.43, 2096.08
489.389, 2515.96, 61.863, 230.692, 489.16, 674.881, 873.07, 1097.04, 1062.47, 1278.37, 1710.05, 2093.61
491.380, 2569.5, 72.862, 244.06, 476.997, 666.101, 895.77, 1048.18, 1001.67, 1276.03, 1682.66, 2058.15
493.369, 2512.04, 72.861, 243.428, 464.834, 671.321, 869.46, 1061.33, 1039.87, 1237.7, 1706.28, 2083.68
495.358, 2518.58, 77.859, 235.796, 453.671, 668.541, 869.15, 1090.47, 1050.07, 1276.36, 1670.9, 2100.21
497.347, 2539.12, 67.858, 243.165, 459.508, 664.761, 876.85, 1104.62, 1044.27, 1272.02, 1691.52, 2119.74
499.335, 2534.66, 50.857, 212.533, 422.346, 669.982, 921.54, 1117.76, 1082.46, 1224.69, 1721.13, 2118.28
501.322, 2570.2, 47.855, 237.901, 468.183, 690.202, 881.24, 1088.9, 1072.66, 1245.35, 1709.75, 2087.81
503.309, 2517.74, 31.854, 221.269, 488.02, 664.422, 850.93, 1082.05, 1053.86, 1251.02, 1696.37, 2103.34
505.295, 2545.28, 67.853, 236.637, 481.857, 673.642, 871.62, 1118.19, 1105.06, 1271.68, 1685.99, 2100.87
507.281, 2574.82, 74.851, 247.005, 490.694, 666.862, 882.32, 1100.34, 1083.26, 1321.34, 1723.6, 2119.4
509.266, 2576.36, 53.85, 241.373, 467.532, 677.082, 922.01, 1088.48, 1083.46, 1254.01, 1661.22, 2110.94
511.251, 2560.9, 72.849, 246.741, 465.369, 689.302, 888.7, 1061.63, 1016.65, 1271.67, 1680.84, 2139.47
513.235, 2544.44, 70.847, 226.109, 483.206, 677.522, 895.4, 1096.77, 1069.85, 1246.34, 1687.46, 2126.0
515.219, 2482.98, 72.846, 231.477, 465.043, 664.742, 884.09, 1086.92, 1026.05, 1268.0, 1659.07, 2016.53
517.202, 2439.52, 66.845, 220.846, 451.88, 629.962, 861.78, 1042.06, 1053.25, 1253.66, 1644.69, 2026.06
519.184, 2406.06, 68.843, 226.214, 435.718, 644.182, 818.48, 1012.2, 1026.45, 1180.33, 1626.31, 1977.6
521.166, 2340.6, 61.842, 235.582, 451.555, 631.402, 861.17, 1033.35, 1027.64, 1153.99, 1603.92, 1991.13
523.148, 2363.14, 69.84, 235.95, 418.392, 596.622, 818.87, 980.49, 972.84, 1132.66, 1578.54, 1954.66
525.129, 2355.68, 54.839, 232.318, 455.229, 624.842, 844.56, 1041.64, 1015.04, 1129.32, 1584.16, 1963.19
527.109, 2322.22, 44.838, 222.686, 408.066, 610.062, 810.25, 1034.78, 1017.24, 1184.98, 1521.78, 1960.73
529.089, 2310.76, 65.836, 214.054, 433.904, 612.282, 830.95, 1012.93, 1003.44, 1200.65, 1538.39, 1941.26
531.068, 2325.3, 66.835, 231.422, 404.741, 633.502, 808.64, 999.07, 990.64, 1182.31, 1547.01, 1903.79
533.047, 2335.83, 39.834, 216.79, 417.578, 617.723, 808.34, 966.22, 960.83, 1145.98, 1519.63, 1917.32
535.025, 2344.37, 65.832, 210.159, 427.415, 607.943, 794.03, 994.36, 988.03, 1185.64, 1504.24, 1933.86
537.003, 2266.91, 51.831, 235.527, 440.252, 590.163, 810.72, 1007.5, 981.23, 1155.31, 1521.86, 1922.39
538.980, 2298.45, 61.83, 228.895, 428.09, 598.383, 792.42, 948.65, 972.43, 1125.97, 1522.48, 1865.92
540.956, 2249.99, 65.828, 203.263, 424.927, 601.603, 788.11, 973.79, 966.63, 1103.63, 1553.1, 1867.45
542.933, 2172.53, 57.827, 210.631, 387.764, 604.823, 800.8, 930.94, 947.82, 1126.3, 1526.71, 1814.98
544.908, 2156.07, 73.826, 209.999, 416.601, 579.043, 739.5, 954.08, 930.02, 1112.96, 1522.33, 1872.52
546.883, 2191.61, 53.824, 210.367, 401.438, 583.263, 753.19, 945.23, 910.22, 1100.63, 1450.95, 1803.05
548.857, 2197.15, 55.823, 194.735, 413.276, 560.483, 758.89, 936.37, 908.42, 1082.29, 1442.56, 1801.58
550.831, 2165.69, 41.822, 203.103, 419.113, 580.703, 805.58, 902.52, 907.62, 1067.96, 1483.18, 1793.11
552.805, 2187.23, 70.82, 211.471, 394.95, 578.923, 775.27, 927.66, 907.82, 1051.62, 1432.8, 1788.64
554.778, 2165.77, 50.819, 210.84, 390.787, 614.143, 742.97, 946.8, 894.01, 1073.28, 1471.42, 1764.18
556.750, 2098.31, 48.818, 227.208, 388.624, 572.363, 748.66, 911.95, 902.21, 1103.95, 1424.03, 1745.71
558.722, 2095.85, 48.816, 198.576, 395.462, 553.583, 732.36, 893.09, 876.41, 1069.61, 1442.65, 1751.24
560.693, 2078.39, 44.815, 208.944, 400.299, 558.803, 724.05, 861.24, 848.61, 1020.28, 1427.27, 1701.77
562.663, 2074.93, 65.814, 190.312, 416.136, 562.023, 754.74, 896.38, 876.81, 1007.94, 1405.89, 1736.31
564.634, 2096.47, 59.812, 190.68, 431.973, 540.243, 752.44, 904.53, 900.0, 1027.6, 1373.5, 1706.84
566.603, 2056.01, 66.811, 202.048, 392.81, 531.464, 691.13, 902.67, 907.2, 1023.27, 1407.12, 1675.37
568.572, 2023.55, 68.81, 199.416, 383.648, 556.684, 702.82, 854.82, 862.4, 972.93, 1354.74, 1662.9
570.541, 2011.09, 55.808, 167.784, 375.485, 516.904, 701.52, 867.96, 873.6, 985.6, 1367.36, 1672.44
572.509, 2017.63, 55.807, 172.153, 354.322, 543.124, 681.21, 868.1, 867.8, 982.26, 1290.97, 1666.97
574.476, 2004.17, 72.806, 213.521, 368.159, 533.344, 683.91, 878.25, 853.0, 1024.92, 1315.59, 1667.5
576.443, 1952.71, 65.804, 177.889, 366.996, 526.564, 696.6, 853.39, 844.19, 986.59, 1304.21, 1604.03
578.409, 1938.25, 59.803, 189.257, 339.834, 493.784, 665.29, 806.54, 827.39, 962.25, 1333.82, 1595.56
580.375, 1936.79, 61.802, 162.625, 336.671, 506.004, 717.99, 823.68, 823.59, 935.92, 1296.44, 1604.1
582.340, 1876.33, 45.8, 191.993, 389.508, 518.224, 684.68, 810.83, 797.79, 938.58, 1286.06, 1579.63
584.305, 1901.87, 47.799, 197.361, 360.345, 531.444, 710.38, 834.97, 811.99, 963.24, 1298.68, 1576.16
586.269, 1836.41, 54.798, 191.729, 372.182, 520.664, 657.07, 797.12, 783.18, 960.91, 1196.29, 1568.69
588.233, 1834.95, 57.796, 189.097, 349.019, 489.884, 628.76, 821.26, 803.38, 895.57, 1221.91, 1500.22
590.196, 1806.49, 62.795, 181.465, 341.857, 458.104, 608.46, 730.41, 757.58, 849.24, 1191.53, 1459.76
592.159, 1779.03, 37.794, 158.834, 326.694, 466.324, 618.15, 759.55, 782.78, 892.9, 1169.14, 1452.29
594.121, 1722.56, 48.792, 190.202, 380.531, 454.544, 580.84, 763.7, 759.98, 863.57, 1160.76, 1389.82
596.082, 1692.1, 45.791, 164.57, 342.368, 436.764, 588.54, 742.84, 763.18, 816.23, 1097.38, 1425.35
598.043, 1668.64, 50.789, 143.938, 302.205, 460.984, 558.23, 720.98, 729.37, 851.89, 1145.0, 1366.89
600.003, 1633.18, 65.788, 142.306, 296.043, 407.204, 600.92, 718.13, 687.57, 803.56, 1080.61, 1352.42
601.963, 1626.72, 59.787, 171.674, 278.88, 454.425, 597.62, 678.27, 680.77, 813.22, 1105.23, 1352.95
603.923, 1586.26, 44.785, 138.042, 283.717, 431.645, 587.31, 706.42, 696.97, 819.89, 1058.85, 1338.48
605.881, 1590.8, 67.784, 140.41, 300.554, 435.865, 536.01, 695.56, 724.17, 773.55, 1049.46, 1286.02
607.840, 1614.34, 56.783, 141.778, 305.391, 416.085, 557.7, 671.71, 680.36, 776.22, 1077.08, 1312.55
609.797, 1542.88, 60.781, 145.146, 312.229, 428.305, 535.39, 670.85, 669.56, 729.88, 1037.7, 1294.08
611.755, 1593.42, 60.78, 154.515, 288.066, 391.525, 557.09, 658.0, 659.76, 759.54, 1038.32, 1250.61
613.711, 1549.96, 63.779, 143.883, 286.903, 396.745, 503.78, 649.14, 627.96, 742.21, 981.93, 1248.14
615.667, 1451.5, 47.777, 140.251, 301.74, 413.965, 499.48, 612.28, 586.16, 750.87, 976.55, 1199.68
617.623, 1445.04, 33.776, 143.619, 294.577, 394.185, 502.17, 586.43, 575.35, 693.54, 946.17, 1226.21
619.578, 1470.58, 59.775, 150.987, 302.415, 378.405, 531.86, 621.57, 616.55, 748.2, 952.79, 1179.74
621.532, 1472.12, 50.773, 151.355, 265.252, 384.625, 514.56, 661.72, 630.75, 716.86, 986.4, 1213.27
623.486, 1506.66, 64.772, 153.723, 275.089, 391.845, 521.25, 660.86, 656.95, 754.53, 991.02, 1242.8
625.440, 1488.2, 52.771, 142.091, 280.926, 402.065, 538.94, 623.01, 618.15, 726.19, 994.64, 1245.34
627.392, 1394.74, 61.769, 145.459, 279.763, 387.285, 543.64, 605.15, 605.34, 688.86, 976.26, 1164.87
629.345, 1410.28, 35.768, 141.828, 269.601, 389.505, 505.33, 563.29, 560.54, 666.52, 962.87, 1158.4
631.296, 1392.82, 35.767, 115.196, 221.438, 384.725, 461.03, 607.44, 599.74, 679.18, 928.49, 1108.93
633.248, 1377.36, 52.765, 119.564, 237.275, 363.945, 481.72, 596.58, 593.94, 684.85, 921.11, 1162.47
635.198, 1334.9, 52.764, 150.932, 268.112, 347.166, 483.41, 603.73, 607.14, 651.51, 860.72, 1122.0
637.149, 1349.44, 48.763, 141.3, 247.949, 348.386, 455.11, 566.87, 578.34, 622.18, 830.34, 1099.53
639.098, 1300.98, 36.761, 144.668, 299.787, 351.606, 452.8, 561.02, 513.53, 639.84, 841.96, 1072.06
641.047, 1304.52, 47.76, 129.036, 283.624, 351.826, 477.5, 564.16, 567.73, 636.5, 856.58, 1043.6
642.996, 1316.06, 42.759, 117.404, 283.461, 352.046, 459.19, 570.31, 552.93, 658.17, 848.19, 1087.13
644.944, 1327.6, 44.757, 121.772, 302.298, 341.266, 461.88, 554.45, 544.13, 649.83, 857.81, 1070.66
646.891, 1331.14, 69.756, 138.14, 277.135, 345.486, 482.58, 558.6, 573.33, 650.5, 879.43, 1095.19
648.838, 1320.68, 49.755, 131.509, 257.973, 342.706, 457.27, 592.74, 558.52, 631.16, 852.04, 1071.72
650.784, 1292.22, 56.753, 122.877, 286.81, 333.926, 460.96, 569.88, 544.72, 611.83, 849.66, 1068.26
652.730, 1277.76, 40.752, 120.245, 256.647, 336.146, 454.66, 528.03, 507.92, 593.49, 839.28, 1019.79
654.676, 1215.3, 46.751, 107.613, 230.484, 337.366, 448.35, 544.17, 526.12, 579.15, 835.9, 1011.32
656.620, 1236.84, 33.749, 143.981, 240.321, 350.586, 456.04, 505.32, 500.32, 591.82, 793.51, 986.85
658.565, 1229.38, 47.748, 114.349, 236.159, 308.806, 443.74, 511.46, 505.52, 571.48, 792.13, 971.38
660.508, 1188.92, 52.747, 128.717, 258.996, 310.026, 422.43, 521.61, 511.71, 612.15, 747.75, 1001.92
662.451, 1162.46, 55.745, 120.085, 212.833, 320.246, 415.13, 491.75, 484.91, 571.81, 775.36, 992.45
664.394, 1147.99, 45.744, 121.453, 252.67, 294.466, 417.82, 521.9, 519.11, 593.48, 756.98, 949.98
666.336, 1176.53, 45.742, 107.822, 240.507, 324.686, 413.51, 501.04, 473.31, 592.14, 769.6, 984.51
668.278, 1223.07, 29.741, 115.19, 253.345, 333.906, 450.21, 523.18, 499.51, 602.8, 821.22, 985.05
670.218, 1223.61, 52.74, 134.558, 259.182, 323.127, 426.9, 505.33, 496.7, 600.47, 821.83, 986.58
672.159, 1243.15, 32.738, 129.926, 261.019, 318.347, 464.6, 517.47, 549.9, 578.13, 851.45, 1027.11
674.099, 1277.14, 71.798, 127.924, 234.966, 325.067, 426.27, 548.02, 560.54, 620.63, 840.77, 1044.24
676.038, 1320.12, 30.858, 126.922, 227.914, 331.787, 453.95, 555.58, 594.18, 666.14, 857.09, 1095.38
677.977, 1353.11, 37.917, 131.921, 232.861, 340.507, 475.62, 588.13, 562.82, 627.64, 882.41, 1123.51
679.915, 1325.1, 53.977, 116.919, 249.809, 361.228, 490.3, 549.68, 559.45, 653.14, 858.74, 1078.65
681.853, 1270.08, 48.037, 149.917, 292.757, 354.948, 444.98, 562.23, 551.09, 655.64, 829.06, 1075.78
683.790, 1255.07, 70.096, 132.916, 261.704, 332.668, 448.65, 523.78, 508.73, 603.14, 822.38, 1052.92
685.727, 1247.05, 63.156, 120.914, 257.652, 287.388, 439.33, 512.33, 516.36, 612.64, 791.7, 997.05
687.663, 1187.04, 43.216, 88.912, 261.599, 315.109, 406.01, 513.88, 516.0, 607.14, 812.02, 940.19
689.599, 1175.03, 39.275, 119.911, 222.547, 301.829, 416.68, 488.44, 519.64, 600.65, 778.34, 936.32
691.534, 1181.01, 24.335, 120.909, 223.494, 301.549, 426.36, 475.99, 478.28, 568.15, 774.66, 921.46
693.468, 1229.0, 39.395, 122.907, 215.442, 319.269, 415.04, 469.54, 482.91, 581.65, 770.98, 928.59
695.402, 1215.98, 41.454, 109.905, 227.389, 324.989, 463.71, 522.09, 538.55, 585.15, 809.3, 999.72
697.335, 1227.97, 60.514, 115.904, 241.337, 336.71, 426.39, 532.64, 522.19, 586.65, 820.62, 1021.86
699.268, 1273.96, 59.574, 106.902, 254.284, 324.43, 438.07, 537.19, 560.83, 613.16, 822.94, 1008.99
701.201, 1208.94, 49.633, 132.9, 259.232, 339.15, 461.74, 555.74, 547.46, 607.66, 852.26, 985.13
703.132, 1250.93, 72.693, 111.899, 257.179, 331.87, 430.42, 579.3, 586.1, 634.16, 834.59, 1034.26
705.064, 1285.91, 51.753, 127.897, 259.127, 347.591, 469.1, 552.85, 533.74, 601.66, 844.91, 1087.4
706.994, 1341.9, 77.812, 128.895, 265.074, 359.311, 448.77, 544.4, 556.38, 646.16, 887.23, 1085.53
708.925, 1422.88, 58.872, 126.894, 285.022, 374.031, 495.45, 607.95, 591.01, 669.66, 926.55, 1164.67
710.854, 1489.87, 62.932, 139.892, 258.969, 385.751, 475.12, 589.5, 623.65, 697.16, 974.87, 1180.8
712.783, 1558.86, 43.991, 161.89, 318.917, 421.472, 530.8, 668.05, 654.29, 775.67, 1054.19, 1299.94
714.712, 1613.84, 57.051, 164.888, 310.864, 418.192, 520.48, 669.6, 666.92, 795.17, 1119.51, 1311.07
716.640, 1600.83, 59.111, 163.887, 282.812, 427.912, 539.16, 721.16, 719.56, 801.67, 1092.83, 1317.2
718.567, 1589.81, 67.17, 150.885, 348.759, 399.632, 523.83, 719.71, 700.2, 787.17, 1044.15, 1298.34
720.494, 1535.8, 75.23, 159.883, 280.707, 408.353, 575.51, 648.26, 653.84, 722.67, 1023.47, 1251.47
722.421, 1379.78, 53.29, 138.882, 273.654, 372.073, 541.18, 616.81, 601.48, 688.18, 940.8, 1191.61
724.347, 1284.77, 34.349, 138.88, 256.602, 367.793, 472.86, 519.36, 509.11, 624.68, 843.12, 1059.74
726.272, 1250.76, 44.409, 113.878, 222.549, 328.513, 446.54, 538.91, 551.75, 604.18, 820.44, 990.88
728.197, 1152.74, 48.469, 112.877, 233.497, 328.233, 437.21, 506.46, 524.39, 577.68, 764.76, 964.01
730.121, 1152.73, 52.528, 119.875, 216.444, 302.954, 415.89, 511.02, 504.02, 565.18, 754.08, 968.15
732.045, 1146.71, 58.588, 113.873, 232.392, 289.674, 402.57, 526.57, 496.66, 556.68, 735.4, 905.28
733.968, 1168.7, 62.648, 117.872, 224.339, 290.394, 385.24, 471.12, 470.3, 540.18, 710.72, 909.42
735.890, 1086.68, 61.707, 133.87, 222.287, 297.114, 388.92, 475.67, 484.94, 527.69, 750.04, 921.55
737.812, 1127.67, 54.767, 133.868, 241.234, 300.835, 450.6, 487.22, 511.57, 522.19, 746.36, 906.68
739.734, 1141.66, 43.826, 147.866, 245.182, 301.555, 385.27, 472.77, 499.21, 546.69, 754.68, 915.82
741.655, 1154.64, 49.886, 106.865, 219.129, 305.275, 437.95, 498.32, 487.85, 583.19, 751.0, 915.95
743.575, 1124.63, 54.946, 103.863, 237.077, 311.995, 391.63, 471.88, 491.49, 579.69, 756.33, 931.09
745.495, 1169.61, 47.005, 112.861, 235.024, 305.716, 421.3, 510.43, 525.12, 573.2, 754.65, 979.22
747.415, 1145.6, 40.065, 101.86, 248.972, 313.436, 433.98, 504.98, 525.76, 566.7, 742.97, 963.36
749.334, 1207.58, 53.125, 125.858, 236.919, 335.156, 442.66, 490.53, 495.4, 558.2, 795.29, 965.49
751.252, 1225.57, 54.184, 120.856, 225.867, 314.876, 419.33, 523.08, 524.04, 625.7, 794.61, 1009.63
753.170, 1318.56, 45.244, 125.855, 254.814, 346.597, 416.01, 550.63, 536.67, 621.2, 834.93, 1017.76
755.087, 1360.54, 60.304, 126.853, 249.762, 359.317, 464.68, 566.19, 603.31, 667.7, 876.25, 1098.9
757.004, 1453.53, 70.363, 134.851, 281.709, 373.037, 490.36, 624.74, 612.95, 692.2, 951.57, 1237.03
758.920, 1575.51, 64.423, 143.849, 319.657, 395.757, 536.04, 658.29, 656.58, 763.71, 1042.89, 1318.16
760.835, 1671.5, 62.483, 139.848, 326.604, 458.478, 616.72, 689.84, 699.22, 817.21, 1133.21, 1377.3
762.750, 1741.49, 70.542, 155.846, 320.552, 446.198, 609.39, 744.39, 781.86, 873.71, 1175.54, 1447.43
764.665, 1697.47, 64.602, 150.844, 335.499, 462.918, 585.07, 754.94, 740.5, 814.21, 1149.86, 1376.57
766.579, 1576.46, 71.662, 148.843, 320.447, 420.638, 578.74, 699.49, 706.14, 780.71, 1029.18, 1271.7
768.492, 1416.44, 64.721, 147.841, 300.394, 379.358, 475.42, 618.05, 616.77, 664.22, 894.5, 1159.84
770.405, 1238.43, 44.781, 125.839, 227.342, 303.079, 403.1, 503.6, 506.41, 613.72, 820.82, 971.97
772.318, 1137.42, 35.841, 119.838, 238.289, 293.799, 403.77, 487.15, 483.05, 571.22, 746.14, 906.11
774.229, 1054.4, 30.9, 104.836, 186.237, 288.519, 406.45, 429.7, 445.68, 511.72, 728.46, 897.24
776.141, 1040.39, 51.96, 91.834, 182.184, 270.239, 381.13, 422.25, 431.32, 472.22, 668.78, 850.38
778.051, 1053.37, 56.02, 103.832, 181.132, 265.96, 373.8, 452.8, 435.96, 513.72, 688.1, 819.51
779.962, 1030.36, 52.079, 101.831, 206.079, 277.68, 349.48, 459.35, 441.6, 504.22, 667.42, 839.64
781.871, 983.34, 42.139, 104.829, 194.027, 286.4, 320.16, 414.91, 465.23, 495.73, 682.74, 814.78
783.780, 1024.33, 42.199, 114.827, 222.974, 285.12, 320.83, 434.46, 462.87, 471.23, 669.06, 856.91
785.689, 1059.32, 69.258, 110.826, 245.922, 282.841, 354.51, 468.01, 479.51, 513.73, 702.39, 856.05
787.597, 1109.3, 44.318, 126.824, 213.869, 285.561, 387.19, 447.56, 464.15, 508.23, 719.71, 923.18
789.504, 1122.29, 57.378, 115.822, 216.817, 304.281, 421.86, 479.11, 470.78, 551.73, 744.03, 885.32
791.411, 1200.27, 67.437, 128.821, 214.764, 296.001, 432.54, 455.66, 488.42, 582.24, 766.35, 945.45
793.318, 1205.26, 58.497, 129.819, 212.712, 332.722, 448.22, 497.21, 513.06, 620.74, 784.67, 950.59
795.224, 1249.24, 48.557, 123.817, 229.659, 320.442, 432.89, 525.77, 545.7, 608.24, 830.99, 1011.72
797.129, 1311.23, 37.616, 133.815, 280.607, 351.162, 455.57, 491.32, 509.33, 641.74, 853.31, 1053.86
799.034, 1316.22, 58.676, 145.814, 280.554, 329.882, 446.24, 590.87, 609.97, 664.24, 883.63, 1098.99
800.938, 1421.2, 59.736, 142.812, 302.502, 372.603, 458.92, 567.42, 605.61, 680.74, 951.95, 1150.12
802.842, 1457.19, 47.795, 131.81, 281.449, 365.323, 487.6, 611.97, 648.24, 732.24, 980.27, 1219.26
804.745, 1502.17, 57.855, 113.809, 286.397, 390.043, 534.27, 652.52, 662.88, 748.75, 988.6, 1215.39
806.648, 1513.16, 40.915, 134.807, 275.344, 398.763, 520.95, 650.08, 664.52, 789.25, 1014.92, 1259.53
808.550, 1549.14, 54.974, 139.805, 299.292, 395.483, 521.63, 663.63, 700.16, 774.75, 1028.24, 1292.66
810.451, 1616.13, 74.034, 142.804, 307.239, 421.204, 552.3, 681.18, 670.79, 784.25, 1073.56, 1295.8
812.352, 1638.12, 68.093, 169.802, 281.187, 392.924, 574.98, 653.73, 689.43, 781.75, 1044.88, 1277.93
814.253, 1607.1, 72.153, 137.8, 289.134, 426.644, 542.66, 682.28, 679.07, 772.26, 1103.2, 1272.07
816.153, 1658.09, 54.213, 159.798, 323.082, 412.364, 611.33, 701.83, 676.71, 816.76, 1070.52, 1359.2
818.052, 1649.07, 49.272, 161.797, 313.029, 413.085, 619.01, 707.38, 707.34, 839.26, 1113.84, 1391.34
819.951, 1685.06, 51.332, 168.795, 316.977, 445.805, 597.69, 687.94, 705.98, 805.76, 1109.16, 1390.47
821.849, 1722.05, 53.392, 134.793, 335.924, 441.525, 607.36, 714.49, 744.62, 814.26, 1147.48, 1402.6
823.747, 1806.03, 58.451, 163.792, 323.872, 452.245, 611.04, 732.04, 741.26, 879.76, 1202.8, 1478.74
825.645, 1836.02, 59.511, 164.79, 357.819, 463.966, 638.72, 769.59, 768.89, 893.26, 1194.13, 1496.87
827.541, 1885.0, 59.571, 157.788, 356.767, 465.686, 611.39, 833.14, 839.53, 921.77, 1246.45, 1540.01
829.437, 1910.99, 65.63, 181.787, 354.714, 459.406, 647.07, 832.69, 837.17, 963.27, 1213.77, 1583.14
831.333, 1945.98, 62.69, 170.785, 369.662, 455.126, 670.74, 837.24, 831.81, 934.77, 1262.09, 1562.28
833.228, 1921.96, 74.75, 193.783, 339.61, 486.847, 647.42, 816.8, 850.44, 978.27, 1255.41, 1585.41
835.123, 1992.95, 64.809, 174.781, 358.557, 480.567, 716.1, 785.35, 828.08, 988.77, 1313.73, 1606.55
837.017, 1931.93, 72.869, 178.78, 332.505, 488.287, 682.78, 804.9, 813.72, 947.28, 1281.05, 1630.68
838.910, 1968.92, 70.929, 168.778, 357.452, 481.007, 700.45, 798.45, 830.36, 944.78, 1299.37, 1651.82
840.803, 1948.9, 58.988, 179.776, 370.4, 498.728, 680.13, 825.0, 833.99, 977.28, 1327.69, 1613.95
842.695, 1947.89, 76.048, 187.775, 356.347, 496.448, 667.8, 830.55, 801.63, 946.78, 1324.01, 1626.08
844.587, 2044.88, 65.108, 196.773, 392.295, 497.168, 665.48, 858.1, 879.27, 982.28, 1327.34, 1658.22
846.479, 2035.86, 85.167, 202.771, 368.242, 500.888, 711.16, 839.66, 873.9, 982.78, 1345.66, 1701.36
848.369, 2006.85, 69.227, 173.77, 388.19, 503.608, 679.83, 824.21, 843.54, 967.28, 1369.98, 1669.49
850.260, 1927.83, 63.287, 184.768, 365.137, 518.329, 617.51, 822.76, 839.18, 939.79, 1274.3, 1581.62
852.149, 1878.82, 42.346, 163.766, 349.085, 474.049, 600.19, 797.31, 789.82, 896.29, 1275.62, 1551.76
854.038, 1719.8, 56.406, 158.764, 320.032, 452.769, 570.86, 802.86, 805.45, 865.79, 1156.94, 1402.89
855.927, 1615.79, 38.466, 126.763, 316.98, 407.489, 564.54, 694.41, 688.09, 791.29, 1071.26, 1301.03
857.815, 1478.78, 49.525, 141.761, 314.927, 362.21, 512.22, 646.96, 670.73, 737.79, 968.58, 1191.16
859.703, 1319.76, 69.585, 139.759, 269.875, 363.93, 520.89, 578.52, 578.37, 679.3, 901.9, 1133.3
861.590, 1296.75, 40.645, 137.758, 260.822, 344.65, 445.57, 540.07, 548.0, 644.8, 854.22, 1050.43
863.476, 1244.73, 65.704, 148.756, 243.77, 327.37, 458.25, 518.62, 548.64, 639.3, 847.54, 1029.57
865.362, 1195.72, 78.764, 120.754, 217.717, 332.091, 395.92, 495.17, 532.28, 599.8, 840.86, 1007.7
867.247, 1234.7, 70.824, 109.753, 235.665, 300.811, 444.6, 528.72, 506.92, 573.3, 810.19, 997.84
869.132, 1260.69, 68.883, 119.751, 231.612, 321.531, 433.28, 508.27, 510.55, 569.8, 791.51, 1002.97
871.017, 1274.68, 56.943, 117.749, 292.56, 333.251, 444.95, 518.82, 539.19, 620.3, 814.83, 1033.1
872.900, 1321.66, 37.003, 125.748, 290.507, 343.972, 459.63, 544.38, 541.83, 609.81, 806.15, 1044.24
874.783, 1319.65, 41.062, 135.746, 277.455, 320.692, 460.3, 513.93, 559.46, 661.31, 840.47, 1029.37
876.666, 1324.63, 49.122, 130.744, 286.402, 332.412, 474.98, 522.48, 538.1, 663.81, 847.79, 1083.51
878.548, 1336.62, 44.182, 132.742, 306.35, 336.132, 489.66, 571.03, 568.74, 623.31, 896.11, 1152.64
880.430, 1393.6, 62.241, 112.741, 254.297, 366.853, 482.33, 580.58, 566.38, 696.81, 932.43, 1171.78
882.311, 1412.59, 77.301, 130.739, 270.245, 377.573, 497.01, 588.13, 603.02, 721.32, 946.75, 1140.91
884.191, 1488.58, 61.361, 138.737, 286.192, 363.293, 524.69, 582.68, 642.65, 696.82, 975.07, 1192.05
886.071, 1422.56, 52.42, 143.736, 286.14, 377.013, 487.36, 570.24, 579.29, 673.32, 971.4, 1169.18
887.951, 1413.55, 53.48, 126.734, 299.087, 352.733, 485.04, 565.79, 579.93, 632.82, 887.72, 1094.32
889.830, 1353.53, 72.539, 125.732, 290.035, 320.454, 463.72, 549.34, 545.57, 633.32, 880.04, 1109.45
891.708, 1294.52, 60.599, 126.731, 288.982, 335.174, 443.39, 554.89, 563.2, 621.82, 839.36, 1042.58
893.586, 1209.51, 68.659, 141.729, 243.93, 310.894, 406.07, 534.44, 530.84, 577.33, 800.68, 988.72
895.463, 1187.49, 71.718, 135.727, 263.877, 330.614, 449.75, 519.99, 532.48, 580.83, 758.0, 1018.85
897.340, 1156.48, 35.778, 115.725, 223.825, 290.335, 417.42, 494.54, 483.11, 544.33, 769.32, 936.99
899.216, 1111.46, 63.838, 94.724, 261.772, 314.055, 415.1, 497.1, 476.75, 581.83, 729.64, 937.12
901.092, 1091.45, 55.897, 117.722, 236.72, 287.775, 383.78, 439.65, 480.39, 559.33, 726.96, 900.26
902.967, 1108.44, 63.957, 107.72, 218.667, 311.495, 405.45, 455.2, 447.03, 498.83, 733.28, 909.39
904.841, 1065.42, 38.017, 121.719, 246.615, 257.216, 387.13, 431.75, 440.66, 511.34, 740.6, 882.53
906.715, 1036.41, 39.076, 114.717, 238.562, 294.936, 386.8, 427.3, 410.3, 501.84, 650.93, 802.66
908.589, 1038.39, 34.136, 118.715, 207.51, 258.656, 370.48, 416.85, 443.94, 505.34, 647.25, 816.8
910.462, 1051.38, 57.196, 106.714, 192.457, 275.376, 331.16, 431.4, 414.58, 528.84, 665.57, 794.93
912.334, 976.36, 54.255, 81.712, 186.405, 249.097, 333.84, 376.96, 415.21, 469.34, 625.89, 789.06
914.206, 929.35, 63.315, 85.71, 196.352, 237.817, 343.51, 406.51, 411.85, 457.84, 660.21, 792.2
916.078, 947.34, 64.375, 91.708, 211.3, 238.537, 328.19, 378.06, 400.49, 467.34, 634.53, 757.33
917.948, 961.73, 46.454, 106.974, 233.791, 244.187, 313.98, 418.13, 415.67, 496.52, 622.17, 771.36
919.819, 932.12, 62.533, 104.239, 205.283, 275.837, 327.78, 428.2, 425.85, 475.7, 612.81, 812.39
921.688, 940.51, 63.612, 110.504, 222.774, 242.488, 337.58, 397.26, 402.03, 502.88, 617.45, 774.42
923.558, 912.9, 59.691, 119.769, 206.266, 243.138, 375.37, 401.33, 404.22, 484.05, 615.08, 803.45
925.426, 967.29, 53.77, 112.035, 189.758, 219.788, 337.17, 347.4, 368.4, 418.23, 601.72, 722.48
927.294, 960.68, 30.849, 104.3, 184.249, 238.438, 339.97, 372.47, 410.58, 430.41, 652.36, 779.52
929.162, 962.07, 36.928, 80.565, 162.741, 285.088, 320.76, 374.54, 376.76, 448.58, 644.0, 768.54
931.029, 978.46, 49.007, 88.83, 214.232, 272.739, 329.56, 413.6, 435.94, 455.76, 658.64, 769.58
932.895, 975.85, 46.086, 106.095, 185.724, 268.389, 344.36, 399.67, 423.12, 479.94, 636.28, 828.61
934.761, 1003.24, 58.165, 98.361, 216.215, 235.039, 359.15, 434.74, 443.31, 471.12, 615.92, 805.64
936.627, 1050.64, 47.244, 130.626, 239.707, 249.689, 342.95, 404.81, 443.49, 502.29, 645.56, 827.67
938.492, 976.03, 60.323, 111.891, 208.198, 256.34, 342.75, 407.88, 421.67, 477.47, 620.2, 814.7
940.356, 971.42, 36.402, 107.156, 219.69, 251.99, 336.54, 393.95, 404.85, 445.65, 635.83, 794.73
942.220, 921.81, 80.481, 79.422, 179.182, 227.64, 376.34, 386.01, 368.03, 450.82, 578.47, 728.76
944.083, 882.2, 47.56, 87.687, 196.673, 230.29, 290.14, 346.08, 341.22, 415.0, 585.11, 693.79
945.946, 822.59, 77.639, 88.952, 197.165, 205.94, 276.93, 344.15, 347.4, 430.18, 569.75, 670.82
947.808, 782.98, 40.718, 87.217, 208.656, 205.591, 285.73, 316.22, 350.58, 367.35, 507.39, 629.85
949.669, 769.37, 48.797, 99.482, 213.148, 195.241, 270.53, 294.29, 308.76, 355.53, 487.03, 578.88
951.530, 742.76, 41.876, 92.748, 173.639, 184.891, 229.32, 273.36, 303.94, 315.71, 477.66, 557.91
953.391, 751.16, 31.955, 80.013, 176.131, 169.541, 268.12, 297.42, 315.12, 311.88, 482.3, 578.94
955.251, 662.55, 53.034, 68.278, 142.622, 177.191, 225.92, 291.49, 300.31, 313.06, 451.94, 556.97
957.110, 659.94, 46.113, 63.543, 147.114, 186.842, 231.71, 313.56, 309.49, 330.24, 420.58, 527.0
958.969, 612.33, 41.192, 76.809, 139.606, 196.492, 202.51, 267.63, 277.67, 300.42, 410.22, 515.03
960.828, 597.72, 27.271, 70.074, 142.097, 157.142, 194.31, 242.7, 254.85, 253.59, 398.86, 480.06
962.686, 572.11, 45.35, 58.339, 120.589, 148.792, 206.1, 233.76, 223.03, 258.77, 364.5, 425.09
964.543, 542.5, 38.429, 74.604, 108.08, 143.443, 195.9, 195.83, 187.22, 255.95, 355.14, 422.12
966.400, 554.89, 64.508, 69.869, 121.572, 128.093, 167.7, 163.9, 198.4, 239.12, 330.78, 408.15
968.256, 518.28, 52.586, 61.135, 149.063, 146.743, 160.49, 188.97, 212.58, 207.3, 263.41, 383.18
970.112, 485.67, 58.665, 69.4, 158.555, 144.393, 161.29, 196.04, 191.76, 237.48, 315.05, 366.21
971.967, 472.06, 57.744, 67.665, 144.046, 111.043, 133.09, 200.11, 232.94, 216.65, 311.69, 342.24
973.821, 435.46, 43.823, 68.93, 139.538, 112.694, 147.88, 163.18, 158.12, 152.83, 261.33, 344.27
975.675, 423.85, 41.902, 49.196, 123.03, 101.344, 168.68, 209.24, 201.3, 211.01, 270.97, 354.3
977.529, 460.24, 63.981, 47.461, 148.521, 124.994, 153.48, 184.31, 162.49, 153.18, 296.61, 339.33
979.382, 431.63, 39.06, 54.726, 109.013, 119.644, 151.27, 213.38, 204.67, 208.36, 283.25, 351.36
981.234, 441.02, 40.139, 67.991, 133.504, 113.294, 146.07, 214.45, 223.85, 233.54, 313.88, 342.4
983.086, 433.41, 39.218, 65.256, 97.996, 132.945, 130.87, 221.52, 206.03, 225.72, 308.52, 369.42
984.938, 498.8, 46.297, 38.522, 94.487, 105.595, 165.66, 212.58, 223.21, 230.89, 286.16, 368.46
986.788, 494.19, 41.376, 49.787, 118.979, 124.245, 218.46, 205.65, 233.4, 240.07, 331.8, 387.49
988.639, 500.58, 38.455, 56.052, 131.47, 129.895, 195.26, 182.72, 204.58, 221.25, 333.44, 377.52
990.488, 541.97, 51.534, 67.317, 155.962, 135.545, 203.05, 203.79, 207.76, 238.42, 381.08, 404.55
992.338, 574.36, 58.613, 84.582, 153.454, 125.196, 207.85, 213.86, 252.94, 230.6, 405.72, 454.58
994.186, 654.76, 57.692, 77.848, 149.945, 171.846, 227.64, 262.93, 288.12, 294.78, 444.36, 522.61
996.034, 864.15, 58.771, 98.113, 183.437, 217.496, 265.44, 350.99, 376.3, 352.95, 538.99, 676.64
997.882, 1076.54, 66.85, 101.378, 238.928, 294.146, 371.24, 462.06, 463.49, 562.13, 713.63, 905.67
999.729, 1246.93, 54.929, 117.643, 249.42, 341.797, 397.04, 541.13, 560.67, 603.31, 806.27, 1007.7
1001.576, 1071.32, 74.008, 106.909, 240.911, 261.447, 382.83, 450.2, 456.85, 563.48, 706.91, 889.73
1003.422, 862.71, 55.087, 88.174, 163.403, 207.097, 283.63, 373.27, 366.03, 390.66, 576.55, 681.76
1005.267, 699.1, 38.166, 77.439, 153.894, 203.747, 246.42, 306.34, 313.21, 346.84, 468.19, 561.79
1007.112, 672.49, 28.245, 68.704, 113.386, 187.397, 216.22, 289.4, 294.4, 308.02, 476.83, 554.82
1008.956, 669.88, 45.324, 85.969, 148.878, 160.048, 230.02, 259.47, 294.58, 322.19, 440.46, 492.85
1010.800, 623.28, 32.403, 83.235, 124.369, 187.698, 227.82, 252.54, 269.76, 253.37, 386.1, 516.88
1012.643, 555.66, 55.482, 82.5, 183.861, 151.348, 194.61, 200.61, 242.94, 275.55, 389.74, 427.91
1014.486, 565.06, 57.561, 78.765, 139.352, 151.998, 219.41, 208.68, 209.12, 240.72, 400.38, 483.94
1016.328, 595.45, 44.64, 80.03, 158.844, 151.648, 222.2, 220.74, 241.3, 259.9, 406.02, 465.97
1018.170, 617.84, 51.719, 56.296, 138.335, 145.299, 181.0, 284.81, 296.49, 299.08, 404.66, 478.0
1020.011, 661.23, 49.798, 75.561, 149.827, 140.949, 204.8, 302.88, 297.67, 300.25, 416.3, 527.03
1021.851, 698.62, 59.877, 80.826, 173.318, 189.599, 188.59, 291.95, 284.85, 329.43, 438.94, 557.06
1023.692, 736.01, 60.956, 97.091, 172.81, 197.249, 241.39, 322.02, 336.03, 342.61, 480.57, 588.09
1025.531, 817.4, 56.035, 81.356, 197.302, 218.899, 270.19, 298.09, 304.21, 397.78, 512.21, 686.12
1027.370, 878.79, 57.114, 83.622, 187.793, 208.55, 310.98, 359.16, 369.4, 407.96, 569.85, 689.15
1029.208, 848.18, 50.193, 86.887, 167.285, 202.2, 314.78, 353.22, 363.58, 412.14, 554.49, 655.18
1031.046, 847.58, 42.272, 82.152, 132.776, 187.85, 301.58, 340.29, 348.76, 391.32, 550.13, 660.21
1032.884, 833.97, 53.351, 89.417, 198.268, 211.5, 270.37, 368.36, 352.94, 401.49, 552.77, 655.24
1034.720, 814.36, 45.43, 98.683, 152.759, 233.151, 291.17, 341.43, 346.12, 392.67, 545.41, 668.28
1036.557, 791.75, 43.509, 105.948, 160.251, 225.801, 282.97, 362.5, 370.3, 375.85, 541.04, 687.3
1038.392, 780.14, 48.588, 105.213, 200.742, 218.451, 260.76, 365.56, 369.49, 370.02, 535.68, 671.34
1040.227, 798.53, 42.667, 86.478, 193.234, 199.101, 313.56, 369.63, 389.67, 386.2, 537.32, 668.37
1042.062, 862.92, 43.746, 97.743, 212.726, 181.751, 281.36, 352.7, 362.85, 389.38, 574.96, 681.4
1043.896, 848.31, 48.825, 110.009, 213.217, 202.402, 319.15, 388.77, 394.03, 429.55, 551.6, 691.43
1045.730, 864.7, 33.904, 86.274, 223.709, 204.052, 319.95, 392.84, 392.21, 467.73, 569.24, 680.46
1047.563, 944.09, 56.983, 112.539, 176.2, 242.702, 260.75, 361.91, 372.4, 441.91, 544.88, 720.49
1049.395, 943.48, 54.062, 78.804, 173.692, 246.352, 293.54, 370.98, 378.58, 482.08, 601.52, 742.52
1051.227, 969.88, 41.141, 100.07, 194.183, 245.002, 346.34, 364.04, 427.76, 437.26, 661.16, 813.55
1053.059, 984.27, 63.22, 99.335, 246.675, 272.653, 338.14, 381.11, 444.94, 437.44, 672.79, 782.58
1054.889, 1045.66, 68.299, 115.6, 193.166, 249.303, 399.93, 425.18, 475.12, 451.62, 691.43, 883.61
1056.720, 1083.05, 46.378, 120.865, 233.658, 267.953, 377.73, 462.25, 479.3, 520.79, 692.07, 877.64
1058.550, 1086.44, 63.457, 106.13, 223.15, 274.603, 367.53, 436.32, 453.49, 511.97, 722.71, 906.67
1060.379, 1148.83, 47.536, 111.396, 231.641, 275.253, 387.32, 447.38, 470.67, 524.15, 709.35, 925.7
1062.207, 1150.22, 48.615, 96.661, 213.133, 322.904, 389.12, 490.45, 496.85, 566.32, 745.99, 955.73
1064.036, 1112.61, 58.694, 106.926, 249.624, 310.554, 383.92, 485.52, 496.03, 579.5, 749.63, 934.76
1065.863, 1143.0, 65.773, 126.191, 231.116, 314.204, 391.71, 502.59, 499.21, 575.68, 784.26, 983.79
1067.690, 1110.39, 48.852, 124.457, 233.607, 299.854, 382.51, 507.66, 502.4, 565.85, 779.9, 939.82
1069.517, 1088.79, 58.931, 106.722, 208.099, 262.505, 360.31, 468.73, 501.58, 550.03, 734.54, 891.85
1071.343, 1039.18, 57.01, 121.987, 233.59, 269.155, 371.1, 431.79, 429.76, 512.21, 695.18, 802.88
1073.168, 942.57, 52.089, 82.252, 190.082, 236.805, 347.9, 419.86, 416.94, 481.38, 612.82, 807.91
1074.993, 907.96, 38.168, 92.517, 198.574, 238.455, 306.7, 319.93, 328.12, 427.56, 578.46, 730.94
1076.818, 860.35, 63.247, 100.783, 196.065, 207.105, 259.49, 328.0, 331.3, 392.74, 585.1, 673.97
1078.641, 822.74, 57.326, 93.048, 180.557, 216.756, 289.29, 347.07, 341.49, 370.92, 536.74, 651.0
1080.465, 777.13, 45.405, 79.313, 171.048, 196.406, 278.09, 347.14, 367.67, 357.09, 498.37, 608.03
1082.287, 731.52, 49.484, 77.578, 163.54, 188.056, 287.88, 322.2, 342.85, 362.27, 482.01, 586.06
1084.110, 651.91, 52.563, 83.844, 172.031, 150.706, 228.68, 305.27, 296.03, 311.45, 426.65, 554.09
1085.931, 668.3, 32.642, 79.109, 151.523, 156.356, 224.48, 281.34, 308.21, 327.62, 443.29, 527.12
1087.752, 666.7, 64.721, 82.374, 143.014, 162.007, 223.27, 275.41, 282.4, 330.8, 411.93, 536.16
1089.573, 611.09, 46.8, 82.639, 138.506, 168.657, 242.07, 254.48, 255.58, 302.98, 426.57, 479.18
1091.393, 675.48, 53.879, 79.904, 170.998, 190.307, 210.86, 257.54, 289.76, 287.15, 426.21, 471.22
1093.213, 691.87, 41.958, 58.17, 177.489, 173.957, 249.66, 253.61, 270.94, 271.33, 435.84, 511.25
1095.032, 703.26, 27.037, 98.435, 178.981, 146.607, 216.46, 276.68, 302.12, 319.51, 430.48, 535.28
1096.850, 697.65, 39.116, 73.7, 161.472, 163.258, 243.26, 287.75, 311.3, 326.68, 444.12, 535.31
1098.668, 697.04, 48.195, 85.965, 173.964, 160.908, 232.05, 294.82, 309.49, 305.86, 424.76, 563.34
1100.485, 691.43, 53.274, 88.231, 149.455, 169.558, 228.85, 279.89, 267.67, 300.04, 441.4, 548.37
1102.302, 743.82, 60.353, 83.496, 163.947, 171.208, 248.64, 336.96, 302.85, 283.22, 438.04, 530.4
1104.118, 711.21, 59.432, 72.761, 133.438, 188.859, 245.44, 296.02, 292.03, 337.39, 445.68, 545.43
1105.934, 714.6, 42.511, 81.026, 148.93, 183.509, 238.24, 278.09, 290.21, 331.57, 439.32, 557.46
1107.749, 689.0, 42.59, 78.291, 178.422, 182.159, 241.04, 341.16, 356.4, 333.75, 437.95, 556.49
1109.564, 702.39, 43.669, 87.557, 157.913, 171.809, 257.83, 331.23, 338.58, 342.92, 439.59, 581.52
1111.378, 741.78, 67.748, 96.822, 155.405, 179.459, 253.63, 293.3, 312.76, 329.1, 459.23, 566.55
1113.192, 768.17, 57.827, 93.087, 160.896, 196.11, 228.42, 292.36, 329.94, 353.28, 553.87, 576.58
1115.005, 846.56, 52.906, 97.352, 175.388, 199.76, 240.22, 334.43, 353.12, 372.46, 562.51, 627.61
1116.817, 850.95, 44.985, 85.618, 203.879, 214.41, 295.02, 359.5, 364.3, 378.63, 591.15, 699.64
1118.629, 929.34, 39.064, 100.883, 209.371, 267.06, 308.81, 386.57, 400.48, 408.81, 603.79, 735.67
1120.441, 936.73, 61.143, 104.148, 196.862, 230.71, 346.61, 389.64, 376.67, 433.98, 607.42, 780.7
1122.251, 1024.12, 61.222, 94.413, 198.354, 250.361, 356.41, 410.71, 423.85, 465.16, 614.06, 819.73
1124.062, 993.51, 57.301, 104.678, 203.846, 257.011, 350.2, 411.77, 414.03, 462.34, 695.7, 777.76
1125.872, 947.9, 65.38, 119.944, 239.337, 248.661, 336.0, 411.84, 424.21, 466.52, 624.34, 745.79
1127.681, 904.3, 51.459, 111.209, 219.829, 240.311, 333.8, 391.91, 419.39, 440.69, 576.98, 783.82
1129.490, 932.69, 40.538, 101.474, 198.32, 241.962, 296.59, 380.98, 411.58, 428.87, 627.62, 705.85
1131.298, 856.08, 46.617, 81.739, 159.812, 268.612, 282.39, 367.05, 402.76, 436.05, 611.26, 733.88
1133.105, 899.47, 74.696, 84.004, 171.303, 217.262, 299.19, 344.12, 371.94, 425.22, 566.9, 688.91
1134.912, 868.86, 64.775, 88.27, 205.795, 218.912, 312.98, 336.18, 361.12, 417.4, 535.53, 678.94
1136.719, 834.25, 62.854, 100.535, 193.286, 199.562, 267.78, 333.25, 339.3, 333.58, 535.17, 663.97
1138.525, 801.64, 51.933, 88.8, 201.778, 200.213, 279.58, 289.32, 286.48, 380.76, 535.81, 670.0
1140.331, 745.03, 38.012, 84.065, 130.27, 191.863, 292.37, 346.39, 321.67, 355.93, 485.45, 598.03
1142.135, 722.42, 54.091, 80.331, 172.761, 162.513, 232.17, 296.46, 299.85, 357.11, 491.09, 616.07
1143.940, 680.82, 47.17, 89.596, 142.253, 188.163, 221.97, 306.52, 328.03, 352.29, 435.73, 566.1
1145.744, 647.21, 49.249, 65.861, 182.744, 171.813, 198.76, 300.59, 284.21, 349.46, 409.37, 498.12
1147.547, 645.6, 52.328, 69.126, 138.236, 158.464, 225.56, 285.66, 281.39, 300.64, 402.0, 480.16
1149.350, 622.99, 48.407, 73.391, 164.727, 183.114, 222.36, 257.73, 240.58, 329.82, 406.64, 492.19
1151.152, 625.38, 41.486, 79.657, 114.219, 137.764, 214.15, 254.8, 266.76, 222.99, 385.28, 465.22
1152.954, 619.96, 43.514, 65.935, 130.76, 146.709, 221.33, 229.28, 211.28, 260.72, 387.63, 468.19
1154.755, 564.54, 59.542, 58.213, 155.301, 141.653, 158.5, 219.76, 252.8, 265.44, 346.97, 457.16
1156.556, 517.12, 60.57, 82.492, 115.842, 128.597, 162.67, 196.24, 207.32, 246.17, 321.32, 421.13
1158.356, 484.7, 32.598, 50.77, 135.383, 135.542, 184.85, 197.72, 204.84, 226.89, 290.66, 393.1
1160.155, 447.28, 32.627, 44.048, 98.924, 130.486, 177.02, 175.2, 172.37, 161.62, 248.01, 329.08
1161.954, 423.87, 51.655, 52.327, 118.465, 101.431, 166.2, 183.67, 181.89, 171.34, 282.35, 304.05
1163.753, 423.45, 33.683, 50.605, 72.006, 105.375, 186.37, 140.15, 154.41, 173.07, 281.7, 299.02
1165.551, 411.03, 57.711, 55.883, 87.547, 119.32, 184.54, 157.63, 143.93, 212.79, 279.04, 351.99
1167.348, 444.61, 39.739, 70.162, 132.088, 109.264, 156.72, 210.11, 207.45, 215.52, 280.39, 326.96
1169.145, 453.19, 55.768, 76.44, 147.629, 133.209, 116.89, 178.59, 167.98, 235.24, 221.74, 321.93
1170.941, 449.77, 36.796, 62.718, 135.17, 106.153, 144.06, 191.07, 184.5, 189.97, 251.08, 325.9
1172.737, 420.35, 34.824, 62.996, 69.711, 130.098, 143.24, 133.55, 134.02, 153.69, 236.43, 327.88
1174.532, 439.94, 29.852, 61.275, 124.252, 107.042, 143.41, 155.03, 180.54, 165.42, 255.77, 332.85
1176.327, 416.52, 45.88, 50.553, 99.793, 88.987, 153.58, 162.51, 150.06, 147.14, 280.12, 328.82
1178.121, 395.1, 32.908, 38.831, 126.334, 92.931, 124.76, 172.99, 152.58, 165.87, 293.46, 366.79
1179.915, 401.68, 48.937, 29.11, 111.875, 82.875, 122.93, 142.47, 125.11, 179.59, 236.81, 279.76
1181.708, 372.26, 41.965, 56.388, 123.416, 93.82, 152.11, 155.95, 151.63, 196.32, 235.15, 347.73
1183.500, 389.84, 36.993, 59.666, 106.957, 85.764, 130.28, 146.43, 149.15, 193.04, 278.5, 265.71
1185.292, 386.42, 74.021, 65.945, 82.498, 109.709, 167.45, 180.91, 162.67, 167.77, 283.84, 280.68
1187.084, 386.0, 62.049, 47.223, 105.039, 104.653, 161.63, 166.38, 176.19, 164.49, 228.19, 278.65
1188.874, 409.59, 45.077, 58.501, 128.58, 109.598, 161.8, 161.86, 136.72, 186.22, 239.53, 300.62
1190.665, 416.17, 42.106, 44.78, 112.121, 83.542, 142.97, 169.34, 178.24, 183.94, 257.88, 297.59
1192.455, 436.75, 43.134, 49.058, 108.662, 105.487, 132.15, 170.82, 170.76, 207.67, 274.22, 311.56
1194.244, 427.33, 41.162, 71.336, 85.203, 85.431, 132.32, 160.3, 152.28, 165.39, 277.57, 316.54
1196.033, 454.91, 34.19, 58.615, 112.744, 121.376, 149.5, 186.78, 152.8, 197.12, 291.91, 331.51
1197.821, 444.49, 48.218, 82.893, 127.285, 136.32, 135.67, 178.26, 162.32, 175.84, 318.26, 346.48
1199.609, 501.07, 49.246, 62.171, 112.826, 117.265, 165.84, 208.74, 185.85, 236.57, 323.6, 404.45
1201.396, 505.66, 42.275, 49.45, 103.367, 110.209, 161.02, 198.22, 197.37, 231.29, 332.95, 405.42
1203.182, 520.24, 46.303, 61.728, 120.908, 141.154, 185.19, 226.7, 198.89, 229.02, 300.3, 410.39
1204.968, 527.82, 28.331, 27.006, 128.449, 133.098, 185.36, 249.18, 236.41, 265.74, 313.64, 377.36
1206.754, 527.4, 46.359, 33.284, 143.99, 127.042, 178.54, 221.66, 207.93, 255.47, 318.98, 390.34
1208.539, 481.98, 40.387, 54.563, 114.531, 150.987, 172.71, 218.14, 206.46, 232.19, 331.33, 347.31
1210.323, 499.56, 68.416, 66.841, 103.072, 109.931, 193.88, 196.62, 185.98, 228.92, 302.68, 407.28
1212.107, 464.14, 58.444, 71.119, 129.613, 109.876, 187.06, 188.1, 171.5, 187.64, 342.02, 375.25
1213.891, 517.72, 48.472, 64.398, 130.154, 132.82, 182.23, 194.58, 189.02, 217.37, 317.37, 383.22
1215.673, 515.3, 32.5, 68.676, 109.695, 131.765, 177.41, 200.05, 196.54, 216.09, 370.71, 379.2
1217.456, 501.89, 46.528, 56.954, 97.236, 130.709, 155.58, 195.53, 206.06, 246.82, 324.06, 408.17
1219.237, 547.47, 28.556, 72.233, 136.777, 142.654, 150.75, 241.01, 237.59, 238.54, 397.4, 451.14
1221.018, 582.05, 30.585, 66.511, 124.318, 138.598, 194.93, 251.49, 234.11, 271.27, 392.75, 452.11
1222.799, 641.63, 25.613, 83.789, 172.859, 160.543, 202.1, 292.97, 241.63, 307.99, 419.09, 514.08
1224.579, 697.21, 54.641, 83.068, 134.4, 177.487, 253.27, 266.45, 238.15, 328.72, 443.44, 537.05
1226.359, 779.79, 46.669, 81.346, 158.941, 187.432, 280.45, 325.93, 297.67, 366.44, 486.78, 543.02
1228.138, 810.37, 46.697, 93.624, 159.482, 220.376, 264.62, 367.41, 368.2, 392.17, 495.13, 612.0
1229.916, 854.96, 63.725, 83.903, 179.023, 213.321, 267.8, 349.89, 353.72, 442.89, 512.47, 681.97
1231.694, 924.54, 58.754, 88.181, 194.564, 249.265, 305.97, 398.37, 368.24, 406.62, 605.82, 746.94
1233.472, 971.12, 52.782, 100.459, 201.105, 231.209, 313.14, 393.85, 362.76, 479.34, 651.16, 779.91
1235.249, 1020.7, 49.81, 105.738, 197.646, 242.154, 342.32, 402.33, 432.28, 447.07, 676.51, 835.88
1237.025, 1049.28, 32.838, 113.016, 195.187, 263.098, 335.49, 437.81, 428.8, 498.79, 695.86, 833.86
1238.801, 1069.86, 49.866, 125.294, 236.728, 279.043, 354.66, 453.28, 427.33, 493.52, 726.2, 869.83
1240.576, 1094.44, 50.894, 119.573, 224.269, 261.987, 383.84, 464.76, 440.85, 531.24, 711.54, 882.8
1242.351, 1112.02, 60.923, 109.851, 241.81, 288.932, 346.01, 495.24, 486.37, 531.97, 760.89, 901.77
1244.125, 1147.6, 63.951, 101.129, 245.351, 277.876, 362.18, 450.72, 436.89, 547.69, 720.24, 912.74
1245.898, 1175.19, 48.979, 111.407, 242.892, 299.821, 392.36, 496.2, 487.41, 525.42, 750.58, 938.71
1247.672, 1180.77, 56.007, 115.686, 221.434, 312.765, 423.53, 469.68, 442.94, 543.14, 733.93, 970.68
1249.444, 1207.35, 51.035, 110.964, 254.975, 283.71, 409.71, 478.16, 446.46, 552.86, 776.27, 938.66
1251.216, 1174.93, 43.064, 117.242, 239.516, 303.654, 411.88, 490.64, 467.98, 574.59, 800.62, 965.63
1252.988, 1147.51, 57.092, 109.521, 228.057, 288.599, 410.05, 468.12, 449.5, 565.32, 795.96, 960.6
1254.759, 1181.09, 33.12, 106.799, 231.598, 308.543, 410.23, 466.6, 441.02, 547.04, 808.31, 983.57
1256.529, 1191.67, 73.148, 111.077, 268.139, 312.488, 402.4, 480.08, 436.54, 559.76, 783.65, 1004.54
1258.299, 1202.26, 56.176, 127.356, 251.68, 321.432, 360.57, 491.56, 455.07, 564.49, 797.0, 998.51
1260.068, 1204.84, 65.204, 129.634, 267.221, 299.376, 399.75, 495.04, 474.59, 558.22, 827.34, 1014.49
1261.837, 1205.42, 85.233, 120.912, 219.762, 320.321, 417.92, 543.52, 515.11, 585.94, 820.69, 955.46
1263.605, 1258.0, 67.261, 139.191, 248.303, 293.265, 413.1, 549.0, 537.63, 608.66, 804.03, 1008.43
1265.373, 1322.58, 52.289, 125.469, 267.844, 308.21, 474.27, 590.48, 520.15, 645.39, 852.38, 1087.4
1267.140, 1349.16, 48.317, 155.747, 227.385, 322.154, 461.44, 592.96, 542.68, 678.12, 878.72, 1100.37
1268.907, 1470.74, 53.345, 141.026, 261.926, 364.099, 491.62, 578.43, 579.2, 691.84, 939.07, 1160.34
1270.673, 1508.32, 39.373, 152.304, 312.467, 369.043, 488.79, 616.91, 593.72, 687.56, 977.42, 1226.32
1272.438, 1524.91, 70.402, 154.582, 285.008, 385.988, 511.96, 631.39, 597.24, 730.29, 1018.76, 1306.29
1274.203, 1592.49, 52.43, 135.861, 321.549, 412.932, 539.14, 635.87, 582.76, 745.02, 1061.1, 1315.26
1275.968, 1635.07, 49.458, 123.139, 317.09, 431.877, 566.31, 688.35, 642.28, 798.74, 1070.45, 1326.23
1277.732, 1651.65, 67.486, 149.417, 297.631, 437.821, 565.48, 681.83, 659.81, 789.46, 1091.8, 1307.2
1279.495, 1662.23, 58.514, 165.695, 300.172, 427.766, 575.66, 690.31, 649.33, 761.19, 1093.14, 1361.17
1281.258, 1653.81, 63.542, 160.974, 303.713, 408.71, 535.83, 684.79, 646.85, 774.91, 1094.49, 1350.15
1283.020, 1691.39, 81.571, 154.252, 297.254, 418.654, 584.01, 644.27, 610.37, 804.64, 1091.83, 1359.12
1284.782, 1611.98, 72.599, 157.53, 316.795, 416.599, 558.18, 684.75, 645.89, 817.36, 1089.18, 1316.09
1286.543, 1679.56, 88.627, 138.809, 320.336, 414.543, 566.35, 683.23, 617.42, 802.09, 1063.52, 1326.06
1288.304, 1657.14, 63.655, 151.087, 300.877, 404.488, 534.53, 693.71, 665.94, 811.81, 1048.87, 1329.03
1290.064, 1621.72, 70.683, 159.365, 321.418, 377.432, 557.7, 688.19, 612.46, 767.54, 1019.21, 1316.0
1291.823, 1595.3, 54.712, 155.644, 331.959, 386.377, 543.87, 659.66, 618.98, 772.26, 1079.56, 1333.98
1293.583, 1585.88, 49.74, 162.922, 311.5, 389.321, 529.05, 639.14, 591.5, 768.99, 1062.9, 1335.95
1295.341, 1586.46, 45.768, 141.2, 289.041, 411.266, 530.22, 644.62, 591.02, 743.71, 1074.25, 1298.92
1297.099, 1551.04, 37.796, 148.479, 265.582, 406.21, 476.4, 642.1, 577.55, 727.44, 1054.59, 1291.89
1298.856, 1524.62, 44.824, 138.757, 295.123, 390.155, 488.57, 639.58, 589.07, 720.16, 1039.94, 1262.86
1300.613, 1543.21, 55.852, 146.035, 257.664, 374.099, 482.74, 595.06, 528.59, 729.89, 1002.28, 1203.83
1302.370, 1484.79, 67.881, 117.314, 306.205, 379.044, 485.92, 638.54, 564.11, 751.61, 966.63, 1211.8
1304.126, 1497.37, 67.909, 137.592, 297.746, 368.988, 489.09, 620.02, 554.63, 740.34, 970.97, 1209.78
1305.881, 1452.95, 71.937, 146.87, 263.287, 363.933, 448.26, 593.5, 548.16, 685.06, 927.32, 1194.75
1307.636, 1424.53, 56.965, 154.149, 226.828, 352.877, 454.44, 614.98, 521.68, 687.79, 929.66, 1181.72
1309.390, 1419.11, 55.993, 122.427, 269.369, 352.821, 470.61, 549.46, 469.2, 691.51, 909.01, 1164.69
1311.143, 1384.69, 50.021, 141.705, 249.91, 362.766, 490.78, 605.94, 492.72, 658.24, 955.36, 1154.66
1312.897, 1368.28, 65.05, 129.983, 256.451, 328.71, 465.96, 532.42, 481.24, 674.96, 912.7, 1139.64
1314.649, 1420.86, 51.078, 122.262, 283.992, 341.655, 510.13, 569.9, 496.76, 657.69, 913.05, 1139.61
1316.401, 1395.44, 66.106, 124.54, 295.533, 334.599, 484.31, 545.38, 480.29, 597.41, 901.39, 1076.58
1318.153, 1329.02, 48.134, 128.818, 269.074, 319.544, 476.48, 555.86, 461.81, 647.14, 891.74, 1071.55
1319.904, 1349.6, 58.162, 136.097, 257.615, 318.488, 462.65, 533.34, 455.33, 628.86, 860.08, 1073.52
1321.654, 1336.18, 32.19, 113.375, 255.156, 331.433, 430.83, 533.81, 472.85, 647.59, 865.43, 1090.49
1323.404, 1339.76, 46.219, 116.653, 267.697, 357.377, 413.0, 545.29, 428.37, 660.31, 870.77, 1067.46
1325.153, 1306.34, 49.247, 97.932, 254.238, 328.322, 454.17, 554.77, 457.9, 645.04, 868.12, 1061.44
1326.902, 1331.92, 50.275, 114.21, 245.779, 323.266, 418.35, 561.25, 477.42, 684.76, 887.46, 1084.41
1328.650, 1357.51, 53.303, 146.488, 240.32, 337.211, 442.52, 548.73, 460.94, 635.49, 912.81, 1102.38
1330.398, 1370.09, 57.331, 126.767, 289.861, 321.155, 454.7, 544.21, 456.46, 648.21, 884.15, 1117.35
1332.145, 1374.67, 86.36, 135.045, 274.402, 339.1, 496.87, 550.69, 458.98, 668.94, 905.5, 1124.32
1333.892, 1399.25, 69.388, 127.323, 243.943, 330.044, 432.04, 551.17, 450.5, 643.66, 894.84, 1098.3
1335.638, 1392.83, 75.416, 134.602, 264.484, 349.988, 479.22, 557.65, 444.03, 658.39, 942.19, 1115.27
1337.384, 1376.41, 60.444, 150.88, 257.025, 337.933, 522.39, 576.13, 444.55, 633.11, 911.53, 1106.24
1339.129, 1390.99, 57.472, 138.158, 254.566, 338.877, 493.56, 574.61, 438.07, 638.84, 883.88, 1078.21
1340.873, 1354.58, 45.5, 125.437, 249.107, 330.822, 477.74, 565.09, 449.59, 651.56, 881.22, 1096.18
1342.617, 1349.16, 42.529, 118.715, 283.648, 348.766, 398.91, 575.57, 435.11, 652.29, 853.57, 1079.15
1344.360, 1347.74, 49.557, 95.993, 256.189, 347.711, 418.08, 585.04, 450.64, 666.01, 861.92, 1062.12
1346.103, 1339.32, 56.585, 96.271, 243.73, 314.655, 434.26, 507.52, 374.16, 619.74, 806.26, 1067.1
1347.846, 1254.9, 47.613, 118.55, 233.271, 303.6, 442.43, 571.0, 427.68, 628.46, 800.61, 1049.07
1349.587, 1280.48, 41.641, 108.828, 234.812, 332.544, 412.61, 515.48, 428.2, 622.19, 807.95, 1064.04
1351.329, 1217.06, 48.669, 122.106, 214.353, 318.489, 450.78, 553.96, 409.72, 581.91, 852.3, 1050.01
1353.069, 1258.64, 53.698, 111.385, 243.894, 308.433, 427.95, 513.44, 396.24, 572.64, 852.64, 1064.98
1354.809, 1247.23, 60.726, 92.663, 234.435, 326.378, 439.13, 487.92, 338.77, 584.36, 877.99, 1030.95
1356.549, 1268.81, 62.754, 110.941, 233.976, 302.322, 412.3, 505.4, 386.29, 591.09, 819.33, 985.93
1358.288, 1273.39, 70.782, 114.22, 257.517, 315.267, 389.47, 504.88, 374.81, 590.81, 808.68, 976.9
1360.027, 1202.97, 60.81, 127.498, 238.058, 316.211, 401.65, 516.36, 362.33, 584.54, 757.02, 955.87
1361.765, 1177.55, 49.838, 127.776, 238.599, 296.155, 370.82, 493.84, 351.85, 564.26, 799.37, 962.84
1363.502, 1181.13, 45.867, 102.055, 216.14, 291.1, 398.0, 488.32, 350.38, 577.99, 743.71, 1009.81
1365.239, 1201.71, 50.895, 104.333, 227.681, 292.044, 416.17, 487.8, 368.9, 574.71, 774.06, 944.78
1366.975, 1193.3, 44.923, 87.611, 208.222, 286.989, 403.34, 505.28, 366.42, 522.44, 753.4, 935.76
1368.711, 1204.88, 36.951, 112.89, 218.763, 287.933, 397.52, 500.76, 353.94, 574.16, 800.75, 988.73
1370.447, 1194.46, 51.979, 97.168, 218.304, 293.878, 385.69, 496.24, 369.46, 597.89, 777.09, 976.7
1372.181, 1196.04, 59.008, 112.446, 241.845, 270.822, 371.86, 493.71, 368.98, 588.61, 772.44, 963.67
1373.916, 1215.62, 58.036, 101.725, 224.386, 283.767, 449.04, 511.19, 385.51, 577.34, 806.78, 944.64
1375.649, 1257.2, 63.064, 106.003, 215.927, 288.711, 403.21, 489.67, 366.03, 549.06, 832.13, 977.61
1377.382, 1269.78, 65.092, 127.281, 195.468, 331.656, 441.38, 514.15, 386.55, 545.79, 816.48, 994.59
1379.115, 1255.21, 33.248, 131.862, 214.533, 332.089, 426.28, 495.48, 342.03, 593.55, 852.15, 1022.2
1380.847, 1248.64, 53.403, 114.442, 234.597, 278.523, 409.17, 539.8, 364.52, 577.31, 818.82, 1033.81
1382.579, 1257.06, 57.559, 102.023, 241.662, 309.956, 415.06, 523.12, 383.0, 623.07, 813.5, 1028.42
1384.310, 1272.49, 61.714, 124.603, 258.726, 301.389, 416.96, 561.45, 443.49, 618.84, 817.17, 1014.04
1386.040, 1248.92, 34.87, 128.184, 257.79, 330.823, 432.85, 556.77, 440.97, 619.6, 841.85, 1084.65
1387.770, 1377.35, 59.025, 130.764, 268.855, 344.256, 420.74, 546.09, 407.46, 633.36, 853.52, 1067.26
1389.499, 1332.77, 33.181, 114.345, 244.919, 356.69, 445.64, 574.42, 452.94, 612.12, 887.2, 1043.88
1391.228, 1386.2, 60.336, 119.925, 216.984, 352.123, 478.53, 548.74, 438.42, 656.88, 906.87, 1119.49
1392.957, 1440.63, 60.492, 122.506, 282.048, 348.557, 478.42, 573.06, 405.91, 670.65, 949.55, 1152.1
1394.684, 1431.06, 61.647, 139.086, 273.113, 360.99, 500.32, 539.39, 425.39, 720.41, 981.22, 1195.71
1396.411, 1482.48, 58.803, 110.667, 276.177, 350.424, 486.21, 606.71, 470.88, 666.17, 976.9, 1165.33
1398.138, 1527.91, 51.958, 127.247, 288.241, 370.857, 493.1, 625.04, 463.36, 698.93, 944.57, 1205.94
1399.864, 1485.34, 48.114, 138.828, 273.306, 392.291, 520.99, 630.36, 514.84, 725.7, 996.25, 1264.55
1401.590, 1497.76, 45.269, 144.408, 295.37, 373.724, 499.89, 624.68, 529.33, 768.46, 1008.92, 1264.16
1403.315, 1544.19, 68.425, 140.989, 291.435, 381.158, 503.78, 641.0, 513.81, 749.22, 1006.6, 1297.78
1405.039, 1583.62, 62.58, 155.569, 293.499, 379.591, 480.67, 607.33, 493.3, 747.98, 1019.27, 1265.39
1406.763, 1575.05, 73.736, 138.15, 293.563, 403.025, 494.57, 648.65, 511.78, 777.74, 1017.95, 1301.0
1408.487, 1611.47, 67.891, 141.73, 273.628, 382.458, 506.46, 669.98, 577.26, 749.51, 1039.62, 1327.62
1410.210, 1646.9, 64.047, 146.311, 287.692, 401.891, 563.35, 669.3, 577.75, 752.27, 1108.3, 1317.23
1411.932, 1677.33, 52.202, 124.891, 326.757, 408.325, 543.25, 688.62, 597.23, 808.03, 1086.97, 1346.84
1413.654, 1671.76, 55.358, 141.472, 325.821, 411.758, 560.14, 674.95, 563.72, 803.79, 1099.65, 1343.45
1415.375, 1674.18, 51.513, 137.053, 312.886, 423.192, 577.03, 669.27, 568.2, 815.56, 1089.32, 1378.07
1417.096, 1681.61, 59.669, 140.633, 325.95, 442.625, 543.92, 678.59, 551.68, 821.32, 1120.99, 1408.68
1418.816, 1655.04, 36.824, 154.214, 254.014, 436.059, 579.82, 705.92, 578.17, 776.08, 1128.67, 1412.29
1420.536, 1625.46, 51.98, 143.794, 296.079, 406.492, 551.71, 690.24, 566.65, 786.84, 1055.34, 1327.9
1422.255, 1599.89, 37.135, 128.375, 270.143, 401.926, 512.6, 708.56, 597.14, 772.6, 1057.02, 1327.52
1423.973, 1589.32, 53.291, 150.955, 287.208, 412.359, 537.5, 666.89, 573.62, 803.37, 1039.7, 1319.13
1425.691, 1559.75, 66.446, 152.536, 328.272, 381.793, 526.39, 693.21, 560.1, 768.13, 1047.37, 1316.74
1427.409, 1624.17, 70.602, 155.116, 293.336, 385.226, 509.28, 656.53, 554.59, 758.89, 1027.04, 1297.36
1429.126, 1650.6, 69.757, 156.697, 334.401, 412.66, 545.18, 660.86, 591.07, 773.65, 1088.72, 1292.97
1430.842, 1753.03, 64.913, 182.277, 342.465, 412.093, 525.07, 680.18, 567.56, 800.42, 1121.39, 1370.58
1432.558, 1788.46, 48.068, 168.858, 304.53, 423.526, 560.96, 731.5, 644.04, 838.18, 1161.07, 1451.19
1434.274, 1859.88, 69.224, 166.438, 326.594, 439.96, 618.86, 737.83, 664.52, 884.94, 1204.74, 1514.81
1435.988, 1931.31, 53.379, 153.019, 359.659, 487.393, 659.75, 770.15, 687.01, 920.7, 1281.42, 1624.42
1437.703, 2067.74, 62.535, 166.599, 351.723, 493.827, 663.64, 815.48, 714.49, 989.46, 1332.09, 1684.03
1439.416, 2115.16, 64.69, 179.18, 419.787, 520.26, 725.54, 865.8, 744.98, 1037.23, 1386.77, 1794.64
1441.129, 2257.59, 57.846, 185.76, 418.852, 566.694, 744.43, 930.12, 851.46, 1101.99, 1488.44, 1835.26
1442.842, 2340.02, 81.001, 211.341, 408.916, 564.127, 728.32, 965.45, 889.94, 1164.75, 1547.12, 1892.87
1444.554, 2413.45, 76.157, 223.921, 425.981, 618.561, 791.21, 982.77, 899.43, 1132.51, 1566.79, 1929.48
1446.266, 2379.87, 77.312, 217.502, 377.045, 583.994, 786.11, 1005.09, 894.91, 1165.28, 1603.47, 1971.1
1447.977, 2442.3, 73.468, 208.082, 410.109, 606.428, 780.0, 1020.42, 896.4, 1163.04, 1568.14, 2007.71
1449.687, 2440.73, 74.624, 224.663, 406.174, 620.861, 809.89, 988.74, 889.88, 1144.8, 1591.82, 1978.32
1451.397, 2467.16, 75.779, 217.243, 438.238, 599.295, 799.79, 989.06, 910.36, 1172.56, 1625.49, 1976.93
1453.107, 2425.58, 86.935, 230.824, 472.303, 581.728, 840.68, 987.39, 898.85, 1150.33, 1615.17, 1991.55
1454.815, 2454.01, 72.09, 225.404, 482.367, 608.162, 842.57, 1023.71, 945.33, 1171.09, 1606.84, 2043.16
1456.524, 2460.44, 69.246, 229.985, 466.432, 619.595, 824.46, 1022.03, 949.82, 1193.85, 1618.52, 2061.77
1458.232, 2436.86, 90.401, 212.565, 458.496, 600.028, 792.36, 1021.36, 933.3, 1184.61, 1574.19, 2011.38
1459.939, 2378.29, 59.557, 216.146, 445.56, 580.462, 780.25, 1022.68, 913.78, 1183.38, 1585.86, 2016.0
1461.645, 2398.72, 81.712, 209.726, 443.625, 589.895, 812.14, 1004.0, 925.27, 1135.14, 1568.54, 1977.61
1463.352, 2361.15, 70.868, 183.307, 391.689, 577.329, 804.04, 969.33, 891.75, 1190.9, 1532.22, 1951.22
1465.057, 2261.57, 65.023, 189.888, 409.754, 585.762, 783.93, 962.65, 880.24, 1112.66, 1506.89, 1878.84
1466.762, 2327.0, 59.179, 197.468, 385.818, 573.196, 737.82, 963.98, 909.72, 1078.42, 1522.56, 1826.45
1468.467, 2210.43, 75.334, 197.049, 393.882, 562.629, 721.72, 929.3, 889.2, 1098.19, 1526.24, 1817.06
1470.171, 2162.86, 70.49, 203.629, 399.947, 553.063, 711.61, 924.62, 797.69, 1049.95, 1465.91, 1797.67
1471.874, 2083.28, 77.645, 185.21, 404.011, 518.496, 701.5, 876.95, 786.17, 986.71, 1367.59, 1745.29
1473.577, 1977.71, 71.801, 202.79, 340.076, 482.93, 668.4, 787.27, 727.66, 924.47, 1302.26, 1593.9
1475.280, 1777.14, 78.956, 186.371, 324.14, 433.363, 572.29, 712.59, 628.14, 812.24, 1151.94, 1445.51
1476.981, 1586.56, 57.112, 151.951, 283.205, 384.797, 525.18, 665.92, 592.63, 772.0, 1026.61, 1297.12
1478.683, 1394.99, 51.267, 129.532, 275.269, 358.23, 495.08, 606.24, 509.11, 694.76, 936.29, 1162.74
1480.383, 1322.42, 47.423, 99.112, 276.333, 335.663, 432.97, 581.56, 487.59, 651.52, 864.96, 1088.35
1482.084, 1258.84, 51.578, 99.693, 297.398, 309.097, 373.86, 513.89, 453.08, 597.28, 788.64, 1002.96
1483.783, 1168.27, 46.734, 105.273, 256.462, 288.53, 375.75, 480.21, 434.56, 538.05, 772.31, 909.58
1485.483, 1081.7, 52.889, 117.854, 209.527, 273.964, 377.65, 450.53, 366.05, 559.81, 707.99, 839.19
1487.181, 1063.13, 53.045, 88.434, 203.591, 263.397, 360.54, 421.86, 341.53, 484.57, 707.66, 853.8
1488.879, 1057.55, 32.2, 84.015, 205.655, 252.831, 337.43, 410.18, 344.01, 492.33, 677.34, 808.41
1490.577, 959.98, 35.356, 67.595, 188.72, 246.264, 318.33, 386.5, 311.5, 466.1, 628.01, 824.03
1492.274, 971.41, 49.511, 95.176, 170.784, 244.698, 314.22, 397.83, 341.98, 460.86, 649.69, 803.64
1493.970, 983.84, 58.667, 104.756, 203.849, 237.131, 296.11, 342.15, 290.47, 438.62, 638.36, 772.25
1495.666, 960.26, 45.822, 105.337, 187.913, 233.565, 316.01, 373.48, 304.95, 453.38, 594.04, 783.86
1497.361, 932.69, 57.978, 92.917, 218.978, 239.998, 343.9, 390.8, 291.43, 443.14, 624.71, 741.48
1499.056, 974.12, 26.133, 123.498, 190.042, 255.432, 323.79, 415.12, 304.92, 455.91, 636.39, 740.09
1500.750, 936.54, 54.289, 96.078, 191.106, 227.865, 340.68, 390.45, 306.4, 432.67, 576.06, 734.7
1502.444, 914.97, 37.444, 95.659, 183.171, 230.299, 287.58, 394.77, 343.89, 411.43, 616.74, 741.32
1504.137, 937.4, 58.6, 77.239, 185.235, 229.732, 283.47, 374.09, 310.37, 404.19, 594.41, 761.93
1505.830, 926.83, 52.755, 80.82, 191.3, 224.165, 324.36, 369.42, 306.86, 414.96, 616.08, 714.54
1507.522, 898.25, 58.911, 97.4, 199.364, 207.599, 288.26, 355.74, 285.34, 414.72, 593.76, 699.15
1509.214, 876.68, 40.066, 78.981, 187.428, 234.032, 295.15, 353.06, 284.82, 380.48, 611.43, 731.77
1510.905, 920.11, 45.222, 94.561, 181.493, 230.466, 297.04, 373.39, 316.31, 422.24, 577.11, 741.38
1512.595, 890.54, 44.377, 100.142, 192.557, 231.899, 322.94, 335.71, 264.79, 439.0, 569.78, 744.99
1514.285, 921.96, 49.533, 99.722, 184.622, 226.333, 311.83, 389.03, 304.27, 415.77, 587.46, 752.6
1515.975, 923.39, 59.688, 93.303, 166.686, 237.766, 283.72, 394.36, 320.76, 372.53, 608.13, 786.22
1517.664, 924.82, 50.844, 106.884, 161.751, 234.2, 304.62, 373.68, 284.24, 434.29, 574.81, 720.83
1519.352, 951.24, 46.999, 80.464, 167.815, 225.633, 261.51, 367.0, 311.73, 424.05, 570.48, 709.44
1521.040, 866.67, 31.155, 81.045, 183.879, 212.067, 338.4, 339.33, 279.21, 411.82, 533.16, 677.06
1522.727, 848.1, 45.31, 83.625, 229.944, 207.5, 313.3, 350.65, 299.7, 412.58, 581.83, 719.67
1524.414, 881.53, 53.466, 86.206, 210.008, 211.934, 313.19, 406.98, 328.18, 403.34, 575.51, 722.28
1526.100, 811.95, 58.621, 82.786, 195.073, 200.367, 291.08, 338.3, 281.66, 396.1, 556.18, 683.89
1527.786, 828.38, 54.777, 89.367, 199.137, 218.8, 239.97, 322.62, 266.15, 353.86, 557.86, 660.51
1529.471, 781.81, 49.933, 80.947, 172.201, 200.234, 247.87, 320.95, 252.63, 373.63, 507.53, 636.12
1531.155, 812.24, 60.088, 64.528, 170.266, 197.667, 252.76, 307.27, 211.12, 347.39, 498.21, 620.73
1532.839, 792.66, 51.244, 70.108, 162.33, 174.101, 247.65, 332.59, 228.6, 378.15, 514.88, 645.34
1534.523, 829.09, 60.399, 68.689, 141.395, 202.534, 247.55, 308.92, 238.08, 368.91, 513.56, 633.96
1536.206, 813.52, 47.555, 77.269, 190.459, 197.968, 272.44, 295.24, 252.57, 390.68, 479.23, 610.57
1537.888, 779.94, 40.71, 85.85, 157.523, 192.401, 280.33, 296.56, 264.05, 384.44, 520.91, 572.18
1539.570, 783.37, 44.866, 92.43, 156.588, 173.835, 277.23, 318.89, 265.54, 345.2, 513.58, 621.8
1541.251, 761.8, 43.021, 97.011, 157.652, 189.268, 286.12, 308.21, 245.02, 335.96, 528.26, 618.41
1542.932, 775.23, 48.177, 83.591, 153.717, 192.702, 237.01, 306.53, 266.5, 360.72, 495.93, 640.02
1544.612, 769.65, 58.332, 73.172, 205.781, 203.135, 258.9, 317.86, 252.99, 368.49, 512.6, 651.63
1546.292, 784.08, 62.488, 85.752, 149.846, 198.569, 270.8, 286.18, 223.47, 335.25, 501.28, 615.25
1547.971, 751.51, 62.643, 84.333, 192.91, 207.002, 258.69, 308.5, 242.96, 337.01, 533.96, 626.86
1549.650, 802.94, 43.799, 67.913, 188.974, 173.436, 267.58, 310.83, 280.44, 353.77, 488.63, 622.47
1551.328, 786.36, 30.954, 88.494, 160.039, 195.869, 211.48, 303.15, 266.92, 360.54, 497.3, 626.08
1553.005, 773.79, 46.11, 70.074, 168.103, 179.302, 239.37, 286.48, 245.41, 373.3, 487.98, 626.7
1554.682, 763.22, 50.265, 89.655, 168.168, 164.736, 278.26, 311.8, 237.89, 333.06, 477.65, 596.31
1556.359, 795.64, 55.421, 80.235, 135.232, 209.169, 277.16, 304.12, 249.38, 329.82, 497.33, 606.92
1558.035, 807.07, 66.576, 73.816, 175.296, 171.603, 303.05, 336.44, 268.86, 361.58, 473.0, 631.54
1559.710, 775.5, 38.732, 97.396, 120.361, 189.036, 261.94, 333.77, 246.34, 359.35, 493.68, 583.15
1561.385, 763.93, 67.887, 71.977, 170.425, 183.47, 283.83, 325.09, 289.83, 351.11, 501.35, 579.76
1563.059, 717.35, 47.043, 69.557, 154.49, 181.903, 236.73, 300.42, 249.31, 352.87, 491.03, 597.38
1564.733, 752.78, 61.198, 91.138, 162.554, 172.337, 246.62, 302.74, 238.8, 336.63, 496.7, 616.99
1566.406, 762.21, 62.354, 78.719, 167.619, 171.77, 256.51, 303.06, 264.28, 318.4, 492.38, 641.6
1568.079, 756.64, 45.509, 73.299, 148.683, 174.204, 245.41, 293.39, 257.76, 354.16, 473.05, 645.21
1569.751, 786.06, 40.665, 78.88, 175.747, 197.637, 274.3, 298.71, 265.25, 377.92, 482.73, 596.83
1571.423, 813.49, 52.82, 98.46, 192.812, 209.071, 285.19, 330.03, 277.73, 350.68, 527.4, 618.44
1573.094, 816.92, 67.976, 69.041, 157.876, 200.504, 295.09, 315.36, 283.22, 337.44, 552.08, 624.05
1574.764, 833.34, 52.131, 74.621, 189.941, 209.937, 297.98, 336.68, 287.7, 368.21, 516.75, 617.66
1576.434, 839.77, 70.287, 91.202, 178.005, 204.371, 274.87, 371.0, 321.18, 378.97, 534.43, 657.28
1578.104, 795.2, 40.442, 84.782, 193.069, 175.804, 272.77, 341.33, 328.67, 383.73, 552.1, 693.89
1579.773, 834.63, 43.598, 99.363, 181.134, 208.238, 270.66, 335.65, 300.15, 396.49, 569.78, 665.5
1581.441, 899.05, 36.753, 91.943, 185.198, 213.671, 310.55, 401.98, 330.64, 417.26, 602.45, 689.12
1583.109, 849.48, 37.909, 111.524, 162.263, 221.105, 323.44, 343.3, 288.12, 365.02, 583.13, 693.73
1584.776, 873.91, 74.064, 95.104, 167.327, 208.538, 307.34, 331.62, 296.6, 403.78, 600.8, 718.34
1586.443, 898.34, 64.22, 87.685, 150.392, 241.972, 266.23, 320.94, 255.09, 375.54, 572.48, 722.95
1588.109, 914.76, 57.375, 77.265, 175.456, 204.405, 271.12, 384.27, 318.57, 398.31, 594.15, 732.57
1589.775, 941.19, 40.531, 70.846, 190.52, 219.839, 295.02, 365.59, 291.06, 401.07, 554.83, 707.18
1591.440, 957.62, 60.686, 111.426, 231.585, 237.272, 303.91, 418.92, 345.54, 457.83, 590.5, 774.79
1593.105, 944.04, 45.842, 98.007, 249.649, 232.706, 333.8, 377.24, 347.03, 460.59, 630.17, 789.4
1594.769, 979.47, 65.997, 116.587, 216.714, 233.139, 315.7, 380.56, 337.51, 436.36, 646.85, 796.02
1596.432, 1007.08, 41.148, 102.319, 202.062, 245.976, 331.15, 410.55, 363.52, 483.85, 686.36, 821.59
1598.095, 1026.69, 45.298, 96.051, 225.411, 241.813, 335.6, 467.53, 405.54, 466.34, 687.86, 793.17
1599.758, 1081.3, 50.449, 103.783, 195.76, 261.649, 330.06, 450.52, 377.55, 500.83, 729.37, 889.75
1601.420, 1090.91, 51.599, 107.515, 208.108, 281.486, 335.51, 430.5, 396.57, 508.33, 715.87, 839.32
1603.081, 1128.52, 54.75, 119.247, 195.457, 250.323, 329.97, 434.49, 405.58, 534.82, 730.38, 859.9
1604.742, 1094.14, 56.9, 107.979, 226.805, 277.16, 344.42, 427.47, 383.6, 475.31, 690.88, 885.48
1606.402, 1054.74, 70.05, 126.711, 234.154, 241.997, 348.88, 470.46, 404.61, 468.8, 701.39, 880.06
1608.062, 1081.36, 57.201, 111.443, 215.503, 279.833, 373.33, 439.44, 422.63, 526.3, 690.9, 889.63
1609.721, 1086.97, 27.351, 112.175, 239.851, 263.67, 375.78, 392.43, 358.64, 498.79, 736.4, 906.21
1611.380, 1115.58, 54.502, 105.907, 248.2, 279.507, 347.24, 429.42, 400.66, 524.28, 702.91, 873.79
1613.038, 1119.19, 49.652, 119.638, 242.549, 269.344, 351.69, 437.4, 426.67, 530.78, 737.41, 897.36
1614.695, 1130.8, 55.802, 108.37, 242.897, 265.181, 347.15, 498.39, 440.69, 566.27, 747.92, 909.94
1616.352, 1129.41, 60.953, 93.102, 228.246, 279.017, 378.6, 523.37, 460.7, 523.76, 756.43, 936.52
1618.009, 1137.02, 70.103, 118.834, 269.595, 264.854, 371.06, 481.36, 459.72, 557.26, 722.93, 906.09
1619.665, 1148.63, 34.254, 101.566, 234.943, 283.691, 394.51, 501.34, 457.73, 550.75, 796.44, 967.67
1621.320, 1149.24, 38.404, 125.298, 212.292, 279.528, 394.96, 464.33, 432.75, 532.24, 767.94, 959.25
1622.975, 1135.85, 48.554, 126.03, 244.641, 269.365, 410.42, 463.31, 418.76, 542.73, 762.45, 931.82
1624.629, 1169.46, 57.705, 143.762, 215.989, 280.201, 386.87, 435.3, 411.78, 521.23, 748.96, 920.4
1626.283, 1169.07, 78.855, 123.494, 210.338, 290.038, 373.33, 456.28, 384.79, 574.72, 762.46, 919.98
1627.936, 1151.68, 78.006, 113.226, 188.686, 283.875, 386.78, 481.27, 457.81, 528.21, 783.97, 945.56
1629.589, 1165.29, 81.156, 111.958, 245.035, 290.712, 402.23, 501.25, 456.82, 552.71, 775.47, 980.13
1631.241, 1191.9, 63.307, 119.69, 249.384, 301.549, 416.69, 492.24, 459.84, 549.2, 793.98, 964.71
1632.893, 1239.51, 54.457, 128.422, 258.732, 283.385, 413.14, 552.22, 505.85, 583.69, 806.48, 1031.29
1634.544, 1231.12, 53.607, 130.153, 270.081, 319.222, 432.6, 517.21, 493.87, 614.18, 842.99, 1049.86
1636.195, 1271.73, 56.758, 131.885, 291.43, 303.059, 419.05, 510.19, 501.88, 608.68, 860.5, 1019.44
1637.845, 1289.34, 53.908, 125.617, 282.778, 318.896, 441.5, 549.18, 505.9, 607.17, 874.0, 1045.02
1639.494, 1313.95, 55.059, 140.349, 278.127, 312.732, 419.96, 528.16, 500.91, 599.66, 865.51, 1076.59
1641.143, 1334.56, 67.209, 146.081, 268.476, 321.569, 435.41, 573.15, 532.92, 637.16, 848.02, 1068.17
1642.791, 1360.18, 63.359, 138.813, 257.824, 329.406, 465.87, 518.14, 503.94, 631.65, 863.52, 1095.75
1644.439, 1279.79, 79.51, 121.545, 270.173, 339.243, 470.32, 551.12, 518.96, 648.14, 851.03, 1097.32
1646.087, 1353.4, 67.66, 127.277, 273.521, 347.08, 450.78, 549.11, 522.97, 667.64, 877.53, 1079.9
1647.733, 1371.01, 45.811, 129.009, 265.87, 347.916, 432.23, 601.09, 533.98, 625.13, 886.04, 1152.48
1649.380, 1406.62, 46.961, 146.741, 269.219, 361.753, 474.68, 589.08, 571.0, 661.62, 929.54, 1124.06
1651.025, 1343.23, 46.111, 156.473, 294.567, 348.59, 501.14, 581.06, 552.01, 677.11, 961.05, 1170.63
1652.670, 1415.84, 46.262, 143.205, 262.916, 379.427, 472.59, 591.05, 572.03, 678.61, 933.56, 1138.21
1654.315, 1432.45, 66.412, 129.937, 265.265, 353.264, 518.05, 587.03, 564.04, 688.1, 917.06, 1174.79
1655.959, 1384.06, 82.563, 125.668, 291.613, 352.1, 473.5, 572.02, 543.06, 692.59, 905.57, 1152.36
1657.603, 1367.67, 69.713, 130.4, 288.962, 336.937, 473.96, 558.0, 517.07, 661.08, 946.07, 1128.94
1659.246, 1371.28, 64.864, 138.132, 306.311, 340.774, 452.41, 530.99, 519.09, 628.58, 899.58, 1074.52
1660.888, 1347.89, 59.014, 145.864, 292.659, 328.611, 445.86, 506.97, 513.1, 630.07, 844.08, 1068.1
1662.530, 1299.5, 57.164, 142.596, 296.008, 327.448, 441.32, 546.96, 528.12, 601.56, 826.59, 1048.67
1664.171, 1282.11, 52.315, 131.328, 264.357, 318.284, 411.77, 524.94, 492.13, 616.06, 839.1, 1005.25
1665.812, 1240.72, 51.465, 127.06, 261.705, 301.121, 427.22, 504.93, 478.15, 592.55, 819.6, 1020.82
1667.453, 1225.33, 62.616, 122.792, 254.054, 321.958, 433.68, 476.91, 462.16, 575.04, 812.11, 992.4
1669.092, 1199.94, 63.766, 122.524, 238.402, 300.795, 428.13, 516.9, 480.18, 579.54, 824.62, 984.98
1670.732, 1164.55, 59.916, 111.256, 235.751, 286.632, 378.59, 525.88, 482.19, 585.03, 785.12, 972.56
1672.370, 1166.16, 72.067, 112.988, 213.1, 298.468, 384.04, 508.87, 476.21, 532.52, 791.63, 928.13
1674.008, 1108.77, 63.217, 111.72, 232.448, 280.305, 355.5, 495.86, 455.22, 532.01, 763.13, 919.71
1675.646, 1119.38, 66.368, 100.452, 247.797, 271.142, 400.95, 475.84, 416.24, 527.51, 710.64, 896.29
1677.283, 1050.99, 37.518, 119.183, 252.146, 275.979, 368.4, 382.83, 399.25, 484.0, 683.14, 834.86
1678.920, 1040.6, 56.669, 94.915, 235.494, 259.816, 373.86, 425.81, 373.27, 474.49, 654.65, 839.44
1680.556, 954.22, 41.819, 83.647, 191.843, 247.652, 329.31, 397.8, 372.28, 472.99, 674.16, 826.02
1682.191, 943.82, 62.969, 103.379, 192.192, 242.489, 332.77, 383.78, 348.3, 427.48, 615.66, 732.6
1683.826, 910.44, 53.12, 84.111, 189.54, 227.326, 313.22, 381.77, 348.31, 421.97, 593.17, 728.17
1685.460, 864.05, 67.27, 106.843, 202.889, 198.163, 318.68, 376.75, 358.32, 414.46, 569.67, 699.75
1687.094, 820.66, 56.421, 108.575, 196.237, 205.0, 273.13, 386.74, 370.34, 399.96, 593.18, 696.33
1688.727, 853.27, 71.571, 131.307, 209.586, 198.836, 278.58, 352.72, 340.36, 391.45, 542.69, 648.9
1690.360, 818.88, 30.721, 93.039, 195.935, 223.673, 311.04, 352.71, 316.37, 408.94, 564.19, 653.48
1691.992, 778.49, 34.872, 86.771, 165.283, 201.51, 306.49, 304.69, 291.38, 412.44, 557.7, 636.06
1693.624, 784.1, 50.022, 75.503, 181.632, 212.347, 292.95, 354.68, 326.4, 374.93, 516.2, 635.63
1695.255, 758.71, 46.173, 74.235, 176.981, 194.183, 262.4, 308.66, 283.41, 375.42, 493.71, 589.21
1696.886, 716.32, 56.323, 83.967, 181.329, 172.02, 262.86, 298.65, 272.43, 342.92, 474.22, 610.79
1698.516, 702.93, 51.473, 73.698, 180.678, 190.857, 244.31, 289.63, 267.44, 340.41, 444.72, 558.36
1700.145, 669.54, 48.624, 57.43, 167.027, 161.694, 243.76, 272.62, 260.46, 292.9, 429.23, 536.94
1701.774, 674.15, 58.774, 72.162, 156.375, 160.531, 257.22, 256.6, 261.47, 334.39, 433.73, 526.52
1703.403, 679.76, 56.925, 70.894, 183.724, 178.367, 253.67, 287.59, 258.49, 325.89, 444.24, 500.1
1705.031, 638.37, 37.075, 86.626, 185.073, 140.204, 217.12, 260.58, 225.5, 315.38, 434.74, 487.67
1706.658, 653.98, 43.226, 71.358, 179.421, 162.041, 185.58, 267.56, 218.52, 293.87, 444.25, 518.25
1708.285, 626.59, 48.376, 89.09, 158.77, 156.878, 214.03, 274.55, 249.53, 299.36, 389.76, 501.83
1709.911, 613.2, 55.526, 87.822, 149.118, 161.715, 199.49, 252.53, 226.55, 253.86, 385.26, 503.4
1711.537, 601.81, 39.677, 71.554, 135.467, 134.551, 243.94, 272.52, 260.56, 285.35, 426.77, 461.98
1713.162, 574.42, 68.827, 97.286, 169.816, 162.388, 201.4, 204.5, 183.58, 259.84, 406.27, 493.56
1714.787, 567.03, 51.978, 69.018, 149.164, 159.225, 224.85, 242.49, 202.59, 220.34, 378.78, 465.13
1716.411, 577.64, 66.128, 66.75, 172.513, 146.062, 196.3, 233.47, 216.61, 246.83, 336.29, 462.71
1718.034, 563.26, 59.278, 61.482, 136.862, 160.899, 193.76, 247.46, 215.62, 242.32, 360.79, 424.29
1719.657, 559.86, 45.429, 75.213, 156.21, 141.735, 194.21, 191.44, 196.64, 243.82, 338.3, 421.86
1721.280, 537.48, 50.579, 69.945, 161.559, 124.572, 164.67, 180.43, 173.65, 251.31, 310.8, 415.44
1722.902, 538.09, 31.73, 82.677, 155.908, 133.409, 193.12, 197.41, 193.67, 212.8, 333.31, 443.02
1724.523, 522.7, 70.88, 77.409, 166.256, 127.246, 161.57, 209.4, 216.68, 216.29, 321.82, 486.6
1726.144, 527.31, 64.031, 73.141, 144.605, 126.083, 192.03, 235.38, 225.7, 255.79, 319.32, 549.17
1727.764, 498.92, 51.181, 82.873, 155.953, 127.919, 201.48, 247.37, 207.71, 229.28, 334.83, 394.75
1729.384, 485.53, 41.331, 78.605, 139.302, 132.756, 146.94, 233.35, 225.72, 214.77, 333.33, 403.33
1731.003, 472.14, 47.482, 70.337, 149.651, 128.593, 183.39, 209.34, 199.74, 219.27, 320.84, 392.9
1732.622, 491.75, 47.632, 69.069, 136.999, 138.43, 170.85, 217.32, 227.76, 229.76, 305.35, 384.48
1734.240, 471.36, 44.783, 65.801, 119.348, 126.267, 196.3, 200.31, 179.77, 202.25, 309.85, 340.06
1735.858, 444.97, 35.933, 67.533, 127.697, 134.103, 201.75, 206.3, 201.78, 236.74, 308.36, 373.63
1737.475, 464.58, 54.083, 72.265, 100.045, 119.94, 206.21, 160.28, 172.8, 210.24, 289.86, 379.21
1739.091, 477.19, 48.234, 57.997, 154.394, 140.777, 189.66, 213.27, 203.81, 165.73, 280.37, 364.79
1740.707, 518.8, 49.384, 62.728, 162.743, 108.614, 155.12, 203.25, 175.83, 223.22, 285.88, 333.36
1742.323, 440.41, 54.535, 52.46, 129.091, 108.451, 138.57, 212.24, 215.84, 207.72, 279.38, 349.94
1743.938, 436.02, 41.685, 50.192, 135.44, 98.287, 178.02, 190.22, 195.86, 223.21, 319.89, 374.52
1745.552, 406.63, 34.835, 65.924, 153.789, 112.124, 173.48, 165.21, 175.87, 224.7, 321.39, 369.1
1747.166, 451.24, 47.986, 52.656, 120.137, 116.961, 140.93, 155.19, 172.89, 220.2, 304.9, 306.67
1748.779, 439.85, 34.136, 55.388, 145.486, 139.798, 170.39, 216.18, 217.9, 203.69, 325.4, 329.25
1750.392, 428.46, 47.287, 77.12, 138.834, 111.634, 165.84, 206.16, 201.92, 200.18, 291.91, 339.83
1752.004, 407.07, 66.437, 91.852, 138.183, 136.471, 182.3, 188.15, 190.93, 192.67, 285.42, 379.4
1753.616, 432.68, 47.588, 78.584, 142.532, 116.308, 176.75, 177.13, 173.95, 184.17, 231.92, 326.98
1755.227, 456.3, 32.738, 75.316, 121.88, 137.145, 163.2, 183.12, 172.96, 179.66, 258.43, 311.56
1756.838, 455.9, 47.888, 62.048, 134.229, 124.982, 144.66, 176.1, 152.98, 191.15, 276.93, 340.13
1758.448, 407.52, 32.039, 51.78, 121.578, 120.818, 181.11, 183.09, 181.99, 210.64, 333.44, 359.71
1760.057, 415.13, 45.189, 32.512, 126.926, 89.655, 166.57, 193.07, 208.01, 194.14, 294.94, 324.29
1761.666, 416.74, 49.34, 65.243, 128.275, 114.492, 153.02, 169.06, 162.02, 189.63, 256.45, 301.86
1763.275, 443.35, 34.49, 53.975, 125.624, 113.329, 158.48, 197.04, 187.04, 166.12, 282.96, 310.44
1764.883, 422.96, 60.64, 71.707, 135.972, 101.166, 162.93, 194.03, 189.05, 211.62, 282.46, 330.02
1766.490, 429.57, 58.791, 65.439, 163.321, 129.002, 185.38, 214.02, 206.07, 168.11, 303.97, 348.6
1768.097, 443.18, 49.941, 76.171, 154.669, 112.839, 147.84, 163.0, 163.08, 212.6, 303.48, 332.17
1769.703, 448.79, 55.092, 61.903, 143.018, 106.676, 178.29, 184.99, 187.1, 175.1, 291.98, 319.75
1771.309, 412.4, 44.242, 77.635, 122.367, 131.513, 143.75, 164.97, 166.11, 189.59, 247.49, 321.33
1772.914, 436.01, 51.393, 55.367, 159.715, 132.35, 189.2, 184.96, 189.13, 185.08, 281.99, 354.9
1774.519, 433.62, 37.543, 61.099, 106.064, 126.186, 167.65, 181.94, 182.14, 206.58, 269.5, 377.48
1776.123, 467.23, 42.693, 69.831, 139.413, 106.023, 179.11, 212.93, 205.16, 198.07, 261.0, 367.06
1777.727, 433.84, 30.844, 77.563, 105.761, 122.86, 169.56, 169.91, 175.17, 190.56, 274.51, 370.64
1779.330, 426.45, 54.994, 68.295, 122.11, 120.697, 164.02, 153.9, 187.18, 202.05, 320.02, 323.21
1780.932, 430.06, 39.145, 55.027, 135.459, 111.534, 167.47, 150.88, 185.2, 193.55, 289.52, 332.79
1782.534, 442.67, 66.295, 59.758, 125.807, 111.37, 172.92, 203.87, 204.21, 209.04, 303.03, 329.37
1784.136, 450.28, 42.445, 54.49, 135.156, 101.207, 157.38, 173.85, 175.23, 211.53, 276.53, 304.94
1785.737, 423.89, 40.596, 74.222, 139.505, 110.044, 158.83, 205.84, 204.24, 183.02, 285.04, 331.52
1787.337, 417.5, 39.746, 74.954, 151.853, 121.881, 136.29, 190.82, 177.26, 216.52, 306.55, 368.1
1788.937, 465.11, 53.897, 66.686, 136.202, 116.718, 167.74, 193.81, 196.27, 191.01, 304.05, 353.67
1790.536, 482.72, 55.047, 64.418, 154.55, 144.554, 171.2, 188.79, 193.29, 206.5, 309.56, 383.25
1792.135, 472.34, 67.197, 65.15, 131.899, 107.391, 191.65, 191.78, 210.3, 188.0, 291.06, 353.83
1793.733, 440.94, 35.348, 74.882, 155.248, 120.228, 166.1, 187.76, 198.32, 191.49, 274.57, 360.4
1795.331, 442.56, 45.498, 78.614, 162.596, 122.065, 200.56, 197.75, 190.33, 233.98, 285.08, 359.98
1796.928, 458.17, 45.649, 72.346, 150.945, 116.902, 162.01, 183.74, 176.35, 230.48, 335.58, 342.56
1798.524, 447.78, 37.799, 80.078, 138.294, 122.738, 167.47, 164.72, 175.36, 250.97, 300.09, 313.14
1800.120, 387.39, 54.95, 57.81, 130.642, 120.575, 172.92, 206.71, 227.38, 235.46, 340.59, 333.71
1801.716, 411.0, 40.1, 70.542, 134.991, 99.412, 200.38, 184.69, 212.39, 188.95, 323.1, 336.29
1803.311, 467.61, 45.25, 56.273, 118.34, 120.249, 185.83, 210.68, 231.41, 211.45, 291.6, 352.87
1804.905, 475.21, 53.349, 49.726, 124.199, 99.49, 155.41, 196.63, 204.1, 211.76, 279.71, 368.74
1806.499, 469.82, 51.447, 73.178, 126.058, 142.731, 168.99, 186.59, 170.8, 198.07, 261.82, 346.61
1808.092, 484.43, 51.545, 72.63, 160.917, 114.972, 183.57, 207.55, 202.5, 204.39, 309.92, 375.48
1809.685, 447.03, 43.644, 67.082, 154.776, 121.213, 197.15, 192.51, 192.19, 232.7, 317.03, 344.36
1811.277, 472.64, 20.742, 80.535, 154.635, 131.454, 218.73, 164.46, 167.89, 228.01, 292.13, 349.23
1812.869, 464.24, 46.84, 70.987, 120.494, 137.695, 182.31, 195.42, 223.59, 237.33, 326.24, 346.1
1814.460, 471.85, 30.939, 92.439, 146.353, 121.937, 182.89, 229.38, 230.28, 205.64, 306.35, 345.98
1816.051, 417.46, 57.037, 84.891, 162.212, 109.178, 188.47, 187.34, 211.98, 232.95, 264.45, 341.85
1817.641, 429.06, 50.135, 52.343, 148.072, 135.419, 166.05, 210.29, 213.68, 188.26, 284.56, 349.72
1819.231, 439.67, 52.234, 77.796, 136.931, 118.66, 164.63, 209.25, 197.37, 221.58, 308.66, 348.59
1820.820, 441.28, 59.332, 47.248, 124.79, 106.901, 155.21, 217.21, 210.07, 195.89, 301.77, 328.46
1822.408, 430.88, 52.43, 86.7, 119.649, 112.142, 142.79, 173.17, 194.77, 211.2, 293.88, 335.34
1823.996, 461.49, 34.529, 60.152, 113.508, 134.383, 182.37, 177.12, 205.46, 209.52, 287.98, 337.21
1825.584, 487.1, 31.627, 69.604, 142.367, 127.625, 173.95, 164.08, 206.16, 203.83, 288.09, 376.08
1827.170, 475.7, 46.725, 56.057, 141.226, 136.866, 196.53, 222.04, 214.86, 193.14, 278.19, 370.96
1828.757, 425.31, 71.824, 63.509, 141.085, 110.107, 183.11, 223.0, 220.55, 206.46, 309.3, 371.83
1830.342, 458.91, 49.922, 62.961, 126.944, 122.348, 142.69, 181.95, 173.25, 221.77, 311.4, 379.7
1831.928, 430.52, 58.02, 73.413, 149.803, 129.589, 201.27, 221.91, 201.95, 259.08, 313.51, 336.57
1833.512, 441.13, 52.119, 83.865, 167.663, 119.83, 182.85, 160.87, 191.64, 196.4, 290.62, 345.45
1835.097, 432.73, 43.217, 76.318, 139.522, 143.071, 166.43, 207.83, 218.34, 238.71, 300.72, 359.32
1836.680, 404.34, 48.315, 66.77, 156.381, 141.313, 159.0, 207.78, 226.04, 218.02, 258.83, 325.19
1838.263, 445.94, 50.414, 88.222, 110.24, 121.554, 186.58, 195.74, 212.73, 193.34, 286.93, 392.06
1839.846, 468.55, 47.512, 77.674, 133.099, 110.795, 160.16, 201.7, 203.43, 217.65, 291.04, 324.94
1841.428, 512.16, 40.61, 80.126, 106.958, 115.036, 176.74, 204.66, 194.13, 207.96, 298.14, 360.81
1843.009, 472.76, 63.709, 78.579, 143.817, 115.277, 189.32, 188.61, 175.82, 214.27, 307.25, 371.68
1844.590, 478.37, 57.807, 68.031, 149.676, 126.518, 160.9, 197.57, 204.52, 223.59, 299.36, 374.56
1846.171, 478.98, 55.905, 64.483, 169.535, 141.759, 155.48, 189.53, 215.22, 198.9, 291.46, 379.43
1847.750, 463.58, 65.004, 56.935, 143.395, 127.0, 186.06, 222.48, 214.91, 196.21, 305.57, 389.3
1849.330, 471.19, 45.102, 79.387, 100.254, 135.242, 189.64, 241.44, 209.61, 230.53, 330.68, 372.17
1850.909, 469.8, 37.2, 85.84, 143.113, 132.483, 194.22, 227.4, 227.31, 256.84, 331.78, 356.05
1852.487, 491.4, 40.298, 70.292, 120.972, 123.724, 185.8, 201.36, 218.0, 231.15, 363.89, 334.92
1854.064, 498.01, 54.397, 89.744, 168.831, 129.965, 206.38, 216.32, 219.7, 215.47, 300.99, 314.79
1855.642, 491.61, 39.495, 65.196, 169.69, 120.206, 167.96, 188.27, 196.4, 210.78, 317.1, 366.66
1857.218, 473.22, 75.593, 63.648, 163.549, 132.447, 217.54, 217.23, 230.09, 248.09, 302.2, 381.54
1858.794, 491.83, 55.692, 99.101, 167.408, 131.688, 185.12, 216.19, 193.79, 203.4, 309.31, 363.41
1860.370, 464.43, 40.79, 92.553, 140.267, 140.93, 169.7, 214.14, 208.49, 216.72, 273.42, 380.28
1861.945, 502.04, 38.888, 80.005, 148.127, 129.171, 178.28, 182.1, 146.18, 231.03, 302.52, 388.16
1863.519, 469.65, 50.987, 87.457, 136.986, 139.412, 165.86, 196.06, 179.88, 229.34, 303.63, 383.03
1865.093, 500.25, 45.085, 60.909, 146.845, 133.653, 186.44, 207.02, 206.58, 254.66, 336.73, 371.9
1866.666, 484.86, 40.183, 61.362, 119.704, 135.894, 208.02, 222.98, 233.27, 212.97, 320.84, 369.77
1868.239, 471.46, 47.282, 70.814, 131.563, 145.135, 212.6, 210.93, 241.97, 231.28, 357.94, 390.64
1869.812, 485.07, 54.38, 60.266, 145.422, 160.376, 185.18, 217.89, 238.67, 235.6, 289.05, 382.52
1871.383, 487.68, 54.478, 55.718, 127.281, 138.617, 180.76, 198.85, 185.36, 210.91, 340.16, 342.39
1872.955, 516.28, 35.577, 59.171, 173.14, 142.859, 194.34, 241.8, 237.06, 234.22, 315.26, 339.26
1874.525, 485.89, 57.675, 77.623, 137.999, 128.1, 175.92, 210.76, 232.76, 249.54, 338.37, 382.14
1876.095, 481.5, 57.773, 90.075, 169.859, 134.341, 208.5, 205.72, 221.45, 228.85, 285.47, 424.01
1877.665, 476.1, 49.872, 78.527, 145.718, 120.582, 162.08, 186.68, 197.15, 207.16, 298.58, 409.88
1879.234, 467.71, 40.97, 88.979, 139.577, 124.823, 161.66, 196.64, 208.85, 215.48, 315.69, 401.75
1880.802, 488.31, 51.068, 63.432, 169.436, 130.064, 188.24, 208.59, 217.54, 234.79, 347.79, 377.63
1882.370, 492.92, 44.167, 51.884, 120.295, 138.305, 208.82, 201.55, 219.24, 233.1, 318.9, 345.5
1883.938, 481.53, 65.265, 78.336, 144.154, 167.547, 197.4, 196.51, 188.94, 244.42, 339.0, 401.37
1885.505, 469.13, 43.363, 64.788, 135.013, 144.788, 211.98, 220.46, 208.63, 245.73, 336.11, 382.24
1887.071, 483.74, 56.462, 95.24, 159.872, 140.029, 195.56, 194.42, 204.33, 245.04, 316.21, 386.12
1888.637, 495.35, 52.56, 89.693, 130.731, 137.27, 194.14, 221.38, 238.03, 220.35, 314.32, 374.99
1890.202, 513.95, 47.658, 84.145, 131.591, 148.511, 180.72, 210.34, 237.72, 248.67, 311.43, 376.86
1891.767, 503.56, 51.757, 65.597, 163.45, 144.752, 191.3, 226.29, 250.42, 210.98, 320.53, 403.74
1893.331, 486.16, 52.855, 74.049, 170.309, 146.993, 160.88, 186.25, 208.12, 201.29, 291.64, 348.61
1894.895, 418.77, 48.953, 69.501, 149.168, 135.234, 192.46, 230.21, 219.81, 229.61, 314.74, 355.48
1896.458, 482.38, 42.052, 93.954, 171.027, 139.476, 175.04, 224.17, 225.51, 250.92, 319.85, 383.35
1898.020, 462.98, 65.15, 71.406, 140.886, 134.717, 183.62, 194.12, 207.21, 234.23, 306.96, 413.23
1899.582, 465.59, 39.248, 91.858, 159.745, 132.958, 189.2, 190.08, 212.9, 232.55, 298.06, 399.1
1901.144, 499.2, 52.347, 56.31, 134.604, 125.199, 142.78, 217.04, 217.6, 212.86, 383.17, 376.97
1902.705, 514.8, 44.445, 71.762, 123.463, 130.44, 170.36, 222.0, 213.3, 227.17, 326.27, 365.84
1904.265, 505.41, 44.543, 74.215, 137.322, 129.681, 198.94, 217.95, 198.99, 265.48, 328.38, 383.72
1905.825, 502.02, 49.642, 82.667, 151.182, 156.922, 223.52, 236.91, 241.69, 271.8, 341.49, 394.59
1907.384, 486.62, 37.74, 74.119, 137.041, 124.164, 234.1, 183.87, 208.39, 233.11, 287.59, 397.46
1908.943, 444.23, 43.838, 65.571, 172.9, 140.405, 200.68, 213.83, 235.08, 236.42, 296.7, 389.34
1910.502, 480.83, 57.937, 69.023, 139.759, 114.646, 212.26, 238.78, 226.78, 245.74, 305.8, 385.21
1912.059, 497.44, 66.035, 74.476, 147.618, 150.887, 156.84, 215.74, 225.48, 223.05, 283.91, 387.08
1913.616, 446.05, 53.133, 79.928, 107.477, 149.128, 207.42, 179.7, 186.17, 221.36, 297.02, 417.95
1915.173, 469.65, 40.232, 79.38, 138.336, 129.369, 182.0, 205.66, 197.87, 238.68, 310.12, 367.82
1916.729, 488.26, 42.33, 80.832, 145.195, 147.61, 167.58, 215.61, 197.57, 259.99, 330.23, 350.7
1918.285, 499.86, 39.428, 81.284, 175.054, 138.852, 180.16, 197.57, 200.26, 223.3, 353.33, 366.57
1919.840, 499.47, 36.527, 62.737, 143.914, 133.093, 201.74, 212.53, 217.96, 239.62, 336.44, 391.44
1921.394, 503.08, 60.625, 80.189, 179.773, 136.334, 186.32, 210.49, 209.66, 234.93, 329.54, 348.32
1922.948, 515.68, 54.723, 80.641, 166.632, 130.575, 177.9, 200.44, 226.35, 241.24, 344.65, 357.19
1924.501, 529.29, 55.821, 74.093, 133.491, 153.816, 183.48, 250.4, 227.05, 236.56, 331.76, 381.06
1926.054, 525.9, 52.92, 67.545, 137.35, 145.057, 204.05, 255.36, 242.75, 238.87, 337.86, 411.93
1927.607, 490.5, 46.018, 59.998, 144.209, 147.298, 205.63, 199.32, 216.44, 236.18, 317.97, 392.81
1929.158, 484.11, 29.116, 56.45, 117.068, 122.539, 188.21, 209.27, 240.14, 205.5, 280.07, 417.68
1930.710, 489.72, 57.215, 66.902, 138.927, 129.781, 169.79, 178.23, 197.84, 225.81, 353.18, 347.55
1932.260, 515.32, 49.313, 63.354, 138.786, 126.022, 183.37, 186.19, 191.53, 236.12, 309.29, 369.42
1933.811, 460.93, 40.411, 73.807, 156.646, 129.263, 180.95, 227.15, 209.23, 250.43, 321.39, 376.3
1935.360, 494.53, 52.51, 77.259, 126.505, 123.504, 179.53, 226.1, 241.93, 242.75, 356.5, 350.17
1936.909, 512.14, 67.608, 87.711, 166.364, 139.745, 172.11, 200.06, 210.62, 238.06, 332.6, 399.04
1938.458, 541.75, 42.706, 83.163, 182.223, 125.986, 198.69, 233.02, 219.32, 237.37, 359.71, 388.92
1940.006, 506.35, 44.805, 81.615, 138.082, 162.227, 192.27, 249.98, 251.02, 269.69, 329.82, 390.79
1941.553, 507.96, 27.903, 75.068, 149.941, 135.469, 215.85, 231.93, 252.71, 239.0, 337.92, 412.66
1943.100, 503.56, 41.001, 78.52, 177.8, 119.71, 218.43, 243.89, 270.41, 254.31, 300.03, 378.53
1944.646, 505.17, 42.1, 74.972, 157.659, 135.951, 202.01, 208.85, 217.11, 212.63, 322.13, 409.41
1946.192, 476.78, 45.198, 58.424, 160.518, 142.192, 196.59, 196.81, 209.8, 262.94, 327.24, 394.28
1947.738, 475.38, 70.296, 60.876, 156.378, 160.433, 215.17, 180.76, 190.5, 251.25, 320.34, 413.15
1949.282, 511.99, 45.395, 87.329, 121.237, 124.674, 168.75, 206.72, 201.2, 235.56, 319.45, 389.02
1950.827, 539.6, 49.493, 57.781, 150.096, 139.915, 178.33, 194.68, 211.89, 274.88, 308.56, 405.9
1952.370, 549.2, 41.591, 91.233, 137.955, 118.156, 194.91, 206.64, 218.59, 218.19, 378.66, 373.77
1953.913, 516.81, 56.69, 84.685, 163.814, 143.398, 201.49, 232.59, 226.28, 222.5, 370.77, 398.64
1955.456, 516.42, 39.788, 75.137, 153.673, 121.639, 191.07, 261.55, 248.98, 237.82, 354.87, 403.52
1956.998, 496.02, 55.886, 77.59, 152.532, 151.88, 172.65, 243.51, 228.68, 239.13, 350.98, 403.39
1958.540, 505.63, 70.985, 69.042, 142.391, 145.121, 181.23, 254.46, 261.38, 277.44, 343.08, 397.26
1960.081, 490.23, 54.083, 83.494, 132.25, 158.362, 181.81, 229.42, 233.07, 247.76, 328.19, 377.13
1961.621, 498.84, 48.181, 66.946, 146.109, 152.603, 216.39, 223.38, 240.77, 233.07, 312.3, 405.0
1963.161, 488.45, 51.28, 82.398, 155.969, 154.844, 224.97, 240.34, 240.46, 233.38, 323.4, 394.88
1964.700, 504.05, 54.378, 78.851, 167.828, 137.086, 209.55, 215.3, 231.16, 255.7, 282.51, 371.75
1966.239, 498.66, 68.476, 95.303, 153.687, 124.327, 212.13, 210.25, 207.86, 214.01, 349.62, 370.62
1967.777, 492.26, 53.575, 76.755, 130.546, 130.568, 177.71, 193.21, 208.56, 241.32, 321.72, 369.5
1969.315, 491.87, 30.673, 76.207, 140.405, 131.809, 210.29, 207.17, 208.25, 258.64, 327.83, 403.37
1970.852, 492.48, 32.771, 77.659, 148.264, 139.05, 199.87, 211.12, 212.95, 233.95, 327.93, 414.24
1972.389, 505.08, 54.87, 78.112, 139.123, 143.291, 181.45, 222.08, 220.64, 235.26, 319.04, 356.11
1973.925, 476.69, 45.968, 71.564, 159.982, 140.532, 202.03, 194.04, 206.34, 239.58, 320.14, 378.99
1975.461, 483.3, 69.066, 88.016, 168.841, 126.773, 179.61, 247.0, 246.04, 244.89, 349.25, 403.86
1976.996, 451.9, 64.165, 87.468, 148.701, 117.015, 192.19, 210.96, 228.74, 229.2, 321.36, 388.73
1978.530, 505.51, 54.263, 78.92, 158.56, 131.256, 184.77, 234.91, 251.43, 249.51, 329.46, 410.6
1980.064, 505.12, 45.361, 83.373, 187.419, 142.497, 190.35, 233.87, 234.13, 227.83, 288.57, 399.48
1981.598, 483.72, 49.46, 60.825, 176.278, 145.738, 202.93, 224.83, 218.82, 218.14, 332.67, 367.35
1983.130, 481.33, 64.558, 80.277, 167.137, 135.979, 170.51, 209.78, 212.52, 220.45, 320.78, 367.22
1984.663, 464.93, 42.656, 58.729, 134.996, 146.22, 219.09, 219.74, 226.22, 215.77, 304.88, 392.1
1986.195, 497.54, 51.755, 71.181, 162.855, 132.461, 198.67, 235.7, 226.92, 232.08, 342.99, 354.97
1987.726, 526.15, 50.853, 89.634, 159.714, 118.703, 196.25, 212.66, 234.61, 225.39, 321.1, 384.84
1989.257, 483.75, 52.951, 84.086, 161.573, 138.944, 175.83, 187.62, 200.31, 240.71, 322.2, 383.71
1990.787, 483.36, 44.05, 60.538, 143.433, 130.185, 176.41, 191.57, 230.0, 243.02, 331.31, 412.59
1992.316, 470.96, 54.148, 64.99, 140.292, 129.426, 160.99, 192.53, 197.7, 240.33, 333.41, 395.46
1993.845, 485.57, 40.246, 66.442, 137.151, 146.667, 198.57, 243.49, 252.4, 228.64, 340.52, 378.33
1995.374, 478.18, 54.344, 67.895, 151.01, 160.908, 197.15, 235.44, 252.1, 242.96, 334.63, 351.2
1996.902, 466.78, 45.443, 79.347, 162.869, 143.149, 195.73, 232.4, 251.79, 221.27, 325.73, 419.08
1998.430, 530.39, 48.541, 79.799, 176.728, 141.391, 176.3, 194.36, 220.49, 223.58, 294.84, 377.95
1999.956, 522.0, 65.639, 92.251, 162.587, 132.632, 164.88, 187.32, 233.18, 218.9, 317.94, 397.82
2001.483, 496.6, 59.738, 83.704, 146.446, 120.873, 205.46, 213.27, 226.88, 239.21, 288.05, 351.7
2003.009, 497.21, 51.836, 84.156, 159.305, 161.114, 210.04, 172.23, 201.58, 224.52, 356.16, 353.57
2004.534, 467.34, 54.901, 72.445, 124.871, 145.951, 178.12, 199.56, 189.71, 234.1, 349.22, 398.16
2006.059, 486.48, 39.965, 67.734, 186.436, 129.789, 174.19, 239.88, 245.85, 218.68, 327.28, 394.76
2007.583, 494.61, 58.03, 78.023, 171.001, 115.626, 176.26, 258.2, 244.99, 217.26, 351.34, 384.36
2009.107, 468.74, 48.094, 82.312, 174.567, 106.464, 206.34, 219.52, 237.12, 292.85, 340.4, 390.95
2010.630, 467.88, 65.158, 68.602, 157.132, 142.301, 200.41, 248.85, 254.26, 247.42, 323.46, 396.55
2012.153, 527.01, 45.223, 74.891, 134.697, 144.138, 149.48, 212.17, 234.4, 223.01, 299.52, 402.15
2013.675, 506.15, 65.287, 82.18, 115.263, 145.976, 185.55, 223.49, 233.53, 202.59, 314.58, 396.74
2015.196, 494.28, 42.352, 86.469, 146.828, 153.813, 178.63, 240.82, 260.67, 248.17, 309.64, 355.34
2016.717, 499.42, 60.416, 78.758, 137.393, 141.651, 200.7, 226.14, 220.8, 208.75, 334.7, 404.94
2018.238, 489.55, 53.481, 67.047, 139.959, 133.488, 203.77, 226.46, 251.94, 246.33, 314.76, 377.53
2019.758, 534.68, 53.545, 64.337, 165.524, 143.326, 216.84, 191.78, 216.08, 223.91, 342.82, 378.13
2021.277, 477.82, 58.61, 70.626, 147.089, 134.163, 213.92, 234.11, 247.21, 255.49, 317.88, 371.72
2022.796, 468.95, 54.674, 53.915, 136.655, 130.0, 163.99, 193.43, 208.35, 240.07, 341.94, 363.32
2024.314, 466.09, 61.739, 71.204, 151.22, 128.838, 194.06, 208.75, 185.49, 245.65, 331.0, 407.92
2025.832, 462.22, 50.803, 76.493, 146.785, 130.675, 166.13, 222.08, 214.62, 232.23, 339.06, 394.51
2027.349, 478.36, 56.868, 77.782, 138.351, 139.513, 186.21, 208.4, 228.76, 222.81, 319.12, 394.11
2028.866, 478.49, 68.932, 66.072, 151.916, 147.35, 205.28, 218.72, 222.9, 240.39, 313.18, 375.71
2030.382, 455.62, 49.996, 81.361, 160.481, 131.187, 207.35, 224.04, 229.03, 220.97, 282.24, 392.3
2031.898, 472.76, 34.061, 66.65, 171.047, 123.025, 210.42, 219.37, 234.17, 244.55, 323.3, 371.9
2033.413, 489.89, 40.125, 83.939, 160.612, 116.862, 220.5, 225.69, 220.3, 237.13, 311.36, 386.5
2034.927, 506.03, 46.19, 73.228, 150.177, 147.7, 204.57, 185.01, 220.44, 199.71, 329.42, 354.09
2036.441, 478.16, 50.254, 85.517, 98.743, 152.537, 189.64, 187.34, 204.58, 225.29, 336.49, 374.69
2037.955, 466.3, 58.319, 75.807, 128.308, 155.375, 173.72, 218.66, 233.71, 245.87, 328.55, 374.29
2039.468, 469.43, 62.383, 74.096, 133.873, 124.212, 191.79, 214.98, 221.85, 234.45, 296.61, 400.88
2040.980, 463.56, 66.448, 72.385, 135.439, 141.049, 225.86, 183.3, 219.98, 223.03, 322.67, 401.48
2042.492, 458.7, 47.512, 61.674, 176.004, 110.887, 204.93, 219.63, 225.12, 221.61, 300.73, 371.08
2044.003, 487.83, 39.577, 81.963, 165.569, 109.724, 186.0, 207.95, 236.26, 242.19, 299.79, 381.67
2045.514, 518.96, 48.641, 54.252, 167.135, 107.562, 173.08, 236.27, 260.39, 227.77, 319.85, 366.27
2047.024, 498.1, 59.706, 80.542, 156.7, 132.399, 180.15, 243.6, 251.53, 218.35, 329.91, 404.86
2048.534, 502.23, 56.77, 82.831, 165.266, 146.236, 181.22, 232.92, 253.67, 188.93, 314.97, 372.46
2050.043, 461.37, 42.835, 79.12, 129.831, 154.074, 195.3, 248.24, 269.8, 227.51, 295.03, 376.06
2051.551, 489.5, 46.899, 92.409, 156.396, 148.911, 199.37, 189.56, 236.94, 234.09, 308.09, 358.65
2053.059, 486.64, 55.963, 96.698, 134.962, 122.749, 196.44, 209.89, 224.08, 228.68, 320.15, 380.25
2054.567, 485.77, 44.028, 89.987, 156.527, 140.586, 182.51, 172.21, 192.21, 196.26, 300.21, 358.85
2056.074, 489.9, 52.092, 70.277, 115.092, 144.424, 184.59, 216.53, 219.35, 209.84, 330.27, 376.44
2057.580, 476.04, 53.157, 71.566, 158.658, 138.261, 194.66, 208.86, 205.48, 217.42, 344.33, 368.04
2059.086, 478.17, 41.221, 62.855, 156.223, 141.098, 153.73, 217.18, 234.62, 236.0, 316.39, 384.64
2060.592, 488.31, 47.286, 71.144, 180.788, 127.936, 186.8, 207.5, 223.76, 255.58, 333.45, 372.23
2062.096, 469.44, 31.35, 76.433, 149.354, 130.773, 181.88, 227.82, 257.89, 220.16, 274.51, 389.83
2063.601, 461.58, 51.415, 71.722, 145.919, 120.611, 183.95, 225.15, 240.03, 228.74, 275.57, 344.42
2065.104, 466.71, 76.479, 74.012, 158.484, 101.448, 205.02, 191.47, 220.16, 230.32, 311.63, 383.02
2066.608, 480.84, 51.544, 70.301, 125.05, 110.285, 170.1, 215.79, 229.3, 238.9, 337.7, 354.62
2068.110, 485.98, 52.608, 86.59, 180.615, 142.123, 187.17, 230.12, 255.44, 210.48, 361.76, 397.21
2069.612, 463.11, 29.673, 79.879, 156.18, 152.96, 183.24, 206.44, 228.57, 211.06, 321.82, 362.81
2071.114, 473.25, 22.737, 77.168, 146.746, 153.798, 209.31, 205.76, 206.71, 238.64, 320.88, 364.41
2072.615, 479.38, 47.801, 62.457, 143.311, 157.635, 207.38, 185.08, 202.85, 250.22, 300.94, 366.0
2074.115, 496.51, 54.866, 79.747, 144.876, 169.473, 215.46, 180.41, 204.98, 253.8, 334.0, 370.6
2075.615, 458.65, 55.93, 90.036, 101.442, 143.31, 180.53, 229.73, 237.12, 221.38, 325.06, 413.2
2077.115, 428.78, 46.995, 88.325, 146.007, 130.147, 185.6, 224.05, 227.26, 225.96, 317.12, 415.79
2078.614, 425.92, 30.059, 96.614, 156.572, 128.985, 199.68, 247.38, 233.39, 220.54, 353.18, 367.39
2080.112, 503.05, 47.124, 69.903, 164.138, 111.822, 182.75, 224.7, 235.53, 264.12, 293.24, 372.99
2081.610, 491.18, 47.188, 59.192, 152.703, 136.66, 169.82, 225.02, 250.66, 236.7, 309.3, 375.58
2083.107, 508.32, 67.253, 74.482, 133.268, 118.497, 181.89, 220.35, 227.8, 228.28, 306.36, 393.18
2084.604, 488.45, 57.317, 61.771, 162.834, 154.334, 176.97, 200.67, 213.94, 212.86, 330.42, 361.78
2086.100, 487.59, 47.382, 81.06, 136.399, 128.172, 204.04, 212.99, 235.07, 216.44, 332.48, 379.37
2087.596, 494.72, 53.446, 71.349, 166.964, 134.009, 228.11, 184.31, 211.21, 203.02, 333.54, 388.97
2089.091, 477.86, 45.511, 81.638, 134.53, 147.847, 201.18, 219.64, 259.35, 219.6, 346.6, 371.56
2090.585, 482.99, 52.575, 77.927, 148.095, 131.684, 187.26, 224.96, 253.48, 260.18, 316.66, 385.16
2092.079, 482.12, 48.64, 66.217, 135.66, 165.522, 174.33, 199.28, 208.62, 254.76, 327.72, 374.76
2093.573, 501.26, 66.704, 74.506, 146.226, 151.359, 203.4, 211.61, 242.75, 225.34, 311.78, 373.35
2095.066, 505.39, 40.768, 69.795, 155.791, 139.196, 243.47, 218.93, 241.89, 235.92, 332.84, 428.95
2096.558, 499.53, 43.833, 81.084, 136.356, 118.034, 222.55, 215.25, 258.03, 222.5, 313.9, 398.55
2098.050, 493.66, 35.897, 80.373, 109.922, 109.871, 201.62, 248.58, 258.16, 226.08, 318.96, 388.14
2099.541, 496.8, 43.962, 76.662, 114.487, 119.709, 160.69, 234.9, 244.3, 203.66, 308.02, 392.74
2101.032, 528.93, 57.026, 74.952, 131.052, 112.546, 190.76, 232.22, 238.44, 223.24, 309.09, 369.34
2102.522, 485.06, 59.091, 78.241, 141.618, 132.383, 202.84, 211.54, 211.57, 200.82, 346.15, 388.93
2104.012, 470.2, 71.155, 76.53, 172.183, 137.221, 190.91, 222.87, 244.71, 208.41, 321.21, 412.53
2105.501, 478.33, 64.22, 75.819, 179.748, 156.058, 201.98, 186.19, 206.84, 239.99, 351.27, 373.12
2106.990, 495.47, 54.284, 75.108, 160.314, 138.896, 210.06, 187.51, 223.98, 201.57, 347.33, 391.72
2108.478, 508.6, 42.349, 55.397, 183.879, 145.733, 199.13, 218.84, 222.12, 248.15, 327.39, 366.32
2109.965, 474.73, 62.413, 75.687, 155.444, 133.571, 203.2, 225.16, 243.25, 246.73, 331.45, 390.92
2111.452, 511.87, 49.478, 90.976, 153.01, 142.408, 174.27, 197.48, 243.39, 255.31, 323.51, 381.51
2112.939, 486.0, 52.542, 92.265, 173.575, 147.245, 174.35, 253.8, 262.52, 253.89, 298.57, 379.11
2114.425, 476.14, 23.606, 93.554, 154.14, 125.083, 185.42, 213.13, 229.66, 207.47, 308.63, 408.7
2115.910, 512.27, 44.671, 82.843, 176.706, 142.92, 193.49, 263.45, 250.8, 240.05, 314.69, 409.3
2117.395, 495.4, 41.735, 60.132, 112.271, 136.758, 215.56, 216.77, 228.93, 191.63, 344.75, 394.9
2118.879, 505.54, 48.8, 68.422, 158.836, 131.595, 201.64, 254.1, 255.07, 234.21, 315.81, 355.49
2120.363, 516.67, 68.864, 78.711, 142.402, 115.432, 172.71, 241.42, 248.21, 227.79, 344.87, 355.09
2121.846, 482.81, 53.929, 80.0, 146.967, 125.27, 188.78, 207.74, 238.34, 232.37, 365.93, 369.69
2123.329, 469.94, 43.993, 72.289, 163.532, 133.107, 145.85, 216.06, 233.48, 236.95, 330.99, 396.28
2124.811, 472.08, 57.058, 85.578, 144.098, 146.945, 200.93, 193.39, 210.62, 258.53, 343.05, 409.88
2126.293, 488.21, 54.122, 89.867, 167.663, 152.782, 207.0, 190.71, 219.75, 206.11, 348.11, 399.48
2127.774, 543.34, 44.187, 90.157, 157.228, 173.62, 210.07, 233.03, 234.89, 251.69, 333.17, 368.07
2129.254, 492.48, 60.251, 63.446, 161.794, 142.457, 227.14, 207.36, 210.02, 230.27, 311.24, 393.67
2130.734, 517.61, 50.316, 77.735, 166.359, 134.294, 193.22, 242.68, 239.16, 257.85, 335.3, 358.26
2132.214, 481.75, 63.38, 72.024, 190.924, 127.132, 216.29, 251.0, 243.3, 233.43, 291.36, 399.86
2133.692, 494.88, 44.445, 90.313, 149.49, 123.969, 190.36, 202.32, 240.43, 241.01, 323.42, 367.46
2135.171, 508.02, 41.509, 87.603, 141.055, 127.807, 197.44, 210.65, 215.57, 216.59, 361.48, 395.05
2136.649, 477.15, 48.573, 95.892, 130.62, 126.644, 168.51, 211.97, 232.7, 222.17, 346.54, 363.65
2138.126, 471.28, 43.638, 93.181, 148.186, 125.481, 183.58, 229.29, 221.84, 237.75, 341.6, 408.25
2139.603, 528.42, 50.702, 82.47, 137.751, 128.319, 224.65, 222.62, 240.98, 241.33, 342.66, 404.84
2141.079, 519.55, 46.767, 60.759, 162.316, 134.156, 204.72, 195.94, 219.11, 241.91, 306.72, 398.44
2142.554, 517.69, 52.831, 74.048, 141.882, 136.994, 192.8, 222.26, 245.25, 258.49, 296.78, 419.04
2144.030, 488.82, 62.896, 65.338, 157.447, 145.831, 206.87, 205.58, 221.39, 258.08, 339.84, 429.63
2145.504, 516.95, 50.96, 76.627, 163.012, 145.669, 197.94, 190.91, 208.52, 251.66, 341.9, 391.23
2146.978, 531.09, 63.025, 82.916, 157.578, 160.506, 196.02, 224.23, 246.66, 235.24, 341.96, 382.83
2148.452, 495.22, 55.089, 82.205, 160.143, 159.343, 221.09, 237.55, 250.8, 259.82, 320.02, 397.42
2149.925, 500.36, 59.154, 85.494, 155.708, 157.181, 195.16, 247.88, 256.93, 237.4, 325.08, 404.02
2151.397, 486.49, 43.218, 75.783, 179.274, 145.018, 172.23, 255.2, 263.07, 242.98, 340.14, 401.62
2152.869, 502.62, 64.283, 71.073, 142.839, 133.856, 168.31, 237.52, 228.2, 254.56, 330.2, 384.21
2154.340, 485.76, 61.347, 76.362, 143.404, 129.693, 196.38, 222.84, 236.34, 240.14, 338.26, 407.81
2155.811, 486.89, 57.412, 74.651, 165.97, 118.531, 183.45, 220.17, 238.48, 238.72, 341.32, 421.4
2157.281, 513.03, 47.476, 77.94, 136.535, 119.368, 194.52, 193.49, 225.61, 212.3, 330.38, 400.0
2158.751, 521.16, 38.54, 76.229, 128.1, 158.205, 181.6, 196.81, 230.75, 271.88, 325.44, 392.6
2160.220, 518.3, 35.605, 89.518, 121.666, 141.043, 198.67, 222.14, 231.88, 261.46, 327.5, 378.19
2161.689, 506.43, 47.669, 74.808, 147.231, 155.88, 216.74, 217.46, 239.02, 244.04, 329.56, 408.79
2163.157, 482.56, 60.734, 65.097, 143.796, 168.718, 187.82, 217.78, 224.16, 267.62, 325.62, 390.39
2164.625, 494.7, 49.798, 52.386, 187.362, 139.555, 206.89, 231.1, 246.29, 205.2, 354.69, 406.98
2166.092, 502.83, 65.863, 65.675, 186.927, 151.392, 209.96, 219.43, 237.43, 233.78, 343.75, 354.58
2167.558, 517.97, 55.927, 77.964, 182.492, 136.23, 189.03, 232.75, 230.57, 237.36, 342.81, 367.18
2169.024, 470.1, 53.992, 65.253, 191.058, 134.067, 172.1, 239.07, 246.7, 240.94, 347.87, 405.77
2170.489, 475.24, 55.056, 91.543, 139.623, 123.905, 200.18, 222.4, 241.84, 245.52, 332.93, 421.37
2171.954, 483.37, 56.121, 70.832, 148.188, 144.742, 189.25, 221.72, 220.98, 240.1, 356.99, 411.96
2173.419, 532.5, 50.185, 85.121, 134.754, 144.58, 172.32, 219.04, 237.11, 254.68, 345.05, 401.56
2174.882, 521.64, 30.25, 82.41, 154.319, 137.417, 181.4, 200.37, 219.25, 262.26, 352.11, 409.16
2176.346, 515.77, 45.314, 78.699, 145.884, 134.254, 189.47, 211.69, 217.38, 255.84, 332.17, 389.76
2177.808, 504.91, 25.378, 75.988, 150.45, 117.092, 204.54, 237.01, 249.52, 236.42, 316.23, 402.35
2179.271, 484.04, 42.443, 67.278, 158.015, 130.929, 206.61, 227.33, 239.66, 281.0, 312.29, 399.95
2180.732, 495.17, 38.507, 57.567, 191.58, 146.767, 216.69, 255.66, 242.79, 234.58, 306.35, 383.54
2182.193, 497.31, 45.572, 70.856, 159.146, 158.604, 207.76, 232.98, 237.93, 258.16, 350.41, 405.14
2183.654, 493.44, 54.636, 78.145, 179.711, 145.441, 188.83, 262.3, 253.06, 229.74, 320.47, 407.74
2185.114, 508.58, 39.701, 69.434, 154.276, 143.279, 182.9, 204.63, 214.2, 219.32, 353.53, 365.33
2186.573, 525.71, 50.765, 67.723, 149.842, 149.116, 204.98, 225.95, 248.34, 257.9, 320.59, 393.93
2188.032, 544.84, 51.83, 93.013, 165.407, 135.954, 195.05, 213.27, 227.47, 246.48, 362.65, 400.53
2189.491, 482.98, 39.894, 91.302, 185.972, 136.791, 206.12, 206.6, 227.61, 241.06, 320.71, 435.12
2190.948, 548.11, 53.959, 92.591, 157.538, 138.629, 186.19, 227.92, 236.75, 264.64, 344.77, 407.72
2192.406, 512.25, 58.023, 84.88, 172.103, 128.466, 191.27, 229.24, 236.88, 258.23, 336.84, 427.32
2193.863, 545.38, 66.088, 98.169, 121.668, 146.303, 178.34, 197.56, 194.02, 259.81, 344.9, 386.91
2195.319, 511.47, 57.139, 82.357, 130.012, 152.854, 178.07, 223.48, 249.91, 244.88, 343.31, 384.67
2196.774, 502.56, 36.19, 86.546, 159.356, 151.404, 203.81, 215.39, 228.8, 235.96, 305.72, 376.43
2198.230, 523.65, 44.241, 77.734, 128.7, 157.954, 190.54, 230.3, 225.68, 217.04, 317.14, 382.2
2199.684, 507.74, 50.293, 83.922, 152.043, 154.504, 198.27, 254.22, 265.57, 261.12, 322.55, 391.96
2201.138, 530.82, 25.344, 74.11, 141.387, 144.054, 208.01, 241.13, 232.46, 225.2, 375.97, 426.72
2202.592, 511.91, 46.395, 69.298, 168.731, 141.604, 204.74, 244.05, 243.35, 245.28, 354.38, 394.48
2204.045, 492.0, 48.446, 77.486, 155.075, 147.155, 211.48, 231.96, 231.24, 205.36, 343.8, 402.24
2205.497, 503.09, 49.498, 78.675, 176.418, 151.705, 179.21, 231.87, 255.13, 233.43, 324.21, 378.0
2206.949, 508.18, 70.549, 89.863, 148.762, 146.255, 206.94, 188.79, 203.02, 227.51, 343.62, 411.76
2208.401, 498.27, 45.6, 91.051, 152.106, 118.805, 174.68, 212.7, 230.91, 289.59, 332.04, 401.52
2209.851, 521.36, 45.652, 97.239, 156.45, 124.355, 182.41, 225.62, 239.79, 279.67, 328.45, 378.28
2211.302, 498.44, 38.703, 84.427, 131.793, 122.906, 208.14, 213.53, 228.68, 259.75, 304.87, 390.04
2212.751, 491.53, 53.754, 79.615, 169.137, 144.456, 217.88, 217.44, 222.57, 252.82, 348.28, 352.81
2214.201, 468.62, 49.805, 93.804, 132.481, 157.006, 196.61, 231.36, 233.46, 246.9, 344.7, 393.57
2215.649, 481.71, 31.857, 78.992, 165.825, 159.556, 204.34, 229.27, 219.35, 230.98, 324.11, 366.33
2217.097, 536.8, 57.908, 73.18, 146.168, 151.106, 169.08, 215.18, 221.24, 237.06, 358.52, 402.09
2218.545, 530.89, 65.959, 88.368, 133.512, 123.656, 191.81, 237.1, 247.13, 242.14, 336.94, 406.85
2219.992, 514.98, 47.01, 62.556, 134.856, 150.207, 214.54, 214.01, 231.02, 257.22, 350.35, 413.61
2221.439, 520.06, 59.062, 61.744, 147.2, 142.757, 187.28, 233.93, 255.9, 258.3, 342.77, 401.37
2222.885, 493.15, 47.113, 66.933, 168.543, 143.307, 181.01, 201.84, 199.79, 250.37, 360.18, 373.13
2224.330, 508.24, 52.164, 68.121, 178.887, 143.857, 205.74, 212.75, 227.68, 253.45, 348.6, 391.9
2225.775, 519.33, 53.216, 80.309, 212.231, 142.407, 164.48, 219.67, 222.57, 230.53, 334.01, 408.66
2227.219, 506.42, 39.267, 72.497, 157.574, 136.958, 168.21, 220.58, 230.46, 256.61, 320.42, 381.42
2228.663, 468.51, 69.318, 69.685, 192.918, 138.508, 191.95, 191.5, 203.35, 263.69, 332.84, 398.18
2230.106, 498.6, 61.369, 82.873, 136.262, 126.058, 169.68, 261.41, 252.24, 232.77, 338.25, 392.94
2231.549, 508.68, 68.421, 70.062, 158.606, 151.608, 227.41, 230.32, 230.12, 273.85, 374.67, 389.7
2232.991, 513.77, 53.472, 87.25, 157.949, 138.158, 226.15, 225.24, 236.01, 219.92, 372.08, 395.46
2234.433, 494.86, 37.523, 80.438, 154.293, 152.709, 214.88, 213.15, 229.9, 257.0, 339.5, 376.22
2235.874, 483.95, 28.574, 74.626, 143.637, 152.259, 221.61, 204.06, 246.79, 241.08, 333.91, 395.98
2237.315, 514.04, 39.626, 72.814, 158.981, 149.809, 210.35, 190.98, 221.68, 252.16, 317.33, 448.74
2238.755, 521.13, 50.677, 63.002, 160.324, 140.359, 215.08, 229.89, 234.57, 219.24, 314.74, 413.5
2240.194, 503.22, 51.728, 77.191, 173.668, 139.909, 190.82, 234.81, 237.46, 262.32, 296.15, 399.27
2241.633, 486.3, 53.78, 78.379, 157.012, 144.459, 194.55, 247.72, 256.35, 257.39, 367.57, 391.03
2243.071, 520.39, 57.831, 54.567, 161.356, 121.01, 181.28, 180.63, 194.23, 274.47, 317.98, 394.79
2244.509, 530.48, 54.882, 69.755, 182.699, 146.56, 203.02, 195.55, 199.12, 258.55, 339.4, 404.55
2245.947, 509.57, 46.933, 68.943, 158.043, 123.11, 187.75, 221.46, 239.01, 215.63, 290.81, 410.31
2247.383, 524.66, 54.985, 85.131, 190.387, 114.66, 202.48, 247.38, 254.9, 258.71, 324.23, 413.07
2248.820, 496.75, 33.036, 91.319, 157.731, 129.21, 221.22, 229.29, 238.79, 232.79, 365.64, 424.83
2250.255, 500.84, 62.087, 85.508, 131.074, 152.761, 208.95, 243.2, 246.68, 258.86, 358.06, 383.59
2251.691, 497.92, 52.138, 85.696, 139.418, 137.311, 184.68, 246.12, 257.56, 209.94, 360.47, 375.36
2253.125, 515.01, 49.19, 72.884, 119.762, 159.861, 229.42, 209.03, 235.45, 229.02, 353.88, 398.12
2254.559, 501.1, 74.241, 62.072, 139.105, 149.411, 199.15, 240.94, 254.34, 231.1, 332.3, 370.88
2255.993, 515.19, 54.292, 65.26, 157.449, 157.961, 220.88, 208.86, 242.23, 243.18, 323.71, 410.64
2257.426, 525.28, 54.344, 76.448, 162.793, 142.511, 210.62, 246.77, 261.12, 270.26, 303.13, 361.4
2258.858, 462.37, 56.395, 80.637, 163.137, 140.062, 215.35, 208.68, 215.01, 256.33, 313.54, 398.16
2260.290, 479.46, 31.446, 75.825, 153.48, 146.612, 199.08, 228.6, 232.9, 248.41, 309.96, 413.92
2261.722, 480.54, 49.497, 81.013, 157.824, 132.162, 180.82, 222.51, 237.79, 212.49, 352.37, 410.68
2263.153, 508.63, 55.549, 78.201, 159.168, 122.712, 193.55, 207.43, 230.67, 242.57, 348.78, 417.44
2264.583, 517.72, 48.6, 88.389, 145.512, 140.262, 193.29, 207.34, 213.56, 237.65, 321.2, 394.2
2266.013, 529.81, 60.651, 84.577, 151.855, 143.813, 189.02, 220.26, 226.45, 219.73, 357.61, 406.97
2267.442, 503.9, 59.702, 74.766, 135.199, 152.363, 214.75, 224.17, 235.34, 230.81, 334.03, 391.73
2268.871, 485.99, 57.754, 71.954, 146.543, 144.913, 205.49, 248.08, 243.23, 230.88, 352.44, 407.49
2270.299, 517.08, 55.805, 85.142, 149.887, 142.463, 197.22, 227.0, 243.12, 250.96, 328.86, 379.25
2271.726, 476.16, 57.856, 85.33, 122.23, 147.013, 181.95, 216.91, 222.01, 232.04, 319.27, 390.01
2273.153, 487.25, 35.908, 89.518, 179.574, 129.563, 180.69, 205.82, 215.9, 239.12, 298.68, 375.77
2274.580, 500.34, 63.959, 85.706, 165.918, 132.114, 200.42, 204.74, 204.78, 226.2, 350.1, 402.53
2276.006, 493.43, 57.01, 71.895, 146.262, 147.664, 187.15, 223.65, 239.67, 270.28, 313.51, 394.29
2277.431, 506.52, 68.061, 53.083, 128.605, 136.214, 177.89, 242.56, 228.56, 239.36, 333.93, 430.06
2278.856, 500.61, 48.113, 58.271, 107.949, 149.764, 189.62, 220.48, 222.45, 268.43, 369.34, 434.82
2280.281, 511.7, 45.164, 66.459, 161.293, 120.314, 172.36, 221.39, 226.34, 243.51, 346.76, 399.58
2281.705, 529.78, 39.215, 78.647, 199.636, 125.865, 186.09, 222.31, 240.23, 216.59, 359.17, 406.34
2283.128, 528.87, 45.266, 89.835, 193.98, 116.415, 213.82, 241.22, 244.12, 221.67, 346.58, 405.1
2284.551, 512.96, 38.318, 85.024, 153.324, 137.965, 214.56, 231.13, 227.0, 234.75, 320.0, 390.86
2285.973, 488.05, 43.369, 88.212, 169.668, 125.515, 219.29, 194.05, 196.89, 215.83, 326.41, 360.62
2287.395, 481.14, 54.42, 73.4, 151.011, 142.065, 209.02, 227.96, 247.78, 217.9, 310.83, 381.38
2288.816, 519.23, 69.472, 82.588, 135.355, 134.615, 185.76, 228.88, 235.67, 262.98, 300.24, 365.14
2290.236, 494.32, 66.523, 82.776, 102.699, 147.166, 191.49, 212.79, 219.56, 254.06, 350.66, 436.9
2291.656, 486.4, 59.574, 86.964, 144.043, 139.716, 212.22, 175.7, 193.45, 228.14, 291.07, 402.67
2293.076, 498.49, 55.625, 63.153, 157.386, 148.266, 173.96, 209.62, 209.34, 220.22, 313.49, 434.43
2294.495, 495.58, 18.677, 85.341, 133.73, 139.816, 179.69, 205.53, 217.22, 210.3, 314.9, 402.19
2295.913, 488.67, 40.728, 59.529, 168.074, 138.366, 176.42, 227.44, 242.11, 212.38, 339.32, 397.95
2297.331, 515.76, 31.779, 89.717, 168.418, 134.917, 213.16, 232.36, 256.0, 236.45, 363.73, 361.71
2298.749, 477.85, 48.83, 78.905, 165.761, 135.467, 183.89, 206.27, 216.89, 244.53, 372.14, 372.47
2300.165, 477.94, 48.882, 75.093, 168.105, 134.017, 198.62, 235.19, 252.78, 206.61, 356.56, 372.23
2301.582, 501.02, 43.933, 59.282, 159.449, 127.567, 193.36, 214.1, 215.67, 191.69, 322.97, 397.99
2302.997, 465.11, 52.984, 68.47, 120.793, 134.117, 200.09, 225.01, 222.56, 244.77, 307.39, 365.75
2304.413, 491.2, 55.036, 82.658, 139.136, 133.668, 230.83, 248.93, 260.44, 230.84, 341.8, 373.52
2305.827, 473.29, 59.087, 90.846, 154.48, 161.218, 218.56, 205.84, 221.33, 271.92, 306.21, 408.28
2307.241, 530.38, 33.138, 103.034, 152.824, 157.768, 203.29, 209.76, 218.22, 242.0, 333.63, 406.04
2308.655, 532.47, 41.189, 83.222, 167.168, 142.318, 197.03, 226.67, 240.11, 288.08, 333.04, 401.8
2310.068, 540.55, 50.241, 83.411, 135.511, 141.868, 160.76, 215.58, 227.0, 210.16, 322.46, 390.56
2311.481, 502.64, 57.292, 62.599, 106.855, 128.418, 176.49, 239.5, 248.89, 238.24, 355.87, 374.32
2312.893, 515.73, 68.343, 59.787, 136.199, 151.969, 180.23, 199.41, 219.78, 218.32, 328.29, 393.08
2314.304, 498.82, 46.394, 71.975, 165.542, 137.519, 194.96, 217.32, 223.67, 234.4, 304.7, 403.84
2315.715, 511.91, 52.446, 86.163, 162.886, 131.069, 189.7, 229.24, 251.55, 246.47, 347.12, 371.6
2317.125, 499.0, 48.497, 67.351, 160.23, 135.619, 192.43, 222.15, 230.44, 252.55, 344.53, 382.36
2318.535, 499.09, 30.548, 68.54, 159.574, 146.169, 196.16, 236.07, 245.33, 246.63, 343.94, 387.13
2319.944, 488.18, 31.6, 75.728, 169.917, 129.72, 210.9, 192.98, 186.22, 256.71, 308.36, 415.89
2321.353, 488.26, 38.651, 72.916, 177.261, 150.27, 183.63, 214.89, 215.11, 236.79, 304.77, 382.65
2322.761, 515.35, 66.702, 83.104, 163.605, 134.82, 175.36, 207.81, 222.0, 247.86, 324.19, 409.41
2324.169, 507.44, 47.753, 80.292, 177.949, 137.37, 198.1, 236.72, 226.89, 275.94, 335.6, 394.17
2325.576, 491.53, 64.805, 80.48, 143.292, 155.92, 184.83, 227.64, 204.78, 238.02, 347.02, 396.93
2326.982, 498.62, 55.856, 66.669, 120.636, 148.47, 200.56, 240.55, 251.66, 243.1, 344.43, 442.69
2328.388, 537.71, 50.907, 90.857, 142.98, 155.021, 209.3, 219.46, 237.55, 238.18, 325.85, 404.45
2329.794, 505.79, 55.958, 90.045, 160.324, 153.571, 185.03, 220.38, 231.44, 223.26, 343.26, 403.22
2331.199, 475.88, 43.01, 95.233, 177.667, 143.121, 166.76, 216.29, 230.33, 201.34, 336.67, 349.98
2332.603, 478.97, 38.061, 73.421, 155.011, 143.671, 165.5, 233.2, 245.22, 239.41, 329.09, 369.74
2334.007, 515.06, 58.112, 73.609, 147.355, 126.221, 190.23, 228.12, 236.11, 212.49, 341.5, 372.5
2335.411, 522.15, 59.164, 55.798, 125.699, 128.772, 203.96, 235.03, 236.0, 268.57, 327.92, 385.26
2336.813, 513.24, 65.215, 65.986, 124.042, 143.322, 232.7, 239.94, 249.88, 266.65, 342.33, 387.02
2338.216, 518.33, 50.266, 76.174, 158.386, 146.872, 226.43, 212.86, 210.77, 251.73, 317.74, 428.78
2339.617, 527.41, 49.317, 100.362, 191.73, 144.422, 223.17, 208.77, 198.66, 246.81, 306.16, 419.54
2341.018, 527.5, 42.369, 79.55, 183.073, 125.972, 199.9, 183.69, 201.55, 212.88, 303.57, 414.3
2342.419, 514.59, 46.42, 83.738, 161.417, 125.522, 207.63, 213.6, 228.44, 278.96, 355.99, 400.06
2343.819, 472.68, 51.471, 69.927, 180.761, 143.073, 198.37, 204.52, 230.33, 218.04, 372.4, 386.83
2345.219, 528.77, 61.522, 81.115, 144.105, 149.623, 163.1, 234.43, 250.22, 252.12, 376.82, 402.59
2346.618, 512.86, 64.574, 88.303, 153.448, 141.173, 211.83, 213.34, 225.1, 242.2, 369.23, 407.35
2348.016, 481.95, 71.625, 93.491, 155.792, 164.723, 185.57, 237.26, 261.99, 228.28, 321.65, 433.11
2349.414, 477.03, 70.676, 90.679, 155.136, 139.273, 219.3, 206.17, 219.88, 222.36, 313.06, 379.87
2350.811, 472.12, 54.728, 86.867, 172.48, 133.824, 219.04, 231.08, 251.77, 218.43, 324.47, 370.63
2352.208, 530.21, 35.779, 66.056, 155.823, 122.374, 193.77, 215.0, 219.66, 251.51, 311.89, 400.39
2353.605, 526.3, 36.83, 91.244, 177.167, 124.924, 173.5, 232.91, 234.55, 239.59, 339.3, 407.15
2355.000, 502.39, 36.881, 65.432, 169.511, 125.474, 164.24, 208.82, 226.44, 279.67, 344.72, 414.91
2356.396, 512.48, 56.933, 56.62, 156.855, 136.024, 241.97, 230.74, 236.32, 229.75, 375.13, 397.68
2357.790, 520.57, 48.984, 60.808, 157.198, 131.575, 198.7, 224.65, 235.21, 239.83, 324.55, 356.44
2359.184, 484.65, 57.035, 61.996, 166.542, 158.125, 177.44, 196.57, 196.1, 221.9, 325.96, 410.2
2360.578, 465.74, 48.086, 80.185, 143.886, 161.675, 175.17, 230.48, 230.99, 237.98, 308.38, 365.96
2361.971, 484.83, 55.138, 91.373, 129.23, 139.225, 192.9, 208.39, 212.88, 204.06, 337.79, 379.72
2363.364, 460.92, 57.189, 94.561, 183.573, 133.775, 189.64, 224.31, 241.77, 230.14, 330.2, 331.48
2364.756, 476.01, 39.24, 88.749, 173.917, 122.325, 178.37, 200.22, 225.66, 255.22, 338.62, 385.24
2366.147, 503.1, 47.292, 86.937, 138.261, 138.876, 169.1, 223.14, 245.55, 233.3, 279.03, 393.0
2367.538, 492.19, 44.343, 69.125, 140.604, 146.426, 189.84, 201.05, 212.44, 244.38, 313.45, 385.76
2368.928, 470.27, 46.394, 71.314, 125.948, 143.976, 193.57, 194.96, 214.32, 216.45, 310.86, 348.52
2370.318, 504.36, 61.445, 65.502, 140.292, 125.526, 194.3, 209.88, 210.21, 220.53, 323.27, 367.29
2371.708, 486.45, 64.497, 67.69, 127.636, 133.076, 216.04, 218.79, 225.1, 235.61, 298.69, 385.05
2373.096, 473.54, 59.548, 80.878, 125.979, 134.627, 193.77, 210.7, 214.99, 271.69, 324.1, 383.81
2374.485, 459.63, 62.599, 87.066, 159.323, 114.177, 171.51, 230.62, 227.88, 214.77, 323.52, 359.57
2375.872, 450.72, 28.65, 57.254, 138.667, 127.727, 188.24, 189.53, 220.77, 220.85, 293.93, 350.33
2377.259, 446.73, 42.671, 82.358, 161.855, 131.999, 175.59, 207.96, 224.18, 193.35, 319.61, 343.18
2378.646, 463.74, 39.692, 64.462, 176.043, 135.27, 184.94, 193.38, 196.59, 197.85, 288.28, 337.03
2380.032, 465.75, 48.713, 67.566, 131.231, 134.542, 170.29, 176.8, 190.01, 210.36, 294.95, 385.88
2381.417, 477.76, 55.734, 75.67, 118.418, 149.814, 155.64, 210.22, 219.42, 224.86, 278.62, 343.73
2382.802, 479.77, 68.755, 68.774, 153.606, 125.085, 176.99, 203.64, 215.84, 231.36, 305.3, 377.58
2384.187, 457.78, 65.776, 89.878, 148.794, 114.357, 201.34, 201.07, 218.25, 226.87, 285.97, 385.43
2385.571, 459.79, 62.797, 76.982, 147.982, 101.629, 203.69, 220.49, 222.66, 214.37, 273.64, 417.28
2386.954, 450.8, 48.818, 86.086, 148.17, 121.901, 201.04, 179.91, 180.08, 205.87, 275.31, 353.12
2388.337, 459.81, 41.839, 50.19, 147.358, 119.172, 196.38, 176.33, 182.49, 229.38, 308.99, 344.98
2389.719, 488.82, 29.86, 63.294, 150.546, 137.444, 180.74, 202.76, 202.9, 209.88, 347.66, 348.82
2391.101, 470.83, 43.881, 62.398, 111.734, 131.716, 188.08, 199.18, 218.32, 224.38, 336.33, 370.67
2392.482, 454.84, 46.902, 70.502, 125.921, 137.988, 183.43, 246.6, 259.73, 231.89, 358.0, 382.52
2393.863, 465.85, 79.923, 82.606, 156.109, 123.259, 169.78, 217.02, 227.14, 209.39, 329.68, 356.37
2395.243, 464.86, 58.944, 67.71, 160.297, 118.531, 173.13, 247.44, 268.56, 214.89, 309.35, 373.22
2396.623, 510.87, 65.964, 83.814, 181.485, 140.803, 188.48, 199.87, 229.97, 221.4, 321.02, 423.07
2398.002, 493.88, 46.985, 70.918, 165.673, 150.074, 193.83, 220.29, 223.38, 211.9, 316.7, 424.92
2399.380, 487.89, 37.006, 80.022, 180.861, 177.346, 214.18, 221.71, 224.8, 270.4, 290.37, 398.77
2400.758, 476.9, 52.027, 95.126, 154.049, 150.618, 201.53, 208.13, 203.21, 237.91, 337.04, 385.62
2402.135, 496.91, 47.048, 82.23, 177.237, 138.89, 178.88, 212.56, 220.62, 280.41, 329.71, 387.47
2403.512, 495.92, 59.069, 79.334, 131.425, 126.161, 191.23, 220.98, 239.04, 272.91, 326.39, 372.32
2404.889, 483.93, 66.09, 72.438, 143.612, 129.433, 187.58, 220.4, 237.45, 243.42, 344.06, 351.17
2406.264, 474.94, 69.111, 103.542, 149.8, 125.705, 212.93, 222.82, 220.87, 205.92, 319.73, 391.02
2407.640, 523.95, 37.132, 65.646, 109.988, 144.976, 214.28, 213.24, 230.28, 254.42, 342.4, 402.87
2409.014, 508.96, 53.153, 79.75, 143.176, 129.248, 208.63, 222.67, 236.69, 257.92, 330.08, 407.72
2410.389, 500.97, 48.174, 74.854, 149.364, 149.52, 199.98, 215.09, 247.11, 243.43, 328.75, 393.56
2411.762, 520.98, 56.195, 69.958, 173.552, 135.792, 193.33, 246.51, 254.52, 245.93, 302.42, 403.41
2413.135, 490.99, 55.216, 73.062, 140.74, 158.063, 190.68, 236.93, 248.93, 228.44, 342.1, 391.26
2414.508, 519.0, 60.237, 79.166, 156.928, 120.335, 195.03, 247.35, 261.35, 259.94, 296.77, 419.11
2415.880, 529.01, 46.258, 92.27, 158.115, 125.607, 212.38, 201.78, 202.76, 221.44, 334.44, 433.96
2417.251, 460.02, 63.279, 93.374, 164.303, 155.878, 216.72, 236.2, 243.18, 219.94, 324.11, 386.81
2418.622, 472.03, 54.299, 86.478, 164.491, 147.15, 208.08, 234.62, 220.59, 246.45, 350.79, 384.66
2419.993, 486.04, 69.32, 89.582, 194.679, 144.422, 187.42, 240.04, 234.0, 262.95, 338.46, 359.51
2421.363, 502.04, 59.341, 84.686, 154.867, 131.694, 211.77, 211.46, 226.42, 256.46, 364.13, 365.36
2422.732, 508.06, 42.362, 85.79, 139.055, 129.965, 174.12, 228.89, 251.83, 241.96, 352.8, 394.21
2424.101, 525.07, 45.383, 75.894, 142.243, 127.237, 196.47, 210.31, 253.24, 214.46, 342.48, 421.06
2425.469, 513.08, 31.404, 69.997, 141.431, 142.509, 161.82, 214.73, 233.66, 248.96, 340.15, 374.91
2426.837, 534.08, 53.425, 78.101, 141.618, 167.78, 204.17, 231.15, 229.07, 256.47, 322.82, 416.76
2428.204, 503.1, 66.446, 68.205, 163.806, 126.052, 206.52, 215.58, 226.48, 233.97, 337.49, 419.61
2429.570, 483.1, 72.467, 80.309, 166.994, 128.324, 169.87, 229.0, 233.9, 240.48, 301.17, 387.46
2430.936, 497.12, 52.488, 74.413, 144.182, 160.596, 162.22, 247.42, 252.31, 222.98, 304.84, 386.3
2432.302, 482.12, 51.509, 76.517, 141.37, 137.867, 198.57, 225.84, 226.72, 244.48, 324.51, 380.16
2433.667, 530.14, 32.53, 80.621, 171.558, 133.139, 172.92, 208.26, 205.14, 237.98, 332.18, 356.0
2435.031, 483.14, 42.551, 64.725, 148.746, 132.411, 244.27, 197.69, 201.55, 247.49, 345.86, 384.85
2436.395, 504.16, 49.572, 97.829, 141.934, 119.682, 242.62, 193.11, 198.96, 254.99, 373.53, 412.7
2437.759, 487.16, 52.593, 76.933, 165.121, 131.954, 191.97, 228.53, 234.38, 247.5, 335.2, 376.55
2439.122, 505.18, 53.614, 97.037, 131.309, 136.226, 196.32, 243.95, 242.79, 238.0, 347.88, 377.4
2440.484, 505.18, 50.634, 71.141, 126.497, 159.498, 199.67, 234.38, 262.21, 234.5, 319.55, 394.25
2441.846, 531.2, 53.655, 67.245, 171.685, 148.769, 212.02, 221.8, 250.62, 233.0, 321.22, 398.1
2443.207, 485.2, 48.676, 78.349, 166.873, 126.041, 192.37, 192.22, 236.03, 231.51, 320.89, 427.95
2444.568, 525.22, 53.697, 73.453, 157.061, 141.313, 166.72, 235.64, 237.45, 231.01, 319.57, 414.8
2445.928, 475.22, 53.718, 91.557, 159.249, 128.584, 188.06, 229.06, 205.86, 255.52, 355.24, 388.65
2447.287, 472.24, 46.739, 72.661, 128.437, 145.856, 197.42, 207.49, 197.27, 257.02, 343.91, 352.5
2448.646, 459.24, 39.76, 73.765, 134.625, 137.128, 194.76, 202.91, 215.69, 270.52, 322.58, 381.35
2450.005, 502.26, 68.781, 56.869, 168.812, 139.4, 232.11, 211.33, 222.1, 240.02, 369.26, 397.2
2451.363, 527.26, 55.802, 69.973, 147.0, 145.671, 193.46, 228.75, 238.52, 217.53, 296.93, 388.05
2452.720, 511.27, 82.823, 77.077, 167.188, 129.943, 228.81, 245.18, 239.93, 224.03, 357.6, 391.9
2454.077, 518.28, 42.844, 76.181, 153.376, 139.215, 209.16, 219.6, 242.34, 226.54, 346.28, 392.74
2455.434, 508.29, 53.865, 79.285, 165.564, 134.486, 217.51, 225.02, 244.76, 249.04, 366.95, 432.59
2456.789, 541.3, 45.886, 79.389, 173.752, 130.758, 202.86, 195.44, 208.17, 230.54, 328.62, 415.44
2458.145, 511.31, 32.907, 72.493, 181.94, 150.03, 184.21, 217.86, 240.58, 242.04, 341.29, 404.29
2459.499, 475.32, 60.928, 75.597, 164.128, 150.302, 191.56, 257.29, 265.0, 235.55, 323.97, 399.14
2460.854, 510.33, 43.948, 89.701, 145.315, 142.573, 184.91, 229.71, 249.41, 247.05, 306.64, 390.99
2462.207, 479.34, 71.969, 91.805, 140.503, 140.845, 200.26, 214.13, 224.82, 241.56, 315.31, 419.84
2463.560, 485.35, 48.99, 92.909, 150.691, 138.117, 196.61, 204.55, 196.24, 233.06, 334.98, 368.69
2464.913, 508.36, 56.011, 73.013, 150.879, 141.389, 190.96, 223.98, 223.65, 261.56, 356.66, 387.54
2466.265, 487.37, 35.032, 60.117, 133.067, 129.66, 190.31, 228.4, 219.06, 244.06, 340.33, 406.39
2467.617, 502.38, 54.053, 70.221, 173.255, 131.932, 199.66, 213.82, 224.48, 237.57, 323.0, 401.24
2468.968, 517.39, 43.074, 72.325, 157.443, 166.204, 201.01, 236.24, 251.89, 244.07, 345.67, 430.09
2470.318, 518.4, 49.095, 84.429, 157.631, 142.475, 207.36, 177.66, 205.3, 247.58, 310.35, 404.94
2471.668, 493.41, 37.116, 73.533, 140.818, 139.747, 205.71, 219.09, 240.72, 228.08, 318.02, 376.79
2473.017, 469.42, 57.137, 81.637, 162.006, 155.019, 195.06, 235.51, 255.13, 228.58, 341.69, 395.64
2474.366, 488.43, 48.158, 91.741, 151.194, 138.291, 195.4, 211.93, 224.55, 256.08, 326.36, 394.48
2475.714, 527.44, 65.179, 77.845, 174.382, 139.562, 220.75, 215.35, 233.96, 271.59, 325.04, 384.34
2477.062, 511.45, 55.2, 88.949, 148.57, 127.834, 202.1, 243.78, 258.37, 249.09, 329.71, 397.18
2478.409, 484.46, 43.221, 69.053, 164.758, 136.106, 182.45, 217.2, 223.79, 243.6, 344.38, 364.03
2479.756, 471.47, 36.242, 78.157, 143.946, 128.377, 164.8, 227.62, 253.2, 231.1, 332.06, 410.88
2481.102, 540.48, 30.263, 77.26, 149.134, 144.649, 155.15, 214.04, 211.61, 235.6, 351.73, 371.73
2482.448, 515.49, 37.283, 70.364, 126.322, 149.921, 198.5, 189.46, 208.03, 230.1, 343.4, 393.58
2483.793, 518.5, 65.304, 87.468, 147.509, 139.193, 212.85, 220.89, 228.44, 238.61, 345.07, 366.43
2485.137, 509.51, 70.325, 72.572, 146.697, 145.464, 244.2, 253.31, 256.86, 256.11, 351.75, 406.28
2486.481, 528.52, 62.346, 68.676, 155.885, 138.736, 199.55, 223.73, 241.27, 239.62, 328.42, 421.13
2487.824, 534.53, 44.367, 92.78, 177.073, 117.008, 224.9, 200.15, 225.68, 232.12, 316.09, 446.98
2489.167, 473.54, 39.388, 86.884, 138.261, 142.279, 195.25, 195.58, 200.1, 195.62, 334.76, 362.83
2490.510, 493.55, 35.409, 78.988, 154.449, 153.551, 200.6, 207.0, 207.51, 262.12, 350.44, 426.68
2491.851, 517.56, 44.43, 81.092, 143.637, 117.823, 194.95, 232.42, 242.92, 253.63, 343.11, 393.53
2493.193, 500.57, 73.451, 75.196, 167.825, 152.095, 193.3, 211.84, 203.34, 260.13, 354.78, 389.38
2494.533, 526.58, 56.472, 54.3, 133.012, 142.366, 224.65, 226.26, 234.75, 273.63, 320.46, 380.23
2495.874, 495.59, 72.493, 74.404, 137.2, 142.638, 168.0, 223.69, 250.16, 232.14, 346.13, 394.08
2497.213, 547.6, 61.514, 70.508, 129.388, 129.91, 209.35, 227.11, 241.58, 269.64, 338.8, 403.92
2498.552, 545.61, 39.535, 81.612, 178.576, 153.181, 220.7, 214.53, 225.99, 223.14, 376.47, 419.77
2499.891, 518.62, 58.556, 95.716, 155.764, 147.453, 208.05, 227.95, 249.4, 256.65, 372.15, 402.62
2501.229, 527.63, 42.577, 69.82, 157.952, 152.725, 208.4, 210.38, 236.82, 244.15, 330.82, 397.47
2502.566, 476.64, 49.598, 86.924, 138.14, 140.997, 216.74, 203.8, 225.23, 226.65, 327.49, 429.32
2503.903, 492.65, 32.618, 73.028, 154.328, 150.268, 220.09, 225.22, 221.64, 250.16, 314.16, 409.17
2505.240, 515.66, 52.639, 83.132, 136.515, 151.54, 215.44, 245.64, 271.06, 253.66, 347.84, 415.02
2506.575, 511.67, 53.66, 80.236, 159.703, 132.812, 185.79, 238.06, 262.47, 235.16, 335.51, 381.87
2507.911, 512.68, 69.681, 87.34, 181.891, 143.083, 185.14, 237.49, 244.89, 251.67, 347.18, 411.72
2509.246, 526.69, 70.702, 87.444, 178.079, 144.355, 184.49, 224.91, 219.3, 263.17, 365.85, 387.57
2510.580, 529.7, 48.723, 93.548, 159.267, 148.627, 184.84, 222.33, 204.71, 262.67, 358.53, 415.42
2511.913, 545.71, 33.744, 87.652, 171.455, 152.899, 198.19, 215.75, 236.13, 262.18, 341.2, 409.27
2513.247, 486.72, 46.765, 82.756, 155.643, 145.17, 192.54, 219.18, 243.54, 239.68, 337.87, 406.12
2514.579, 502.73, 30.786, 83.86, 132.831, 146.442, 227.89, 231.6, 254.95, 239.18, 345.54, 417.97
2515.911, 550.74, 60.807, 83.964, 153.019, 158.714, 223.24, 219.02, 234.37, 230.69, 322.22, 394.82
2517.243, 501.75, 51.828, 78.068, 153.206, 148.985, 225.59, 245.44, 272.78, 233.19, 362.89, 395.66
2518.574, 519.76, 48.849, 71.172, 172.394, 148.257, 198.94, 211.86, 229.2, 258.69, 332.56, 403.52
2519.904, 511.77, 41.87, 80.276, 148.582, 144.529, 207.29, 228.29, 234.61, 261.2, 327.24, 425.36
2521.234, 508.78, 46.891, 88.38, 172.77, 138.801, 206.64, 227.71, 223.02, 253.7, 336.91, 400.21
2522.564, 540.79, 56.912, 65.484, 151.958, 160.072, 201.99, 225.13, 235.44, 233.2, 355.58, 419.06
2523.892, 528.8, 44.932, 71.588, 180.146, 143.344, 200.34, 223.55, 224.85, 228.71, 364.25, 367.91
2525.221, 520.81, 38.953, 89.692, 154.334, 151.616, 216.69, 254.98, 279.26, 214.21, 339.93, 378.76
2526.548, 508.82, 65.974, 79.796, 168.522, 123.887, 203.04, 194.4, 208.68, 256.71, 340.6, 394.61
2527.876, 502.83, 62.995, 83.9, 136.709, 143.159, 172.39, 231.82, 251.09, 252.22, 349.27, 413.46
2529.202, 526.84, 66.016, 85.004, 155.897, 158.431, 183.74, 237.24, 222.5, 262.72, 351.94, 402.31
2530.528, 504.85, 66.037, 93.108, 187.085, 151.703, 183.08, 247.66, 254.92, 269.22, 345.62, 440.16
2531.854, 499.86, 45.058, 109.212, 153.273, 160.974, 205.43, 226.09, 233.33, 238.73, 341.29, 411.01
2533.179, 482.87, 60.079, 69.316, 156.461, 139.246, 227.78, 237.51, 250.74, 238.23, 347.96, 406.86
2534.504, 527.88, 44.1, 88.42, 139.649, 143.518, 233.13, 234.93, 239.16, 232.73, 323.64, 414.71
2535.828, 548.89, 50.121, 74.524, 170.837, 133.789, 218.48, 227.35, 230.57, 265.24, 351.31, 408.56
2537.151, 530.9, 37.142, 70.627, 143.025, 157.061, 186.83, 228.78, 226.98, 271.74, 343.98, 399.41
2538.474, 527.91, 74.163, 78.731, 177.212, 153.333, 206.18, 241.2, 237.4, 256.24, 357.65, 404.26
2539.796, 557.92, 39.184, 88.835, 151.4, 141.605, 201.53, 233.62, 259.81, 250.75, 374.33, 416.1
2541.118, 523.93, 63.205, 83.939, 175.588, 149.876, 180.88, 238.04, 239.23, 268.25, 369.0, 403.95
2542.439, 538.94, 42.226, 96.043, 157.776, 125.148, 221.23, 233.46, 247.64, 261.75, 374.67, 437.8
2543.760, 477.95, 51.247, 88.147, 162.964, 149.42, 196.58, 241.89, 261.05, 264.26, 370.34, 389.65
2545.080, 509.96, 53.267, 83.251, 166.152, 125.692, 207.93, 240.31, 263.47, 236.76, 324.02, 397.5
2546.400, 524.97, 48.288, 69.355, 149.34, 150.963, 205.28, 218.73, 215.88, 269.26, 298.69, 416.35
2547.719, 519.98, 50.309, 82.459, 150.528, 130.235, 221.63, 232.15, 231.29, 238.77, 345.36, 410.2
2549.038, 544.99, 53.33, 77.563, 133.716, 138.507, 188.98, 252.58, 250.71, 275.27, 321.03, 402.05
2550.356, 528.63, 69.332, 93.601, 182.832, 143.675, 185.18, 250.85, 253.94, 256.59, 350.46, 389.58
2551.673, 557.26, 66.334, 69.639, 147.949, 156.843, 224.39, 239.13, 241.17, 258.91, 344.88, 423.12
2552.990, 531.9, 68.336, 68.677, 171.065, 158.012, 208.59, 213.41, 235.4, 255.23, 349.31, 447.65
2554.307, 514.54, 50.338, 81.715, 141.182, 163.18, 206.8, 206.68, 229.64, 273.54, 351.73, 427.18
2555.622, 525.17, 44.339, 66.753, 183.298, 151.348, 180.0, 245.96, 237.87, 258.86, 368.16, 429.71
2556.938, 509.81, 51.341, 76.791, 154.415, 154.516, 175.21, 228.24, 255.1, 256.18, 338.58, 386.24
2558.253, 526.45, 48.343, 79.829, 134.531, 154.685, 192.42, 236.52, 248.33, 240.5, 324.01, 401.78
2559.567, 523.08, 36.345, 86.866, 167.648, 148.853, 203.62, 221.79, 240.57, 250.82, 337.43, 432.31
2560.881, 490.72, 65.347, 70.904, 144.764, 137.021, 227.83, 231.07, 258.8, 285.14, 337.86, 396.84
2562.194, 519.36, 55.348, 87.942, 172.881, 142.19, 202.03, 224.34, 249.03, 254.46, 331.28, 397.37
2563.506, 522.99, 67.35, 89.98, 182.997, 160.358, 207.24, 225.62, 234.26, 252.77, 321.71, 418.91
2564.819, 545.63, 58.352, 99.018, 174.114, 144.526, 219.44, 214.9, 211.5, 236.09, 327.13, 410.44
2566.130, 524.26, 58.354, 95.056, 188.23, 153.695, 181.65, 226.18, 229.73, 254.41, 350.56, 364.97
2567.441, 537.9, 47.356, 80.094, 159.347, 157.863, 188.85, 213.45, 203.96, 222.73, 346.98, 405.5
2568.752, 543.54, 62.358, 83.132, 164.463, 143.031, 189.06, 233.73, 236.19, 244.05, 339.41, 383.04
2570.062, 498.18, 47.359, 62.17, 160.58, 146.199, 209.26, 239.01, 257.42, 236.37, 349.83, 414.57
2571.371, 498.81, 54.361, 91.207, 175.697, 141.368, 208.47, 217.28, 231.66, 258.68, 339.26, 430.1
2572.680, 492.45, 55.363, 96.245, 154.813, 162.536, 220.68, 225.56, 231.89, 256.0, 373.68, 446.63
2573.988, 522.08, 37.365, 84.283, 132.93, 150.704, 232.88, 221.84, 231.12, 237.32, 344.11, 415.16
2575.296, 505.72, 55.367, 72.321, 137.046, 143.873, 181.09, 241.12, 242.35, 220.64, 339.53, 412.7
2576.603, 530.36, 44.368, 90.359, 180.163, 134.041, 190.29, 254.39, 267.58, 214.96, 339.96, 418.23
2577.910, 507.99, 42.37, 52.397, 170.279, 136.209, 181.5, 240.67, 237.82, 238.28, 321.38, 393.76
2579.216, 543.63, 36.372, 60.435, 186.396, 153.377, 205.7, 244.95, 251.05, 254.6, 351.81, 418.29
2580.522, 519.27, 54.374, 74.473, 149.512, 150.546, 231.91, 207.22, 215.28, 268.91, 348.23, 401.82
2581.827, 564.9, 52.376, 84.511, 124.629, 139.714, 224.11, 242.5, 240.52, 290.23, 357.66, 419.36
2583.131, 521.54, 75.378, 98.549, 151.745, 145.882, 209.32, 210.78, 216.75, 253.55, 331.08, 411.89
2584.435, 493.18, 63.379, 78.586, 172.862, 133.051, 222.52, 226.05, 224.98, 267.87, 350.51, 410.42
2585.739, 483.81, 60.381, 88.624, 161.978, 146.219, 182.73, 208.33, 230.21, 251.19, 360.93, 409.96
2587.042, 521.45, 56.383, 72.662, 167.095, 138.387, 187.94, 226.61, 243.44, 251.51, 336.36, 415.49
2588.344, 528.08, 32.385, 83.7, 172.211, 142.556, 204.14, 222.88, 242.68, 240.82, 339.78, 410.02
2589.646, 517.72, 47.387, 60.738, 136.328, 142.724, 210.35, 252.16, 257.91, 232.14, 321.21, 432.55
2590.947, 517.36, 40.388, 60.776, 160.445, 137.892, 204.55, 206.44, 211.14, 263.46, 323.63, 370.08
2592.248, 529.0, 64.39, 88.814, 148.561, 155.06, 230.76, 214.72, 230.37, 261.78, 355.06, 404.62
2593.548, 532.63, 41.392, 95.852, 117.678, 134.229, 221.96, 240.99, 240.6, 249.1, 333.48, 416.15
2594.848, 504.27, 46.394, 102.89, 165.794, 149.397, 215.17, 249.27, 236.84, 241.42, 364.91, 425.68
2596.147, 524.9, 37.396, 77.928, 173.911, 112.565, 203.37, 241.55, 250.07, 260.74, 319.33, 399.21
2597.446, 503.54, 58.398, 71.965, 155.027, 113.734, 195.58, 217.82, 230.3, 225.06, 349.76, 417.74
2598.744, 534.18, 33.399, 69.003, 136.144, 140.902, 204.78, 210.1, 232.53, 270.37, 337.18, 426.28
2600.041, 522.81, 57.401, 65.041, 194.26, 134.07, 198.99, 221.38, 207.77, 248.69, 381.61, 389.81
2601.338, 506.45, 56.403, 88.079, 148.377, 152.238, 205.2, 258.65, 266.0, 245.01, 335.03, 415.34
2602.635, 516.09, 56.405, 83.117, 165.493, 168.407, 178.4, 199.93, 218.23, 232.33, 358.46, 400.87
2603.931, 500.72, 42.407, 89.155, 131.61, 158.575, 195.61, 246.21, 266.46, 244.65, 330.88, 420.41
2605.226, 501.36, 57.408, 90.193, 94.726, 140.743, 203.81, 204.48, 217.7, 254.97, 338.31, 387.94
2606.521, 550.0, 53.41, 74.231, 154.843, 135.912, 186.02, 257.76, 257.93, 234.28, 318.73, 393.47
2607.815, 532.63, 53.412, 42.269, 179.959, 147.08, 199.22, 232.04, 230.16, 239.6, 326.16, 379.0
2609.109, 538.27, 63.414, 78.306, 150.076, 143.248, 234.43, 219.32, 219.39, 233.92, 342.58, 369.54
2610.402, 496.9, 41.416, 71.344, 148.192, 136.417, 211.63, 210.59, 219.62, 235.24, 322.01, 377.07
2611.695, 519.54, 47.418, 69.382, 115.309, 149.585, 227.84, 237.87, 224.86, 231.56, 357.43, 409.6
2612.987, 507.18, 45.419, 85.42, 114.426, 144.753, 214.04, 216.15, 245.09, 219.88, 339.86, 434.13
2614.278, 464.81, 47.421, 78.458, 176.542, 144.921, 178.25, 200.42, 216.32, 246.2, 346.28, 414.66
2615.569, 522.45, 48.423, 72.496, 152.659, 137.09, 172.46, 216.7, 224.55, 248.51, 349.71, 408.2
2616.860, 505.09, 53.425, 84.534, 183.775, 134.258, 198.66, 210.98, 232.79, 239.83, 336.13, 416.73
2618.150, 518.72, 41.427, 70.572, 163.892, 147.426, 193.87, 198.26, 217.02, 253.15, 314.56, 375.26
2619.439, 493.36, 69.428, 86.61, 175.008, 147.595, 198.07, 223.53, 240.25, 212.47, 325.98, 395.79
2620.728, 498.0, 50.43, 67.648, 152.125, 140.763, 195.28, 237.81, 235.48, 212.79, 328.41, 374.33
2622.017, 511.63, 69.432, 71.685, 173.241, 164.931, 178.48, 241.09, 239.72, 227.11, 309.83, 383.86
2623.304, 495.27, 49.434, 91.723, 163.358, 154.1, 173.69, 222.36, 234.95, 251.42, 348.26, 397.39
2624.592, 492.91, 68.436, 84.761, 130.474, 140.268, 202.89, 244.64, 254.18, 250.74, 344.68, 380.92
2625.878, 460.54, 44.438, 87.799, 126.591, 107.436, 249.1, 214.92, 232.41, 258.06, 314.11, 426.46
2627.165, 504.18, 38.439, 58.837, 138.707, 125.604, 188.3, 243.19, 232.64, 298.38, 353.53, 392.99
2628.450, 494.82, 52.441, 53.875, 131.824, 133.773, 230.51, 204.47, 212.88, 229.7, 372.96, 388.52
2629.735, 519.45, 33.443, 54.913, 176.94, 123.941, 195.72, 208.75, 227.11, 241.02, 322.38, 391.05
2631.020, 492.09, 51.445, 80.951, 159.057, 132.109, 147.92, 224.02, 222.34, 237.34, 331.81, 418.58
2632.304, 517.72, 53.447, 86.989, 155.173, 132.278, 194.13, 268.3, 273.57, 235.65, 313.23, 408.12
2633.587, 508.36, 39.448, 82.027, 168.29, 146.446, 189.33, 216.58, 222.81, 254.97, 335.66, 397.65
2634.870, 491.0, 50.45, 72.064, 160.407, 152.614, 199.54, 235.86, 250.04, 222.29, 304.08, 352.18
2636.153, 477.63, 59.452, 83.102, 121.523, 136.782, 180.74, 213.13, 229.27, 245.61, 347.51, 395.71
2637.435, 471.27, 43.454, 74.14, 157.64, 140.951, 193.95, 232.41, 232.5, 247.93, 314.93, 370.25
2638.716, 502.91, 77.456, 76.178, 187.756, 129.119, 207.15, 237.69, 237.74, 250.25, 327.36, 403.78
2639.997, 489.54, 51.458, 53.216, 160.873, 138.287, 218.36, 232.96, 247.97, 236.56, 333.78, 373.31
2641.277, 495.18, 45.459, 72.254, 167.989, 143.456, 203.56, 205.24, 223.2, 229.88, 331.21, 419.84
2642.557, 502.82, 55.461, 77.292, 133.106, 133.624, 199.77, 193.52, 212.43, 254.2, 327.63, 381.38
2643.836, 468.45, 42.463, 82.33, 142.222, 139.792, 194.97, 217.79, 234.66, 256.52, 331.06, 422.91
2645.115, 494.09, 47.465, 90.368, 137.339, 111.961, 215.18, 223.07, 217.9, 241.84, 316.48, 420.44
2646.393, 510.73, 64.467, 73.405, 154.455, 134.129, 211.38, 227.35, 254.13, 212.16, 325.91, 384.97
2647.670, 512.36, 50.468, 65.443, 169.572, 144.297, 181.59, 214.62, 234.36, 221.48, 345.33, 390.5
2648.947, 516.0, 44.47, 77.481, 148.688, 145.465, 199.8, 214.9, 240.59, 230.79, 323.76, 363.04
2650.224, 494.64, 57.472, 60.519, 144.805, 164.634, 171.0, 217.18, 224.83, 235.11, 318.18, 357.57
2651.500, 511.27, 55.474, 81.557, 171.921, 162.802, 190.21, 216.46, 215.06, 254.43, 326.61, 363.1
2652.775, 491.91, 58.476, 78.595, 155.038, 138.97, 202.41, 210.73, 215.29, 220.75, 350.03, 428.63
2654.050, 495.54, 45.478, 85.633, 154.155, 137.139, 197.62, 202.01, 215.52, 249.07, 340.46, 398.17
2655.324, 500.18, 50.479, 83.671, 130.271, 131.307, 186.82, 227.29, 224.76, 224.39, 326.88, 431.7
2656.598, 508.82, 49.481, 76.709, 128.388, 143.475, 225.03, 232.56, 236.99, 237.7, 331.31, 404.23
2657.871, 498.45, 57.483, 90.747, 148.504, 132.643, 217.23, 216.84, 226.22, 224.02, 342.73, 382.76
2659.144, 503.09, 41.485, 69.784, 175.621, 116.812, 192.44, 216.12, 235.45, 210.34, 314.16, 371.3
2660.416, 500.73, 69.487, 58.822, 157.737, 131.98, 191.64, 193.4, 209.68, 242.66, 310.58, 354.83
2661.688, 472.36, 54.488, 70.86, 116.854, 140.148, 152.85, 187.67, 187.92, 244.98, 315.0, 377.36
2662.959, 509.0, 60.49, 87.898, 107.97, 141.317, 176.06, 219.95, 211.15, 215.3, 315.43, 375.89
2664.229, 481.64, 50.492, 87.936, 121.087, 131.485, 184.26, 251.23, 252.38, 201.62, 310.86, 388.42
2665.499, 519.27, 66.494, 89.974, 132.203, 135.653, 175.47, 245.5, 240.61, 213.94, 327.28, 394.96
2666.769, 444.91, 54.496, 80.012, 134.32, 140.822, 197.67, 241.78, 250.85, 236.25, 347.7, 387.49
2668.038, 462.55, 69.498, 76.05, 186.436, 151.99, 155.88, 223.06, 243.08, 237.57, 302.13, 366.02
2669.306, 473.18, 47.499, 71.088, 174.553, 137.158, 188.08, 187.33, 182.31, 240.89, 334.56, 381.55
2670.574, 507.82, 45.501, 72.125, 186.669, 125.326, 164.29, 199.61, 208.54, 254.21, 343.98, 376.09
2671.841, 488.46, 58.503, 56.163, 159.786, 128.495, 182.49, 179.89, 204.78, 212.53, 322.4, 392.62
2673.108, 486.09, 44.505, 95.201, 158.902, 121.663, 225.7, 209.16, 224.01, 260.85, 321.83, 357.15
2674.374, 495.73, 52.507, 77.239, 141.019, 131.831, 201.9, 205.44, 225.24, 222.16, 301.26, 351.68
2675.640, 463.36, 59.508, 83.277, 149.136, 133.0, 187.11, 229.72, 238.47, 227.48, 307.68, 356.22
2676.905, 447.0, 60.51, 80.315, 134.252, 133.168, 193.32, 226.0, 230.7, 196.8, 321.1, 383.75
2678.169, 472.64, 35.512, 83.353, 124.369, 125.336, 175.52, 233.27, 251.94, 223.12, 298.53, 383.28
2679.434, 461.27, 48.514, 68.391, 147.485, 132.505, 191.73, 207.55, 211.17, 222.44, 302.96, 376.81
2680.697, 483.91, 64.516, 43.429, 145.602, 126.673, 170.93, 215.83, 216.4, 259.76, 311.38, 364.34
2681.960, 434.55, 37.517, 73.467, 168.718, 135.841, 188.14, 226.1, 224.63, 213.08, 293.8, 371.88
2683.222, 477.18, 37.519, 68.504, 167.835, 134.009, 185.34, 201.38, 216.86, 217.39, 317.23, 360.41
2684.484, 439.82, 65.521, 94.542, 134.951, 142.178, 200.55, 219.66, 220.1, 249.71, 301.65, 376.94
2685.746, 495.46, 55.523, 79.58, 153.068, 135.346, 201.75, 182.93, 202.33, 256.03, 301.08, 371.47
2687.007, 486.09, 33.525, 95.618, 137.184, 129.514, 196.96, 175.21, 205.56, 238.35, 313.5, 364.01
2688.267, 486.73, 38.527, 76.656, 152.301, 144.683, 166.16, 192.49, 194.79, 225.67, 312.93, 346.54
2689.527, 461.37, 43.528, 71.694, 149.417, 124.851, 159.37, 191.76, 223.03, 177.99, 310.35, 325.07
2690.786, 445.0, 50.53, 71.732, 154.534, 122.019, 184.58, 221.04, 224.26, 222.3, 275.78, 346.6
2692.044, 460.64, 51.532, 78.77, 155.65, 119.187, 188.78, 196.32, 217.49, 211.62, 304.2, 351.14
2693.303, 443.28, 53.534, 75.808, 130.767, 114.356, 197.99, 228.6, 210.72, 208.94, 322.63, 404.67
2694.560, 438.91, 33.536, 76.846, 143.884, 140.524, 201.19, 213.87, 228.96, 221.26, 291.05, 382.2
2695.817, 446.55, 47.537, 66.883, 132.0, 123.692, 167.4, 204.15, 201.19, 205.58, 343.48, 375.73
2697.074, 473.18, 38.539, 67.921, 144.117, 142.861, 190.6, 200.43, 216.42, 212.9, 315.9, 369.26
2698.330, 460.82, 57.541, 76.959, 133.233, 146.029, 182.81, 192.7, 205.65, 270.22, 331.33, 352.8
2699.585, 469.46, 65.543, 77.997, 119.35, 125.197, 166.01, 205.98, 223.88, 221.53, 324.75, 352.33
2700.840, 446.09, 52.545, 86.035, 163.466, 145.366, 180.22, 186.26, 210.12, 219.85, 289.18, 348.86
2702.094, 481.73, 31.547, 63.073, 142.583, 119.534, 167.42, 191.54, 216.35, 199.17, 302.6, 372.39
2703.348, 479.37, 33.548, 87.111, 195.699, 130.702, 197.63, 168.81, 179.58, 213.49, 291.03, 358.92
2704.601, 479.0, 43.55, 75.149, 151.816, 111.87, 204.84, 201.09, 197.81, 216.81, 326.45, 388.46
2705.854, 446.64, 52.552, 83.187, 141.932, 123.039, 202.04, 200.37, 210.05, 202.13, 302.88, 379.99
2707.106, 460.28, 42.554, 91.224, 137.049, 115.207, 174.25, 228.64, 241.28, 196.44, 330.3, 400.52
2708.358, 477.91, 53.556, 75.262, 138.165, 124.375, 182.45, 219.92, 239.51, 215.76, 333.73, 364.06
2709.609, 462.55, 49.557, 72.3, 140.282, 129.544, 192.66, 228.2, 222.74, 246.08, 310.15, 372.59
2710.860, 488.18, 42.559, 72.338, 154.398, 132.712, 175.86, 220.47, 220.98, 238.4, 310.58, 386.12
2712.110, 504.82, 53.561, 55.376, 165.515, 138.88, 178.07, 194.75, 199.21, 234.72, 360.0, 356.65
2713.359, 492.46, 52.563, 86.414, 142.631, 148.048, 145.27, 211.03, 224.44, 245.04, 325.43, 370.18
2714.608, 469.94, 50.55, 81.353, 130.479, 142.935, 174.13, 216.83, 242.24, 255.8, 306.08, 365.75
2715.856, 472.42, 43.538, 73.292, 127.327, 135.822, 182.99, 199.64, 222.05, 227.56, 316.74, 351.32
2717.104, 460.91, 41.526, 76.231, 130.175, 139.709, 213.84, 220.45, 236.85, 243.32, 312.39, 351.88
2718.352, 472.39, 48.513, 77.17, 141.023, 137.595, 200.7, 208.25, 207.65, 224.07, 308.05, 386.45
2719.598, 475.87, 53.501, 66.109, 170.871, 130.482, 203.56, 226.06, 232.46, 187.83, 317.7, 398.02
2720.845, 503.36, 47.488, 71.048, 160.719, 150.369, 204.42, 217.86, 228.26, 231.59, 292.36, 361.58
2722.090, 493.84, 50.476, 79.987, 145.567, 111.255, 190.27, 209.67, 206.06, 248.35, 341.01, 384.15
2723.335, 476.32, 51.463, 73.926, 172.414, 139.142, 184.13, 203.48, 220.87, 228.11, 320.67, 366.72
2724.580, 483.8, 45.451, 74.865, 142.262, 121.029, 202.99, 218.28, 231.67, 250.87, 353.32, 387.28
2725.824, 492.29, 63.438, 67.804, 168.11, 124.916, 175.84, 226.09, 231.47, 212.63, 348.98, 378.85
2727.068, 485.77, 72.426, 83.743, 131.958, 146.802, 171.7, 209.9, 227.28, 256.39, 312.63, 376.42
2728.311, 507.25, 66.413, 85.682, 124.806, 143.689, 205.56, 188.7, 197.08, 260.15, 347.29, 392.98
2729.553, 496.74, 50.401, 72.621, 131.654, 132.576, 183.42, 206.51, 218.88, 275.91, 305.94, 352.55
2730.795, 492.22, 50.389, 72.56, 158.502, 147.462, 194.27, 188.31, 227.68, 220.67, 314.6, 359.11
2732.037, 460.7, 31.376, 66.499, 155.35, 130.349, 205.13, 202.12, 239.49, 245.43, 273.25, 351.68
2733.277, 483.18, 39.364, 67.438, 141.197, 147.236, 209.99, 220.93, 240.29, 261.18, 327.91, 443.25
2734.518, 511.67, 33.351, 80.377, 191.045, 137.122, 188.84, 214.73, 225.1, 237.94, 358.56, 397.81
2735.757, 523.15, 48.339, 80.316, 180.893, 145.009, 184.7, 215.54, 226.9, 248.7, 351.22, 437.38
2736.997, 491.63, 47.326, 76.255, 152.741, 139.896, 227.56, 254.35, 260.7, 218.46, 319.87, 389.95
2738.235, 497.12, 47.314, 90.194, 161.589, 120.783, 197.41, 214.15, 213.5, 238.22, 306.53, 402.51
2739.474, 497.6, 60.301, 81.133, 116.437, 126.669, 190.27, 215.96, 216.31, 233.98, 320.18, 365.08
2740.711, 490.08, 54.289, 71.072, 200.285, 147.556, 203.13, 211.76, 221.11, 232.74, 354.84, 388.65
2741.948, 537.57, 42.276, 86.011, 152.133, 136.443, 166.98, 209.57, 235.91, 259.5, 313.49, 358.21
2743.185, 528.05, 45.264, 91.95, 168.981, 139.329, 175.84, 219.38, 232.72, 222.26, 324.15, 404.78
2744.421, 481.53, 42.251, 73.889, 165.828, 151.216, 208.7, 241.18, 248.52, 232.02, 307.8, 406.34
2745.656, 473.01, 34.239, 70.828, 145.676, 150.103, 199.56, 172.99, 198.32, 249.78, 338.46, 429.91
2746.891, 512.5, 53.227, 63.767, 126.524, 148.989, 210.41, 219.8, 217.13, 243.54, 332.11, 398.48
2748.125, 478.98, 47.214, 85.706, 131.372, 145.876, 196.27, 219.6, 224.93, 218.3, 341.77, 412.04
2749.359, 522.46, 73.202, 78.645, 158.22, 128.763, 206.13, 249.41, 275.73, 207.05, 342.42, 405.61
2750.593, 521.95, 51.189, 81.584, 151.068, 141.65, 199.98, 261.21, 254.54, 221.81, 330.08, 412.18
2751.825, 505.43, 54.177, 86.523, 171.916, 126.536, 198.84, 250.02, 231.34, 273.57, 374.73, 410.74
2753.057, 531.91, 34.164, 85.462, 174.764, 126.423, 198.7, 251.83, 262.14, 279.33, 347.39, 379.31
2754.289, 498.39, 52.152, 82.401, 183.611, 139.31, 164.56, 222.63, 227.95, 237.09, 343.04, 365.88
2755.520, 506.88, 42.139, 69.34, 144.459, 140.196, 169.41, 205.44, 216.75, 248.85, 328.7, 382.44
2756.751, 503.36, 62.127, 78.279, 155.307, 142.083, 211.27, 179.24, 215.55, 256.61, 310.36, 408.01
2757.981, 514.84, 50.114, 73.218, 136.155, 153.97, 194.13, 226.05, 252.36, 261.37, 330.01, 401.58
2759.210, 556.33, 44.102, 70.157, 165.003, 157.856, 189.98, 202.86, 213.16, 213.13, 347.66, 369.14
2760.439, 523.81, 48.089, 76.096, 168.851, 138.743, 167.84, 237.66, 238.96, 245.89, 312.32, 400.71
2761.668, 500.29, 72.077, 68.035, 157.699, 148.63, 194.7, 227.47, 232.76, 228.65, 337.98, 411.28
2762.896, 491.77, 59.065, 83.974, 159.547, 142.517, 197.56, 230.28, 225.57, 233.4, 333.63, 416.84
2764.123, 522.26, 47.052, 81.913, 162.394, 143.403, 214.41, 239.08, 253.37, 264.17, 339.28, 394.41
2765.350, 523.74, 68.04, 72.852, 116.242, 149.29, 206.27, 220.89, 257.18, 254.92, 361.94, 410.98
2766.576, 532.22, 46.027, 88.791, 115.09, 135.177, 220.13, 241.7, 246.98, 232.68, 341.6, 393.54
2767.802, 494.71, 52.015, 76.73, 133.938, 140.063, 205.98, 245.5, 245.78, 255.44, 315.25, 399.11
2769.027, 501.19, 35.002, 93.669, 136.786, 118.95, 208.84, 222.31, 233.58, 239.2, 334.9, 365.67
2770.252, 480.67, 53.99, 83.608, 151.634, 125.837, 211.7, 203.11, 199.39, 250.96, 331.56, 350.24
2771.476, 501.16, 52.977, 65.547, 170.482, 139.723, 174.56, 197.92, 221.19, 261.72, 323.21, 391.81
2772.699, 496.64, 58.965, 93.486, 180.33, 149.61, 177.41, 197.73, 225.99, 215.48, 309.87, 407.37
2773.922, 503.12, 40.952, 63.425, 160.177, 140.497, 191.27, 204.53, 218.8, 235.24, 302.52, 389.94
2775.145, 507.6, 66.94, 67.364, 160.025, 129.384, 239.13, 222.34, 248.6, 252.0, 334.18, 421.51
2776.367, 509.09, 45.928, 76.303, 130.873, 148.27, 209.98, 249.14, 249.4, 234.76, 331.84, 401.07
2777.588, 506.57, 51.915, 66.242, 142.721, 145.157, 207.84, 232.95, 233.21, 231.52, 360.49, 401.64
2778.809, 504.05, 59.903, 77.181, 153.569, 122.044, 224.7, 240.76, 262.01, 236.28, 345.14, 407.21
2780.030, 490.54, 57.89, 65.12, 136.417, 129.93, 185.55, 243.56, 251.81, 253.03, 361.8, 365.77
2781.249, 521.02, 64.878, 81.058, 148.265, 141.817, 203.41, 197.37, 206.62, 248.79, 331.46, 373.34
2782.469, 498.5, 46.865, 77.997, 141.113, 126.704, 187.27, 231.18, 252.42, 266.55, 322.11, 386.91
2783.687, 464.98, 40.853, 65.936, 144.96, 125.59, 207.12, 206.98, 237.22, 203.31, 321.76, 409.47
2784.905, 480.47, 41.84, 80.875, 150.808, 140.477, 182.98, 234.79, 259.03, 250.07, 318.42, 415.04
2786.123, 497.95, 33.828, 58.814, 168.656, 148.364, 194.84, 238.59, 239.83, 230.83, 350.08, 391.6
2787.340, 540.43, 47.815, 76.753, 150.504, 150.251, 204.7, 202.4, 204.63, 244.59, 320.73, 395.17
2788.557, 510.92, 53.803, 76.692, 169.352, 151.137, 191.55, 193.21, 202.44, 232.35, 341.38, 385.74
2789.773, 497.4, 47.79, 95.631, 143.2, 167.024, 185.41, 201.01, 236.24, 198.11, 321.04, 400.3
2790.988, 517.88, 51.778, 81.57, 168.048, 144.911, 214.27, 204.82, 214.04, 215.87, 334.7, 392.87
2792.203, 513.36, 49.766, 92.509, 156.896, 156.797, 170.12, 222.62, 231.84, 223.63, 335.35, 406.44
2793.418, 509.85, 50.753, 50.448, 169.743, 137.684, 203.98, 289.43, 279.65, 263.38, 381.0, 381.0
2794.631, 452.33, 43.741, 89.387, 139.591, 137.571, 221.84, 249.24, 251.45, 265.14, 334.66, 373.57
2795.845, 490.81, 49.728, 68.326, 116.439, 138.457, 238.7, 222.04, 222.26, 257.9, 316.32, 401.14
2797.058, 491.3, 33.716, 84.265, 143.287, 147.344, 190.55, 216.85, 214.06, 259.66, 347.97, 412.7
2798.270, 500.78, 43.703, 93.204, 137.135, 143.231, 162.41, 208.66, 226.86, 263.42, 330.62, 422.27
2799.481, 492.26, 64.691, 102.143, 160.983, 148.118, 180.27, 193.46, 210.66, 218.18, 331.28, 391.84
2800.693, 492.74, 59.678, 93.082, 143.831, 120.004, 172.12, 209.27, 223.47, 252.94, 334.94, 389.4
2801.903, 528.23, 66.666, 81.021, 142.679, 137.891, 215.98, 251.08, 247.27, 227.7, 310.59, 419.97
2803.113, 512.71, 75.653, 76.96, 170.526, 145.778, 209.84, 234.88, 232.07, 243.46, 345.25, 387.54
2804.323, 532.19, 57.641, 74.899, 132.374, 150.664, 172.7, 250.69, 244.88, 229.22, 338.9, 417.1
2805.532, 507.68, 33.628, 64.838, 184.222, 140.551, 189.55, 239.49, 250.68, 279.98, 337.56, 411.67
2806.740, 507.16, 49.616, 83.777, 174.07, 158.438, 174.41, 240.3, 248.48, 240.74, 344.21, 414.24
2807.948, 508.64, 49.604, 58.716, 172.918, 151.325, 215.27, 243.11, 266.29, 229.5, 365.87, 390.8
2809.156, 543.12, 50.591, 79.655, 137.766, 144.211, 211.12, 250.91, 262.09, 242.26, 324.52, 395.37
2810.362, 517.61, 54.579, 55.594, 150.614, 146.098, 223.98, 252.72, 258.89, 279.01, 338.18, 382.93
2811.569, 523.09, 49.566, 86.533, 145.462, 146.985, 195.84, 221.52, 221.7, 259.77, 337.83, 419.5
2812.774, 525.57, 51.554, 80.472, 149.309, 142.871, 206.7, 238.33, 250.5, 234.53, 331.49, 451.07
2813.980, 521.06, 56.541, 59.411, 132.157, 150.758, 192.55, 206.14, 215.3, 245.29, 322.14, 429.63
2815.184, 526.54, 55.529, 77.35, 147.005, 152.645, 201.41, 229.94, 255.11, 227.05, 376.8, 453.2
2816.389, 536.02, 61.516, 67.289, 122.853, 148.531, 207.27, 221.75, 241.91, 229.81, 333.45, 425.77
2817.592, 550.5, 36.504, 82.228, 132.701, 147.418, 198.12, 237.56, 263.71, 254.57, 371.11, 390.33
2818.795, 538.99, 41.491, 74.167, 126.549, 143.305, 227.98, 236.36, 266.52, 254.33, 362.76, 411.9
2819.998, 538.47, 45.479, 90.106, 109.397, 140.192, 225.84, 244.17, 258.32, 242.09, 374.42, 383.47
2821.200, 522.95, 65.467, 71.045, 182.245, 150.078, 226.69, 231.98, 229.12, 249.85, 345.07, 412.03
2822.401, 543.44, 50.454, 62.984, 167.092, 150.965, 205.55, 226.78, 245.93, 271.61, 366.73, 452.6
2823.602, 553.92, 71.442, 71.923, 188.94, 156.852, 185.41, 240.59, 258.73, 264.36, 346.38, 426.16
2824.802, 526.4, 38.429, 93.862, 170.788, 144.738, 213.26, 236.39, 248.53, 250.12, 328.04, 452.73
2826.002, 539.89, 49.417, 80.801, 164.636, 138.625, 230.12, 231.2, 242.34, 247.88, 340.69, 397.3
2827.201, 536.37, 38.404, 76.74, 174.484, 152.512, 230.98, 248.01, 251.14, 269.64, 361.35, 411.86
2828.400, 562.85, 30.392, 70.679, 159.332, 162.398, 223.84, 213.81, 214.94, 262.4, 350.0, 447.43
2829.598, 563.33, 72.379, 64.618, 168.18, 155.285, 197.69, 211.62, 210.74, 237.16, 335.66, 450.0
2830.796, 533.82, 44.367, 86.557, 142.028, 136.172, 206.55, 191.42, 212.55, 258.92, 376.31, 433.56
2831.993, 543.3, 71.354, 79.496, 124.875, 153.059, 206.41, 253.23, 280.35, 224.68, 368.97, 416.13
2833.190, 502.78, 42.342, 67.435, 150.723, 146.945, 223.26, 252.04, 260.15, 258.44, 381.62, 432.7
2834.386, 542.27, 55.329, 87.374, 168.571, 164.832, 201.12, 275.84, 296.96, 273.2, 383.28, 407.26
2835.581, 578.75, 60.317, 77.313, 177.419, 159.719, 223.98, 285.65, 283.76, 295.96, 366.93, 438.83
2836.776, 548.23, 51.305, 87.252, 193.267, 138.605, 204.84, 283.46, 282.56, 258.72, 360.59, 426.4
2837.971, 550.72, 33.292, 96.191, 132.115, 151.492, 220.69, 254.26, 247.37, 269.48, 352.24, 449.96
2839.165, 592.2, 53.28, 90.13, 133.963, 156.379, 241.55, 246.07, 247.17, 290.24, 376.9, 427.53
2840.358, 595.68, 36.267, 74.069, 168.811, 159.265, 203.41, 227.87, 224.97, 265.99, 344.55, 466.1
2841.551, 570.16, 49.255, 76.008, 180.658, 174.152, 211.26, 216.68, 224.78, 246.75, 365.21, 421.66
2842.743, 572.65, 58.242, 61.947, 178.506, 163.039, 211.12, 233.49, 241.58, 267.51, 377.86, 463.23
2843.935, 558.13, 40.23, 74.886, 140.354, 137.926, 204.98, 250.29, 262.38, 276.27, 395.52, 439.8
2845.126, 571.61, 58.217, 76.825, 129.202, 163.812, 228.84, 265.1, 267.19, 266.03, 392.17, 473.36
2846.317, 568.1, 31.205, 87.764, 164.05, 170.699, 218.69, 284.9, 295.99, 291.79, 385.83, 430.93
2847.507, 583.58, 47.192, 81.703, 137.898, 150.586, 226.55, 258.71, 283.79, 289.55, 377.48, 431.49
2848.696, 582.06, 40.18, 96.642, 163.746, 168.472, 228.41, 251.52, 262.6, 290.31, 368.14, 452.06
2849.885, 590.54, 45.168, 85.581, 180.594, 168.359, 209.26, 259.32, 275.4, 269.07, 377.79, 461.63
2851.074, 594.03, 50.155, 71.52, 166.441, 161.246, 253.12, 286.13, 289.2, 313.83, 416.45, 517.19
2852.262, 585.51, 65.143, 79.459, 169.289, 154.132, 242.98, 255.94, 246.01, 300.59, 391.1, 499.76
2853.449, 606.99, 59.13, 74.398, 148.137, 161.019, 243.84, 260.74, 242.81, 306.35, 385.76, 485.33
2854.636, 588.48, 42.118, 86.337, 164.985, 164.906, 242.69, 243.55, 240.61, 258.1, 405.41, 468.89
2855.822, 605.96, 45.105, 105.276, 185.833, 155.793, 240.55, 256.36, 272.42, 302.86, 432.07, 487.46
2857.008, 576.44, 47.093, 92.215, 172.681, 168.679, 235.41, 256.16, 287.22, 318.62, 429.72, 482.03
2858.193, 589.92, 68.08, 88.154, 167.529, 175.566, 249.26, 270.97, 288.02, 265.38, 421.38, 487.59
2859.378, 606.41, 66.068, 82.093, 161.377, 175.453, 216.12, 253.77, 268.82, 327.14, 395.03, 499.16
2860.562, 637.89, 51.055, 77.032, 145.225, 170.339, 231.98, 282.58, 285.63, 273.9, 430.69, 493.72
2861.746, 655.37, 45.043, 77.971, 144.072, 162.226, 227.83, 277.39, 294.43, 317.66, 401.34, 520.29
2862.929, 663.86, 41.03, 86.91, 186.92, 171.113, 264.69, 303.19, 303.24, 314.42, 421.0, 461.86
2864.111, 658.34, 47.018, 93.849, 148.768, 150.999, 254.55, 297.0, 303.04, 319.18, 434.65, 500.42
2865.293, 670.82, 47.006, 71.788, 149.616, 192.886, 283.4, 278.8, 284.84, 304.94, 430.31, 548.99
2866.475, 678.3, 59.993, 77.727, 145.464, 187.773, 234.26, 301.61, 304.64, 314.7, 404.96, 527.56
2867.656, 670.79, 59.981, 85.666, 173.312, 182.66, 243.12, 265.42, 281.45, 325.46, 446.62, 541.12
2868.836, 671.27, 43.968, 85.605, 168.16, 191.546, 275.98, 319.22, 338.25, 324.21, 423.27, 518.69
2870.016, 674.18, 63.986, 80.691, 195.328, 184.747, 269.27, 264.59, 271.61, 343.64, 434.86, 544.45
2871.195, 687.09, 64.003, 89.778, 192.497, 183.948, 276.57, 294.96, 300.97, 309.06, 477.46, 545.22
2872.374, 661.0, 82.021, 95.864, 189.665, 176.15, 254.86, 316.33, 327.33, 331.49, 490.05, 562.98
2873.552, 694.92, 60.038, 89.95, 172.834, 196.351, 253.16, 320.7, 351.69, 329.91, 480.64, 554.74
2874.730, 720.83, 73.056, 95.037, 198.002, 200.552, 276.46, 333.07, 346.04, 373.34, 453.23, 570.5
2875.907, 746.74, 56.074, 95.123, 177.171, 205.753, 261.75, 328.44, 328.4, 352.76, 476.82, 569.26
2877.084, 761.65, 49.091, 94.209, 192.34, 207.954, 253.05, 343.81, 321.76, 401.19, 476.42, 595.03
2878.260, 743.56, 48.109, 94.296, 168.508, 195.155, 284.35, 322.18, 332.12, 394.61, 487.01, 598.79
2879.435, 759.47, 57.126, 80.382, 166.677, 194.356, 267.64, 339.55, 339.48, 372.04, 492.6, 588.55
2880.610, 737.38, 58.144, 81.468, 162.845, 202.557, 304.94, 326.92, 337.84, 368.46, 508.19, 616.31
2881.785, 770.3, 57.162, 92.555, 198.014, 198.758, 297.24, 320.29, 342.2, 371.89, 524.78, 634.08
2882.959, 769.21, 60.179, 80.641, 182.182, 220.959, 298.53, 309.66, 336.56, 375.31, 509.38, 630.84
2884.132, 748.12, 54.197, 116.727, 199.351, 221.16, 270.83, 326.02, 343.91, 353.74, 533.97, 630.6
2885.305, 772.03, 66.214, 100.814, 202.519, 219.361, 298.12, 352.4, 370.27, 404.16, 507.56, 588.36
2886.477, 775.94, 45.232, 102.9, 203.688, 211.562, 301.42, 349.76, 347.63, 402.59, 533.15, 580.13
2887.649, 775.85, 65.249, 100.986, 195.857, 219.763, 307.72, 347.13, 353.99, 404.01, 541.75, 655.89
2888.820, 781.77, 49.267, 102.073, 199.025, 211.965, 261.01, 336.5, 355.35, 378.44, 535.34, 662.65
2889.991, 813.68, 47.285, 111.159, 211.194, 201.166, 264.31, 343.87, 361.71, 392.86, 535.93, 661.41
2891.161, 817.59, 31.302, 104.245, 194.362, 213.367, 284.61, 380.24, 398.07, 422.28, 515.52, 666.18
2892.331, 782.5, 56.32, 89.332, 175.531, 218.568, 302.9, 339.61, 337.42, 409.71, 514.11, 643.94
2893.500, 801.41, 34.337, 90.418, 176.699, 215.769, 323.2, 367.98, 375.78, 381.14, 530.71, 648.7
2894.668, 789.32, 49.355, 104.504, 172.868, 206.97, 306.5, 325.35, 342.14, 356.56, 547.3, 628.46
2895.836, 809.23, 41.373, 88.591, 213.036, 199.171, 324.79, 334.72, 353.5, 402.98, 576.89, 637.22
2897.004, 810.15, 45.39, 118.677, 197.205, 219.372, 325.09, 319.09, 340.86, 402.41, 529.48, 662.99
2898.171, 824.06, 32.408, 88.763, 189.374, 194.573, 295.38, 351.46, 349.22, 394.83, 558.08, 660.75
2899.337, 782.97, 58.425, 93.85, 223.542, 208.774, 283.68, 352.83, 373.58, 386.26, 529.67, 632.51
2900.503, 796.88, 58.443, 84.936, 182.711, 211.975, 292.98, 352.2, 376.94, 381.68, 560.26, 615.28
2901.668, 813.79, 76.46, 99.022, 217.879, 224.176, 293.27, 386.57, 395.29, 371.11, 517.85, 604.04
2902.833, 806.7, 61.478, 113.108, 228.048, 223.377, 268.57, 356.94, 348.65, 400.53, 510.44, 637.8
2903.997, 784.62, 45.496, 101.195, 205.216, 215.578, 316.87, 321.3, 324.01, 378.96, 518.04, 665.56
2905.161, 789.53, 58.513, 86.281, 203.385, 207.78, 305.16, 341.67, 336.37, 392.38, 555.63, 661.32
2906.324, 790.44, 38.531, 99.367, 170.553, 204.981, 321.46, 356.04, 356.73, 367.81, 521.22, 639.09
2907.486, 786.35, 55.548, 78.454, 193.722, 211.182, 310.75, 341.41, 350.09, 426.23, 527.81, 602.85
2908.648, 781.26, 64.566, 92.54, 189.891, 209.383, 315.05, 359.78, 362.45, 419.66, 541.4, 674.61
2909.810, 774.17, 61.584, 94.626, 176.059, 232.584, 278.35, 306.15, 340.8, 395.08, 554.0, 632.37
2910.971, 806.08, 66.601, 98.713, 195.228, 227.785, 282.64, 338.52, 345.16, 399.51, 554.59, 646.14
2912.131, 824.0, 49.619, 97.799, 217.396, 223.986, 320.94, 339.89, 354.52, 372.93, 565.18, 641.9
2913.291, 857.91, 51.636, 90.885, 182.565, 203.187, 331.24, 368.26, 383.88, 418.36, 526.77, 650.66
2914.450, 819.82, 43.654, 101.972, 182.733, 220.388, 280.53, 370.63, 388.24, 418.78, 538.36, 646.42
2915.609, 815.73, 45.671, 87.058, 200.902, 222.589, 290.83, 387.0, 385.6, 407.2, 547.96, 692.19
2916.767, 809.64, 38.689, 119.144, 227.071, 234.79, 284.12, 368.37, 363.96, 417.63, 580.55, 637.95
2917.925, 825.55, 74.707, 98.231, 226.239, 220.991, 318.42, 374.74, 367.32, 432.06, 562.14, 671.71
2919.082, 807.46, 47.724, 98.317, 200.408, 230.192, 292.72, 391.11, 387.68, 423.48, 537.73, 652.47
2920.239, 841.38, 53.742, 95.403, 235.576, 230.393, 323.01, 375.48, 374.03, 390.9, 564.32, 696.24
2921.395, 850.29, 63.759, 102.49, 193.745, 225.595, 322.31, 354.85, 376.39, 405.33, 568.92, 673.0
2922.551, 859.2, 82.777, 107.576, 211.913, 221.796, 318.61, 334.22, 364.75, 401.75, 569.51, 655.76
2923.706, 881.11, 54.795, 109.662, 212.082, 227.997, 322.9, 372.58, 397.11, 415.18, 576.1, 677.52
2924.860, 857.02, 59.812, 88.749, 232.25, 219.198, 327.2, 378.95, 390.47, 412.6, 570.69, 680.28
2926.014, 851.93, 49.83, 81.835, 182.419, 232.399, 295.5, 364.32, 380.83, 450.03, 567.28, 722.05
2927.167, 871.84, 61.847, 90.921, 173.588, 239.6, 296.79, 393.69, 408.18, 412.45, 567.88, 697.81
2928.320, 861.76, 53.865, 81.008, 178.756, 243.801, 316.09, 357.06, 385.54, 421.88, 557.47, 680.57
2929.473, 835.67, 71.882, 105.094, 218.925, 244.002, 327.38, 383.43, 382.9, 416.3, 573.06, 691.33
2930.624, 852.58, 51.9, 115.18, 194.093, 236.203, 315.68, 395.8, 396.26, 430.73, 565.65, 699.1
2931.776, 850.49, 72.918, 95.267, 225.262, 221.404, 301.98, 397.17, 393.62, 430.15, 572.24, 691.86
2932.926, 858.4, 39.935, 94.353, 228.43, 203.605, 296.27, 355.54, 369.98, 416.58, 594.84, 686.62
2934.076, 860.31, 53.953, 88.439, 215.599, 220.806, 273.57, 341.91, 361.34, 407.0, 574.43, 671.38
2935.226, 842.22, 61.97, 89.526, 193.767, 232.007, 307.87, 362.28, 357.7, 428.43, 569.02, 690.15
2936.375, 838.14, 49.988, 97.612, 204.936, 214.208, 318.16, 343.65, 347.06, 426.85, 581.61, 668.91
2937.524, 853.05, 59.006, 95.698, 204.105, 224.41, 331.46, 369.02, 389.41, 407.28, 586.21, 667.67
2938.672, 848.96, 50.023, 112.785, 196.273, 201.611, 309.76, 346.39, 367.77, 398.7, 547.8, 638.43
2939.819, 832.87, 46.041, 85.871, 201.442, 225.812, 311.05, 365.76, 390.13, 373.12, 540.39, 644.2
2940.966, 816.78, 51.058, 118.957, 164.61, 240.013, 296.35, 378.12, 384.49, 412.55, 547.98, 697.96
2942.112, 794.69, 52.076, 94.044, 201.779, 228.214, 321.64, 376.5, 382.85, 386.98, 544.57, 670.72
2943.258, 811.61, 43.093, 112.13, 202.947, 219.415, 309.94, 358.86, 349.21, 394.4, 522.17, 666.48
2944.404, 792.52, 48.111, 101.216, 192.116, 216.616, 276.24, 312.23, 329.57, 407.82, 531.76, 652.24
2945.548, 783.43, 62.129, 110.303, 200.284, 228.817, 298.53, 353.6, 359.92, 390.25, 533.35, 632.01
2946.693, 787.34, 53.146, 105.389, 180.453, 223.018, 302.83, 371.97, 379.28, 406.67, 537.94, 624.77
2947.836, 842.25, 62.164, 113.475, 200.622, 217.219, 306.12, 373.34, 386.64, 376.1, 547.54, 628.53
2948.979, 829.16, 57.181, 120.562, 205.79, 187.42, 296.42, 338.71, 358.0, 362.52, 526.13, 632.29
2950.122, 796.08, 46.199, 114.648, 188.959, 193.621, 300.72, 342.08, 361.36, 360.95, 532.72, 652.06
2951.264, 783.99, 63.217, 116.734, 185.127, 198.822, 286.01, 301.45, 318.72, 368.37, 503.31, 632.82
2952.406, 765.9, 69.234, 79.821, 204.296, 215.024, 288.31, 338.82, 338.08, 367.8, 506.9, 642.58
2953.547, 759.81, 40.252, 79.907, 187.464, 210.225, 317.61, 342.19, 343.44, 397.22, 477.5, 614.34
2954.687, 762.72, 62.269, 79.993, 152.633, 201.426, 273.9, 365.56, 362.79, 408.65, 512.09, 602.11
2955.827, 717.63, 48.287, 90.08, 162.801, 196.627, 280.2, 348.93, 366.15, 372.07, 521.68, 614.87
2956.966, 754.54, 61.304, 110.166, 207.97, 199.828, 292.5, 319.3, 334.51, 373.5, 482.27, 630.63
2958.105, 739.46, 57.322, 96.252, 177.139, 210.029, 265.79, 329.67, 326.87, 364.92, 493.86, 562.39
2959.243, 755.37, 57.34, 85.339, 175.307, 207.23, 266.09, 324.04, 317.23, 360.35, 505.46, 584.16
2960.381, 709.28, 49.357, 99.425, 175.476, 205.431, 242.38, 316.4, 332.59, 340.77, 470.05, 567.92
2961.518, 719.19, 57.375, 98.511, 171.644, 185.632, 296.68, 312.77, 318.95, 356.2, 473.64, 581.68
2962.655, 727.1, 47.392, 92.598, 177.813, 181.833, 270.98, 318.14, 323.3, 367.62, 487.23, 599.44
2963.791, 695.01, 42.41, 93.684, 198.981, 181.034, 272.27, 290.51, 289.66, 331.04, 464.82, 575.21
2964.927, 718.92, 54.428, 83.77, 173.15, 179.235, 296.57, 337.88, 357.02, 362.47, 459.42, 560.97
2966.062, 680.84, 79.445, 109.857, 185.319, 184.436, 267.87, 310.25, 334.38, 332.89, 440.01, 549.73
2967.196, 692.75, 77.463, 76.943, 186.487, 171.637, 253.16, 284.62, 296.74, 291.32, 462.6, 576.49
2968.330, 669.66, 57.48, 106.029, 203.656, 179.839, 237.46, 311.99, 307.1, 329.74, 436.19, 551.26
2969.464, 664.57, 49.498, 82.116, 187.824, 187.04, 272.76, 327.36, 311.46, 363.17, 442.78, 536.02
2970.597, 659.48, 58.515, 89.202, 165.993, 188.241, 248.05, 281.73, 289.82, 329.59, 459.38, 532.78
2971.729, 676.39, 38.533, 85.288, 170.161, 186.442, 246.35, 263.1, 288.17, 323.02, 470.97, 529.54
2972.861, 663.3, 42.551, 72.375, 148.33, 168.643, 213.64, 261.47, 278.53, 319.44, 420.56, 513.3
2973.992, 655.22, 71.568, 96.461, 160.498, 177.844, 213.94, 267.84, 279.89, 302.87, 444.15, 543.07
2975.123, 651.13, 44.586, 94.547, 173.667, 152.045, 210.24, 277.21, 285.25, 318.29, 422.74, 520.83
2976.253, 648.04, 54.603, 83.634, 172.836, 176.246, 227.53, 248.58, 268.61, 304.72, 436.34, 496.59
2977.383, 635.95, 56.621, 89.72, 178.004, 157.447, 235.83, 276.95, 305.97, 329.14, 409.93, 506.35
2978.512, 593.86, 55.639, 83.806, 186.173, 159.648, 265.12, 250.32, 267.33, 302.57, 415.52, 524.12
2979.640, 602.77, 66.656, 86.893, 156.341, 159.849, 260.42, 287.68, 295.68, 301.99, 391.11, 475.88
2980.768, 558.68, 65.674, 71.979, 164.51, 167.05, 261.72, 269.05, 275.04, 290.42, 402.71, 454.64
2981.896, 575.6, 39.691, 84.065, 147.678, 163.251, 215.01, 273.42, 261.4, 278.84, 395.3, 466.4
2983.023, 586.51, 52.709, 77.152, 169.847, 167.452, 235.31, 238.79, 241.76, 265.27, 385.89, 462.17
2984.149, 631.42, 53.726, 85.238, 169.015, 173.654, 226.61, 246.16, 247.12, 298.69, 367.48, 483.93
2985.275, 608.33, 65.744, 76.324, 157.184, 152.855, 215.9, 280.53, 284.48, 281.12, 392.07, 450.69
2986.400, 598.24, 51.762, 83.411, 164.353, 161.056, 215.2, 254.9, 254.84, 295.54, 400.67, 457.45
2987.525, 573.15, 39.779, 85.497, 157.521, 178.257, 231.5, 253.27, 281.2, 239.96, 416.26, 441.22
2988.649, 566.07, 33.797, 60.583, 157.69, 156.458, 187.79, 224.64, 235.56, 246.39, 362.85, 484.98
2989.773, 547.98, 50.814, 82.67, 146.858, 140.659, 198.09, 234.01, 234.91, 256.81, 338.44, 419.74
2990.896, 553.89, 43.832, 82.756, 162.027, 143.86, 220.38, 234.38, 237.27, 286.24, 364.04, 418.5
2992.019, 538.8, 39.85, 75.842, 153.195, 155.061, 236.68, 270.75, 271.63, 287.66, 356.63, 405.26
2993.141, 564.71, 58.867, 78.929, 170.364, 140.262, 215.98, 276.12, 288.99, 298.09, 377.22, 432.03
2994.262, 551.62, 56.885, 93.015, 157.532, 151.463, 221.27, 265.49, 281.35, 279.51, 392.81, 447.79
2995.383, 556.53, 55.902, 96.101, 186.701, 141.664, 245.57, 220.86, 226.71, 259.94, 366.4, 422.55
2996.504, 519.45, 45.92, 83.188, 170.87, 161.865, 200.87, 224.22, 252.07, 241.36, 353.0, 420.31
2997.624, 532.36, 44.937, 75.274, 155.038, 140.066, 208.16, 236.6, 243.42, 252.79, 356.59, 405.08
2998.743, 565.27, 41.955, 75.36, 148.207, 165.267, 175.46, 228.96, 240.78, 224.21, 332.18, 436.84
2999.862, 531.18, 58.973, 61.447, 129.375, 159.469, 162.76, 222.33, 243.14, 253.64, 362.77, 437.6
3000.980, 484.09, 52.99, 73.533, 147.544, 152.67, 204.05, 207.7, 222.5, 275.06, 353.36, 442.36
3002.098, 494.0, 60.008, 70.619, 149.712, 136.871, 189.35, 241.07, 252.86, 249.49, 329.96, 400.13
3003.215, 495.92, 55.025, 67.706, 120.881, 125.072, 220.64, 235.44, 266.22, 255.91, 313.55, 408.89
3004.332, 515.83, 53.043, 86.792, 164.049, 142.273, 183.94, 232.81, 243.58, 251.34, 295.14, 398.65
3005.448, 507.74, 62.061, 72.878, 155.218, 144.474, 214.24, 236.18, 231.94, 235.76, 319.73, 407.41
3006.564, 485.65, 54.078, 92.965, 124.387, 146.675, 213.53, 216.55, 223.29, 251.18, 343.32, 396.18
3007.679, 526.56, 67.096, 80.051, 147.555, 132.876, 201.83, 224.92, 202.65, 256.61, 362.92, 392.94
3008.793, 481.47, 39.113, 82.137, 115.724, 131.077, 184.12, 256.29, 252.01, 278.04, 343.51, 399.7
3009.907, 498.38, 43.131, 69.224, 177.892, 130.278, 212.42, 226.66, 248.37, 247.46, 355.1, 414.46
3011.021, 517.29, 50.148, 76.31, 148.061, 138.479, 171.72, 210.03, 220.73, 221.88, 341.69, 372.22
3012.134, 471.21, 66.166, 65.396, 164.229, 144.68, 194.01, 178.4, 191.09, 233.31, 330.28, 394.99
3013.246, 489.12, 73.184, 58.483, 163.398, 149.881, 171.31, 196.77, 238.45, 255.73, 316.88, 380.75
3014.358, 480.03, 56.201, 67.569, 131.566, 139.082, 161.61, 214.14, 218.8, 238.16, 340.47, 424.51
3015.469, 461.94, 43.219, 82.655, 143.735, 150.284, 170.9, 230.5, 236.16, 225.58, 313.06, 392.28
3016.580, 489.36, 45.238, 71.715, 145.87, 148.393, 184.06, 228.68, 218.34, 232.8, 323.32, 364.62
3017.690, 520.78, 34.257, 78.775, 147.006, 131.503, 196.22, 208.86, 212.52, 242.03, 334.58, 380.95
3018.800, 524.2, 56.276, 86.835, 164.141, 127.613, 224.37, 221.04, 222.7, 230.25, 336.84, 371.29
3019.909, 527.62, 56.294, 55.895, 144.276, 122.723, 222.53, 221.22, 233.87, 213.47, 312.1, 385.63
3021.018, 496.04, 55.313, 81.955, 143.411, 133.833, 212.68, 197.4, 210.05, 205.69, 290.36, 380.97
3022.126, 497.46, 68.332, 83.015, 169.547, 138.943, 201.84, 222.57, 225.23, 246.91, 311.62, 367.31
3023.233, 459.88, 52.351, 81.075, 153.682, 140.053, 188.99, 212.75, 230.4, 252.13, 323.88, 378.65
3024.340, 459.3, 41.37, 73.135, 158.817, 137.163, 193.15, 222.93, 231.58, 243.35, 338.14, 389.99
3025.447, 453.72, 57.389, 64.195, 154.953, 125.272, 196.31, 220.11, 239.76, 232.57, 318.4, 375.33
3026.553, 479.14, 42.408, 87.255, 166.088, 128.382, 198.46, 181.29, 205.94, 207.79, 307.66, 468.67
3027.658, 492.56, 40.427, 66.315, 126.223, 137.492, 169.62, 203.46, 213.11, 245.02, 327.92, 360.01
3028.763, 482.98, 42.446, 81.375, 137.358, 134.602, 181.77, 206.64, 223.29, 238.24, 326.18, 387.35
3029.867, 489.4, 38.465, 82.435, 145.494, 130.712, 176.93, 242.82, 254.47, 249.46, 339.44, 361.69
3030.971, 498.82, 53.484, 64.495, 170.629, 145.822, 187.08, 241.0, 233.64, 239.68, 314.7, 361.03
3032.074, 478.24, 43.503, 75.555, 130.764, 124.932, 206.24, 240.18, 250.82, 232.9, 306.96, 339.37
3033.177, 457.66, 41.522, 62.615, 136.899, 129.042, 182.4, 231.36, 241.0, 218.12, 330.22, 379.71
3034.279, 480.08, 23.541, 79.675, 123.035, 126.152, 186.55, 208.53, 244.18, 220.34, 305.48, 383.05
3035.380, 469.5, 40.559, 82.735, 126.17, 109.261, 189.71, 201.71, 224.35, 238.56, 297.74, 390.39
3036.481, 471.92, 37.578, 86.795, 143.305, 128.371, 225.86, 227.89, 234.53, 221.78, 316.0, 376.73
3037.582, 473.34, 49.597, 91.855, 175.441, 146.481, 199.02, 210.07, 211.71, 205.0, 313.26, 396.07
3038.682, 481.76, 67.616, 86.915, 156.576, 128.591, 188.18, 217.25, 291.88, 222.22, 332.53, 354.41
3039.781, 467.18, 74.635, 81.975, 183.711, 140.701, 184.33, 186.42, 466.06, 235.45, 265.79, 375.75
3040.880, 452.6, 64.654, 76.035, 162.846, 132.811, 187.49, 202.6, 216.24, 220.67, 272.05, 349.09
3041.978, 496.02, 46.673, 90.095, 151.982, 142.921, 187.64, 192.78, 208.42, 231.89, 287.31, 379.43
3043.076, 459.43, 48.692, 76.155, 141.117, 121.031, 195.8, 192.96, 196.59, 193.11, 314.57, 358.77
3044.173, 494.85, 17.711, 85.215, 125.252, 124.14, 202.96, 205.14, 213.77, 265.33, 360.83, 364.11
3045.270, 449.27, 46.73, 57.275, 140.387, 133.25, 178.11, 211.32, 214.95, 234.55, 338.09, 366.45
3046.366, 480.69, 52.749, 76.335, 124.523, 154.36, 190.27, 231.49, 235.12, 241.77, 321.35, 362.79
3047.462, 470.11, 64.768, 68.395, 132.658, 117.47, 191.42, 237.67, 234.3, 194.99, 331.61, 352.13
3048.557, 472.53, 32.787, 74.455, 151.793, 124.58, 236.58, 202.85, 227.48, 204.22, 303.87, 388.47
3049.652, 447.95, 46.805, 67.515, 174.929, 122.69, 195.74, 180.03, 198.66, 224.44, 296.13, 368.81
3050.746, 458.37, 55.824, 67.575, 137.064, 120.8, 190.89, 182.21, 209.83, 229.66, 310.39, 393.15
3051.839, 442.79, 46.843, 81.635, 159.199, 121.91, 191.05, 198.38, 206.01, 242.88, 287.65, 334.49
3052.932, 514.21, 49.862, 90.695, 131.334, 131.02, 192.2, 227.56, 216.19, 227.1, 328.91, 359.83
3054.025, 489.63, 43.881, 73.755, 171.47, 134.129, 171.36, 204.74, 187.36, 222.32, 317.17, 354.17
3055.116, 483.05, 37.9, 87.815, 140.605, 136.239, 155.51, 240.92, 242.54, 239.54, 324.43, 372.51
3056.208, 461.47, 39.919, 52.875, 171.74, 139.349, 153.67, 242.1, 251.72, 241.76, 301.69, 372.85
3057.298, 455.89, 52.938, 56.935, 178.875, 141.459, 178.83, 189.28, 216.9, 212.98, 288.95, 369.19
3058.389, 450.31, 59.957, 65.995, 195.011, 144.569, 183.98, 189.45, 204.07, 219.2, 326.21, 380.53
3059.478, 429.73, 47.976, 67.055, 139.146, 136.679, 211.14, 190.63, 196.25, 230.42, 335.47, 392.87
3060.568, 433.15, 58.995, 93.115, 156.281, 134.789, 205.29, 211.81, 212.43, 230.65, 312.73, 355.21
3061.656, 473.57, 35.014, 64.175, 137.417, 128.899, 199.45, 202.99, 203.6, 212.87, 286.99, 362.55
3062.744, 464.99, 48.033, 57.234, 136.552, 128.008, 161.61, 203.17, 221.78, 194.09, 292.25, 344.89
3063.832, 478.41, 67.052, 67.294, 138.687, 127.118, 176.76, 195.34, 203.96, 192.31, 315.51, 357.23
3064.919, 449.83, 50.07, 66.354, 140.822, 130.228, 199.92, 213.52, 214.14, 192.53, 325.77, 344.57
3066.005, 454.25, 63.089, 68.414, 160.958, 131.338, 180.07, 195.7, 209.31, 238.75, 293.03, 342.91
3067.091, 469.67, 44.108, 89.474, 107.093, 127.448, 194.23, 206.88, 200.49, 243.97, 319.29, 351.25
3068.177, 454.09, 59.127, 79.534, 148.228, 142.558, 171.38, 219.06, 211.67, 239.19, 292.55, 341.59
3069.261, 485.51, 32.146, 71.594, 159.364, 134.668, 179.54, 234.24, 248.84, 208.41, 318.81, 369.93
3070.346, 470.93, 60.165, 81.654, 162.499, 123.778, 178.7, 203.41, 222.02, 221.64, 291.07, 353.27
3071.430, 428.35, 50.184, 75.714, 139.634, 129.888, 170.85, 214.59, 222.2, 213.86, 305.33, 380.61
3072.513, 469.77, 52.203, 79.774, 141.769, 118.997, 189.01, 180.77, 193.38, 222.08, 302.59, 355.95
3073.595, 478.19, 47.222, 75.834, 155.905, 121.107, 188.16, 212.95, 217.55, 191.3, 316.85, 394.29
3074.678, 476.61, 41.241, 54.894, 148.04, 125.217, 169.32, 210.13, 218.73, 226.52, 305.11, 338.63
3075.759, 457.03, 56.26, 63.954, 116.175, 128.327, 234.48, 203.3, 197.91, 238.74, 289.37, 362.97
3076.840, 459.45, 50.279, 75.014, 146.31, 143.437, 171.63, 204.48, 215.08, 208.96, 304.63, 342.31
3077.921, 470.87, 59.298, 67.074, 134.446, 148.547, 203.79, 218.66, 215.26, 248.18, 313.89, 392.65
3079.001, 472.29, 23.317, 96.134, 118.581, 118.657, 169.94, 209.84, 218.44, 229.4, 296.15, 364.99
3080.080, 457.7, 41.335, 79.194, 128.716, 131.767, 158.1, 210.02, 217.62, 230.62, 343.42, 370.33
3081.159, 432.12, 22.354, 79.254, 142.852, 111.876, 167.26, 183.2, 204.79, 244.85, 348.68, 371.67
3082.237, 458.54, 42.373, 56.314, 134.987, 130.986, 175.41, 208.37, 206.97, 225.07, 327.94, 357.01
3083.315, 451.96, 58.392, 55.374, 136.122, 131.096, 190.57, 237.55, 254.15, 226.29, 309.2, 361.35
3084.393, 439.38, 54.411, 78.434, 166.257, 139.206, 177.72, 194.73, 221.32, 207.51, 305.46, 373.69
3085.469, 460.8, 56.43, 80.494, 129.393, 158.316, 198.88, 217.91, 233.5, 212.73, 329.72, 362.03
3086.546, 494.22, 53.449, 91.554, 162.528, 124.426, 218.04, 191.09, 209.68, 220.95, 317.98, 357.37
3087.621, 509.64, 42.468, 66.614, 139.663, 141.536, 181.19, 209.26, 222.86, 212.17, 339.24, 345.71
3088.696, 485.06, 33.487, 60.674, 152.798, 111.646, 190.35, 192.44, 191.03, 234.39, 318.5, 341.05
3089.771, 468.48, 53.506, 63.734, 144.934, 113.756, 176.5, 220.62, 206.21, 224.61, 320.76, 356.39
3090.845, 458.9, 50.525, 78.794, 154.069, 112.865, 173.66, 206.8, 187.39, 210.84, 306.02, 358.73
3091.918, 457.32, 56.544, 72.854, 138.204, 138.975, 190.82, 229.98, 231.56, 209.06, 278.28, 388.07
3092.991, 463.74, 45.563, 72.914, 138.34, 133.085, 170.97, 224.16, 226.74, 209.28, 323.54, 367.41
3094.064, 452.16, 58.581, 75.974, 148.475, 156.195, 191.13, 204.33, 226.92, 217.5, 314.8, 380.75
3095.136, 467.58, 54.6, 72.034, 141.61, 135.305, 166.28, 181.51, 207.1, 248.72, 327.06, 368.09
3096.207, 496.0, 57.619, 83.094, 123.745, 124.415, 176.44, 200.69, 210.27, 226.94, 307.32, 375.43
3097.278, 485.42, 71.638, 80.154, 120.881, 137.525, 186.59, 184.87, 198.45, 221.16, 292.58, 359.77
3098.348, 469.84, 45.657, 78.214, 140.016, 136.635, 231.75, 213.04, 215.63, 231.38, 313.84, 371.11
3099.418, 475.26, 46.676, 68.274, 152.151, 158.744, 216.91, 200.22, 215.8, 215.6, 315.1, 373.45
3100.487, 472.68, 52.695, 79.334, 186.286, 138.854, 234.06, 192.4, 221.98, 207.82, 304.36, 355.79
3101.556, 512.1, 52.714, 77.394, 171.422, 142.964, 193.22, 187.58, 206.16, 257.04, 349.62, 371.13
3102.624, 470.52, 62.733, 90.454, 166.557, 135.074, 199.37, 201.76, 209.34, 271.27, 312.88, 345.47
3103.691, 473.94, 61.752, 91.514, 139.692, 126.184, 193.53, 212.94, 203.51, 237.49, 377.14, 407.81
3104.758, 473.36, 40.771, 84.574, 133.828, 138.294, 200.68, 242.11, 252.69, 258.71, 314.4, 391.15
3105.825, 512.78, 27.79, 65.634, 124.963, 137.404, 201.84, 235.29, 245.87, 225.93, 317.66, 425.49
3106.891, 500.2, 40.809, 53.694, 147.098, 138.514, 172.0, 232.47, 252.04, 238.15, 321.92, 388.83
3107.956, 510.62, 49.828, 64.754, 140.233, 137.624, 186.15, 236.65, 249.22, 238.37, 339.18, 365.17
3109.021, 506.04, 37.846, 70.814, 146.369, 146.733, 197.31, 227.83, 246.4, 273.59, 320.44, 391.51
3110.085, 496.46, 86.865, 69.874, 153.504, 151.843, 203.46, 219.0, 235.58, 233.81, 355.7, 398.85
3111.149, 511.88, 40.884, 97.934, 154.639, 150.953, 197.62, 214.18, 222.75, 243.04, 307.96, 375.19
3112.213, 517.3, 49.903, 79.994, 153.775, 130.063, 205.78, 208.36, 199.93, 269.26, 327.22, 400.53
3113.275, 507.72, 63.922, 91.054, 179.91, 142.173, 196.93, 214.54, 200.11, 244.48, 317.48, 386.87
3114.337, 501.14, 54.941, 78.114, 166.045, 122.283, 239.09, 240.72, 225.28, 238.7, 387.74, 433.21
3115.399, 502.56, 37.96, 56.174, 148.18, 157.393, 203.24, 220.9, 220.46, 251.92, 360.0, 397.55
3116.460, 509.98, 79.979, 69.234, 154.316, 128.503, 223.4, 237.07, 263.64, 213.14, 356.26, 395.89
3117.521, 487.4, 30.998, 65.294, 142.451, 136.612, 200.56, 206.25, 225.82, 257.36, 339.52, 378.23
3118.581, 505.82, 60.017, 90.354, 163.586, 144.722, 213.71, 248.43, 247.99, 286.58, 332.78, 434.57
3119.640, 531.24, 50.036, 71.414, 145.721, 144.832, 213.87, 230.61, 240.17, 255.8, 342.04, 410.91
3120.699, 552.66, 69.055, 89.474, 143.857, 138.942, 204.02, 261.79, 281.35, 242.02, 328.3, 394.25
3121.757, 536.08, 54.074, 82.534, 127.992, 153.052, 203.18, 229.96, 249.52, 238.24, 354.56, 394.59
3122.815, 532.5, 47.092, 95.594, 140.127, 137.162, 196.34, 224.14, 237.7, 267.47, 335.82, 390.93
3123.873, 513.91, 25.111, 76.653, 181.263, 147.272, 216.49, 214.32, 209.88, 263.69, 364.08, 432.27
3124.929, 523.33, 46.13, 80.713, 173.398, 157.382, 225.65, 222.5, 229.06, 254.91, 372.34, 418.61
3125.986, 528.75, 53.149, 68.773, 189.533, 150.492, 200.8, 247.68, 225.23, 254.13, 349.6, 436.95
3127.041, 542.17, 44.168, 85.833, 160.668, 161.601, 182.96, 235.86, 257.41, 263.35, 339.86, 415.29
3128.097, 538.59, 59.187, 97.893, 159.804, 153.711, 205.12, 259.03, 258.59, 269.57, 363.12, 436.63
3129.151, 528.01, 61.206, 81.953, 161.939, 125.821, 189.27, 258.21, 252.76, 267.79, 372.38, 421.97
3130.205, 557.43, 64.225, 96.013, 159.074, 145.931, 223.43, 246.39, 261.94, 239.01, 361.65, 434.31
3131.259, 542.85, 22.244, 75.073, 178.209, 134.041, 196.58, 245.57, 276.12, 256.23, 363.91, 416.65
3132.312, 536.27, 56.263, 62.133, 144.345, 161.151, 204.74, 217.75, 245.3, 249.46, 341.17, 434.99
3133.364, 533.69, 35.282, 59.193, 151.48, 171.261, 176.89, 245.92, 259.47, 278.68, 367.43, 412.33
3134.416, 583.11, 53.301, 58.253, 142.615, 151.371, 188.05, 229.1, 228.65, 268.9, 372.69, 400.67
3135.467, 554.53, 55.32, 77.313, 152.751, 136.48, 214.21, 224.28, 240.83, 238.12, 346.95, 415.01
3136.518, 537.95, 50.339, 80.373, 173.886, 159.59, 226.36, 211.46, 225.0, 263.34, 387.21, 431.35
3137.569, 543.37, 65.357, 88.433, 159.021, 152.7, 234.52, 248.64, 257.18, 265.56, 389.47, 443.69
3138.618, 559.79, 48.376, 70.493, 179.156, 161.81, 233.67, 236.82, 223.36, 283.78, 363.73, 440.03
3139.668, 561.21, 54.395, 90.553, 141.292, 153.92, 237.83, 211.99, 225.54, 276.0, 371.99, 434.37
3140.716, 559.63, 55.414, 86.613, 155.427, 169.03, 219.98, 225.17, 246.71, 292.22, 356.25, 449.71
3141.764, 551.05, 45.433, 82.673, 166.562, 128.14, 210.14, 271.35, 279.89, 230.44, 351.51, 447.04
3142.812, 560.47, 45.452, 74.733, 201.697, 143.25, 195.3, 261.53, 277.07, 275.67, 363.77, 419.38
3143.859, 592.89, 58.471, 97.793, 167.833, 149.359, 186.45, 277.71, 280.24, 254.89, 357.03, 426.72
3144.906, 595.31, 42.49, 83.853, 165.968, 159.469, 215.61, 239.88, 262.42, 265.11, 364.29, 443.06
3145.952, 547.73, 66.509, 80.913, 175.103, 154.579, 235.76, 237.06, 249.6, 262.33, 339.55, 449.4
3146.997, 517.15, 53.528, 84.973, 136.239, 156.689, 242.92, 233.24, 259.78, 285.55, 334.81, 421.74
3148.042, 551.57, 38.547, 84.033, 143.374, 155.799, 203.08, 214.42, 204.95, 277.77, 388.07, 462.08
3149.086, 539.99, 46.566, 95.093, 159.509, 176.909, 208.23, 242.6, 246.13, 261.99, 389.33, 441.42
3150.130, 554.41, 49.585, 87.153, 157.644, 153.019, 200.39, 249.78, 249.31, 264.21, 408.59, 429.76
3151.173, 557.83, 33.604, 64.213, 160.78, 131.129, 230.54, 253.95, 252.48, 243.43, 368.85, 435.1
3152.216, 537.25, 44.622, 92.273, 167.915, 144.239, 249.7, 250.13, 260.66, 298.65, 373.11, 464.44
3153.258, 563.67, 51.641, 71.333, 145.05, 159.348, 224.86, 287.31, 282.84, 276.88, 343.37, 438.78
3154.300, 593.09, 60.66, 89.393, 164.186, 153.458, 220.01, 249.49, 265.02, 316.1, 343.63, 429.12
3155.341, 574.51, 59.679, 79.453, 178.321, 153.568, 206.17, 234.67, 258.19, 256.32, 355.89, 423.46
3156.382, 543.93, 53.698, 90.513, 176.456, 129.678, 193.32, 242.84, 255.37, 209.54, 356.15, 427.8
3157.422, 542.35, 55.717, 73.573, 129.591, 138.788, 198.48, 256.02, 274.55, 272.76, 380.41, 419.14
3158.461, 578.76, 46.736, 78.633, 165.727, 131.898, 208.64, 236.2, 249.72, 258.98, 392.67, 460.48
3159.500, 541.18, 58.755, 77.693, 130.862, 158.008, 204.79, 219.38, 221.9, 288.2, 395.93, 450.82
3160.539, 558.6, 47.774, 80.753, 179.997, 158.118, 208.95, 232.56, 245.08, 291.42, 369.19, 422.16
3161.576, 569.02, 49.793, 76.813, 185.132, 159.227, 247.1, 246.74, 254.26, 278.64, 365.45, 479.5
3162.614, 553.44, 58.812, 87.873, 151.268, 148.337, 239.26, 242.91, 227.43, 270.86, 386.71, 408.84
3163.651, 552.86, 73.831, 100.933, 179.403, 179.447, 236.42, 265.09, 273.61, 255.09, 392.97, 441.18
3164.687, 545.28, 46.85, 88.993, 140.538, 146.557, 214.57, 240.27, 247.79, 270.31, 373.23, 444.52
3165.723, 533.7, 42.868, 64.053, 166.674, 149.667, 197.73, 257.45, 259.96, 265.53, 372.49, 430.86
3166.758, 572.12, 40.887, 92.113, 137.809, 141.777, 216.88, 246.63, 259.14, 251.75, 347.75, 424.2
3167.792, 548.54, 38.906, 89.173, 163.944, 135.887, 216.04, 235.8, 243.32, 288.97, 360.01, 468.54
3168.826, 550.96, 46.925, 77.233, 156.079, 146.997, 233.19, 242.98, 255.5, 280.19, 377.27, 428.88
3169.860, 554.38, 60.944, 83.293, 168.215, 141.107, 204.35, 230.16, 234.67, 234.41, 351.53, 422.22
3170.893, 560.8, 62.963, 89.353, 152.35, 150.216, 194.51, 225.34, 240.85, 250.63, 368.8, 433.56
3171.926, 544.22, 51.982, 89.413, 169.485, 154.326, 217.66, 259.52, 249.03, 248.86, 367.06, 429.9
3172.957, 559.64, 49.001, 97.473, 154.62, 167.436, 191.82, 250.7, 252.2, 295.08, 373.32, 440.24
3173.989, 532.06, 48.02, 81.533, 185.756, 173.546, 210.97, 251.87, 256.38, 298.3, 360.58, 436.58
3175.020, 519.48, 40.039, 73.593, 158.891, 149.656, 232.13, 212.05, 232.56, 266.52, 346.84, 428.92
3176.050, 526.9, 40.058, 81.653, 164.026, 164.766, 230.28, 274.23, 285.74, 292.74, 344.1, 424.26
3177.080, 567.32, 51.077, 83.713, 158.162, 155.876, 219.44, 250.41, 274.91, 251.96, 352.36, 432.6
3178.109, 574.74, 54.096, 80.773, 167.297, 160.986, 245.6, 264.59, 265.09, 264.18, 376.62, 423.94
3179.138, 558.16, 52.115, 78.833, 183.432, 137.095, 206.75, 263.76, 254.27, 279.4, 342.88, 447.28
3180.166, 556.58, 79.133, 79.893, 182.567, 148.205, 230.91, 243.94, 264.44, 247.62, 349.14, 446.62
3181.194, 564.0, 61.152, 68.953, 150.703, 131.315, 202.06, 249.12, 261.62, 285.84, 346.4, 415.96
3182.221, 561.42, 44.171, 82.012, 140.838, 143.425, 211.22, 231.3, 245.8, 258.06, 381.66, 439.3
3183.247, 514.84, 32.19, 92.072, 129.973, 145.535, 222.38, 217.48, 233.98, 280.29, 385.92, 444.64
3184.273, 555.26, 48.209, 77.132, 172.108, 161.645, 218.53, 240.66, 227.15, 263.51, 385.18, 437.98
3185.299, 547.68, 55.228, 92.192, 168.244, 159.755, 212.69, 233.83, 248.33, 265.73, 369.44, 428.32
3186.324, 600.1, 61.247, 84.252, 186.379, 161.865, 201.84, 260.01, 248.51, 270.95, 340.7, 451.66
3187.348, 572.52, 60.266, 93.312, 184.514, 174.975, 211.0, 261.19, 258.68, 274.17, 367.96, 419.0
3188.372, 567.94, 64.285, 74.372, 166.65, 164.084, 198.16, 257.37, 265.86, 294.39, 351.22, 427.34
3189.395, 555.36, 53.304, 82.432, 164.785, 146.194, 235.31, 214.55, 235.04, 291.61, 359.48, 425.68
3190.418, 552.78, 51.323, 83.492, 181.92, 150.304, 238.47, 234.72, 260.22, 248.83, 387.74, 440.02
3191.440, 544.2, 49.342, 82.552, 184.055, 148.414, 212.62, 222.9, 231.39, 254.05, 367.0, 441.36
3192.462, 556.62, 56.361, 76.612, 170.191, 169.524, 204.78, 241.08, 250.57, 263.28, 370.26, 459.7
3193.483, 575.04, 36.379, 73.672, 164.326, 147.634, 189.94, 240.26, 257.75, 257.5, 382.52, 433.04
3194.504, 564.46, 52.398, 82.732, 152.461, 150.744, 212.09, 264.44, 268.92, 297.72, 377.78, 455.38
3195.524, 557.88, 56.417, 82.792, 145.596, 147.854, 217.25, 215.62, 228.1, 294.94, 341.04, 443.72
3196.543, 577.3, 75.436, 83.852, 168.732, 150.963, 222.4, 240.79, 245.28, 290.16, 397.3, 421.06
3197.562, 563.72, 60.455, 92.912, 182.867, 168.073, 236.56, 239.97, 237.46, 277.38, 369.56, 429.4
3198.581, 559.14, 75.474, 85.972, 197.002, 150.183, 261.71, 238.15, 251.63, 271.6, 366.82, 439.74
3199.598, 571.55, 37.493, 67.032, 152.138, 174.293, 252.87, 228.33, 249.81, 244.82, 361.08, 445.08
3200.616, 578.97, 58.512, 101.092, 192.273, 161.403, 229.03, 249.51, 247.99, 251.04, 363.34, 432.42
3201.633, 566.39, 58.531, 84.152, 170.408, 162.513, 234.18, 276.68, 284.17, 251.26, 360.6, 443.76
3202.649, 582.81, 52.55, 100.212, 198.543, 171.623, 191.34, 253.86, 250.34, 300.49, 384.86, 417.1
3203.665, 574.23, 62.569, 95.272, 178.679, 139.733, 212.49, 233.04, 260.52, 294.71, 391.12, 471.44
3204.680, 594.65, 55.588, 82.332, 175.814, 158.843, 233.65, 264.22, 274.7, 259.93, 397.38, 424.78
3205.695, 599.07, 59.607, 77.392, 152.949, 147.952, 237.81, 260.4, 260.87, 253.15, 406.64, 467.12
3206.709, 557.49, 48.626, 92.452, 147.085, 155.062, 193.96, 254.58, 257.05, 266.37, 358.9, 434.46
3207.722, 571.91, 32.644, 76.512, 169.22, 154.172, 210.12, 233.75, 229.23, 302.59, 365.16, 448.8
3208.735, 602.33, 46.663, 82.572, 165.355, 154.282, 181.27, 255.93, 252.4, 289.81, 361.42, 448.14
3209.748, 576.75, 43.682, 78.632, 185.49, 176.392, 219.43, 233.11, 241.58, 304.03, 386.68, 447.48
3210.760, 595.17, 73.701, 80.692, 160.626, 157.502, 211.58, 287.29, 304.76, 302.25, 387.94, 450.82
3211.771, 555.59, 64.72, 77.752, 162.761, 162.612, 253.74, 261.46, 267.94, 261.48, 363.2, 472.16
3212.782, 559.01, 58.739, 86.812, 170.896, 170.722, 233.9, 285.64, 303.11, 282.7, 370.46, 463.5
3213.793, 566.43, 74.758, 78.872, 169.031, 163.831, 255.05, 244.82, 273.29, 283.92, 373.72, 468.84
3214.802, 552.85, 56.777, 104.932, 152.167, 167.941, 217.21, 248.0, 278.47, 259.14, 380.98, 429.18
3215.812, 531.27, 50.796, 79.992, 188.302, 168.051, 215.36, 258.18, 271.64, 283.36, 385.24, 429.52
3216.820, 523.69, 45.815, 89.052, 152.437, 150.161, 222.52, 247.36, 250.82, 263.58, 360.5, 466.86
3217.829, 543.11, 38.834, 85.112, 181.573, 139.271, 222.68, 232.53, 244.0, 278.8, 383.76, 449.2
#End
