# Supplementary material for: Raman spectroscopic evaluation of human serum using metal plate and 785- and 1064-nm excitation lasers
Source: PLoS One. 2019 Feb 15;14(2):e0211986. doi: 10.1371/journal.pone.0211986 (PMC6377121; doi:10.1371/journal.pone.0211986)
Supplement: S13 File — (TXT) [file pone.0211986.s013.txt]

#File Name: [201805301806_0.00000_0.00010_-4.00000]#[031-1064_20180530182111_0001]#[201805301806_0.00000_0.00010_0.00000]#[201805301806_0.00000_0.00010_-0.10000]#[201805301806_0.00000_0.00010_-0.20000]#[201805301806_0.00000_0.00010_-0.30000]#[201805301806_0.00000_0.00010_-0.40000]#[201805301806_0.00000_0.00010_-0.50000]#[201805301806_0.00000_0.00010_-0.60000]#[201805301806_0.00000_0.00010_-0.70000]#[201805301806_0.00000_0.00010_-0.80000]#[201805301806_0.00000_0.00010_-0.90000]#[201805301806_0.00000_0.00010_-1.00000]#[201805301806_0.00000_0.00010_-1.10000]#[201805301806_0.00000_0.00010_-1.20000]#[201805301806_0.00000_0.00010_-1.30000]#[201805301806_0.00000_0.00010_-1.40000]#[201805301806_0.00000_0.00010_-1.50000]#[201805301806_0.00000_0.00010_-1.60000]#[201805301806_0.00000_0.00010_-1.70000]#[201805301806_0.00000_0.00010_-1.80000]#[201805301806_0.00000_0.00010_-1.90000]#[201805301806_0.00000_0.00010_-2.00000]#[201805301806_0.00000_0.00010_-2.10000]#[201805301806_0.00000_0.00010_-2.20000]#[201805301806_0.00000_0.00010_-2.30000]#[201805301806_0.00000_0.00010_-2.40000]#[201805301806_0.00000_0.00010_-2.50000]#[201805301806_0.00000_0.00010_-2.60000]#[201805301806_0.00000_0.00010_-2.70000]#[201805301806_0.00000_0.00010_-2.80000]#[201805301806_0.00000_0.00010_-2.90000]#[201805301806_0.00000_0.00010_-3.00000]#[201805301806_0.00000_0.00010_-3.10000]#[201805301806_0.00000_0.00010_-3.20000]#[201805301806_0.00000_0.00010_-3.30000]#[201805301806_0.00000_0.00010_-3.40000]#[201805301806_0.00000_0.00010_-3.50000]#[201805301806_0.00000_0.00010_-3.60000]#[201805301806_0.00000_0.00010_-3.70000]#[201805301806_0.00000_0.00010_-3.80000]#[201805301806_0.00000_0.00010_-3.90000]
#Memo: {Device_Count,0
'Parser_Ver,1.0.2.1
'
'
'BioSpex_Overlay,0
'Phys_Dev_Num,1
'Timestamp,5/30/2018-18:19:29.514
'Device_SN,031-1064
'Dev_HW_Ver,10000204
'Dev_FW_Ver,10000017
'Pixel_Count,512
'Peak_Count,0
'Peak_Search_Mode,None
'Peak_Threshold,   0.0000
'Integration_Time(us),5000000
'Average,3
'Baseline,0
'Noise_Threshold,2000.0000
'Sensor_Temperature,-55.0
'Pixel_Reverse,Yes
'Subtract_Background,Yes
'Laser_Power,196.297
'WL_Unit,Raman_Shift_(cm^-1)
'Pwr_Unit,Intensity_Count
'Raman_Shift_(cm^-1),Intensity_Count} #
'{Device_Count,0
'Parser_Ver,1.0.2.1
'
'
'BioSpex_Overlay,0
'Phys_Dev_Num,1
'Timestamp,5/30/2018-18:21:10.837
'Device_SN,031-1064
'Dev_HW_Ver,10000204
'Dev_FW_Ver,10000017
'Pixel_Count,512
'Peak_Count,0
'Peak_Search_Mode,None
'Peak_Threshold,   0.0000
'Integration_Time(us),5000000
'Average,3
'Baseline,0
'Noise_Threshold,2000.0000
'Sensor_Temperature,-55.0
'Pixel_Reverse,Yes
'Subtract_Background,Yes
'Laser_Power,196.006
'WL_Unit,Raman_Shift_(cm^-1)
'Pwr_Unit,Intensity_Count
'Raman_Shift_(cm^-1),Intensity_Count} #
'{Device_Count,0
'Parser_Ver,1.0.2.1
'
'
'BioSpex_Overlay,0
'Phys_Dev_Num,1
'Timestamp,5/30/2018-18:06:50.686
'Device_SN,031-1064
'Dev_HW_Ver,10000204
'Dev_FW_Ver,10000017
'Pixel_Count,512
'Peak_Count,0
'Peak_Search_Mode,None
'Peak_Threshold,   0.0000
'Integration_Time(us),5000000
'Average,3
'Baseline,0
'Noise_Threshold,2000.0000
'Sensor_Temperature,-55.0
'Pixel_Reverse,Yes
'Subtract_Background,Yes
'Laser_Power,196.297
'WL_Unit,Raman_Shift_(cm^-1)
'Pwr_Unit,Intensity_Count
'Raman_Shift_(cm^-1),Intensity_Count} #
'{Device_Count,0
'Parser_Ver,1.0.2.1
'
'
'BioSpex_Overlay,0
'Phys_Dev_Num,1
'Timestamp,5/30/2018-18:07:08.662
'Device_SN,031-1064
'Dev_HW_Ver,10000204
'Dev_FW_Ver,10000017
'Pixel_Count,512
'Peak_Count,0
'Peak_Search_Mode,None
'Peak_Threshold,   0.0000
'Integration_Time(us),5000000
'Average,3
'Baseline,0
'Noise_Threshold,2000.0000
'Sensor_Temperature,-55.0
'Pixel_Reverse,Yes
'Subtract_Background,Yes
'Laser_Power,196.006
'WL_Unit,Raman_Shift_(cm^-1)
'Pwr_Unit,Intensity_Count
'Raman_Shift_(cm^-1),Intensity_Count} #
'{Device_Count,0
'Parser_Ver,1.0.2.1
'
'
'BioSpex_Overlay,0
'Phys_Dev_Num,1
'Timestamp,5/30/2018-18:07:26.646
'Device_SN,031-1064
'Dev_HW_Ver,10000204
'Dev_FW_Ver,10000017
'Pixel_Count,512
'Peak_Count,0
'Peak_Search_Mode,None
'Peak_Threshold,   0.0000
'Integration_Time(us),5000000
'Average,3
'Baseline,0
'Noise_Threshold,2000.0000
'Sensor_Temperature,-55.0
'Pixel_Reverse,Yes
'Subtract_Background,Yes
'Laser_Power,196.006
'WL_Unit,Raman_Shift_(cm^-1)
'Pwr_Unit,Intensity_Count
'Raman_Shift_(cm^-1),Intensity_Count} #
'{Device_Count,0
'Parser_Ver,1.0.2.1
'
'
'BioSpex_Overlay,0
'Phys_Dev_Num,1
'Timestamp,5/30/2018-18:07:44.621
'Device_SN,031-1064
'Dev_HW_Ver,10000204
'Dev_FW_Ver,10000017
'Pixel_Count,512
'Peak_Count,0
'Peak_Search_Mode,None
'Peak_Threshold,   0.0000
'Integration_Time(us),5000000
'Average,3
'Baseline,0
'Noise_Threshold,2000.0000
'Sensor_Temperature,-55.0
'Pixel_Reverse,Yes
'Subtract_Background,Yes
'Laser_Power,196.006
'WL_Unit,Raman_Shift_(cm^-1)
'Pwr_Unit,Intensity_Count
'Raman_Shift_(cm^-1),Intensity_Count} #
'{Device_Count,0
'Parser_Ver,1.0.2.1
'
'
'BioSpex_Overlay,0
'Phys_Dev_Num,1
'Timestamp,5/30/2018-18:08:02.612
'Device_SN,031-1064
'Dev_HW_Ver,10000204
'Dev_FW_Ver,10000017
'Pixel_Count,512
'Peak_Count,0
'Peak_Search_Mode,None
'Peak_Threshold,   0.0000
'Integration_Time(us),5000000
'Average,3
'Baseline,0
'Noise_Threshold,2000.0000
'Sensor_Temperature,-55.0
'Pixel_Reverse,Yes
'Subtract_Background,Yes
'Laser_Power,196.006
'WL_Unit,Raman_Shift_(cm^-1)
'Pwr_Unit,Intensity_Count
'Raman_Shift_(cm^-1),Intensity_Count} #
'{Device_Count,0
'Parser_Ver,1.0.2.1
'
'
'BioSpex_Overlay,0
'Phys_Dev_Num,1
'Timestamp,5/30/2018-18:08:20.587
'Device_SN,031-1064
'Dev_HW_Ver,10000204
'Dev_FW_Ver,10000017
'Pixel_Count,512
'Peak_Count,0
'Peak_Search_Mode,None
'Peak_Threshold,   0.0000
'Integration_Time(us),5000000
'Average,3
'Baseline,0
'Noise_Threshold,2000.0000
'Sensor_Temperature,-55.0
'Pixel_Reverse,Yes
'Subtract_Background,Yes
'Laser_Power,196.006
'WL_Unit,Raman_Shift_(cm^-1)
'Pwr_Unit,Intensity_Count
'Raman_Shift_(cm^-1),Intensity_Count} #
'{Device_Count,0
'Parser_Ver,1.0.2.1
'
'
'BioSpex_Overlay,0
'Phys_Dev_Num,1
'Timestamp,5/30/2018-18:08:38.574
'Device_SN,031-1064
'Dev_HW_Ver,10000204
'Dev_FW_Ver,10000017
'Pixel_Count,512
'Peak_Count,0
'Peak_Search_Mode,None
'Peak_Threshold,   0.0000
'Integration_Time(us),5000000
'Average,3
'Baseline,0
'Noise_Threshold,2000.0000
'Sensor_Temperature,-55.0
'Pixel_Reverse,Yes
'Subtract_Background,Yes
'Laser_Power,196.006
'WL_Unit,Raman_Shift_(cm^-1)
'Pwr_Unit,Intensity_Count
'Raman_Shift_(cm^-1),Intensity_Count} #
'{Device_Count,0
'Parser_Ver,1.0.2.1
'
'
'BioSpex_Overlay,0
'Phys_Dev_Num,1
'Timestamp,5/30/2018-18:08:56.559
'Device_SN,031-1064
'Dev_HW_Ver,10000204
'Dev_FW_Ver,10000017
'Pixel_Count,512
'Peak_Count,0
'Peak_Search_Mode,None
'Peak_Threshold,   0.0000
'Integration_Time(us),5000000
'Average,3
'Baseline,0
'Noise_Threshold,2000.0000
'Sensor_Temperature,-55.0
'Pixel_Reverse,Yes
'Subtract_Background,Yes
'Laser_Power,196.006
'WL_Unit,Raman_Shift_(cm^-1)
'Pwr_Unit,Intensity_Count
'Raman_Shift_(cm^-1),Intensity_Count} #
'{Device_Count,0
'Parser_Ver,1.0.2.1
'
'
'BioSpex_Overlay,0
'Phys_Dev_Num,1
'Timestamp,5/30/2018-18:09:14.546
'Device_SN,031-1064
'Dev_HW_Ver,10000204
'Dev_FW_Ver,10000017
'Pixel_Count,512
'Peak_Count,0
'Peak_Search_Mode,None
'Peak_Threshold,   0.0000
'Integration_Time(us),5000000
'Average,3
'Baseline,0
'Noise_Threshold,2000.0000
'Sensor_Temperature,-55.0
'Pixel_Reverse,Yes
'Subtract_Background,Yes
'Laser_Power,196.006
'WL_Unit,Raman_Shift_(cm^-1)
'Pwr_Unit,Intensity_Count
'Raman_Shift_(cm^-1),Intensity_Count} #
'{Device_Count,0
'Parser_Ver,1.0.2.1
'
'
'BioSpex_Overlay,0
'Phys_Dev_Num,1
'Timestamp,5/30/2018-18:09:32.523
'Device_SN,031-1064
'Dev_HW_Ver,10000204
'Dev_FW_Ver,10000017
'Pixel_Count,512
'Peak_Count,0
'Peak_Search_Mode,None
'Peak_Threshold,   0.0000
'Integration_Time(us),5000000
'Average,3
'Baseline,0
'Noise_Threshold,2000.0000
'Sensor_Temperature,-55.0
'Pixel_Reverse,Yes
'Subtract_Background,Yes
'Laser_Power,196.006
'WL_Unit,Raman_Shift_(cm^-1)
'Pwr_Unit,Intensity_Count
'Raman_Shift_(cm^-1),Intensity_Count} #
'{Device_Count,0
'Parser_Ver,1.0.2.1
'
'
'BioSpex_Overlay,0
'Phys_Dev_Num,1
'Timestamp,5/30/2018-18:09:50.513
'Device_SN,031-1064
'Dev_HW_Ver,10000204
'Dev_FW_Ver,10000017
'Pixel_Count,512
'Peak_Count,0
'Peak_Search_Mode,None
'Peak_Threshold,   0.0000
'Integration_Time(us),5000000
'Average,3
'Baseline,0
'Noise_Threshold,2000.0000
'Sensor_Temperature,-55.0
'Pixel_Reverse,Yes
'Subtract_Background,Yes
'Laser_Power,196.006
'WL_Unit,Raman_Shift_(cm^-1)
'Pwr_Unit,Intensity_Count
'Raman_Shift_(cm^-1),Intensity_Count} #
'{Device_Count,0
'Parser_Ver,1.0.2.1
'
'
'BioSpex_Overlay,0
'Phys_Dev_Num,1
'Timestamp,5/30/2018-18:10:08.496
'Device_SN,031-1064
'Dev_HW_Ver,10000204
'Dev_FW_Ver,10000017
'Pixel_Count,512
'Peak_Count,0
'Peak_Search_Mode,None
'Peak_Threshold,   0.0000
'Integration_Time(us),5000000
'Average,3
'Baseline,0
'Noise_Threshold,2000.0000
'Sensor_Temperature,-55.0
'Pixel_Reverse,Yes
'Subtract_Background,Yes
'Laser_Power,196.006
'WL_Unit,Raman_Shift_(cm^-1)
'Pwr_Unit,Intensity_Count
'Raman_Shift_(cm^-1),Intensity_Count} #
'{Device_Count,0
'Parser_Ver,1.0.2.1
'
'
'BioSpex_Overlay,0
'Phys_Dev_Num,1
'Timestamp,5/30/2018-18:10:26.469
'Device_SN,031-1064
'Dev_HW_Ver,10000204
'Dev_FW_Ver,10000017
'Pixel_Count,512
'Peak_Count,0
'Peak_Search_Mode,None
'Peak_Threshold,   0.0000
'Integration_Time(us),5000000
'Average,3
'Baseline,0
'Noise_Threshold,2000.0000
'Sensor_Temperature,-55.0
'Pixel_Reverse,Yes
'Subtract_Background,Yes
'Laser_Power,196.006
'WL_Unit,Raman_Shift_(cm^-1)
'Pwr_Unit,Intensity_Count
'Raman_Shift_(cm^-1),Intensity_Count} #
'{Device_Count,0
'Parser_Ver,1.0.2.1
'
'
'BioSpex_Overlay,0
'Phys_Dev_Num,1
'Timestamp,5/30/2018-18:10:44.456
'Device_SN,031-1064
'Dev_HW_Ver,10000204
'Dev_FW_Ver,10000017
'Pixel_Count,512
'Peak_Count,0
'Peak_Search_Mode,None
'Peak_Threshold,   0.0000
'Integration_Time(us),5000000
'Average,3
'Baseline,0
'Noise_Threshold,2000.0000
'Sensor_Temperature,-55.0
'Pixel_Reverse,Yes
'Subtract_Background,Yes
'Laser_Power,196.006
'WL_Unit,Raman_Shift_(cm^-1)
'Pwr_Unit,Intensity_Count
'Raman_Shift_(cm^-1),Intensity_Count} #
'{Device_Count,0
'Parser_Ver,1.0.2.1
'
'
'BioSpex_Overlay,0
'Phys_Dev_Num,1
'Timestamp,5/30/2018-18:11:02.427
'Device_SN,031-1064
'Dev_HW_Ver,10000204
'Dev_FW_Ver,10000017
'Pixel_Count,512
'Peak_Count,0
'Peak_Search_Mode,None
'Peak_Threshold,   0.0000
'Integration_Time(us),5000000
'Average,3
'Baseline,0
'Noise_Threshold,2000.0000
'Sensor_Temperature,-55.0
'Pixel_Reverse,Yes
'Subtract_Background,Yes
'Laser_Power,196.006
'WL_Unit,Raman_Shift_(cm^-1)
'Pwr_Unit,Intensity_Count
'Raman_Shift_(cm^-1),Intensity_Count} #
'{Device_Count,0
'Parser_Ver,1.0.2.1
'
'
'BioSpex_Overlay,0
'Phys_Dev_Num,1
'Timestamp,5/30/2018-18:11:20.408
'Device_SN,031-1064
'Dev_HW_Ver,10000204
'Dev_FW_Ver,10000017
'Pixel_Count,512
'Peak_Count,0
'Peak_Search_Mode,None
'Peak_Threshold,   0.0000
'Integration_Time(us),5000000
'Average,3
'Baseline,0
'Noise_Threshold,2000.0000
'Sensor_Temperature,-55.0
'Pixel_Reverse,Yes
'Subtract_Background,Yes
'Laser_Power,196.006
'WL_Unit,Raman_Shift_(cm^-1)
'Pwr_Unit,Intensity_Count
'Raman_Shift_(cm^-1),Intensity_Count} #
'{Device_Count,0
'Parser_Ver,1.0.2.1
'
'
'BioSpex_Overlay,0
'Phys_Dev_Num,1
'Timestamp,5/30/2018-18:11:38.394
'Device_SN,031-1064
'Dev_HW_Ver,10000204
'Dev_FW_Ver,10000017
'Pixel_Count,512
'Peak_Count,0
'Peak_Search_Mode,None
'Peak_Threshold,   0.0000
'Integration_Time(us),5000000
'Average,3
'Baseline,0
'Noise_Threshold,2000.0000
'Sensor_Temperature,-55.0
'Pixel_Reverse,Yes
'Subtract_Background,Yes
'Laser_Power,196.006
'WL_Unit,Raman_Shift_(cm^-1)
'Pwr_Unit,Intensity_Count
'Raman_Shift_(cm^-1),Intensity_Count} #
'{Device_Count,0
'Parser_Ver,1.0.2.1
'
'
'BioSpex_Overlay,0
'Phys_Dev_Num,1
'Timestamp,5/30/2018-18:11:56.363
'Device_SN,031-1064
'Dev_HW_Ver,10000204
'Dev_FW_Ver,10000017
'Pixel_Count,512
'Peak_Count,0
'Peak_Search_Mode,None
'Peak_Threshold,   0.0000
'Integration_Time(us),5000000
'Average,3
'Baseline,0
'Noise_Threshold,2000.0000
'Sensor_Temperature,-55.0
'Pixel_Reverse,Yes
'Subtract_Background,Yes
'Laser_Power,196.006
'WL_Unit,Raman_Shift_(cm^-1)
'Pwr_Unit,Intensity_Count
'Raman_Shift_(cm^-1),Intensity_Count} #
'{Device_Count,0
'Parser_Ver,1.0.2.1
'
'
'BioSpex_Overlay,0
'Phys_Dev_Num,1
'Timestamp,5/30/2018-18:12:14.330
'Device_SN,031-1064
'Dev_HW_Ver,10000204
'Dev_FW_Ver,10000017
'Pixel_Count,512
'Peak_Count,0
'Peak_Search_Mode,None
'Peak_Threshold,   0.0000
'Integration_Time(us),5000000
'Average,3
'Baseline,0
'Noise_Threshold,2000.0000
'Sensor_Temperature,-55.0
'Pixel_Reverse,Yes
'Subtract_Background,Yes
'Laser_Power,196.006
'WL_Unit,Raman_Shift_(cm^-1)
'Pwr_Unit,Intensity_Count
'Raman_Shift_(cm^-1),Intensity_Count} #
'{Device_Count,0
'Parser_Ver,1.0.2.1
'
'
'BioSpex_Overlay,0
'Phys_Dev_Num,1
'Timestamp,5/30/2018-18:12:32.319
'Device_SN,031-1064
'Dev_HW_Ver,10000204
'Dev_FW_Ver,10000017
'Pixel_Count,512
'Peak_Count,0
'Peak_Search_Mode,None
'Peak_Threshold,   0.0000
'Integration_Time(us),5000000
'Average,3
'Baseline,0
'Noise_Threshold,2000.0000
'Sensor_Temperature,-55.0
'Pixel_Reverse,Yes
'Subtract_Background,Yes
'Laser_Power,196.006
'WL_Unit,Raman_Shift_(cm^-1)
'Pwr_Unit,Intensity_Count
'Raman_Shift_(cm^-1),Intensity_Count} #
'{Device_Count,0
'Parser_Ver,1.0.2.1
'
'
'BioSpex_Overlay,0
'Phys_Dev_Num,1
'Timestamp,5/30/2018-18:13:29.977
'Device_SN,031-1064
'Dev_HW_Ver,10000204
'Dev_FW_Ver,10000017
'Pixel_Count,512
'Peak_Count,0
'Peak_Search_Mode,None
'Peak_Threshold,   0.0000
'Integration_Time(us),5000000
'Average,3
'Baseline,0
'Noise_Threshold,2000.0000
'Sensor_Temperature,-55.0
'Pixel_Reverse,Yes
'Subtract_Background,Yes
'Laser_Power,196.006
'WL_Unit,Raman_Shift_(cm^-1)
'Pwr_Unit,Intensity_Count
'Raman_Shift_(cm^-1),Intensity_Count} #
'{Device_Count,0
'Parser_Ver,1.0.2.1
'
'
'BioSpex_Overlay,0
'Phys_Dev_Num,1
'Timestamp,5/30/2018-18:13:47.969
'Device_SN,031-1064
'Dev_HW_Ver,10000204
'Dev_FW_Ver,10000017
'Pixel_Count,512
'Peak_Count,0
'Peak_Search_Mode,None
'Peak_Threshold,   0.0000
'Integration_Time(us),5000000
'Average,3
'Baseline,0
'Noise_Threshold,2000.0000
'Sensor_Temperature,-55.0
'Pixel_Reverse,Yes
'Subtract_Background,Yes
'Laser_Power,196.006
'WL_Unit,Raman_Shift_(cm^-1)
'Pwr_Unit,Intensity_Count
'Raman_Shift_(cm^-1),Intensity_Count} #
'{Device_Count,0
'Parser_Ver,1.0.2.1
'
'
'BioSpex_Overlay,0
'Phys_Dev_Num,1
'Timestamp,5/30/2018-18:14:05.933
'Device_SN,031-1064
'Dev_HW_Ver,10000204
'Dev_FW_Ver,10000017
'Pixel_Count,512
'Peak_Count,0
'Peak_Search_Mode,None
'Peak_Threshold,   0.0000
'Integration_Time(us),5000000
'Average,3
'Baseline,0
'Noise_Threshold,2000.0000
'Sensor_Temperature,-55.0
'Pixel_Reverse,Yes
'Subtract_Background,Yes
'Laser_Power,196.006
'WL_Unit,Raman_Shift_(cm^-1)
'Pwr_Unit,Intensity_Count
'Raman_Shift_(cm^-1),Intensity_Count} #
'{Device_Count,0
'Parser_Ver,1.0.2.1
'
'
'BioSpex_Overlay,0
'Phys_Dev_Num,1
'Timestamp,5/30/2018-18:14:23.904
'Device_SN,031-1064
'Dev_HW_Ver,10000204
'Dev_FW_Ver,10000017
'Pixel_Count,512
'Peak_Count,0
'Peak_Search_Mode,None
'Peak_Threshold,   0.0000
'Integration_Time(us),5000000
'Average,3
'Baseline,0
'Noise_Threshold,2000.0000
'Sensor_Temperature,-55.0
'Pixel_Reverse,Yes
'Subtract_Background,Yes
'Laser_Power,196.006
'WL_Unit,Raman_Shift_(cm^-1)
'Pwr_Unit,Intensity_Count
'Raman_Shift_(cm^-1),Intensity_Count} #
'{Device_Count,0
'Parser_Ver,1.0.2.1
'
'
'BioSpex_Overlay,0
'Phys_Dev_Num,1
'Timestamp,5/30/2018-18:14:41.884
'Device_SN,031-1064
'Dev_HW_Ver,10000204
'Dev_FW_Ver,10000017
'Pixel_Count,512
'Peak_Count,0
'Peak_Search_Mode,None
'Peak_Threshold,   0.0000
'Integration_Time(us),5000000
'Average,3
'Baseline,0
'Noise_Threshold,2000.0000
'Sensor_Temperature,-55.0
'Pixel_Reverse,Yes
'Subtract_Background,Yes
'Laser_Power,196.006
'WL_Unit,Raman_Shift_(cm^-1)
'Pwr_Unit,Intensity_Count
'Raman_Shift_(cm^-1),Intensity_Count} #
'{Device_Count,0
'Parser_Ver,1.0.2.1
'
'
'BioSpex_Overlay,0
'Phys_Dev_Num,1
'Timestamp,5/30/2018-18:14:59.850
'Device_SN,031-1064
'Dev_HW_Ver,10000204
'Dev_FW_Ver,10000017
'Pixel_Count,512
'Peak_Count,0
'Peak_Search_Mode,None
'Peak_Threshold,   0.0000
'Integration_Time(us),5000000
'Average,3
'Baseline,0
'Noise_Threshold,2000.0000
'Sensor_Temperature,-55.0
'Pixel_Reverse,Yes
'Subtract_Background,Yes
'Laser_Power,196.006
'WL_Unit,Raman_Shift_(cm^-1)
'Pwr_Unit,Intensity_Count
'Raman_Shift_(cm^-1),Intensity_Count} #
'{Device_Count,0
'Parser_Ver,1.0.2.1
'
'
'BioSpex_Overlay,0
'Phys_Dev_Num,1
'Timestamp,5/30/2018-18:15:17.815
'Device_SN,031-1064
'Dev_HW_Ver,10000204
'Dev_FW_Ver,10000017
'Pixel_Count,512
'Peak_Count,0
'Peak_Search_Mode,None
'Peak_Threshold,   0.0000
'Integration_Time(us),5000000
'Average,3
'Baseline,0
'Noise_Threshold,2000.0000
'Sensor_Temperature,-55.0
'Pixel_Reverse,Yes
'Subtract_Background,Yes
'Laser_Power,196.297
'WL_Unit,Raman_Shift_(cm^-1)
'Pwr_Unit,Intensity_Count
'Raman_Shift_(cm^-1),Intensity_Count} #
'{Device_Count,0
'Parser_Ver,1.0.2.1
'
'
'BioSpex_Overlay,0
'Phys_Dev_Num,1
'Timestamp,5/30/2018-18:15:35.785
'Device_SN,031-1064
'Dev_HW_Ver,10000204
'Dev_FW_Ver,10000017
'Pixel_Count,512
'Peak_Count,0
'Peak_Search_Mode,None
'Peak_Threshold,   0.0000
'Integration_Time(us),5000000
'Average,3
'Baseline,0
'Noise_Threshold,2000.0000
'Sensor_Temperature,-55.0
'Pixel_Reverse,Yes
'Subtract_Background,Yes
'Laser_Power,196.006
'WL_Unit,Raman_Shift_(cm^-1)
'Pwr_Unit,Intensity_Count
'Raman_Shift_(cm^-1),Intensity_Count} #
'{Device_Count,0
'Parser_Ver,1.0.2.1
'
'
'BioSpex_Overlay,0
'Phys_Dev_Num,1
'Timestamp,5/30/2018-18:15:53.754
'Device_SN,031-1064
'Dev_HW_Ver,10000204
'Dev_FW_Ver,10000017
'Pixel_Count,512
'Peak_Count,0
'Peak_Search_Mode,None
'Peak_Threshold,   0.0000
'Integration_Time(us),5000000
'Average,3
'Baseline,0
'Noise_Threshold,2000.0000
'Sensor_Temperature,-55.0
'Pixel_Reverse,Yes
'Subtract_Background,Yes
'Laser_Power,196.006
'WL_Unit,Raman_Shift_(cm^-1)
'Pwr_Unit,Intensity_Count
'Raman_Shift_(cm^-1),Intensity_Count} #
'{Device_Count,0
'Parser_Ver,1.0.2.1
'
'
'BioSpex_Overlay,0
'Phys_Dev_Num,1
'Timestamp,5/30/2018-18:16:11.737
'Device_SN,031-1064
'Dev_HW_Ver,10000204
'Dev_FW_Ver,10000017
'Pixel_Count,512
'Peak_Count,0
'Peak_Search_Mode,None
'Peak_Threshold,   0.0000
'Integration_Time(us),5000000
'Average,3
'Baseline,0
'Noise_Threshold,2000.0000
'Sensor_Temperature,-55.0
'Pixel_Reverse,Yes
'Subtract_Background,Yes
'Laser_Power,196.006
'WL_Unit,Raman_Shift_(cm^-1)
'Pwr_Unit,Intensity_Count
'Raman_Shift_(cm^-1),Intensity_Count} #
'{Device_Count,0
'Parser_Ver,1.0.2.1
'
'
'BioSpex_Overlay,0
'Phys_Dev_Num,1
'Timestamp,5/30/2018-18:16:29.723
'Device_SN,031-1064
'Dev_HW_Ver,10000204
'Dev_FW_Ver,10000017
'Pixel_Count,512
'Peak_Count,0
'Peak_Search_Mode,None
'Peak_Threshold,   0.0000
'Integration_Time(us),5000000
'Average,3
'Baseline,0
'Noise_Threshold,2000.0000
'Sensor_Temperature,-55.0
'Pixel_Reverse,Yes
'Subtract_Background,Yes
'Laser_Power,196.006
'WL_Unit,Raman_Shift_(cm^-1)
'Pwr_Unit,Intensity_Count
'Raman_Shift_(cm^-1),Intensity_Count} #
'{Device_Count,0
'Parser_Ver,1.0.2.1
'
'
'BioSpex_Overlay,0
'Phys_Dev_Num,1
'Timestamp,5/30/2018-18:16:47.694
'Device_SN,031-1064
'Dev_HW_Ver,10000204
'Dev_FW_Ver,10000017
'Pixel_Count,512
'Peak_Count,0
'Peak_Search_Mode,None
'Peak_Threshold,   0.0000
'Integration_Time(us),5000000
'Average,3
'Baseline,0
'Noise_Threshold,2000.0000
'Sensor_Temperature,-55.0
'Pixel_Reverse,Yes
'Subtract_Background,Yes
'Laser_Power,196.006
'WL_Unit,Raman_Shift_(cm^-1)
'Pwr_Unit,Intensity_Count
'Raman_Shift_(cm^-1),Intensity_Count} #
'{Device_Count,0
'Parser_Ver,1.0.2.1
'
'
'BioSpex_Overlay,0
'Phys_Dev_Num,1
'Timestamp,5/30/2018-18:17:05.663
'Device_SN,031-1064
'Dev_HW_Ver,10000204
'Dev_FW_Ver,10000017
'Pixel_Count,512
'Peak_Count,0
'Peak_Search_Mode,None
'Peak_Threshold,   0.0000
'Integration_Time(us),5000000
'Average,3
'Baseline,0
'Noise_Threshold,2000.0000
'Sensor_Temperature,-55.0
'Pixel_Reverse,Yes
'Subtract_Background,Yes
'Laser_Power,196.006
'WL_Unit,Raman_Shift_(cm^-1)
'Pwr_Unit,Intensity_Count
'Raman_Shift_(cm^-1),Intensity_Count} #
'{Device_Count,0
'Parser_Ver,1.0.2.1
'
'
'BioSpex_Overlay,0
'Phys_Dev_Num,1
'Timestamp,5/30/2018-18:17:23.632
'Device_SN,031-1064
'Dev_HW_Ver,10000204
'Dev_FW_Ver,10000017
'Pixel_Count,512
'Peak_Count,0
'Peak_Search_Mode,None
'Peak_Threshold,   0.0000
'Integration_Time(us),5000000
'Average,3
'Baseline,0
'Noise_Threshold,2000.0000
'Sensor_Temperature,-55.0
'Pixel_Reverse,Yes
'Subtract_Background,Yes
'Laser_Power,196.006
'WL_Unit,Raman_Shift_(cm^-1)
'Pwr_Unit,Intensity_Count
'Raman_Shift_(cm^-1),Intensity_Count} #
'{Device_Count,0
'Parser_Ver,1.0.2.1
'
'
'BioSpex_Overlay,0
'Phys_Dev_Num,1
'Timestamp,5/30/2018-18:17:41.605
'Device_SN,031-1064
'Dev_HW_Ver,10000204
'Dev_FW_Ver,10000017
'Pixel_Count,512
'Peak_Count,0
'Peak_Search_Mode,None
'Peak_Threshold,   0.0000
'Integration_Time(us),5000000
'Average,3
'Baseline,0
'Noise_Threshold,2000.0000
'Sensor_Temperature,-55.0
'Pixel_Reverse,Yes
'Subtract_Background,Yes
'Laser_Power,196.006
'WL_Unit,Raman_Shift_(cm^-1)
'Pwr_Unit,Intensity_Count
'Raman_Shift_(cm^-1),Intensity_Count} #
'{Device_Count,0
'Parser_Ver,1.0.2.1
'
'
'BioSpex_Overlay,0
'Phys_Dev_Num,1
'Timestamp,5/30/2018-18:17:59.582
'Device_SN,031-1064
'Dev_HW_Ver,10000204
'Dev_FW_Ver,10000017
'Pixel_Count,512
'Peak_Count,0
'Peak_Search_Mode,None
'Peak_Threshold,   0.0000
'Integration_Time(us),5000000
'Average,3
'Baseline,0
'Noise_Threshold,2000.0000
'Sensor_Temperature,-55.0
'Pixel_Reverse,Yes
'Subtract_Background,Yes
'Laser_Power,196.006
'WL_Unit,Raman_Shift_(cm^-1)
'Pwr_Unit,Intensity_Count
'Raman_Shift_(cm^-1),Intensity_Count} #
'{Device_Count,0
'Parser_Ver,1.0.2.1
'
'
'BioSpex_Overlay,0
'Phys_Dev_Num,1
'Timestamp,5/30/2018-18:18:17.551
'Device_SN,031-1064
'Dev_HW_Ver,10000204
'Dev_FW_Ver,10000017
'Pixel_Count,512
'Peak_Count,0
'Peak_Search_Mode,None
'Peak_Threshold,   0.0000
'Integration_Time(us),5000000
'Average,3
'Baseline,0
'Noise_Threshold,2000.0000
'Sensor_Temperature,-55.0
'Pixel_Reverse,Yes
'Subtract_Background,Yes
'Laser_Power,196.006
'WL_Unit,Raman_Shift_(cm^-1)
'Pwr_Unit,Intensity_Count
'Raman_Shift_(cm^-1),Intensity_Count} #
'{Device_Count,0
'Parser_Ver,1.0.2.1
'
'
'BioSpex_Overlay,0
'Phys_Dev_Num,1
'Timestamp,5/30/2018-18:18:35.546
'Device_SN,031-1064
'Dev_HW_Ver,10000204
'Dev_FW_Ver,10000017
'Pixel_Count,512
'Peak_Count,0
'Peak_Search_Mode,None
'Peak_Threshold,   0.0000
'Integration_Time(us),5000000
'Average,3
'Baseline,0
'Noise_Threshold,2000.0000
'Sensor_Temperature,-55.0
'Pixel_Reverse,Yes
'Subtract_Background,Yes
'Laser_Power,196.006
'WL_Unit,Raman_Shift_(cm^-1)
'Pwr_Unit,Intensity_Count
'Raman_Shift_(cm^-1),Intensity_Count} #
'{Device_Count,0
'Parser_Ver,1.0.2.1
'
'
'BioSpex_Overlay,0
'Phys_Dev_Num,1
'Timestamp,5/30/2018-18:18:53.521
'Device_SN,031-1064
'Dev_HW_Ver,10000204
'Dev_FW_Ver,10000017
'Pixel_Count,512
'Peak_Count,0
'Peak_Search_Mode,None
'Peak_Threshold,   0.0000
'Integration_Time(us),5000000
'Average,3
'Baseline,0
'Noise_Threshold,2000.0000
'Sensor_Temperature,-55.0
'Pixel_Reverse,Yes
'Subtract_Background,Yes
'Laser_Power,196.006
'WL_Unit,Raman_Shift_(cm^-1)
'Pwr_Unit,Intensity_Count
'Raman_Shift_(cm^-1),Intensity_Count} #
'{Device_Count,0
'Parser_Ver,1.0.2.1
'
'
'BioSpex_Overlay,0
'Phys_Dev_Num,1
'Timestamp,5/30/2018-18:19:11.512
'Device_SN,031-1064
'Dev_HW_Ver,10000204
'Dev_FW_Ver,10000017
'Pixel_Count,512
'Peak_Count,0
'Peak_Search_Mode,None
'Peak_Threshold,   0.0000
'Integration_Time(us),5000000
'Average,3
'Baseline,0
'Noise_Threshold,2000.0000
'Sensor_Temperature,-55.0
'Pixel_Reverse,Yes
'Subtract_Background,Yes
'Laser_Power,196.006
'WL_Unit,Raman_Shift_(cm^-1)
'Pwr_Unit,Intensity_Count
'Raman_Shift_(cm^-1),Intensity_Count}
#Date: 2018/05/30  20:35:55
#Data Points:  512   (from   105.9 to  1768.3 cm-1)
#Data Type:  1 (Raman Spectrum)
#Excitation:    0.0 nm (  0.0 mW)
#Accumulation:     0 x    0.0 sec
## of Spectra and Calibration:   42,   0
105.913, 58.894, 623.048, 721.515, 839.891, 894.044, 818.383, 859.118, 773.071, 615.929, 611.794, 705.193, 717.637, 599.424, 557.141, 627.417, 575.446, 565.559, 520.48, 550.58, 534.015, 484.858, 437.698, 531.617, 436.591, 424.166, 390.222, 433.72, 443.388, 443.851, 472.072, 478.34, 555.45, 325.462, 225.857, 136.511, 104.723, 91.676, 70.615, 59.905, 95.802, 35.71, 42.32
110.035, 40.531, 540.256, 656.052, 723.238, 744.276, 730.124, 729.605, 699.908, 514.431, 523.675, 583.501, 596.524, 541.16, 520.014, 555.904, 484.165, 502.16, 479.701, 499.986, 487.952, 408.498, 419.051, 440.258, 413.36, 368.289, 355.899, 373.589, 408.763, 360.534, 422.664, 397.165, 459.478, 292.981, 214.427, 135.709, 76.758, 32.641, 48.528, 39.405, 51.927, 24.58, 27.117
114.154, 51.168, 533.463, 667.589, 740.585, 800.507, 750.865, 720.091, 673.744, 519.933, 538.557, 621.808, 611.411, 535.897, 536.886, 564.391, 513.883, 517.761, 474.922, 517.392, 488.889, 430.139, 385.403, 464.898, 410.129, 381.413, 362.575, 388.457, 392.138, 422.216, 416.256, 379.989, 472.506, 301.5, 236.998, 122.908, 109.794, 86.607, 58.44, 78.905, 121.052, 32.45, 125.913
118.270, 59.805, 509.671, 598.127, 657.933, 684.739, 653.606, 648.577, 598.58, 454.435, 480.438, 572.116, 500.298, 458.633, 427.759, 502.878, 449.601, 450.362, 406.143, 439.799, 439.826, 377.78, 357.755, 419.538, 384.898, 314.537, 316.251, 343.325, 379.513, 334.898, 363.847, 349.814, 413.535, 263.018, 184.569, 122.106, 77.83, 22.573, 38.353, 34.405, 57.177, 14.321, 22.71
122.382, 74.442, 460.878, 615.664, 688.28, 676.97, 694.348, 670.063, 586.417, 453.937, 481.32, 531.424, 514.185, 467.37, 477.631, 502.365, 475.32, 441.963, 419.364, 482.205, 413.763, 411.42, 362.108, 436.179, 400.667, 333.66, 313.927, 338.193, 370.889, 329.581, 378.439, 336.639, 366.563, 250.537, 198.139, 123.305, 135.866, 82.539, 90.266, 52.905, 110.302, 84.191, 85.507
126.490, 69.079, 422.086, 533.201, 593.627, 607.202, 598.089, 578.55, 533.253, 419.439, 429.201, 495.731, 451.071, 430.106, 390.504, 435.853, 384.038, 391.564, 363.585, 375.611, 389.7, 330.061, 323.46, 343.819, 348.436, 300.784, 298.603, 288.061, 310.264, 297.263, 331.031, 309.464, 355.592, 231.056, 162.71, 134.503, 75.901, 52.505, 69.178, 53.405, 76.427, 32.061, 43.304
130.596, 92.716, 404.293, 530.738, 596.974, 620.433, 568.83, 586.036, 541.09, 431.941, 426.083, 485.039, 479.958, 463.843, 432.376, 427.34, 435.757, 414.164, 410.806, 392.017, 395.637, 326.702, 344.812, 363.459, 357.205, 299.908, 269.279, 271.929, 307.639, 291.945, 303.623, 306.288, 305.62, 191.575, 170.28, 113.701, 93.937, 75.47, 95.091, 72.905, 113.552, 62.931, 65.1
134.698, 76.353, 350.501, 476.275, 533.321, 538.665, 536.571, 540.522, 466.926, 380.443, 361.964, 435.346, 408.845, 389.579, 374.249, 405.827, 322.475, 370.765, 359.027, 371.423, 357.574, 321.342, 304.164, 328.099, 304.974, 288.031, 270.956, 269.797, 294.014, 290.628, 283.215, 311.113, 302.648, 201.094, 144.851, 125.9, 82.973, 73.436, 40.003, 52.405, 107.677, 35.801, 65.897
138.796, 77.99, 314.709, 470.812, 556.668, 535.896, 508.312, 526.008, 458.762, 365.944, 350.845, 415.654, 425.732, 388.316, 383.121, 394.314, 373.194, 386.366, 338.248, 338.83, 364.511, 298.983, 310.517, 289.74, 328.743, 280.155, 246.632, 223.665, 282.389, 236.31, 256.806, 268.938, 262.677, 158.613, 130.422, 75.098, 78.009, 103.402, 84.916, 86.905, 143.802, 76.671, 88.694
142.891, 80.626, 289.916, 445.35, 510.016, 506.128, 472.054, 487.495, 432.599, 330.446, 325.727, 397.962, 378.619, 351.053, 346.994, 383.801, 335.912, 348.967, 322.469, 334.236, 339.448, 308.624, 283.869, 296.38, 279.512, 245.279, 235.308, 233.533, 237.764, 229.992, 263.398, 252.763, 264.705, 181.132, 147.992, 98.296, 88.044, 49.368, 85.828, 83.406, 103.927, 55.541, 82.491
146.983, 97.263, 268.124, 422.887, 490.363, 483.359, 470.795, 497.981, 460.435, 351.948, 372.608, 398.269, 401.506, 351.789, 367.866, 391.288, 344.631, 348.568, 320.69, 314.642, 327.385, 303.264, 272.221, 301.02, 228.281, 262.403, 234.984, 221.401, 250.139, 199.675, 231.99, 229.587, 239.733, 154.651, 133.563, 119.495, 75.08, 101.334, 113.741, 108.906, 169.053, 118.411, 97.287
151.071, 82.9, 231.331, 370.424, 432.71, 443.591, 401.536, 419.467, 373.272, 305.45, 300.49, 359.577, 324.393, 325.526, 315.738, 327.776, 295.349, 295.169, 276.911, 293.048, 273.322, 240.905, 242.574, 251.66, 238.05, 206.526, 189.66, 164.269, 226.515, 183.357, 212.582, 204.412, 202.762, 170.17, 90.133, 78.693, 61.116, 59.3, 54.654, 72.406, 111.178, 80.282, 74.084
155.156, 126.537, 241.539, 404.961, 400.057, 492.822, 442.277, 429.953, 368.108, 330.952, 327.371, 397.885, 339.28, 326.262, 338.611, 352.263, 310.068, 317.77, 309.132, 284.454, 301.259, 288.546, 259.926, 282.301, 256.819, 227.65, 204.336, 188.137, 165.89, 191.039, 229.173, 189.237, 222.79, 139.689, 119.704, 105.892, 109.152, 126.265, 122.566, 145.906, 197.303, 100.152, 134.881
159.237, 132.174, 223.746, 325.498, 385.404, 415.053, 370.018, 385.44, 341.945, 289.454, 307.253, 334.192, 315.167, 299.999, 289.483, 315.75, 283.786, 257.371, 291.353, 294.861, 293.196, 261.186, 215.278, 269.941, 230.588, 210.774, 158.013, 176.006, 198.265, 145.722, 189.765, 191.062, 193.819, 148.207, 113.275, 91.09, 94.187, 112.231, 107.479, 153.406, 166.428, 128.022, 120.678
163.315, 139.811, 162.954, 358.036, 380.751, 382.285, 356.76, 370.926, 302.781, 260.956, 300.134, 270.5, 312.054, 269.735, 263.356, 252.237, 259.505, 245.972, 266.574, 267.267, 253.133, 202.827, 196.63, 225.581, 210.357, 156.897, 155.689, 133.874, 159.64, 124.404, 188.357, 156.886, 152.847, 105.726, 39.845, 63.288, 72.223, 80.197, 120.391, 123.906, 185.553, 117.892, 91.474
167.390, 144.448, 180.161, 313.573, 348.098, 364.516, 358.501, 359.412, 317.617, 274.458, 272.016, 327.807, 300.941, 286.472, 277.228, 317.724, 271.223, 265.573, 267.795, 259.673, 289.07, 257.468, 232.983, 228.222, 232.126, 191.021, 174.365, 171.742, 167.015, 180.086, 180.949, 186.711, 170.875, 116.245, 95.416, 72.487, 91.259, 110.163, 89.304, 138.406, 187.678, 114.762, 104.271
171.461, 131.085, 169.369, 352.11, 353.446, 338.748, 359.242, 375.898, 285.454, 251.959, 262.897, 280.115, 303.827, 257.208, 283.101, 268.212, 243.941, 248.174, 287.016, 273.079, 273.007, 188.108, 236.335, 211.862, 222.895, 169.145, 131.041, 137.61, 156.39, 140.769, 182.541, 152.536, 118.904, 112.764, 71.987, 76.685, 94.295, 85.129, 147.216, 161.906, 187.803, 176.632, 134.068
175.529, 157.722, 135.576, 276.647, 314.793, 336.979, 297.983, 292.384, 272.29, 240.461, 230.778, 286.423, 242.714, 240.945, 263.973, 251.699, 229.66, 207.774, 233.237, 225.485, 264.944, 219.749, 196.687, 233.502, 217.664, 169.268, 153.717, 137.478, 170.765, 122.451, 137.132, 166.361, 133.932, 105.283, 101.557, 89.884, 90.33, 83.095, 100.129, 142.406, 187.928, 124.502, 129.865
179.593, 144.359, 101.784, 234.184, 285.14, 278.211, 307.724, 285.871, 225.127, 266.963, 229.66, 246.73, 268.601, 229.681, 202.846, 203.186, 190.378, 218.375, 208.458, 197.891, 228.881, 168.39, 197.04, 165.142, 174.433, 172.392, 121.393, 147.346, 139.141, 83.133, 126.724, 107.185, 91.96, 97.802, 84.128, 63.082, 88.366, 85.06, 114.042, 142.906, 178.053, 144.372, 126.661
183.654, 112.996, 137.991, 229.722, 276.487, 288.442, 276.466, 265.357, 214.963, 207.465, 206.541, 261.038, 221.488, 219.418, 205.718, 218.673, 217.097, 203.976, 223.679, 210.298, 204.819, 172.031, 171.392, 201.783, 175.202, 167.516, 134.069, 107.214, 168.516, 119.816, 132.316, 148.01, 101.989, 90.321, 70.698, 54.28, 68.402, 101.026, 75.954, 146.406, 179.178, 127.243, 119.458
187.711, 118.633, 98.199, 198.259, 220.834, 267.674, 217.207, 260.843, 183.799, 201.967, 174.423, 262.346, 214.375, 206.154, 167.591, 185.16, 177.815, 144.577, 172.9, 177.704, 163.756, 151.671, 137.744, 154.423, 108.971, 134.639, 82.746, 76.082, 115.891, 103.498, 112.908, 86.835, 85.017, 76.84, 53.269, 63.479, 80.438, 82.992, 110.867, 129.906, 200.303, 123.113, 106.255
191.766, 120.27, 75.406, 163.796, 234.181, 230.905, 219.948, 211.329, 192.636, 163.469, 147.304, 203.653, 187.262, 177.891, 157.463, 165.647, 170.534, 159.178, 163.121, 148.11, 158.693, 152.312, 144.097, 164.063, 165.74, 88.763, 87.422, 91.95, 116.266, 86.18, 109.499, 96.66, 116.045, 61.359, 72.84, 41.677, 65.473, 83.958, 82.779, 162.407, 160.428, 100.983, 91.052
195.816, 90.906, 93.614, 166.333, 175.528, 216.137, 195.689, 210.816, 150.472, 167.971, 137.186, 191.961, 134.149, 162.627, 129.336, 166.135, 141.252, 134.779, 146.342, 139.516, 154.63, 139.953, 108.449, 113.703, 119.509, 56.887, 103.098, 94.818, 83.641, 84.863, 59.091, 88.484, 104.074, 69.877, 57.41, 48.875, 74.509, 93.924, 62.692, 169.907, 137.553, 119.853, 118.848
199.864, 107.543, 77.821, 163.87, 167.876, 204.368, 162.43, 176.302, 151.309, 155.473, 133.067, 160.268, 139.036, 170.364, 130.208, 169.622, 149.971, 124.38, 161.563, 149.922, 140.567, 129.593, 136.801, 118.344, 158.278, 129.01, 86.774, 115.686, 110.016, 80.545, 83.683, 91.309, 91.102, 108.396, 91.981, 64.074, 70.545, 88.89, 95.604, 150.407, 150.678, 107.723, 113.645
203.908, 111.18, 54.029, 164.408, 162.223, 157.599, 175.172, 169.788, 114.145, 115.974, 141.948, 140.576, 85.923, 150.1, 131.08, 107.109, 126.689, 128.981, 134.784, 148.329, 107.504, 118.234, 105.153, 85.984, 115.047, 83.134, 60.45, 85.554, 68.391, 64.227, 86.275, 81.134, 35.131, 76.915, 64.551, 49.272, 76.581, 74.855, 60.517, 121.907, 153.803, 115.593, 67.442
207.948, 103.817, 48.236, 132.945, 140.57, 163.831, 130.913, 143.274, 120.982, 115.476, 84.83, 116.884, 118.81, 125.837, 99.953, 100.596, 61.408, 114.582, 90.005, 97.735, 115.441, 103.875, 76.506, 118.624, 111.816, 82.258, 51.126, 70.423, 71.767, 46.91, 44.867, 61.959, 51.159, 63.434, 53.122, 41.471, 90.616, 71.821, 81.429, 100.407, 138.928, 100.463, 89.239
211.985, 108.454, 84.444, 132.482, 142.917, 153.062, 150.654, 155.761, 124.818, 118.978, 102.711, 135.191, 86.696, 112.573, 99.825, 148.083, 87.126, 148.183, 139.226, 130.141, 98.378, 101.515, 98.858, 116.264, 150.586, 54.382, 55.803, 66.291, 79.142, 56.592, 117.458, 64.783, 54.187, 69.953, 41.693, 65.669, 60.652, 71.787, 80.342, 118.907, 162.053, 98.334, 104.035
216.019, 71.091, 41.651, 73.019, 92.264, 114.294, 93.395, 109.247, 57.654, 74.48, 75.593, 118.499, 73.583, 84.31, 83.698, 58.57, 48.845, 60.783, 56.446, 57.547, 72.315, 60.156, 69.21, 74.905, 101.355, 41.505, 52.479, 44.159, 46.517, 70.274, 27.05, 50.608, 42.216, 58.472, 56.263, 38.867, 54.688, 54.753, 54.255, 69.407, 133.178, 70.204, 83.832
220.049, 104.728, 25.859, 69.556, 103.611, 91.525, 100.136, 72.733, 51.491, 85.982, 32.474, 96.807, 82.47, 71.046, 51.57, 63.058, 63.563, 16.384, 50.667, 56.953, 94.252, 30.797, 49.563, 56.545, 126.124, 36.629, 41.155, 48.027, 51.892, 25.957, 39.642, 45.433, 52.244, 50.991, 51.834, 46.066, 54.724, 57.719, 58.167, 90.907, 109.304, 108.074, 93.629
224.076, 100.365, 39.066, 60.093, 88.959, 92.757, 66.878, 87.219, 58.327, 62.484, 78.356, 87.114, 72.357, 74.783, 72.443, 52.545, 65.282, 57.985, 63.888, 72.359, 92.189, 48.437, 46.915, 61.185, 51.893, 48.753, 61.831, 49.895, 60.267, 50.639, 32.234, 53.258, 46.272, 71.51, 67.404, 62.264, 69.759, 73.684, 56.08, 80.407, 119.429, 63.944, 78.426
228.099, 107.002, 22.274, 72.631, 53.306, 68.988, 69.619, 44.706, 47.164, 84.986, 49.237, 97.422, 44.244, 46.519, 30.315, 60.032, 0.0, 33.586, 49.109, 49.766, 27.126, 29.078, 23.267, 29.826, 35.662, 77.876, 44.507, 26.763, 54.642, 21.321, 15.826, 36.082, 66.301, 68.029, 55.975, 32.462, 50.795, 48.65, 57.992, 92.907, 119.554, 99.814, 79.222
232.119, 51.639, 18.481, 32.168, 52.653, 36.22, 53.36, 52.192, 0.0, 52.488, 41.119, 52.729, 44.131, 34.256, 18.188, 58.519, 21.718, 23.187, 45.33, 23.172, 36.063, 16.719, 17.619, 24.466, 53.431, 0.0, 10.183, 27.631, 44.017, 13.004, 13.417, 14.907, 36.329, 66.548, 55.546, 36.661, 62.831, 61.616, 61.905, 44.407, 83.679, 63.684, 63.019
236.136, 81.276, 19.689, 45.705, 0.0, 56.451, 15.101, 39.678, 26.836, 64.989, 0.0, 43.037, 38.018, 12.992, 14.06, 23.006, 9.437, 29.788, 3.551, 42.578, 0.0, 30.359, 2.972, 3.106, 66.2, 30.124, 49.86, 17.499, 20.393, 28.686, 34.009, 13.732, 31.357, 45.066, 49.116, 26.859, 69.867, 23.582, 21.817, 80.908, 122.804, 67.554, 30.816
240.149, 89.913, 12.896, 23.242, 13.347, 22.683, 13.842, 31.164, 5.673, 35.491, 26.881, 47.345, 27.905, 31.729, 32.933, 38.493, 5.155, 10.389, 21.772, 31.984, 50.937, 0.0, 54.324, 28.746, 33.969, 21.247, 49.536, 22.367, 43.768, 42.368, 33.601, 42.557, 27.386, 63.585, 54.687, 41.058, 67.902, 56.548, 72.73, 66.408, 94.929, 74.424, 84.613
244.159, 98.55, 42.104, 72.779, 31.694, 30.914, 50.584, 33.651, 10.509, 55.993, 56.763, 17.652, 22.792, 49.465, 49.805, 8.981, 31.874, 61.99, 40.993, 44.39, 9.874, 26.641, 44.676, 27.387, 34.738, 25.371, 16.212, 27.235, 46.143, 46.051, 35.193, 23.381, 14.414, 57.104, 65.257, 26.256, 85.938, 65.514, 65.643, 98.908, 99.054, 71.295, 94.409
248.166, 86.186, 23.311, 46.317, 25.041, 41.145, 41.325, 25.137, 16.346, 28.495, 16.644, 59.96, 35.679, 34.202, 23.677, 6.468, 16.592, 28.591, 30.214, 33.797, 51.811, 31.281, 38.029, 49.027, 65.507, 64.495, 49.888, 22.103, 24.518, 24.733, 20.784, 38.206, 33.443, 56.623, 46.828, 38.454, 58.974, 60.479, 60.555, 75.408, 121.179, 62.165, 74.206
252.169, 64.823, 55.519, 95.854, 74.389, 61.377, 64.066, 69.623, 49.182, 62.997, 60.526, 57.268, 38.565, 41.938, 12.55, 57.955, 61.311, 67.192, 44.435, 43.203, 54.748, 40.922, 69.381, 37.667, 69.276, 24.618, 52.564, 31.972, 43.893, 54.415, 92.376, 59.031, 53.471, 87.142, 50.399, 53.653, 71.01, 55.445, 57.468, 111.908, 130.304, 72.035, 68.003
256.168, 109.46, 22.727, 74.391, 50.736, 57.608, 67.807, 53.109, 65.018, 59.499, 49.407, 73.575, 53.452, 49.675, 53.422, 51.442, 67.029, 32.793, 72.656, 38.609, 64.685, 58.563, 44.733, 56.307, 85.045, 44.742, 79.24, 49.84, 52.268, 45.098, 65.968, 69.855, 57.499, 73.661, 82.969, 68.851, 67.045, 62.411, 66.38, 96.408, 113.429, 58.905, 65.8
260.164, 98.097, 26.934, 42.928, 83.083, 89.84, 68.548, 67.596, 47.855, 88.001, 91.289, 61.883, 63.339, 50.411, 71.295, 21.929, 63.748, 50.393, 61.877, 75.015, 98.622, 61.203, 68.085, 64.948, 82.814, 60.866, 80.916, 51.708, 44.643, 81.78, 60.56, 68.68, 71.528, 97.18, 100.54, 52.049, 100.081, 43.377, 85.293, 106.908, 142.554, 89.775, 75.596
264.157, 61.734, 41.142, 29.465, 48.43, 35.071, 49.29, 12.082, 13.691, 24.503, 29.17, 29.19, 8.226, 35.148, 21.167, 36.416, 15.466, 46.994, 34.098, 18.421, 34.559, 17.844, 23.438, 33.588, 39.583, 29.99, 15.593, 25.576, 41.019, 27.462, 24.152, 34.505, 21.556, 49.699, 52.111, 23.248, 40.117, 42.343, 41.205, 33.408, 85.679, 46.645, 40.393
268.147, 83.371, 35.349, 71.003, 53.777, 32.303, 59.031, 32.568, 38.528, 76.004, 64.052, 24.498, 28.113, 20.884, 38.04, 19.904, 53.185, 31.595, 36.319, 56.828, 39.496, 48.485, 70.79, 29.228, 37.352, 49.113, 58.269, 43.444, 64.394, 25.145, 29.743, 31.33, 58.584, 93.218, 82.681, 40.446, 68.153, 56.309, 53.118, 50.908, 118.804, 83.515, 78.19
272.132, 54.008, 36.557, 55.54, 47.124, 17.534, 47.772, 41.054, 16.364, 39.506, 15.933, 48.806, 0.0, 49.621, 42.912, 34.391, 10.903, 34.196, 21.54, 7.234, 65.433, 21.125, 43.142, 12.869, 81.121, 25.237, 11.945, 49.312, 26.769, 20.827, 47.335, 45.154, 46.613, 57.737, 52.252, 38.645, 59.188, 49.274, 57.031, 24.408, 70.929, 31.385, 56.987
276.115, 59.645, 43.764, 61.077, 30.472, 33.766, 17.513, 51.54, 17.201, 7.008, 41.814, 46.113, 23.887, 43.357, 35.785, 10.878, 15.622, 26.797, 18.761, 33.64, 55.37, 24.766, 63.495, 24.509, 10.89, 25.361, 17.621, 18.18, 21.144, 35.509, 37.927, 29.979, 45.641, 88.255, 56.822, 40.843, 33.224, 10.24, 34.943, 56.908, 83.054, 41.256, 9.784
280.094, 75.282, 43.972, 50.614, 67.819, 58.997, 46.254, 59.027, 14.037, 56.51, 44.696, 42.421, 41.774, 54.094, 41.657, 48.365, 58.34, 41.398, 62.982, 38.046, 61.307, 48.407, 55.847, 59.149, 71.659, 29.484, 59.297, 27.048, 38.519, 21.192, 49.519, 60.804, 49.669, 61.774, 78.393, 66.041, 61.26, 52.206, 75.856, 68.409, 73.179, 53.126, 58.58
284.070, 46.919, 60.179, 78.151, 56.166, 31.229, 78.996, 46.513, 47.873, 68.012, 19.577, 20.729, 23.661, 72.83, 67.53, 30.852, 59.059, 16.999, 54.203, 70.452, 49.244, 50.047, 33.199, 41.789, 64.428, 51.608, 48.973, 27.916, 76.894, 67.874, 35.11, 52.629, 41.698, 74.293, 79.964, 27.24, 65.296, 43.172, 89.768, 38.909, 72.304, 51.996, 55.377
288.042, 68.556, 30.387, 54.689, 37.513, 54.46, 67.737, 63.999, 38.71, 38.514, 34.459, 53.036, 25.548, 42.567, 60.402, 64.339, 26.777, 39.6, 55.424, 48.858, 34.181, 48.688, 41.552, 55.43, 87.197, 29.732, 50.65, 28.784, 25.269, 49.556, 24.702, 52.453, 60.726, 72.812, 69.534, 50.438, 61.331, 57.138, 43.681, 65.409, 76.429, 34.866, 62.174
292.011, 62.193, 47.594, 77.226, 84.86, 50.691, 54.478, 49.485, 28.546, 54.016, 57.34, 46.344, 61.435, 72.303, 73.275, 10.827, 32.495, 86.201, 45.645, 48.265, 57.119, 48.329, 26.904, 40.07, 63.966, 40.855, 35.326, 25.652, 31.645, 59.239, 61.294, 49.278, 83.755, 48.331, 43.105, 66.637, 73.367, 25.103, 44.593, 74.909, 90.555, 42.736, 58.971
295.977, 68.83, 50.802, 59.763, 107.207, 74.923, 86.219, 47.972, 75.383, 80.518, 63.222, 65.651, 78.321, 65.04, 61.147, 55.314, 68.214, 34.802, 86.866, 50.671, 67.056, 61.969, 62.256, 79.71, 97.735, 53.979, 68.002, 50.52, 69.02, 59.921, 61.886, 76.103, 77.783, 81.85, 76.675, 41.835, 80.403, 48.069, 54.506, 36.409, 76.68, 33.606, 61.767
299.939, 53.466, 60.009, 107.3, 74.554, 69.154, 62.96, 69.458, 62.219, 89.019, 55.103, 48.959, 81.208, 44.776, 42.019, 31.801, 41.932, 53.402, 62.087, 64.077, 76.993, 59.61, 39.608, 28.35, 80.504, 54.103, 50.678, 49.389, 63.395, 51.603, 65.478, 68.928, 46.811, 75.369, 92.246, 64.033, 81.439, 75.035, 62.419, 77.909, 68.805, 55.476, 73.564
303.898, 56.486, 38.43, 72.865, 79.645, 44.016, 84.81, 59.346, 56.926, 51.206, 49.709, 63.802, 28.93, 68.932, 42.472, 38.092, 32.509, 54.935, 69.453, 41.686, 66.136, 42.822, 31.777, 63.386, 71.274, 43.727, 27.189, 26.625, 66.406, 40.735, 42.581, 52.976, 61.952, 42.024, 52.429, 45.242, 68.953, 36.843, 31.538, 48.176, 60.905, 43.647, 40.772
307.853, 84.506, 76.85, 112.43, 75.735, 64.878, 58.66, 69.234, 57.633, 114.393, 56.314, 84.645, 81.652, 51.088, 63.925, 64.384, 56.085, 51.467, 57.818, 79.295, 49.28, 46.033, 44.946, 56.421, 43.044, 22.352, 79.699, 57.861, 40.416, 84.868, 51.684, 53.025, 79.093, 104.68, 89.613, 57.45, 74.467, 86.651, 67.658, 60.443, 114.005, 58.817, 38.98
311.805, 48.526, 21.271, 52.995, 55.825, 33.74, 39.51, 27.121, 24.34, 35.58, 33.92, 31.488, 8.373, 20.243, 18.378, 33.675, 17.661, 0.0, 46.184, 33.904, 24.424, 19.245, 36.114, 28.457, 46.814, 30.977, 9.21, 17.096, 57.427, 0.0, 5.787, 33.074, 25.234, 23.335, 31.796, 19.658, 40.981, 40.459, 25.777, 24.709, 54.106, 30.988, 40.188
315.753, 74.546, 55.691, 143.56, 41.916, 55.602, 41.359, 61.009, 29.047, 60.766, 51.526, 76.331, 26.095, 80.399, 72.831, 26.967, 37.237, 42.533, 45.55, 49.513, 57.568, 20.456, 61.283, 54.492, 56.584, 38.602, 57.721, 58.332, 45.438, 54.132, 58.89, 62.123, 47.374, 126.991, 87.979, 59.866, 46.494, 44.266, 40.897, 54.976, 90.206, 43.158, 84.396
319.698, 58.565, 36.112, 86.125, 46.006, 55.464, 49.209, 56.897, 37.754, 58.953, 29.132, 66.174, 34.817, 39.555, 37.284, 31.258, 41.813, 54.065, 36.916, 24.121, 37.711, 47.668, 38.452, 35.527, 64.354, 54.227, 60.231, 50.568, 43.448, 46.265, 25.993, 51.171, 45.515, 59.646, 37.163, 52.075, 72.008, 53.074, 63.016, 44.243, 81.307, 22.329, 42.604
323.640, 49.585, 77.533, 132.69, 101.096, 79.326, 96.059, 95.785, 61.46, 111.14, 81.737, 87.017, 36.539, 77.71, 81.737, 70.549, 86.389, 106.598, 106.282, 75.73, 63.855, 56.879, 61.62, 67.563, 89.124, 60.851, 54.742, 57.804, 78.459, 73.397, 76.096, 56.22, 70.656, 121.301, 79.346, 71.283, 46.522, 81.882, 67.136, 75.51, 103.407, 55.499, 80.811
327.578, 42.605, 20.953, 99.255, 38.187, 37.188, 42.909, 33.673, 20.167, 35.327, 30.343, 40.859, 15.26, 31.866, 19.19, 15.841, 21.966, 39.13, 28.648, 24.339, 33.999, 34.091, 37.789, 31.598, 59.894, 23.476, 47.252, 18.04, 36.47, 57.529, 21.199, 34.269, 35.797, 61.957, 54.53, 29.491, 63.036, 33.69, 19.255, 31.777, 60.508, 11.67, 49.019
331.513, 83.625, 64.374, 122.82, 84.277, 87.05, 63.758, 85.56, 34.874, 94.514, 58.949, 47.702, 29.982, 70.022, 52.643, 44.132, 30.542, 65.663, 54.014, 62.948, 60.143, 80.302, 39.957, 50.633, 71.663, 49.101, 42.763, 53.276, 33.48, 80.661, 72.302, 53.318, 87.937, 101.612, 76.713, 61.699, 45.55, 67.498, 67.375, 68.044, 68.608, 63.84, 55.227
335.444, 76.645, 52.794, 145.385, 69.367, 59.912, 65.608, 50.448, 48.581, 82.7, 68.554, 74.545, 43.704, 95.177, 50.096, 41.424, 42.118, 61.195, 63.38, 64.557, 65.286, 49.514, 69.126, 37.669, 82.433, 64.726, 70.274, 36.512, 89.491, 45.794, 51.405, 82.366, 66.078, 91.268, 59.896, 63.908, 78.064, 58.305, 36.494, 74.31, 74.708, 46.01, 59.435
339.372, 74.664, 67.215, 130.95, 104.458, 68.774, 87.458, 77.336, 48.288, 95.887, 46.16, 75.388, 57.425, 80.333, 16.549, 51.715, 73.694, 83.728, 80.746, 88.166, 90.43, 68.725, 80.295, 43.704, 85.203, 94.35, 65.784, 60.748, 60.502, 63.926, 74.508, 68.415, 105.219, 129.923, 107.08, 75.116, 82.578, 69.113, 93.614, 74.577, 104.809, 88.181, 55.643
343.297, 70.684, 54.635, 137.515, 78.548, 76.636, 82.308, 46.224, 32.995, 82.074, 53.766, 95.231, 60.147, 64.489, 59.001, 50.007, 26.27, 37.26, 54.112, 80.775, 82.574, 48.937, 61.463, 41.739, 62.973, 47.975, 46.295, 33.984, 81.512, 54.058, 56.611, 88.464, 68.36, 90.578, 72.263, 71.324, 73.092, 68.921, 67.733, 61.844, 82.909, 49.351, 64.851
347.218, 67.704, 65.056, 128.08, 72.638, 68.498, 57.157, 103.112, 48.702, 86.261, 36.371, 109.074, 25.869, 62.644, 50.454, 17.298, 39.847, 30.793, 61.477, 58.384, 42.717, 60.148, 51.632, 37.775, 71.743, 50.6, 70.805, 53.22, 64.523, 67.19, 47.714, 39.513, 57.501, 69.234, 72.446, 25.532, 43.606, 49.729, 51.853, 45.111, 89.01, 41.522, 45.059
351.136, 62.724, 30.477, 127.645, 55.729, 48.36, 56.007, 44.0, 15.409, 66.447, 46.977, 50.917, 34.591, 44.8, 35.907, 39.589, 19.423, 65.325, 48.843, 52.992, 60.861, 47.36, 35.801, 39.81, 77.513, 52.225, 52.316, 49.456, 41.534, 42.323, 44.817, 60.561, 56.641, 72.889, 85.63, 50.741, 52.12, 22.537, 65.972, 35.378, 74.11, 27.692, 36.267
355.050, 43.744, 39.897, 170.21, 97.819, 80.222, 73.857, 74.887, 49.116, 63.634, 51.583, 95.76, 56.312, 64.956, 65.36, 51.881, 45.999, 35.858, 40.209, 27.601, 84.005, 82.571, 66.969, 54.845, 80.283, 68.849, 57.827, 52.692, 58.544, 60.455, 26.92, 51.61, 70.782, 93.545, 69.813, 84.949, 61.634, 44.344, 35.092, 64.644, 97.21, 57.863, 70.475
358.961, 63.764, 23.318, 115.775, 51.909, 37.084, 33.707, 41.775, 23.823, 26.821, 47.189, 41.603, 26.034, 12.111, 26.813, 39.172, 39.575, 32.39, 30.575, 32.21, 37.149, 10.783, 34.138, 42.881, 52.053, 38.474, 40.337, 39.928, 32.555, 41.587, 20.023, 42.659, 48.923, 67.2, 68.997, 23.157, 44.148, 32.152, 54.211, 64.911, 99.311, 49.033, 61.683
362.869, 93.783, 64.738, 164.34, 111.0, 55.946, 87.556, 64.663, 76.529, 68.008, 50.794, 83.446, 56.756, 93.267, 73.266, 79.464, 61.151, 56.923, 66.941, 53.819, 45.292, 64.994, 71.307, 75.916, 88.823, 58.099, 48.848, 94.164, 55.566, 61.719, 67.126, 107.708, 61.064, 97.856, 90.18, 83.366, 56.662, 70.96, 82.331, 44.178, 115.411, 74.204, 56.89
366.773, 61.803, 60.159, 112.905, 40.09, 43.808, 37.406, 50.551, 24.236, 57.195, 32.4, 37.289, 24.477, 29.423, 25.719, 17.755, 30.728, 22.455, 35.307, 48.428, 53.436, 44.206, 31.475, 50.952, 66.593, 26.724, 61.359, 33.4, 50.577, 51.852, 44.229, 61.756, 19.204, 76.511, 71.363, 33.574, 70.176, 47.768, 55.45, 68.445, 87.512, 26.374, 49.098
370.674, 64.823, 38.579, 140.47, 80.18, 81.67, 72.256, 63.439, 39.943, 56.381, 57.006, 74.131, 54.199, 61.578, 19.172, 69.046, 30.304, 58.988, 83.673, 58.037, 65.58, 49.418, 73.644, 47.987, 96.363, 74.349, 55.869, 65.636, 92.587, 60.984, 61.332, 52.805, 64.345, 83.166, 49.547, 75.782, 81.69, 55.576, 46.57, 49.712, 99.612, 51.545, 67.306
374.571, 61.843, 0.0, 125.035, 67.271, 62.532, 55.106, 55.327, 22.65, 61.568, 42.611, 45.974, 36.921, 65.734, 36.625, 45.338, 32.88, 48.52, 32.039, 49.646, 54.724, 69.629, 60.812, 52.022, 74.133, 35.973, 34.38, 32.872, 44.598, 36.116, 25.435, 60.854, 44.486, 79.822, 85.73, 45.99, 65.204, 44.383, 37.689, 48.979, 86.712, 43.715, 42.514
378.465, 79.863, 50.421, 132.6, 73.361, 50.394, 68.955, 74.214, 43.357, 89.755, 60.217, 45.817, 66.643, 73.89, 50.078, 63.629, 78.456, 56.053, 70.405, 60.255, 92.867, 62.841, 74.981, 14.058, 86.903, 39.598, 64.89, 70.108, 49.609, 39.248, 39.539, 93.903, 53.627, 65.477, 95.913, 59.199, 75.718, 57.191, 48.809, 54.245, 93.813, 59.885, 72.722
382.356, 78.882, 50.841, 140.165, 49.451, 58.256, 57.805, 50.102, 37.064, 50.942, 43.823, 51.66, 16.364, 42.045, 60.531, 40.921, 29.032, 51.585, 46.771, 36.863, 49.011, 47.052, 54.15, 51.093, 83.673, 41.223, 30.401, 40.344, 46.619, 41.381, 67.642, 53.951, 68.768, 69.133, 56.097, 34.407, 69.232, 24.999, 40.928, 73.512, 51.913, 39.056, 43.93
386.243, 78.902, 46.262, 152.73, 64.542, 44.118, 112.655, 99.99, 60.771, 98.128, 25.428, 68.503, 61.086, 62.201, 51.983, 90.212, 40.608, 42.118, 17.136, 42.472, 65.155, 29.264, 18.318, 53.128, 62.442, 38.848, 73.912, 53.58, 66.63, 69.513, 19.745, 0.0, 54.908, 85.788, 84.28, 42.615, 52.746, 56.807, 76.048, 57.779, 124.014, 46.226, 76.138
390.127, 59.922, 57.682, 166.295, 99.632, 69.98, 66.505, 37.878, 44.478, 88.315, 61.034, 55.346, 72.808, 61.356, 40.436, 35.504, 32.185, 34.65, 59.502, 59.081, 67.299, 20.475, 58.487, 59.164, 93.212, 67.472, 80.422, 48.816, 38.641, 59.645, 37.848, 66.049, 72.049, 99.443, 65.463, 35.823, 90.26, 44.615, 36.167, 83.046, 68.114, 32.397, 71.346
394.007, 92.942, 63.103, 197.86, 74.722, 101.842, 127.354, 98.766, 66.185, 109.502, 63.64, 106.189, 82.529, 81.512, 75.889, 111.795, 69.761, 64.183, 73.868, 55.69, 74.442, 80.687, 44.656, 57.199, 67.982, 84.097, 106.933, 70.052, 65.651, 91.777, 71.951, 37.097, 71.19, 118.099, 66.647, 118.032, 85.774, 83.422, 55.287, 61.313, 119.214, 62.567, 88.554
397.884, 73.962, 71.523, 196.425, 113.813, 123.704, 103.204, 118.653, 85.892, 99.689, 101.246, 94.032, 94.251, 106.668, 99.342, 81.086, 82.337, 100.715, 88.234, 83.299, 99.586, 60.898, 79.824, 65.234, 100.752, 71.722, 70.444, 64.288, 73.662, 71.91, 64.054, 86.146, 75.331, 83.754, 86.83, 77.24, 100.288, 71.23, 61.406, 73.579, 88.315, 40.738, 56.762
401.757, 136.981, 74.944, 253.99, 158.903, 143.566, 167.054, 127.541, 123.598, 143.875, 107.851, 127.875, 115.973, 120.823, 138.795, 110.378, 117.913, 149.248, 131.6, 103.908, 136.73, 129.11, 113.993, 114.27, 127.522, 114.347, 125.954, 95.524, 106.673, 109.042, 123.157, 93.195, 121.471, 112.41, 74.014, 62.448, 83.802, 79.038, 57.526, 103.846, 121.415, 96.908, 107.969
405.627, 43.001, 43.365, 144.555, 87.993, 96.427, 109.904, 74.429, 76.305, 61.062, 53.457, 54.718, 50.694, 78.979, 66.248, 77.669, 45.489, 76.78, 49.966, 60.517, 70.874, 81.321, 72.162, 63.305, 90.292, 60.971, 42.465, 43.76, 71.683, 59.174, 41.26, 83.244, 56.612, 59.065, 66.197, 22.656, 44.316, 23.846, 40.645, 55.113, 54.516, 22.079, 9.177
409.494, 93.021, 86.785, 212.12, 139.084, 104.289, 144.753, 119.317, 133.012, 105.249, 121.063, 134.561, 115.416, 107.135, 126.701, 88.961, 113.066, 107.313, 99.332, 105.126, 129.017, 98.533, 137.33, 112.341, 143.062, 90.596, 66.975, 56.996, 150.694, 90.306, 116.363, 122.292, 79.753, 91.721, 75.38, 94.865, 85.83, 77.654, 72.765, 98.38, 80.616, 82.249, 87.385
413.357, 43.041, 31.206, 164.685, 110.174, 73.151, 97.603, 82.205, 88.719, 108.436, 87.668, 122.403, 69.138, 78.29, 85.154, 53.252, 40.642, 68.845, 64.698, 98.735, 88.161, 70.744, 63.499, 67.376, 103.832, 49.221, 60.486, 42.232, 87.705, 62.439, 49.466, 63.341, 56.894, 63.376, 41.564, 62.073, 52.344, 28.462, 37.884, 46.647, 67.717, 42.42, 38.593
417.217, 42.061, 33.626, 160.25, 99.264, 72.013, 110.453, 131.093, 91.426, 128.623, 91.274, 93.246, 83.86, 95.446, 51.607, 56.544, 76.218, 70.378, 74.064, 62.343, 57.305, 23.956, 58.667, 57.411, 87.602, 57.846, 59.997, 49.468, 57.715, 45.571, 66.569, 72.39, 68.034, 73.031, 68.747, 49.281, 72.858, 66.269, 43.004, 32.914, 68.817, 54.59, 64.801
421.074, 88.08, 96.047, 214.815, 137.355, 143.875, 140.303, 133.98, 117.133, 139.809, 105.88, 135.089, 108.581, 129.602, 121.06, 106.835, 114.794, 93.91, 125.43, 124.952, 122.449, 102.167, 94.836, 115.447, 156.372, 97.47, 100.507, 114.704, 93.726, 92.703, 85.672, 112.439, 87.175, 97.687, 127.93, 86.489, 101.372, 91.077, 69.123, 87.18, 108.917, 87.76, 85.009
424.927, 52.1, 44.467, 164.38, 62.445, 65.737, 95.152, 85.868, 58.84, 89.996, 70.486, 125.932, 97.303, 71.757, 81.513, 101.126, 47.37, 55.443, 85.795, 46.561, 89.592, 70.379, 47.005, 71.482, 52.142, 56.095, 64.018, 46.94, 43.737, 55.835, 46.775, 32.487, 58.316, 58.342, 66.114, 45.698, 69.886, 74.885, 53.243, 40.447, 72.018, 35.931, 43.217
428.776, 52.775, 56.373, 187.338, 97.105, 105.845, 105.945, 85.606, 57.272, 93.433, 70.757, 117.358, 42.768, 65.084, 57.631, 72.652, 53.557, 56.761, 72.0, 68.797, 63.838, 71.592, 77.173, 61.567, 90.071, 58.0, 51.874, 70.97, 74.807, 57.926, 47.573, 74.402, 47.158, 81.928, 85.606, 42.076, 59.443, 60.408, 48.868, 68.952, 69.583, 58.424, 30.759
432.622, 28.449, 10.278, 168.297, 50.765, 33.952, 72.738, 50.344, 30.703, 67.871, 84.028, 72.784, 55.233, 23.411, 67.749, 65.177, 36.743, 47.079, 31.205, 30.033, 73.084, 36.804, 48.341, 26.653, 0.0, 17.905, 24.73, 0.0, 15.876, 37.017, 62.372, 49.316, 0.0, 14.514, 48.097, 43.455, 0.0, 18.932, 22.494, 31.457, 75.148, 11.917, 52.302
436.465, 72.123, 80.183, 205.256, 117.425, 120.06, 78.531, 95.081, 75.135, 101.308, 80.3, 120.21, 92.698, 101.738, 71.867, 87.703, 104.93, 53.397, 92.41, 97.27, 108.33, 76.017, 68.509, 83.738, 90.929, 73.809, 78.585, 74.03, 81.946, 81.108, 62.17, 82.231, 81.842, 105.1, 67.589, 59.834, 73.557, 66.455, 74.119, 64.963, 113.713, 63.41, 63.844
440.305, 55.798, 14.089, 210.214, 119.086, 106.167, 88.324, 104.819, 61.567, 79.746, 47.571, 86.636, 46.162, 72.064, 64.985, 67.228, 81.116, 71.715, 74.614, 63.506, 37.576, 34.23, 65.677, 70.823, 66.858, 47.714, 59.441, 46.06, 46.016, 61.199, 40.969, 48.145, 52.684, 21.686, 62.081, 40.213, 44.114, 26.979, 43.745, 47.468, 84.278, 46.903, 36.387
444.141, 60.472, 66.994, 209.173, 107.746, 76.274, 81.117, 69.557, 42.998, 109.183, 50.843, 68.062, 48.627, 74.391, 68.104, 60.753, 67.303, 47.033, 80.819, 53.742, 73.822, 50.443, 59.845, 70.909, 93.787, 65.619, 78.297, 58.09, 61.085, 32.29, 47.767, 64.059, 63.526, 55.272, 56.573, 42.591, 54.671, 61.502, 38.37, 48.973, 79.842, 67.396, 57.929
447.973, 59.146, 66.9, 223.132, 120.406, 144.382, 99.91, 93.295, 66.43, 88.62, 70.114, 65.488, 68.092, 88.718, 71.222, 74.279, 67.489, 76.351, 67.024, 60.978, 116.068, 68.656, 87.013, 64.994, 101.716, 65.524, 73.153, 52.12, 128.155, 57.381, 52.565, 84.974, 97.368, 75.857, 107.065, 57.97, 72.228, 53.025, 51.996, 82.478, 107.407, 50.889, 52.472
451.802, 67.821, 63.805, 236.09, 131.066, 101.489, 71.703, 101.032, 67.862, 87.058, 82.385, 77.913, 64.557, 92.045, 74.34, 81.804, 69.676, 58.669, 86.228, 99.214, 79.314, 71.868, 69.182, 84.079, 101.646, 73.428, 76.009, 50.151, 65.225, 74.472, 71.364, 85.888, 55.21, 82.443, 80.557, 40.349, 46.785, 67.549, 81.621, 67.983, 94.972, 44.382, 71.014
455.628, 34.495, 32.71, 219.049, 108.726, 93.597, 72.496, 80.77, 50.293, 83.495, 47.657, 56.339, 64.022, 60.371, 43.458, 21.33, 57.862, 47.987, 64.433, 52.45, 69.56, 43.081, 27.35, 24.165, 65.575, 64.333, 57.865, 25.181, 56.294, 51.563, 41.162, 61.803, 62.052, 46.029, 75.049, 44.728, 73.342, 26.072, 58.247, 65.488, 73.537, 30.875, 50.556
459.450, 84.169, 55.616, 245.008, 98.386, 88.704, 75.288, 80.508, 59.725, 61.933, 77.928, 92.765, 65.487, 106.698, 70.576, 62.855, 63.049, 59.305, 70.638, 60.686, 95.807, 57.294, 89.518, 61.25, 87.504, 72.238, 65.721, 48.211, 66.364, 57.654, 54.96, 78.717, 72.894, 82.615, 68.541, 50.106, 50.9, 41.596, 75.872, 85.993, 95.102, 45.369, 61.099
463.269, 70.844, 65.521, 221.966, 86.046, 99.812, 52.081, 132.245, 70.157, 114.37, 35.2, 79.191, 68.952, 82.025, 55.695, 41.38, 48.235, 59.623, 64.842, 53.922, 67.053, 25.507, 44.686, 37.335, 58.433, 50.142, 54.577, 48.241, 38.434, 24.745, 38.759, 104.632, 74.736, 86.201, 77.032, 40.485, 56.457, 44.119, 58.498, 67.498, 83.667, 44.862, 31.641
467.085, 72.518, 51.426, 243.925, 132.706, 82.919, 70.874, 72.983, 51.588, 95.807, 81.471, 110.617, 80.416, 79.352, 93.813, 65.906, 65.421, 70.941, 91.047, 86.158, 102.299, 79.72, 88.854, 81.421, 72.362, 39.047, 57.432, 58.271, 57.504, 58.836, 46.557, 60.546, 67.578, 77.787, 87.524, 56.864, 78.014, 59.642, 66.123, 55.003, 94.232, 34.355, 62.184
470.897, 54.192, 35.332, 261.883, 83.366, 92.026, 60.667, 60.721, 50.02, 59.245, 30.742, 87.043, 17.881, 68.678, 44.931, 43.431, 42.608, 58.259, 50.252, 36.395, 41.545, 36.932, 3.022, 57.506, 61.291, 19.952, 34.288, 61.301, 25.573, 45.927, 55.355, 30.46, 75.42, 76.373, 35.016, 57.243, 67.571, 30.166, 19.749, 41.509, 68.797, 32.848, 45.726
474.706, 109.867, 87.237, 288.842, 154.027, 131.134, 128.46, 142.459, 106.452, 129.682, 97.014, 105.469, 116.346, 111.005, 98.049, 110.957, 104.794, 100.578, 103.456, 109.631, 116.791, 105.145, 114.19, 106.591, 129.22, 99.857, 118.144, 91.331, 111.643, 106.018, 84.154, 114.375, 89.262, 120.959, 131.508, 86.621, 108.128, 104.689, 104.374, 95.014, 129.362, 100.341, 97.269
478.511, 33.541, 32.142, 266.801, 74.687, 55.241, 58.253, 27.196, 15.883, 31.12, 24.285, 72.895, 0.811, 63.332, 35.167, 14.482, 5.981, 35.896, 24.661, 34.867, 32.037, 10.358, 18.358, 34.677, 11.149, 16.761, 0.0, 8.361, 25.713, 45.109, 39.952, 17.289, 22.104, 37.544, 0.0, 0.0, 50.685, 18.213, 0.0, 31.519, 56.927, 4.834, 14.811
482.313, 57.215, 46.048, 249.759, 113.347, 105.349, 93.046, 94.934, 72.315, 97.557, 65.557, 55.321, 57.276, 67.659, 66.285, 61.008, 44.167, 97.214, 69.866, 72.103, 96.283, 81.571, 79.527, 56.762, 86.078, 54.666, 54.856, 34.391, 80.782, 56.2, 49.751, 63.204, 55.946, 87.13, 65.492, 45.379, 75.242, 58.736, 37.626, 61.024, 82.492, 55.327, 50.354
486.112, 57.89, 52.953, 231.718, 104.007, 102.456, 101.839, 81.672, 35.747, 114.994, 61.828, 62.746, 46.741, 76.985, 66.404, 62.533, 79.354, 77.532, 75.07, 81.339, 89.529, 52.784, 70.695, 41.847, 86.007, 18.571, 44.712, 44.421, 124.852, 70.291, 83.549, 72.118, 71.788, 71.716, 26.984, 27.757, 39.799, 38.259, 42.251, 59.529, 85.057, 53.82, 35.896
489.907, 80.564, 31.859, 245.677, 114.667, 87.563, 94.632, 90.41, 69.178, 101.432, 52.099, 65.172, 58.206, 50.312, 69.522, 47.058, 37.54, 51.85, 51.275, 57.575, 85.775, 83.996, 73.863, 51.933, 70.937, 51.476, 63.568, 52.452, 56.922, 58.382, 41.347, 54.032, 48.63, 52.302, 56.476, 26.136, 49.356, 35.783, 45.877, 52.034, 83.622, 45.313, 56.438
493.698, 94.238, 82.764, 257.635, 146.327, 135.671, 142.425, 137.147, 95.61, 142.869, 96.371, 127.598, 97.67, 156.639, 88.64, 89.584, 115.727, 106.168, 119.48, 115.811, 113.021, 86.209, 81.031, 76.018, 112.866, 69.38, 119.423, 84.482, 74.991, 88.473, 97.146, 119.947, 101.472, 116.888, 106.968, 83.515, 103.913, 107.306, 105.502, 75.539, 117.187, 95.806, 92.981
497.487, 53.913, 52.669, 248.594, 105.987, 75.778, 73.218, 73.885, 55.042, 70.306, 55.642, 86.024, 52.135, 51.965, 60.758, 59.109, 37.913, 60.486, 66.684, 66.047, 33.267, 64.422, 45.199, 57.103, 82.795, 44.285, 73.279, 36.512, 52.061, 48.564, 26.944, 60.861, 62.314, 84.474, 23.459, 12.894, 34.47, 25.83, 47.128, 28.044, 54.752, 21.299, 28.523
501.272, 103.587, 105.575, 243.553, 120.647, 151.886, 131.01, 144.623, 103.473, 143.744, 122.914, 188.45, 113.6, 138.292, 102.876, 107.635, 106.1, 108.804, 92.889, 124.284, 126.513, 125.635, 88.367, 91.189, 108.724, 140.19, 104.135, 84.542, 99.131, 93.655, 84.742, 145.776, 99.156, 117.06, 117.951, 67.272, 123.027, 114.353, 103.753, 80.549, 110.317, 82.792, 72.066
505.053, 56.261, 65.48, 217.511, 132.307, 110.993, 101.803, 101.36, 63.905, 96.181, 88.185, 97.876, 81.065, 70.619, 77.995, 86.16, 97.286, 72.122, 74.094, 102.52, 95.759, 76.847, 72.535, 90.274, 106.653, 86.094, 84.991, 51.572, 93.2, 86.746, 63.541, 84.69, 64.998, 84.646, 74.443, 31.651, 60.584, 62.876, 71.379, 51.055, 80.882, 38.285, 55.608
508.831, 90.936, 88.385, 220.47, 131.968, 107.101, 141.596, 114.098, 85.337, 132.619, 124.456, 148.302, 82.53, 133.946, 101.113, 99.685, 93.473, 82.44, 68.298, 126.756, 112.005, 99.06, 79.703, 79.359, 91.582, 85.999, 76.847, 92.602, 93.27, 86.837, 63.339, 73.604, 80.84, 99.231, 118.935, 69.03, 93.141, 93.4, 57.004, 85.56, 118.447, 64.778, 75.151
512.606, 69.61, 56.291, 183.428, 135.628, 108.208, 110.389, 94.836, 61.768, 116.056, 109.728, 85.728, 87.995, 101.272, 95.231, 76.211, 58.659, 75.758, 88.503, 62.992, 69.251, 78.273, 78.871, 81.445, 84.511, 72.904, 71.703, 56.632, 62.34, 44.928, 49.137, 71.519, 54.682, 76.817, 65.427, 55.409, 43.699, 29.923, 51.63, 74.065, 89.012, 58.271, 50.693
516.377, 35.284, 45.196, 207.387, 91.288, 66.315, 90.182, 104.574, 67.2, 83.493, 105.999, 154.154, 55.46, 84.599, 45.349, 42.736, 81.846, 63.076, 65.708, 89.228, 48.497, 79.486, 87.04, 86.53, 59.44, 37.809, 60.559, 50.662, 63.41, 50.019, 38.936, 46.433, 31.524, 53.403, 48.919, 34.787, 51.256, 48.447, 27.255, 49.57, 81.576, 58.764, 55.236
520.145, 82.959, 76.101, 185.346, 95.948, 129.423, 109.975, 92.311, 85.632, 103.931, 83.271, 96.579, 85.924, 87.926, 92.467, 69.262, 62.032, 94.394, 89.912, 93.464, 98.743, 56.699, 86.208, 93.615, 80.369, 91.713, 57.415, 76.692, 79.479, 74.11, 63.734, 40.348, 70.366, 85.989, 91.411, 59.166, 72.813, 59.97, 46.881, 57.075, 90.141, 51.258, 84.778
523.909, 47.633, 70.007, 150.304, 97.608, 65.53, 96.768, 93.049, 70.063, 75.368, 84.542, 71.005, 75.389, 79.253, 59.586, 53.787, 77.218, 83.713, 92.117, 74.7, 73.989, 81.911, 85.376, 78.701, 95.298, 68.618, 59.27, 43.723, 56.549, 62.201, 88.533, 56.262, 64.208, 67.575, 55.903, 52.545, 68.37, 52.493, 43.506, 50.58, 109.706, 46.751, 65.321
527.670, 84.307, 66.912, 193.263, 141.268, 148.638, 134.561, 133.787, 116.495, 112.806, 97.813, 120.431, 106.854, 112.579, 117.704, 100.313, 76.405, 100.031, 94.322, 115.936, 122.235, 109.124, 81.544, 94.786, 119.228, 102.523, 92.126, 90.753, 117.619, 80.292, 70.331, 87.177, 105.05, 106.161, 84.394, 90.924, 100.927, 84.017, 106.132, 87.085, 114.271, 92.244, 81.863
531.428, 83.982, 82.817, 175.222, 104.928, 97.745, 112.354, 101.525, 98.927, 128.243, 85.085, 109.857, 104.319, 98.906, 91.822, 95.838, 93.591, 90.349, 109.526, 92.172, 81.481, 112.337, 105.712, 86.871, 128.157, 56.428, 87.982, 44.783, 69.688, 57.383, 77.129, 86.091, 78.892, 73.747, 93.886, 76.302, 91.484, 84.54, 52.757, 91.59, 110.836, 69.737, 76.405
535.182, 71.656, 53.723, 124.18, 97.588, 94.853, 113.147, 94.262, 65.359, 112.68, 61.356, 96.283, 86.784, 90.233, 91.94, 62.363, 79.778, 72.667, 76.731, 54.409, 89.727, 78.55, 50.88, 54.957, 115.086, 73.332, 63.838, 65.813, 66.758, 97.474, 50.928, 73.005, 73.734, 112.333, 73.378, 60.681, 74.041, 34.064, 73.383, 48.095, 102.401, 74.23, 49.948
538.933, 70.33, 92.628, 162.139, 108.248, 111.96, 89.939, 119.0, 104.79, 89.118, 82.628, 157.709, 94.249, 82.56, 85.058, 90.889, 63.964, 87.985, 95.936, 91.645, 109.973, 80.763, 79.048, 79.042, 110.015, 69.237, 83.694, 64.843, 62.828, 37.565, 71.726, 121.92, 106.576, 81.919, 101.87, 43.06, 46.598, 68.587, 66.008, 68.601, 107.966, 61.723, 77.49
542.680, 97.005, 94.534, 148.098, 113.909, 127.067, 123.732, 108.738, 90.222, 123.555, 92.899, 112.135, 121.714, 95.886, 100.177, 99.414, 94.151, 93.303, 99.14, 97.881, 105.219, 86.975, 87.216, 86.127, 105.944, 67.142, 89.55, 84.873, 77.897, 108.656, 74.524, 78.834, 89.418, 108.504, 82.362, 72.438, 105.155, 61.111, 64.634, 106.106, 111.531, 69.216, 73.033
546.424, 109.679, 95.439, 159.056, 122.569, 157.175, 139.525, 128.475, 76.654, 92.992, 113.17, 138.561, 109.178, 121.213, 144.295, 108.94, 115.337, 90.621, 127.345, 97.117, 127.465, 90.188, 117.385, 122.213, 149.873, 113.046, 114.406, 121.903, 127.967, 77.747, 90.323, 135.749, 126.26, 111.09, 122.854, 120.817, 115.712, 84.634, 89.26, 76.611, 121.096, 81.709, 77.575
550.165, 98.122, 77.691, 141.72, 128.425, 139.091, 134.173, 122.034, 105.227, 123.261, 113.245, 145.003, 100.628, 97.452, 119.685, 117.331, 89.63, 107.131, 100.534, 102.522, 107.754, 99.093, 105.699, 113.493, 109.162, 107.01, 118.518, 113.773, 115.936, 80.938, 100.605, 79.988, 123.043, 118.63, 116.214, 62.912, 119.748, 85.54, 93.968, 85.363, 110.234, 85.398, 90.3
553.902, 89.565, 59.944, 142.384, 95.282, 116.007, 159.821, 88.593, 92.801, 109.529, 165.32, 131.445, 96.078, 93.691, 98.075, 85.723, 85.923, 96.641, 102.723, 130.928, 90.044, 83.998, 111.013, 103.774, 100.451, 71.973, 101.63, 81.644, 74.906, 75.129, 79.888, 78.227, 91.827, 89.17, 84.575, 73.007, 66.783, 78.445, 92.677, 96.116, 76.372, 60.087, 58.024
557.636, 100.008, 68.196, 105.048, 86.139, 106.923, 94.469, 100.151, 97.374, 101.797, 106.394, 99.887, 95.528, 115.93, 101.465, 110.115, 81.216, 102.152, 84.912, 77.333, 72.333, 58.903, 97.327, 93.055, 104.74, 92.936, 102.743, 76.514, 69.875, 94.32, 86.17, 101.466, 70.61, 104.709, 81.935, 82.102, 75.818, 71.351, 83.385, 81.869, 118.511, 68.776, 72.749
561.366, 143.451, 102.449, 128.712, 132.996, 131.839, 138.116, 163.71, 144.948, 134.065, 124.469, 131.328, 118.978, 100.169, 149.855, 103.506, 127.509, 153.662, 115.101, 112.739, 157.622, 101.807, 165.642, 128.335, 130.029, 124.9, 121.855, 112.384, 109.844, 97.511, 116.453, 108.705, 129.393, 108.249, 109.296, 135.197, 104.854, 92.256, 104.094, 104.622, 137.649, 87.465, 128.473
565.093, 52.894, 57.701, 85.376, 85.852, 82.755, 85.764, 80.268, 59.521, 71.333, 59.544, 96.77, 70.427, 81.408, 82.245, 80.898, 63.802, 64.172, 67.29, 41.144, 80.912, 58.712, 68.956, 80.616, 104.318, 63.863, 78.968, 41.254, 63.814, 51.703, 46.735, 69.944, 85.177, 66.788, 57.657, 50.292, 62.889, 14.162, 42.803, 43.374, 85.787, 46.154, 54.198
568.816, 108.337, 99.954, 92.04, 130.709, 102.671, 129.412, 115.827, 97.095, 138.601, 109.618, 107.212, 122.877, 118.647, 124.635, 99.29, 87.096, 92.682, 134.479, 93.549, 135.201, 129.617, 120.27, 105.897, 133.607, 136.826, 88.08, 106.125, 84.783, 115.894, 100.018, 115.183, 109.96, 125.328, 111.017, 87.387, 86.925, 100.067, 110.511, 101.127, 114.925, 103.843, 104.922
572.536, 88.78, 82.206, 98.704, 101.566, 135.587, 126.06, 117.385, 104.668, 114.869, 117.693, 120.654, 97.327, 62.887, 123.025, 80.682, 71.389, 95.193, 119.668, 109.955, 109.49, 97.522, 92.585, 108.178, 84.896, 97.79, 96.192, 65.995, 105.752, 96.085, 62.3, 111.423, 69.743, 96.868, 96.378, 66.482, 80.96, 59.973, 76.22, 84.88, 102.063, 81.532, 83.647
576.253, 61.223, 52.459, 27.368, 64.423, 69.503, 83.708, 92.944, 89.242, 80.138, 85.767, 105.096, 77.777, 79.126, 65.415, 60.073, 52.682, 68.703, 58.857, 64.36, 90.779, 85.426, 53.899, 44.458, 84.185, 51.753, 63.305, 53.865, 47.722, 45.276, 65.583, 74.662, 71.527, 53.407, 77.738, 46.576, 58.995, 53.879, 32.928, 51.633, 91.202, 39.221, 51.371
579.966, 44.666, 61.711, 76.032, 88.279, 101.42, 91.355, 73.502, 89.815, 87.406, 78.842, 80.538, 78.227, 82.365, 71.805, 83.465, 61.975, 68.213, 64.046, 84.766, 97.069, 66.331, 59.213, 75.739, 87.474, 66.716, 73.417, 50.735, 55.691, 53.467, 50.866, 79.901, 43.31, 55.947, 100.099, 40.671, 66.031, 49.784, 72.637, 68.385, 90.34, 40.91, 53.096
583.676, 54.109, 100.964, 87.696, 101.136, 116.336, 133.003, 128.061, 112.389, 142.674, 102.917, 133.98, 109.676, 112.604, 110.195, 88.857, 89.268, 109.723, 104.235, 97.171, 104.358, 103.236, 116.527, 84.02, 116.763, 90.68, 139.53, 98.605, 80.66, 83.658, 82.148, 86.14, 90.093, 86.487, 118.459, 90.766, 112.066, 80.69, 68.346, 104.138, 101.478, 87.599, 97.82
587.383, 78.552, 88.216, 66.36, 88.993, 127.252, 109.651, 72.619, 87.962, 115.942, 84.991, 91.422, 91.126, 94.843, 104.585, 87.248, 69.561, 78.234, 94.424, 97.576, 77.647, 65.141, 73.842, 104.301, 113.052, 96.643, 68.642, 53.476, 96.63, 88.85, 75.431, 64.379, 72.877, 68.026, 85.82, 64.861, 61.102, 45.595, 66.054, 64.891, 104.616, 41.288, 91.545
591.086, 70.995, 99.469, 96.024, 138.85, 80.168, 166.299, 103.178, 92.536, 119.21, 129.066, 108.864, 122.576, 120.082, 113.975, 81.64, 91.854, 122.744, 121.614, 152.982, 82.937, 82.046, 128.156, 103.581, 125.341, 81.606, 136.754, 87.346, 107.599, 117.041, 113.713, 111.618, 65.66, 102.566, 70.18, 86.956, 103.137, 71.501, 93.763, 128.644, 133.754, 118.977, 106.269
594.785, 56.438, 18.721, 35.688, 57.706, 73.084, 68.947, 75.737, 21.109, 60.478, 17.14, 63.306, 67.026, 75.321, 48.365, 41.032, 42.147, 57.254, 60.803, 88.387, 58.226, 29.95, 63.47, 60.862, 83.63, 56.57, 37.867, 46.216, 50.568, 62.232, 34.996, 63.857, 66.444, 71.106, 63.541, 11.051, 60.172, 55.406, 35.472, 45.396, 85.893, 16.667, 17.993
598.482, 81.881, 68.974, 84.352, 84.563, 0.0, 89.594, 100.295, 58.683, 60.746, 45.215, 80.748, 44.476, 69.56, 34.755, 44.424, 68.44, 47.764, 44.992, 60.793, 59.515, 33.855, 106.784, 32.143, 95.919, 43.533, 58.979, 32.086, 27.537, 62.423, 87.278, 73.097, 59.227, 103.645, 25.901, 62.146, 98.208, 59.312, 29.18, 87.149, 59.031, 56.356, 77.718
602.175, 50.324, 65.226, 50.016, 61.42, 77.916, 73.242, 58.854, 61.256, 85.014, 78.29, 70.19, 33.925, 84.799, 77.145, 82.815, 66.733, 62.275, 81.181, 72.198, 91.804, 62.76, 83.099, 80.424, 104.208, 75.496, 80.092, 76.957, 89.507, 63.614, 52.561, 80.336, 46.01, 127.185, 88.262, 60.241, 77.243, 60.218, 63.889, 49.902, 97.169, 44.045, 47.442
605.864, 94.767, 70.479, 58.68, 77.277, 66.832, 108.89, 119.412, 66.83, 108.283, 85.364, 84.632, 69.375, 75.038, 51.535, 69.207, 98.026, 65.785, 91.37, 48.604, 95.094, 73.665, 74.413, 64.704, 126.497, 80.46, 89.204, 53.827, 55.476, 65.805, 43.843, 63.575, 79.794, 86.724, 88.623, 88.336, 108.279, 108.123, 62.597, 84.655, 85.307, 83.734, 79.167
609.550, 121.21, 85.731, 66.344, 96.134, 99.748, 96.538, 103.971, 81.403, 105.551, 100.439, 101.074, 66.825, 78.277, 87.925, 79.599, 79.319, 91.295, 101.559, 100.009, 96.383, 113.569, 92.727, 79.985, 116.786, 98.423, 72.316, 77.697, 71.445, 66.997, 79.126, 86.814, 92.577, 113.264, 97.983, 89.431, 79.314, 96.029, 84.306, 82.407, 114.445, 74.423, 81.891
613.233, 88.653, 16.984, 76.008, 26.99, 70.664, 69.186, 98.529, 46.977, 33.819, 74.513, 69.516, 59.275, 62.516, 42.315, 51.99, 34.612, 31.805, 50.748, 62.414, 82.672, 61.474, 44.042, 69.266, 63.075, 67.386, 65.429, 18.567, 48.415, 28.188, 17.408, 35.053, 62.36, 21.804, 90.344, 41.526, 51.35, 45.934, 62.015, 43.16, 95.584, 43.112, 62.616
616.912, 81.095, 54.236, 73.672, 66.847, 80.58, 81.833, 90.088, 49.55, 79.087, 82.588, 100.958, 44.724, 80.755, 68.705, 66.382, 57.905, 76.316, 79.937, 58.82, 95.962, 69.379, 67.356, 81.546, 69.364, 57.35, 78.541, 46.437, 52.384, 63.379, 54.691, 69.292, 72.144, 100.343, 82.704, 60.62, 59.385, 53.84, 61.723, 69.913, 87.722, 57.801, 58.34
620.588, 59.538, 68.489, 82.336, 91.704, 84.497, 116.481, 103.646, 53.124, 65.355, 83.663, 100.4, 88.174, 70.994, 84.096, 80.774, 79.198, 56.826, 69.126, 60.225, 88.251, 91.284, 90.67, 88.827, 96.653, 77.313, 82.654, 52.308, 83.353, 77.57, 50.974, 80.531, 89.927, 92.883, 58.065, 76.715, 104.42, 50.745, 82.432, 78.666, 91.86, 83.49, 73.065
624.260, 53.981, 38.741, 57.0, 52.561, 65.413, 56.129, 53.205, 25.697, 87.623, 36.737, 62.841, 38.624, 53.234, 42.486, 59.165, 34.491, 53.336, 65.315, 40.631, 77.54, 36.188, 49.984, 53.108, 60.942, 53.276, 48.766, 35.178, 43.323, 42.761, 38.256, 61.771, 55.71, 52.423, 46.425, 50.81, 62.456, 40.651, 58.141, 54.418, 51.998, 50.179, 52.789
627.929, 97.424, 39.994, 82.664, 67.417, 65.329, 123.777, 99.763, 66.271, 52.891, 64.812, 53.283, 64.074, 84.473, 108.876, 44.557, 51.784, 76.846, 42.504, 83.036, 63.83, 62.093, 85.299, 54.389, 85.231, 21.239, 46.878, 49.048, 73.292, 76.953, 74.539, 54.01, 77.494, 96.962, 66.786, 69.905, 85.491, 74.557, 74.849, 69.171, 77.136, 71.868, 51.514
631.595, 82.867, 52.246, 61.328, 86.274, 64.245, 80.425, 70.322, 38.844, 89.159, 74.886, 110.725, 56.524, 75.712, 60.266, 67.949, 68.077, 36.357, 77.693, 52.441, 73.119, 53.998, 66.613, 77.669, 83.52, 65.203, 71.991, 50.918, 77.261, 73.144, 58.821, 73.249, 64.277, 87.502, 48.146, 72.0, 71.527, 60.462, 65.558, 85.924, 113.275, 67.557, 70.238
635.257, 80.31, 93.499, 109.992, 104.131, 104.161, 119.072, 130.881, 65.418, 98.428, 133.961, 100.167, 92.973, 89.951, 73.656, 90.341, 87.37, 80.867, 60.882, 85.847, 82.408, 80.903, 108.927, 56.95, 123.809, 91.166, 49.103, 49.789, 61.231, 110.335, 82.104, 90.488, 99.061, 122.042, 103.507, 108.095, 100.562, 70.368, 98.266, 63.677, 111.413, 68.246, 104.963
638.915, 87.753, 79.751, 74.656, 75.988, 83.077, 75.72, 73.439, 64.991, 97.696, 82.036, 89.609, 74.423, 88.19, 96.046, 39.732, 65.663, 75.377, 83.071, 103.252, 97.697, 97.808, 69.241, 62.231, 100.098, 78.129, 85.216, 77.659, 88.2, 87.526, 97.386, 97.727, 74.844, 94.581, 85.867, 62.19, 83.597, 83.273, 66.975, 84.429, 102.551, 55.935, 87.687
642.571, 33.196, 67.004, 23.32, 99.844, 68.993, 80.368, 80.998, 53.565, 112.964, 78.11, 81.051, 72.873, 81.429, 46.436, 75.124, 80.956, 38.887, 76.26, 55.658, 85.987, 54.712, 70.556, 62.512, 88.387, 51.093, 32.328, 53.529, 54.169, 65.717, 40.669, 48.966, 66.627, 108.121, 74.228, 37.285, 58.633, 75.179, 46.684, 71.182, 72.689, 61.624, 64.412
646.223, 55.639, 43.256, 44.984, 74.701, 61.909, 61.016, 56.556, 28.138, 69.232, 43.185, 74.493, 34.323, 79.668, 53.826, 52.516, 37.25, 36.398, 65.449, 64.063, 63.276, 63.617, 48.87, 57.792, 71.676, 41.056, 31.44, 26.399, 54.139, 31.908, 43.951, 53.205, 47.411, 71.661, 64.589, 30.38, 49.668, 51.084, 24.392, 61.935, 71.827, 22.313, 50.136
649.871, 51.082, 51.509, 46.648, 60.558, 113.825, 95.664, 69.115, 105.712, 37.5, 75.259, 79.935, 97.773, 71.907, 76.216, 60.907, 71.543, 63.908, 76.638, 68.469, 70.565, 64.522, 58.184, 68.073, 100.965, 47.019, 81.553, 70.269, 75.108, 68.1, 63.234, 52.445, 97.194, 77.2, 80.949, 56.475, 57.704, 61.99, 60.101, 62.688, 111.965, 36.002, 68.861
653.516, 77.525, 52.761, 50.312, 74.415, 49.741, 75.311, 86.673, 42.285, 76.768, 53.334, 58.377, 49.222, 64.146, 39.606, 66.299, 55.836, 47.418, 43.827, 65.874, 48.855, 57.427, 46.499, 53.354, 70.254, 44.983, 74.665, 78.14, 72.077, 47.291, 44.516, 56.684, 51.977, 86.74, 53.31, 25.57, 59.739, 45.896, 73.81, 63.44, 88.104, 43.691, 60.585
657.158, 68.968, 47.014, 61.976, 70.271, 80.657, 70.959, 63.232, 61.859, 79.036, 43.409, 84.819, 70.672, 80.385, 56.996, 78.691, 80.129, 56.929, 83.016, 57.279, 56.144, 73.331, 75.813, 68.634, 63.543, 29.946, 49.778, 67.01, 52.046, 61.482, 47.799, 75.923, 54.761, 81.279, 65.67, 76.664, 90.774, 43.801, 49.518, 49.193, 103.242, 42.38, 84.31
660.796, 61.411, 43.266, 35.64, 65.128, 54.574, 56.607, 53.79, 59.432, 90.304, 40.483, 86.261, 66.122, 64.624, 58.386, 58.083, 35.422, 66.439, 65.205, 54.685, 79.433, 36.236, 49.127, 45.915, 57.832, 53.909, 66.89, 35.88, 32.016, 69.673, 57.081, 53.162, 59.544, 88.819, 59.031, 25.759, 63.81, 48.707, 66.227, 48.946, 72.38, 53.069, 40.034
664.431, 77.854, 68.519, 48.304, 85.985, 93.49, 83.255, 83.349, 63.006, 99.573, 62.558, 61.703, 60.572, 108.863, 79.776, 71.474, 62.715, 68.949, 85.394, 115.09, 64.722, 75.141, 56.441, 80.196, 55.121, 65.873, 59.002, 62.75, 76.985, 57.864, 46.364, 52.401, 60.327, 71.359, 69.391, 21.854, 50.845, 54.612, 42.935, 70.698, 86.518, 53.758, 61.759
668.063, 40.526, 40.037, 50.869, 62.082, 69.471, 65.377, 77.626, 51.907, 70.482, 61.767, 66.891, 48.694, 48.961, 75.837, 62.71, 45.85, 60.035, 64.581, 37.075, 60.885, 30.444, 44.469, 46.486, 80.348, 43.157, 46.301, 38.025, 46.662, 47.376, 44.019, 49.934, 66.181, 65.81, 69.699, 42.067, 65.769, 62.594, 50.772, 55.397, 57.019, 55.45, 41.304
671.691, 94.197, 45.554, 93.435, 131.178, 180.452, 91.5, 108.902, 80.808, 110.392, 89.977, 109.078, 62.817, 112.06, 78.897, 66.946, 89.986, 66.12, 100.767, 98.059, 91.048, 94.746, 108.496, 108.776, 82.575, 70.442, 56.6, 72.3, 84.339, 60.887, 85.673, 85.466, 101.034, 58.262, 60.006, 66.28, 43.692, 49.576, 53.609, 49.096, 92.52, 51.141, 36.849
675.316, 92.869, 79.072, 86.0, 108.275, 96.433, 124.622, 116.179, 83.709, 103.302, 104.186, 125.266, 113.94, 107.158, 113.958, 89.182, 94.121, 88.206, 99.953, 83.044, 86.21, 108.049, 79.524, 101.065, 117.802, 104.727, 88.899, 73.574, 78.016, 95.399, 81.328, 83.999, 73.887, 97.713, 104.313, 64.493, 78.616, 83.558, 83.446, 68.795, 125.021, 45.833, 64.394
678.937, 68.54, 56.59, 25.565, 102.372, 80.414, 79.745, 73.455, 82.61, 85.212, 61.396, 73.454, 62.062, 70.256, 60.018, 62.418, 87.257, 73.292, 66.14, 64.028, 76.373, 95.351, 57.551, 44.355, 58.029, 66.011, 44.198, 54.849, 62.693, 57.911, 56.983, 78.531, 66.74, 61.165, 66.621, 19.706, 54.539, 43.54, 24.283, 81.494, 80.521, 21.524, 20.939
682.555, 80.212, 82.107, 61.131, 119.469, 99.395, 112.868, 89.732, 73.511, 83.122, 78.605, 86.642, 100.185, 78.354, 81.079, 83.654, 57.393, 104.377, 91.326, 89.013, 84.535, 57.654, 62.579, 85.645, 108.256, 85.296, 68.496, 71.124, 66.37, 93.422, 71.637, 87.064, 71.594, 64.616, 100.928, 64.919, 65.463, 71.522, 61.12, 82.193, 106.022, 52.216, 66.484
686.169, 68.884, 57.625, 50.696, 71.566, 76.376, 75.99, 79.009, 79.412, 120.031, 63.815, 95.829, 57.307, 88.452, 79.14, 62.89, 21.528, 47.463, 53.513, 75.997, 61.698, 72.956, 30.606, 62.935, 70.483, 61.581, 46.795, 57.398, 59.047, 63.934, 51.292, 17.596, 61.447, 77.068, 76.235, 32.133, 95.386, 73.504, 35.956, 59.892, 100.523, 46.907, 69.03
689.780, 88.555, 53.142, 47.261, 91.663, 84.357, 111.113, 85.285, 62.313, 115.941, 62.024, 95.017, 90.43, 95.55, 56.2, 65.126, 70.664, 84.549, 92.699, 60.982, 74.86, 87.259, 59.634, 48.225, 87.71, 64.865, 60.094, 45.673, 84.724, 74.445, 74.947, 58.129, 93.3, 88.519, 72.543, 49.346, 86.31, 60.486, 61.793, 77.591, 107.024, 53.598, 80.575
693.388, 94.227, 83.66, 88.826, 85.759, 80.338, 94.235, 112.562, 106.214, 111.851, 99.234, 149.205, 61.553, 101.648, 98.261, 69.362, 61.799, 95.634, 67.885, 99.966, 102.023, 118.562, 88.661, 96.515, 100.937, 118.15, 88.393, 96.948, 76.401, 114.957, 85.602, 79.661, 89.154, 93.971, 99.85, 77.559, 91.233, 76.469, 64.63, 89.29, 134.525, 79.29, 85.12
696.992, 78.899, 60.178, 90.392, 88.856, 82.319, 114.358, 83.838, 87.115, 86.761, 59.443, 102.393, 102.675, 95.746, 71.321, 92.597, 59.935, 76.72, 91.072, 66.951, 74.186, 50.864, 86.689, 44.804, 108.164, 66.434, 63.692, 66.222, 89.078, 71.468, 60.256, 71.194, 83.007, 91.422, 80.157, 62.772, 83.157, 64.451, 67.467, 53.989, 92.025, 51.981, 74.665
700.593, 102.57, 62.695, 88.957, 105.953, 105.3, 113.48, 134.115, 103.016, 124.671, 61.652, 104.58, 96.798, 101.844, 105.382, 68.833, 101.07, 126.806, 83.258, 96.935, 114.348, 79.167, 72.716, 73.094, 98.391, 66.719, 84.99, 78.497, 85.755, 95.98, 88.911, 99.727, 58.86, 108.874, 91.465, 88.985, 116.08, 56.433, 59.304, 80.688, 99.526, 84.673, 88.21
704.190, 105.242, 56.213, 46.522, 89.05, 106.281, 92.603, 91.392, 73.917, 93.58, 87.862, 99.768, 80.92, 102.943, 76.443, 58.069, 53.206, 99.891, 96.445, 85.92, 96.511, 72.469, 69.743, 74.384, 85.617, 50.004, 65.289, 38.771, 62.432, 26.492, 56.566, 61.259, 45.713, 68.325, 74.772, 40.198, 65.004, 57.415, 66.141, 85.387, 112.027, 76.364, 78.755
707.784, 82.913, 64.731, 101.088, 127.147, 181.263, 108.726, 118.668, 92.818, 127.49, 119.071, 113.956, 95.043, 93.041, 90.503, 107.305, 116.341, 64.977, 124.631, 108.905, 76.673, 69.772, 113.771, 98.674, 113.844, 78.288, 90.588, 62.046, 70.11, 80.003, 90.22, 87.792, 94.567, 70.777, 65.079, 47.411, 92.928, 74.397, 75.977, 95.086, 143.528, 71.056, 97.301
711.375, 90.585, 67.248, 100.653, 130.243, 146.244, 142.848, 116.945, 116.719, 131.4, 141.281, 125.144, 128.166, 113.139, 113.564, 83.541, 95.477, 116.062, 79.817, 103.889, 132.836, 91.074, 114.798, 92.964, 113.071, 92.573, 102.887, 64.321, 95.787, 95.515, 54.875, 96.324, 69.42, 103.228, 68.387, 71.624, 75.851, 64.379, 54.814, 61.785, 100.028, 54.747, 65.846
714.962, 74.257, 90.766, 92.218, 113.34, 167.225, 143.971, 139.221, 121.62, 162.31, 115.49, 113.331, 113.288, 84.237, 80.624, 106.777, 109.613, 108.148, 110.004, 120.874, 127.998, 115.377, 110.826, 113.254, 133.298, 88.858, 87.186, 92.595, 91.464, 76.026, 86.53, 104.857, 93.273, 114.68, 117.694, 76.837, 103.775, 49.361, 68.651, 86.484, 107.529, 64.439, 92.391
718.546, 54.928, 63.284, 110.783, 123.437, 146.206, 132.093, 131.498, 120.521, 129.22, 105.7, 105.519, 93.411, 116.335, 82.685, 101.013, 89.748, 96.234, 78.19, 116.858, 116.161, 91.68, 78.853, 99.543, 111.525, 89.142, 80.485, 61.87, 115.141, 96.538, 78.184, 95.389, 58.126, 98.131, 68.001, 60.05, 55.698, 56.343, 50.488, 57.183, 73.03, 63.13, 48.936
722.126, 57.6, 52.801, 75.349, 76.534, 116.187, 108.216, 75.775, 89.422, 154.129, 100.909, 112.707, 51.533, 70.433, 85.746, 71.249, 42.884, 79.319, 82.377, 79.843, 95.323, 55.982, 59.881, 73.833, 96.752, 64.427, 53.783, 74.145, 48.818, 46.049, 42.839, 22.922, 66.98, 115.583, 70.309, 61.263, 46.622, 52.325, 62.325, 58.882, 101.531, 38.822, 55.481
725.703, 55.272, 61.319, 85.914, 85.631, 77.168, 95.338, 93.051, 69.323, 105.039, 94.119, 102.895, 68.656, 87.531, 85.806, 71.485, 60.019, 76.405, 54.563, 72.827, 71.486, 62.285, 94.908, 73.123, 87.979, 47.712, 56.082, 62.419, 82.495, 72.561, 56.494, 79.454, 59.833, 87.034, 74.616, 62.476, 75.545, 41.307, 61.161, 77.581, 87.032, 50.513, 67.026
729.277, 79.943, 85.837, 57.479, 76.728, 93.149, 103.461, 90.328, 85.224, 95.949, 76.328, 98.082, 66.779, 86.629, 86.867, 84.721, 54.155, 58.491, 77.749, 60.812, 94.649, 85.587, 88.936, 66.413, 65.206, 69.996, 78.381, 79.694, 85.172, 98.073, 61.148, 80.987, 103.686, 106.486, 108.923, 62.689, 68.469, 93.289, 66.998, 85.28, 124.532, 70.205, 68.572
732.847, 97.615, 78.354, 74.045, 77.824, 98.13, 82.583, 90.605, 72.125, 78.859, 84.538, 111.27, 75.901, 76.727, 108.927, 100.957, 64.29, 84.576, 70.936, 87.796, 66.811, 81.89, 96.963, 68.703, 111.433, 55.281, 84.68, 60.969, 95.849, 93.584, 67.803, 57.519, 60.54, 86.937, 78.231, 48.902, 81.392, 72.271, 77.835, 74.979, 120.033, 52.896, 77.117
736.413, 90.286, 33.872, 129.61, 110.921, 90.111, 124.706, 113.881, 82.026, 105.769, 84.747, 86.458, 55.024, 86.826, 71.988, 89.192, 98.426, 104.662, 87.122, 132.781, 85.974, 70.193, 109.991, 68.993, 95.66, 78.566, 85.979, 63.243, 72.526, 78.096, 84.458, 91.052, 81.393, 106.389, 88.538, 79.115, 94.316, 108.253, 84.672, 117.678, 120.534, 98.588, 55.662
739.977, 80.958, 44.39, 56.175, 87.018, 83.092, 84.829, 58.158, 48.927, 71.678, 58.957, 99.646, 64.146, 40.924, 85.049, 61.428, 40.561, 53.748, 83.309, 62.765, 67.136, 53.495, 64.018, 75.282, 113.887, 56.85, 75.277, 49.518, 69.203, 63.607, 79.113, 61.584, 46.246, 86.84, 97.845, 79.328, 90.239, 63.235, 68.509, 74.377, 118.035, 63.279, 71.207
743.537, 97.63, 57.907, 57.74, 105.115, 115.073, 100.951, 113.434, 121.828, 107.588, 84.166, 79.833, 79.269, 72.022, 82.109, 69.664, 72.697, 79.833, 74.495, 83.75, 70.299, 43.798, 58.045, 49.572, 107.114, 69.135, 92.576, 68.793, 61.88, 59.119, 76.767, 105.117, 57.099, 71.292, 55.153, 80.541, 83.163, 83.217, 90.346, 68.076, 116.536, 83.97, 60.752
747.093, 91.301, 78.425, 53.306, 99.212, 72.054, 117.074, 90.711, 66.729, 99.498, 90.375, 102.021, 87.392, 98.12, 89.17, 93.9, 65.832, 91.919, 100.681, 90.734, 88.461, 87.1, 77.073, 89.862, 109.341, 87.42, 83.875, 64.067, 95.557, 62.63, 74.422, 90.649, 71.953, 100.743, 83.46, 73.754, 87.086, 83.199, 95.182, 84.775, 114.036, 95.662, 89.297
750.646, 102.973, 77.943, 86.871, 104.308, 107.035, 112.196, 132.988, 108.63, 131.408, 112.585, 114.209, 88.514, 134.218, 98.231, 102.136, 83.968, 105.005, 115.868, 77.719, 121.624, 63.403, 85.1, 26.152, 109.568, 71.704, 74.174, 109.342, 77.234, 102.142, 61.077, 125.182, 74.806, 138.195, 77.767, 82.967, 85.01, 86.181, 110.019, 96.474, 130.537, 81.353, 62.842
754.196, 123.644, 98.46, 101.436, 129.405, 131.017, 148.319, 128.264, 79.531, 132.318, 104.794, 130.397, 118.637, 114.316, 91.291, 107.372, 83.104, 100.09, 100.054, 116.703, 121.787, 117.705, 102.128, 89.442, 117.795, 97.989, 94.473, 74.617, 111.911, 90.654, 81.731, 88.715, 102.659, 104.646, 112.074, 90.18, 88.933, 119.163, 93.856, 84.173, 141.038, 104.045, 95.388
757.742, 103.316, 109.978, 128.002, 151.502, 141.998, 159.441, 179.541, 158.432, 185.227, 132.004, 142.584, 112.759, 143.414, 98.352, 124.608, 82.239, 112.176, 123.241, 94.688, 127.949, 100.008, 71.155, 87.732, 120.021, 94.273, 94.771, 84.891, 73.588, 58.165, 60.386, 92.247, 104.512, 129.098, 113.382, 76.393, 53.857, 82.145, 80.693, 96.872, 141.539, 71.736, 79.933
761.285, 88.988, 111.496, 145.567, 189.599, 182.979, 186.564, 169.817, 125.333, 174.137, 141.213, 157.772, 144.882, 141.512, 134.412, 125.844, 131.375, 141.262, 142.427, 132.672, 156.112, 136.311, 136.183, 121.021, 131.248, 105.558, 90.07, 86.166, 143.265, 110.677, 93.041, 124.78, 116.366, 135.549, 123.689, 70.606, 120.78, 94.127, 106.53, 106.571, 132.04, 63.428, 98.478
764.825, 89.659, 81.013, 123.132, 134.696, 137.96, 133.686, 171.094, 133.234, 126.047, 109.423, 166.96, 139.005, 132.61, 116.473, 126.08, 113.51, 135.347, 93.613, 121.657, 103.274, 105.613, 107.21, 113.311, 110.475, 92.843, 85.369, 82.441, 94.942, 90.188, 93.695, 111.312, 101.219, 88.001, 117.996, 104.819, 66.704, 54.109, 83.367, 82.27, 129.54, 72.119, 89.023
768.361, 74.331, 85.531, 107.697, 118.792, 119.941, 133.809, 128.371, 107.135, 134.957, 118.632, 135.148, 95.127, 103.709, 105.534, 85.316, 116.646, 123.433, 116.8, 84.641, 124.437, 88.916, 114.238, 94.601, 108.702, 58.127, 90.668, 74.715, 104.619, 86.7, 97.35, 94.845, 79.072, 131.452, 103.304, 93.032, 99.627, 76.091, 100.203, 102.969, 90.041, 65.811, 83.568
771.893, 95.003, 63.048, 99.263, 75.889, 74.922, 64.932, 79.647, 55.036, 81.867, 68.842, 69.335, 41.25, 67.807, 76.594, 82.551, 62.781, 81.519, 58.986, 79.626, 74.599, 42.218, 80.265, 69.891, 63.929, 73.412, 20.967, 47.99, 49.296, 34.211, 55.005, 76.377, 61.926, 81.904, 89.611, 85.245, 71.551, 41.073, 40.04, 62.668, 88.542, 82.502, 72.113
775.422, 104.674, 83.566, 111.828, 99.986, 93.903, 124.054, 89.924, 64.937, 124.776, 91.051, 102.523, 89.372, 83.905, 83.655, 75.787, 70.917, 80.604, 102.173, 94.611, 102.762, 88.521, 93.292, 92.181, 102.156, 72.697, 92.266, 66.265, 106.973, 54.723, 86.659, 87.91, 91.779, 100.355, 92.918, 97.458, 95.474, 101.055, 113.877, 106.367, 139.043, 86.194, 117.659
778.948, 120.346, 72.084, 80.393, 91.083, 96.884, 89.177, 90.2, 65.838, 119.686, 57.261, 116.711, 72.495, 83.003, 82.715, 77.023, 122.052, 64.69, 47.359, 110.595, 97.925, 69.823, 66.32, 58.471, 118.383, 99.981, 65.564, 76.539, 71.65, 75.235, 53.314, 88.442, 102.632, 94.807, 93.226, 100.671, 93.398, 78.037, 81.714, 114.066, 132.543, 83.885, 67.204
782.471, 107.571, 86.554, 145.075, 91.687, 76.79, 106.819, 85.873, 60.68, 91.89, 108.251, 128.52, 93.25, 81.771, 89.676, 102.04, 77.05, 90.672, 78.358, 92.551, 82.858, 88.948, 112.133, 88.392, 131.268, 93.096, 82.303, 72.676, 68.519, 100.982, 90.131, 91.177, 92.251, 103.514, 80.892, 94.604, 89.255, 110.061, 116.507, 127.173, 131.533, 103.128, 93.301
785.990, 105.796, 20.024, 110.756, 90.291, 94.696, 60.461, 86.545, 64.522, 87.094, 62.241, 67.329, 65.006, 71.539, 57.636, 58.057, 63.048, 47.655, 59.357, 59.507, 75.791, 79.073, 37.946, 53.313, 77.153, 73.21, 73.041, 42.812, 45.388, 37.729, 41.949, 63.912, 84.87, 62.221, 76.559, 47.537, 65.112, 55.085, 89.3, 86.28, 95.523, 46.37, 89.399
789.505, 94.022, 74.494, 119.437, 118.895, 83.602, 114.103, 117.217, 75.364, 126.298, 101.231, 104.138, 83.761, 82.306, 91.597, 88.073, 66.046, 115.638, 82.356, 114.463, 91.725, 80.198, 88.759, 73.234, 94.038, 98.324, 89.779, 70.949, 94.258, 99.476, 61.766, 81.648, 91.489, 106.928, 100.226, 70.469, 91.97, 116.108, 109.094, 132.387, 132.513, 82.612, 105.496
793.018, 113.247, 82.964, 122.118, 97.499, 104.508, 126.745, 126.889, 97.206, 176.501, 117.221, 124.948, 102.516, 82.074, 110.557, 102.09, 80.044, 96.62, 87.355, 88.419, 111.658, 80.322, 75.572, 93.155, 82.922, 92.438, 89.517, 61.086, 44.127, 59.223, 71.583, 73.383, 93.108, 51.635, 84.892, 81.402, 85.827, 69.132, 88.887, 108.494, 141.503, 66.855, 94.594
796.526, 95.472, 57.435, 156.799, 144.103, 103.413, 110.387, 108.562, 99.048, 118.705, 96.211, 159.757, 124.272, 87.842, 103.518, 109.107, 96.042, 121.603, 103.353, 108.375, 89.591, 98.447, 89.385, 74.076, 112.807, 97.553, 87.256, 67.222, 61.996, 79.97, 53.4, 86.118, 74.727, 87.342, 65.559, 76.335, 99.684, 111.156, 98.68, 115.601, 136.493, 75.097, 93.691
800.032, 85.698, 65.905, 103.48, 103.707, 116.319, 127.029, 122.234, 85.89, 102.909, 100.201, 153.566, 108.027, 96.61, 113.478, 105.123, 56.04, 83.586, 106.352, 82.331, 121.525, 81.572, 103.198, 102.997, 52.692, 68.667, 58.994, 64.359, 45.865, 71.717, 32.218, 55.853, 66.346, 77.049, 67.226, 45.267, 82.541, 80.18, 58.473, 97.708, 130.483, 96.34, 89.789
803.534, 93.923, 12.375, 113.162, 121.311, 127.225, 111.672, 116.906, 99.732, 123.113, 124.191, 129.375, 100.782, 109.378, 99.439, 119.14, 97.038, 91.568, 98.351, 75.287, 91.458, 79.697, 82.01, 104.917, 123.577, 66.781, 63.732, 43.496, 54.734, 46.464, 52.035, 54.588, 49.965, 78.756, 66.892, 59.2, 76.398, 64.203, 62.266, 82.815, 127.473, 77.582, 65.886
807.032, 102.148, 60.845, 154.843, 141.915, 155.131, 184.314, 181.578, 121.574, 111.317, 109.181, 130.184, 89.538, 106.146, 136.399, 137.157, 140.036, 115.551, 117.35, 148.243, 144.391, 109.821, 117.823, 116.838, 102.462, 71.896, 86.47, 84.632, 111.603, 89.211, 60.852, 61.323, 58.584, 30.463, 51.559, 59.133, 98.256, 71.227, 79.06, 78.922, 133.463, 102.825, 83.984
810.527, 122.374, 58.315, 157.524, 158.519, 163.037, 177.956, 159.25, 135.416, 171.521, 143.171, 159.993, 127.293, 148.913, 136.36, 135.173, 130.034, 147.533, 106.349, 148.199, 124.325, 114.946, 120.636, 127.759, 142.347, 103.01, 100.209, 67.769, 98.472, 85.958, 79.669, 78.058, 63.203, 126.17, 97.225, 68.065, 93.113, 74.251, 84.853, 110.029, 150.453, 83.067, 105.081
814.019, 122.599, 78.785, 172.205, 166.123, 142.943, 175.598, 167.923, 135.258, 140.724, 153.161, 181.803, 148.048, 145.681, 138.32, 140.19, 178.032, 110.516, 121.348, 113.155, 177.258, 107.071, 131.449, 108.68, 116.231, 117.124, 86.947, 74.906, 116.341, 86.705, 118.487, 94.793, 104.822, 107.877, 72.892, 69.998, 122.97, 120.275, 62.646, 75.136, 152.443, 84.31, 103.178
817.507, 94.824, 67.256, 155.886, 140.727, 157.849, 184.24, 157.595, 130.1, 157.928, 125.151, 148.612, 141.803, 138.449, 134.281, 147.207, 110.03, 119.499, 123.347, 125.111, 124.192, 113.196, 98.262, 97.601, 132.116, 67.238, 70.685, 69.042, 80.21, 91.452, 56.304, 62.528, 56.441, 96.584, 68.559, 49.93, 75.827, 68.298, 98.439, 114.243, 134.433, 63.552, 90.276
820.992, 133.05, 93.726, 175.568, 162.331, 185.755, 191.882, 199.267, 156.942, 185.132, 175.141, 185.421, 171.559, 192.217, 165.241, 176.223, 170.028, 127.481, 160.345, 131.067, 148.125, 141.32, 133.075, 118.522, 165.001, 131.353, 110.424, 97.179, 92.079, 117.199, 96.121, 108.263, 121.06, 92.291, 94.225, 70.863, 118.684, 88.322, 90.232, 133.35, 152.423, 99.795, 127.373
824.474, 97.275, 86.196, 166.249, 183.935, 214.66, 197.524, 189.939, 160.784, 180.336, 196.131, 189.23, 182.314, 152.985, 154.201, 162.24, 142.026, 146.464, 156.344, 136.023, 138.058, 134.445, 134.888, 129.443, 168.886, 112.467, 104.162, 73.315, 111.948, 85.946, 88.938, 76.998, 70.679, 91.998, 100.892, 81.796, 99.542, 84.346, 111.026, 110.458, 147.413, 97.037, 118.471
827.952, 121.5, 126.666, 184.93, 185.539, 195.566, 229.166, 190.611, 185.626, 164.54, 197.121, 167.039, 167.069, 132.753, 178.162, 173.257, 131.024, 169.447, 166.343, 151.979, 172.992, 122.57, 124.701, 146.364, 142.771, 141.581, 104.9, 94.452, 97.817, 114.693, 95.756, 115.733, 102.297, 110.705, 105.559, 82.728, 102.399, 115.37, 100.819, 108.565, 156.403, 113.279, 126.568
831.427, 100.726, 75.136, 170.611, 210.143, 201.472, 237.809, 206.284, 190.468, 202.743, 175.111, 197.848, 204.825, 168.52, 184.122, 175.273, 158.022, 169.429, 163.342, 159.935, 151.925, 141.695, 144.514, 159.285, 172.656, 102.695, 135.638, 85.589, 99.687, 111.44, 90.573, 95.468, 89.916, 93.412, 90.225, 66.661, 96.256, 90.393, 99.612, 114.672, 154.393, 118.522, 90.666
834.898, 109.951, 118.606, 181.292, 197.747, 261.378, 234.451, 228.956, 177.31, 205.947, 180.101, 216.658, 184.58, 174.288, 204.083, 205.29, 148.02, 189.412, 159.341, 146.891, 138.858, 111.819, 119.327, 152.206, 138.54, 103.81, 91.377, 126.725, 86.556, 76.187, 100.39, 100.203, 116.535, 109.119, 76.892, 65.594, 59.113, 112.417, 59.405, 95.779, 135.383, 91.764, 95.763
838.366, 87.176, 103.077, 158.973, 213.351, 224.284, 232.093, 191.628, 166.152, 217.151, 176.091, 198.467, 174.335, 145.056, 195.043, 164.307, 146.018, 187.394, 149.34, 161.847, 159.792, 138.944, 120.14, 152.127, 182.425, 110.924, 124.115, 100.862, 124.425, 91.934, 86.207, 78.938, 89.154, 83.826, 92.558, 85.526, 93.97, 82.441, 109.199, 94.886, 134.373, 102.007, 80.861
841.830, 121.402, 112.547, 188.655, 227.955, 241.19, 280.735, 259.3, 214.993, 208.355, 199.081, 227.276, 231.091, 197.824, 234.004, 186.323, 170.016, 220.377, 188.339, 183.803, 160.725, 149.069, 166.953, 171.048, 160.31, 133.038, 136.853, 118.999, 110.294, 116.681, 130.025, 121.673, 117.773, 106.533, 74.225, 83.459, 78.828, 113.465, 69.992, 117.993, 149.363, 93.249, 122.958
845.291, 111.627, 94.017, 168.336, 211.559, 245.096, 249.377, 203.973, 191.835, 221.559, 177.071, 228.085, 183.846, 179.592, 176.964, 192.34, 180.014, 180.36, 179.337, 172.759, 158.658, 132.194, 148.766, 141.969, 177.195, 107.153, 110.591, 99.135, 137.163, 119.428, 108.842, 116.409, 79.392, 113.24, 91.892, 86.392, 84.685, 97.489, 104.785, 113.1, 133.353, 76.492, 112.056
848.749, 104.852, 117.487, 192.017, 194.163, 217.002, 237.019, 221.645, 229.677, 225.762, 217.061, 184.894, 198.601, 164.36, 185.925, 168.357, 160.012, 211.342, 129.336, 176.715, 207.592, 158.318, 188.578, 138.89, 168.08, 145.267, 116.33, 134.272, 138.032, 125.175, 139.659, 106.144, 109.011, 88.947, 68.558, 83.324, 95.542, 93.512, 97.578, 110.207, 162.343, 89.734, 120.153
852.203, 116.078, 80.957, 177.698, 214.767, 238.907, 222.661, 211.317, 196.519, 201.966, 179.051, 181.703, 177.357, 168.128, 167.885, 189.373, 160.01, 165.325, 168.335, 153.671, 161.525, 142.443, 149.391, 132.811, 168.965, 145.381, 118.068, 102.409, 134.901, 100.922, 119.476, 111.879, 109.63, 119.654, 110.225, 78.257, 89.399, 101.536, 106.371, 123.314, 147.333, 92.977, 99.251
855.654, 93.303, 91.427, 146.379, 177.371, 184.813, 184.303, 194.989, 172.361, 192.17, 130.041, 167.513, 164.112, 115.895, 148.846, 142.39, 118.008, 146.308, 112.334, 142.627, 174.459, 147.568, 121.204, 122.732, 140.849, 101.495, 89.806, 104.545, 86.77, 123.669, 109.294, 110.614, 103.249, 57.361, 77.892, 61.19, 91.256, 90.56, 105.165, 112.421, 145.323, 109.219, 97.348
859.102, 62.528, 52.898, 116.061, 158.975, 171.719, 127.945, 136.661, 106.203, 128.374, 111.031, 131.322, 125.867, 97.663, 98.806, 110.407, 86.006, 98.29, 90.333, 88.583, 119.392, 93.693, 88.017, 90.653, 112.734, 76.61, 67.544, 42.682, 51.639, 71.416, 44.111, 77.349, 60.868, 89.068, 86.558, 47.122, 63.114, 52.584, 85.958, 86.528, 118.313, 72.462, 58.446
862.546, 90.754, 76.368, 134.742, 107.579, 136.625, 161.588, 163.334, 112.045, 112.578, 126.021, 140.131, 125.623, 92.431, 104.767, 120.423, 80.004, 114.273, 99.332, 98.539, 104.325, 101.817, 89.83, 94.574, 93.619, 74.724, 76.283, 110.818, 45.508, 84.163, 55.928, 83.084, 81.487, 80.775, 83.225, 72.055, 78.971, 87.607, 76.751, 85.635, 134.303, 61.704, 107.543
865.986, 113.979, 69.838, 154.423, 174.183, 133.531, 164.23, 146.006, 131.887, 150.782, 140.011, 129.94, 102.378, 112.199, 130.727, 110.44, 99.002, 97.255, 103.331, 128.495, 115.259, 78.942, 119.643, 119.495, 116.504, 68.838, 89.021, 70.955, 95.377, 99.91, 88.745, 89.819, 74.106, 117.482, 86.891, 85.988, 94.828, 88.631, 96.544, 92.742, 139.293, 113.946, 108.64
869.423, 111.204, 111.308, 161.104, 149.787, 151.437, 178.872, 180.678, 113.729, 157.985, 146.001, 168.749, 134.133, 103.967, 134.688, 145.457, 86.0, 136.238, 99.33, 98.451, 99.192, 108.067, 129.456, 92.416, 102.389, 82.952, 125.759, 107.092, 97.247, 95.657, 90.563, 96.554, 91.725, 133.189, 106.558, 71.92, 108.685, 100.655, 83.338, 117.849, 149.283, 85.189, 95.738
872.857, 112.43, 92.778, 176.785, 153.391, 169.343, 172.514, 159.35, 143.571, 147.189, 120.991, 138.558, 142.889, 120.735, 137.648, 144.473, 124.998, 125.221, 140.328, 141.407, 136.125, 114.192, 110.269, 118.337, 146.274, 113.067, 100.497, 90.228, 107.116, 105.404, 92.38, 104.289, 104.344, 121.896, 98.225, 69.853, 114.543, 108.679, 119.131, 84.956, 155.273, 94.431, 102.835
876.288, 54.655, 64.248, 154.467, 133.995, 120.249, 89.156, 124.022, 111.413, 111.393, 116.981, 149.368, 109.644, 123.502, 110.609, 119.49, 66.996, 123.203, 82.327, 102.363, 104.059, 82.316, 101.082, 101.258, 92.158, 73.181, 100.236, 71.365, 70.985, 69.151, 65.197, 60.024, 51.963, 113.603, 74.891, 39.785, 68.4, 66.702, 78.924, 44.064, 95.263, 52.674, 57.933
879.715, 106.88, 104.719, 222.148, 185.599, 180.155, 204.798, 167.695, 133.255, 162.597, 142.971, 162.177, 139.399, 118.27, 147.569, 144.507, 108.993, 134.186, 146.326, 123.319, 151.992, 132.441, 127.895, 129.179, 151.043, 100.295, 93.974, 100.502, 123.854, 110.898, 108.014, 134.759, 101.582, 128.31, 120.558, 92.718, 123.257, 120.726, 85.717, 93.171, 122.253, 101.916, 117.03
883.138, 72.105, 72.189, 234.829, 194.203, 190.06, 165.44, 171.367, 160.097, 187.801, 143.961, 172.986, 136.155, 139.038, 153.53, 141.523, 99.991, 166.168, 113.325, 120.275, 165.926, 105.566, 110.708, 127.1, 111.928, 105.41, 78.712, 96.638, 125.723, 109.645, 97.832, 94.494, 99.201, 97.017, 79.225, 89.651, 101.114, 66.75, 72.51, 91.278, 100.243, 57.159, 125.128
886.558, 90.331, 96.659, 210.51, 185.806, 177.966, 165.082, 155.039, 110.939, 168.004, 126.951, 153.795, 118.91, 125.806, 118.49, 129.54, 95.989, 116.151, 125.324, 87.231, 127.859, 105.691, 106.521, 99.021, 122.813, 92.524, 84.45, 74.775, 102.592, 89.392, 69.649, 87.229, 80.82, 123.724, 86.891, 71.583, 65.971, 72.774, 62.304, 54.385, 85.233, 80.401, 75.225
889.975, 76.556, 86.129, 223.191, 211.41, 158.872, 144.725, 183.711, 122.781, 149.208, 112.941, 136.604, 116.665, 123.574, 138.45, 96.557, 115.987, 118.134, 98.323, 93.187, 124.792, 77.815, 89.334, 95.942, 116.698, 101.638, 97.189, 110.911, 116.461, 116.139, 61.466, 100.964, 113.439, 120.431, 93.558, 62.516, 95.829, 72.797, 73.097, 75.492, 89.223, 62.644, 89.323
893.388, 93.479, 85.925, 256.016, 165.112, 162.297, 164.372, 131.37, 106.203, 172.571, 130.452, 149.984, 129.001, 109.97, 122.881, 130.997, 112.677, 127.659, 137.758, 119.896, 128.407, 126.251, 114.719, 88.49, 128.005, 88.938, 97.295, 99.093, 117.411, 107.198, 112.382, 103.831, 101.161, 119.04, 84.286, 79.349, 88.683, 69.652, 76.14, 89.531, 113.364, 72.723, 80.359
896.798, 77.402, 81.721, 240.84, 158.814, 169.721, 137.02, 124.03, 122.624, 101.933, 113.963, 124.363, 106.336, 120.366, 117.311, 103.438, 94.368, 110.184, 80.194, 118.605, 95.023, 98.687, 93.104, 111.037, 108.312, 113.239, 88.402, 71.275, 76.36, 84.256, 81.299, 94.697, 88.883, 84.649, 95.014, 94.182, 88.538, 68.506, 56.184, 86.57, 92.504, 69.803, 71.396
900.205, 77.325, 85.517, 262.665, 156.516, 161.145, 132.668, 133.689, 111.045, 133.296, 132.474, 117.743, 115.671, 90.763, 102.741, 122.879, 97.058, 113.709, 122.629, 96.314, 103.638, 109.123, 99.489, 90.584, 114.619, 98.539, 76.508, 76.456, 87.31, 93.315, 87.215, 92.563, 87.605, 123.259, 94.742, 62.014, 83.393, 49.361, 76.227, 79.609, 115.644, 86.883, 71.433
903.608, 63.248, 84.313, 269.49, 166.218, 145.57, 125.316, 124.348, 94.467, 74.659, 107.985, 111.122, 80.006, 102.159, 101.172, 94.319, 56.748, 76.235, 64.065, 85.023, 65.253, 137.559, 88.875, 62.132, 100.926, 65.839, 105.614, 60.638, 98.259, 99.374, 47.131, 52.43, 84.327, 87.868, 64.47, 54.847, 62.248, 73.215, 48.27, 37.647, 80.785, 73.963, 55.47
907.008, 56.171, 97.109, 249.314, 164.92, 136.994, 149.963, 118.007, 94.888, 144.021, 96.496, 118.501, 103.342, 98.555, 88.602, 96.76, 91.438, 102.76, 132.5, 93.732, 104.868, 80.995, 65.26, 66.679, 109.233, 94.139, 90.721, 69.82, 92.209, 73.433, 93.048, 102.296, 84.049, 102.477, 82.198, 81.68, 81.102, 60.07, 91.314, 93.686, 111.925, 55.042, 85.507
910.404, 84.094, 61.905, 254.139, 162.622, 125.419, 109.611, 115.666, 99.309, 85.384, 63.007, 116.881, 77.677, 90.952, 118.032, 76.201, 88.128, 67.285, 82.936, 119.441, 69.483, 73.431, 99.645, 68.226, 75.54, 42.44, 91.827, 39.001, 94.158, 77.492, 70.964, 71.162, 68.771, 56.086, 83.926, 53.513, 53.957, 58.924, 63.357, 49.725, 100.065, 79.122, 43.543
913.797, 98.017, 81.701, 290.964, 163.324, 148.843, 127.259, 121.326, 95.731, 132.746, 99.518, 127.26, 120.012, 117.348, 114.463, 117.641, 91.818, 107.81, 126.371, 78.15, 107.099, 115.867, 89.031, 106.774, 121.847, 96.74, 83.934, 87.183, 114.107, 89.55, 86.88, 110.028, 93.493, 106.696, 111.654, 84.346, 91.812, 109.778, 102.4, 72.764, 125.205, 102.202, 78.58
917.186, 120.94, 60.497, 288.788, 197.026, 126.267, 115.907, 134.985, 74.152, 132.109, 129.029, 135.639, 117.348, 100.744, 96.893, 97.082, 105.508, 129.336, 57.806, 98.859, 149.714, 78.303, 155.416, 75.321, 123.154, 109.04, 83.04, 71.365, 106.057, 109.609, 96.797, 95.895, 91.215, 125.305, 84.382, 89.178, 93.667, 55.633, 83.444, 81.803, 86.346, 73.282, 101.617
920.573, 90.862, 72.293, 272.613, 184.728, 152.692, 124.555, 130.644, 103.573, 152.472, 98.54, 122.019, 121.683, 107.141, 102.323, 112.522, 93.198, 88.861, 122.242, 80.568, 105.329, 113.739, 97.801, 81.869, 117.461, 107.341, 60.146, 84.546, 105.006, 99.668, 78.713, 114.761, 97.938, 113.914, 105.11, 70.011, 93.521, 67.487, 73.487, 87.842, 109.486, 84.362, 89.654
923.955, 82.785, 77.089, 284.437, 204.43, 149.116, 127.202, 113.303, 107.995, 143.834, 143.051, 124.398, 113.018, 99.537, 100.754, 88.963, 127.889, 95.386, 112.677, 109.277, 125.944, 114.174, 74.186, 91.416, 129.768, 80.641, 107.253, 97.728, 81.956, 105.727, 90.629, 86.627, 96.66, 125.523, 99.839, 78.844, 80.376, 77.342, 69.53, 102.881, 114.626, 45.441, 71.69
927.334, 108.708, 105.885, 285.262, 170.132, 171.541, 148.85, 145.962, 135.416, 172.197, 128.562, 129.778, 107.354, 141.933, 116.184, 134.404, 119.579, 128.911, 141.113, 120.986, 127.559, 97.61, 121.572, 109.963, 117.075, 91.941, 103.359, 72.91, 107.905, 97.786, 79.546, 114.494, 126.382, 139.133, 100.567, 74.677, 86.231, 92.196, 100.574, 64.92, 116.766, 89.521, 106.727
930.710, 91.631, 101.681, 285.087, 166.834, 142.965, 130.498, 115.621, 145.837, 72.559, 101.073, 149.157, 108.689, 116.33, 123.614, 107.844, 110.269, 93.437, 84.548, 104.695, 97.175, 74.046, 73.957, 88.511, 96.382, 83.241, 118.466, 91.091, 67.855, 89.845, 77.462, 53.36, 112.104, 71.742, 84.295, 68.509, 89.086, 72.051, 97.617, 88.959, 113.907, 64.601, 84.764
934.083, 94.554, 73.477, 255.911, 182.536, 166.389, 152.146, 151.281, 139.259, 136.922, 102.584, 125.536, 121.024, 111.726, 115.045, 137.285, 94.959, 131.962, 130.984, 89.404, 105.79, 74.482, 106.342, 86.058, 105.689, 97.542, 91.572, 86.273, 101.804, 104.903, 95.378, 71.226, 91.826, 107.351, 103.023, 58.342, 73.941, 57.905, 69.66, 66.997, 104.047, 62.681, 76.801
937.452, 92.477, 79.273, 276.736, 167.238, 159.814, 200.794, 137.94, 141.68, 122.284, 127.095, 142.916, 115.36, 127.122, 100.475, 115.725, 108.649, 104.487, 75.419, 118.113, 125.405, 98.918, 91.727, 100.605, 88.996, 102.842, 148.678, 63.455, 120.754, 77.962, 99.295, 87.092, 115.548, 120.96, 107.751, 67.175, 109.795, 71.759, 56.704, 88.036, 139.187, 69.76, 74.837
940.817, 87.4, 65.069, 252.56, 177.939, 164.238, 143.441, 134.599, 136.101, 160.647, 126.606, 130.295, 114.695, 112.519, 120.905, 101.166, 114.339, 126.012, 115.855, 93.822, 103.02, 111.354, 100.113, 108.153, 95.303, 102.142, 100.785, 96.636, 98.703, 87.021, 95.211, 103.959, 101.27, 107.57, 97.479, 72.008, 83.65, 88.614, 64.747, 81.075, 111.328, 65.84, 106.874
944.180, 82.323, 84.865, 252.385, 151.641, 124.663, 189.089, 123.258, 117.523, 109.01, 116.117, 125.675, 84.03, 101.915, 96.336, 95.607, 62.029, 113.538, 119.29, 117.531, 116.635, 81.79, 109.498, 90.7, 121.61, 85.442, 81.891, 80.818, 84.653, 82.08, 62.127, 88.825, 82.992, 115.179, 106.207, 50.84, 69.505, 55.468, 82.79, 72.114, 102.468, 52.92, 72.911
947.538, 88.246, 67.661, 211.21, 135.343, 127.087, 111.737, 108.917, 80.944, 122.372, 101.628, 100.054, 106.366, 101.311, 77.766, 98.047, 68.719, 92.063, 81.726, 98.24, 101.251, 79.226, 100.883, 75.248, 108.917, 92.743, 77.998, 72.0, 78.602, 64.139, 97.044, 96.691, 102.714, 114.788, 79.935, 57.673, 91.36, 71.323, 69.834, 42.153, 88.608, 58.0, 85.948
950.894, 90.169, 96.457, 196.034, 156.045, 109.511, 124.385, 114.577, 106.365, 138.735, 91.139, 109.433, 92.701, 106.708, 50.196, 95.488, 75.409, 96.588, 88.161, 89.949, 67.866, 63.662, 111.269, 82.795, 113.224, 74.043, 82.104, 77.181, 65.552, 59.198, 84.96, 74.558, 75.436, 128.397, 98.663, 65.506, 87.214, 67.177, 62.877, 88.192, 103.748, 55.08, 110.985
954.246, 45.092, 64.253, 191.859, 113.747, 94.936, 82.033, 108.236, 66.787, 92.097, 71.65, 89.813, 70.036, 63.104, 45.627, 41.929, 57.1, 67.113, 85.597, 77.658, 83.481, 61.098, 44.654, 59.342, 86.531, 52.343, 56.211, 52.363, 57.501, 59.256, 58.876, 69.424, 92.158, 85.006, 59.391, 58.339, 69.069, 60.031, 37.92, 72.231, 91.889, 76.159, 60.021
957.594, 83.015, 75.049, 189.683, 119.449, 106.36, 96.68, 113.895, 91.208, 140.46, 81.161, 100.192, 114.372, 97.5, 79.057, 75.369, 64.79, 89.638, 83.032, 63.367, 116.096, 77.533, 119.039, 70.89, 112.838, 70.644, 83.317, 49.545, 91.451, 59.315, 76.793, 84.29, 67.881, 119.616, 139.119, 83.172, 76.924, 79.886, 64.964, 83.27, 116.029, 71.239, 84.058
960.940, 92.938, 94.845, 186.508, 125.151, 82.785, 98.328, 96.554, 62.629, 117.823, 96.672, 119.572, 100.707, 81.897, 88.487, 110.81, 92.48, 86.164, 100.468, 78.076, 110.711, 74.969, 64.424, 87.437, 100.145, 80.944, 60.423, 85.726, 75.4, 72.374, 82.709, 103.156, 79.603, 115.225, 103.847, 60.004, 104.779, 79.74, 86.007, 89.308, 125.169, 69.319, 79.095
964.281, 83.86, 83.641, 139.333, 63.853, 68.209, 74.976, 50.213, 114.051, 30.185, 53.183, 70.951, 56.042, 67.293, 54.918, 33.25, 17.17, 36.689, 49.903, 66.785, 48.327, 34.405, 45.81, 62.984, 63.452, 34.244, 58.53, 31.908, 44.35, 58.433, 56.625, 67.023, 74.325, 93.834, 87.575, 57.837, 56.633, 57.595, 76.051, 58.347, 92.309, 31.399, 54.132
967.620, 56.783, 18.437, 114.157, 74.555, 55.633, 66.624, 62.872, 37.472, 68.548, 41.694, 28.33, 18.378, 64.689, 49.348, 46.691, 26.86, 39.214, 69.339, 43.494, 78.942, 56.841, 46.195, 27.532, 69.759, 33.544, 46.636, 44.09, 57.299, 62.492, 15.542, 79.889, 48.047, 73.443, 71.303, 33.67, 66.488, 71.449, 66.094, 61.386, 87.45, 60.478, 67.168
970.955, 75.706, 72.233, 144.982, 68.257, 58.058, 82.272, 36.532, 54.893, 70.91, 58.205, 99.71, 62.713, 49.086, 65.778, 27.132, 39.55, 63.739, 55.774, 71.203, 50.557, 58.277, 19.58, 68.079, 62.066, 33.845, 56.743, 60.271, 27.249, 47.551, 50.458, 61.755, 65.769, 94.053, 92.032, 44.503, 68.343, 47.304, 62.137, 83.425, 115.59, 51.558, 63.205
974.286, 65.629, 61.029, 121.807, 60.959, 42.482, 66.919, 46.191, 44.315, 86.273, 44.716, 62.089, 40.048, 59.482, 62.209, 59.572, 53.24, 78.265, 54.21, 27.912, 58.172, 47.713, 40.966, 66.626, 72.373, 65.145, 64.849, 61.453, 66.198, 44.609, 29.374, 66.622, 61.491, 85.662, 69.76, 60.335, 71.198, 62.158, 72.181, 79.464, 93.73, 59.638, 82.242
977.614, 69.552, 41.825, 163.631, 80.661, 53.907, 93.567, 43.85, 39.736, 71.636, 40.227, 54.469, 16.384, 73.878, 56.639, 31.013, 20.93, 65.79, 50.645, 67.621, 41.787, 41.149, 51.351, 40.174, 52.68, 67.445, 40.955, 27.635, 27.148, 77.668, 72.291, 74.488, 40.213, 74.271, 60.488, 64.168, 73.053, 63.012, 64.224, 44.503, 90.871, 51.718, 95.279
980.939, 73.475, 55.621, 115.456, 82.363, 64.331, 62.215, 75.509, 51.158, 63.998, 68.738, 78.848, 87.719, 62.274, 72.069, 52.454, 53.621, 54.315, 72.08, 47.33, 72.403, 48.585, 65.736, 58.721, 66.987, 74.746, 76.062, 65.816, 80.097, 67.727, 52.207, 69.354, 62.935, 101.88, 66.216, 71.001, 85.907, 88.867, 82.267, 71.542, 91.011, 52.798, 83.315
984.260, 74.398, 61.417, 109.28, 110.065, 77.756, 119.863, 104.168, 47.579, 110.361, 60.249, 76.227, 64.054, 87.671, 63.5, 70.894, 61.311, 87.84, 98.516, 89.039, 96.018, 44.021, 72.121, 76.269, 101.294, 52.046, 62.168, 36.998, 86.047, 69.786, 68.123, 107.221, 60.657, 119.49, 121.944, 87.834, 79.762, 104.721, 61.311, 81.581, 107.151, 92.877, 61.352
987.578, 70.321, 35.213, 73.105, 62.767, 53.18, 52.51, 43.828, 31.0, 59.723, 41.76, 45.607, 44.39, 68.067, 32.93, 38.335, 29.001, 19.366, 49.951, 33.748, 40.633, 45.457, 64.507, 34.816, 67.601, 55.346, 66.275, 41.18, 40.996, 14.845, 29.04, 47.087, 46.379, 63.099, 55.672, 38.667, 61.617, 60.576, 15.354, 68.62, 102.291, 28.957, 66.389
990.893, 78.244, 48.009, 85.93, 97.468, 108.604, 61.158, 91.487, 74.422, 81.086, 84.271, 65.986, 68.725, 85.463, 72.36, 62.775, 53.691, 100.891, 84.387, 54.457, 62.248, 81.892, 82.892, 49.363, 89.908, 76.646, 69.381, 65.361, 66.946, 62.904, 81.956, 83.953, 84.101, 113.708, 68.4, 65.499, 56.472, 96.43, 77.397, 100.658, 103.432, 71.037, 59.426
994.204, 90.167, 51.805, 83.754, 84.17, 75.029, 107.806, 88.146, 87.843, 105.448, 67.782, 101.366, 93.06, 86.86, 91.791, 102.216, 70.381, 67.416, 82.822, 109.166, 105.863, 65.328, 101.277, 111.911, 103.215, 84.947, 71.487, 72.543, 87.895, 79.962, 67.872, 73.819, 79.824, 99.317, 81.128, 67.332, 82.326, 96.285, 84.441, 64.697, 102.572, 68.117, 87.463
997.512, 72.09, 99.601, 137.579, 66.872, 109.453, 112.454, 117.805, 91.264, 102.811, 86.293, 106.745, 77.396, 84.256, 83.221, 81.657, 86.071, 114.941, 61.258, 70.875, 98.478, 67.764, 45.662, 67.458, 95.522, 42.247, 83.594, 67.725, 31.844, 53.021, 71.789, 68.686, 106.546, 40.927, 76.856, 35.165, 82.181, 53.139, 53.484, 77.736, 130.712, 60.196, 72.499
1000.816, 67.188, 97.719, 139.971, 147.6, 157.878, 173.87, 145.94, 147.38, 148.633, 121.241, 163.914, 139.6, 132.487, 113.289, 120.828, 116.023, 113.124, 102.394, 100.712, 126.448, 82.581, 96.557, 122.341, 143.45, 121.04, 85.689, 105.542, 101.574, 86.72, 65.721, 78.666, 78.529, 70.851, 80.796, 65.124, 80.237, 60.165, 58.668, 82.817, 106.766, 39.472, 46.604
1004.117, 93.287, 125.837, 148.363, 157.328, 190.302, 188.286, 185.076, 164.495, 153.455, 129.188, 140.084, 186.804, 150.717, 145.357, 137.0, 104.975, 135.307, 103.53, 111.549, 131.418, 97.399, 125.451, 149.224, 144.378, 90.833, 92.784, 116.36, 81.304, 128.419, 99.653, 109.646, 104.511, 122.775, 89.736, 78.083, 104.293, 82.19, 68.853, 70.897, 154.819, 59.748, 68.708
1007.414, 73.385, 95.955, 108.755, 87.056, 112.727, 95.703, 114.211, 75.611, 111.277, 82.136, 131.253, 93.009, 80.947, 92.425, 99.172, 68.927, 93.49, 95.666, 101.386, 102.388, 64.216, 72.346, 85.107, 117.305, 44.626, 81.879, 73.177, 76.034, 39.118, 66.585, 84.626, 93.494, 89.699, 66.676, 53.042, 72.348, 68.216, 62.037, 70.977, 93.873, 51.023, 61.812
1010.708, 92.484, 69.074, 114.147, 114.784, 107.151, 113.119, 75.346, 75.726, 101.099, 65.083, 96.423, 82.213, 103.178, 83.493, 56.344, 93.88, 70.672, 82.802, 72.223, 61.358, 91.033, 120.24, 88.989, 86.233, 74.419, 66.974, 42.995, 68.764, 84.817, 76.518, 60.606, 59.477, 88.624, 81.617, 58.001, 91.404, 60.242, 76.221, 52.058, 105.927, 53.299, 58.916
1013.999, 65.582, 63.192, 77.539, 84.511, 76.576, 80.535, 67.482, 57.842, 102.921, 54.031, 94.592, 79.417, 77.408, 84.561, 74.515, 64.832, 64.855, 77.938, 70.06, 84.328, 69.85, 79.135, 56.872, 82.161, 53.212, 73.069, 50.813, 47.493, 65.516, 53.45, 69.586, 58.46, 75.548, 65.557, 46.961, 84.46, 67.267, 79.405, 75.138, 100.98, 43.574, 58.021
1017.286, 58.681, 44.31, 44.932, 74.239, 79.0, 87.951, 48.617, 49.957, 73.743, 53.979, 81.762, 53.622, 71.639, 52.629, 43.687, 66.784, 31.038, 93.074, 50.897, 46.298, 62.667, 64.029, 59.755, 60.088, 22.005, 69.164, 2.63, 70.223, 59.214, 47.382, 41.565, 50.443, 69.472, 53.497, 58.92, 45.516, 33.293, 33.589, 81.218, 84.034, 60.85, 61.125
1020.570, 59.779, 46.428, 62.324, 63.967, 66.425, 66.367, 63.753, 37.073, 85.565, 69.926, 74.931, 29.826, 67.869, 54.697, 74.859, 39.736, 42.221, 45.21, 76.734, 54.268, 47.484, 56.924, 82.638, 82.016, 58.798, 53.259, 59.448, 55.953, 50.913, 62.314, 54.545, 55.426, 85.397, 56.437, 39.879, 57.571, 33.319, 50.774, 79.299, 68.088, 69.126, 49.229
1023.850, 63.878, 91.546, 99.716, 99.695, 88.849, 114.784, 97.888, 107.188, 130.387, 110.874, 91.1, 130.03, 106.1, 86.765, 86.031, 88.688, 82.403, 58.347, 75.571, 137.238, 68.301, 83.818, 51.521, 118.944, 81.591, 81.354, 78.265, 87.683, 78.612, 75.246, 110.525, 93.409, 106.321, 98.377, 65.838, 69.627, 60.344, 54.958, 69.379, 132.141, 75.401, 102.333
1027.127, 68.976, 53.664, 89.108, 96.423, 109.274, 81.2, 109.023, 56.304, 91.209, 73.821, 100.27, 69.235, 83.33, 57.833, 76.202, 62.64, 47.586, 71.483, 80.408, 79.208, 48.119, 59.713, 56.404, 64.872, 50.383, 50.449, 28.083, 46.412, 37.311, 44.179, 42.505, 57.392, 87.245, 61.317, 30.797, 29.683, 51.37, 18.142, 61.459, 85.195, 39.677, 76.438
1030.401, 93.075, 73.782, 118.5, 141.15, 118.698, 146.616, 128.159, 158.42, 55.031, 103.769, 141.439, 138.439, 109.56, 126.901, 126.374, 116.592, 106.769, 107.619, 118.245, 136.178, 118.936, 91.607, 109.286, 153.799, 106.176, 137.545, 85.9, 82.142, 100.01, 73.111, 109.485, 131.375, 114.17, 107.257, 63.756, 67.738, 76.395, 76.326, 77.539, 144.248, 56.952, 101.542
1033.671, 97.173, 84.901, 88.892, 131.878, 118.123, 110.032, 117.294, 97.535, 130.853, 134.716, 122.609, 94.643, 98.791, 114.969, 137.546, 128.544, 96.952, 90.755, 86.082, 116.148, 107.753, 82.502, 85.169, 117.727, 96.969, 94.64, 89.718, 95.872, 57.709, 67.043, 99.465, 96.358, 91.094, 89.197, 69.715, 94.794, 72.421, 73.511, 103.62, 114.302, 80.228, 70.646
1036.938, 89.272, 86.019, 125.284, 120.606, 156.547, 193.449, 133.429, 98.651, 117.675, 116.664, 140.778, 141.848, 128.021, 128.037, 138.718, 111.496, 104.134, 117.891, 108.919, 130.118, 74.57, 98.396, 113.052, 93.655, 106.762, 71.735, 89.536, 68.602, 94.408, 104.975, 95.445, 85.34, 93.018, 85.137, 70.674, 103.85, 55.447, 83.695, 101.7, 113.356, 84.504, 106.751
1040.201, 89.37, 91.137, 121.677, 116.334, 118.972, 127.865, 110.565, 109.766, 121.497, 118.611, 146.948, 120.052, 116.252, 105.105, 114.889, 138.448, 116.317, 131.027, 130.756, 106.088, 97.387, 111.291, 105.935, 129.582, 96.555, 100.83, 87.353, 87.331, 112.106, 91.907, 78.425, 105.323, 114.943, 90.077, 70.634, 95.906, 91.472, 93.879, 92.78, 125.409, 76.779, 93.855
1043.461, 62.469, 70.255, 140.069, 104.062, 116.396, 118.281, 123.7, 110.882, 110.319, 99.559, 106.117, 121.256, 122.482, 119.173, 88.061, 109.401, 78.5, 85.163, 109.593, 97.058, 98.204, 81.185, 76.818, 115.51, 72.348, 62.925, 81.171, 67.061, 105.805, 72.84, 66.405, 83.306, 78.867, 75.018, 28.593, 76.961, 82.498, 65.063, 66.861, 55.463, 64.055, 42.959
1046.718, 84.567, 59.373, 104.461, 110.789, 116.821, 101.697, 119.835, 95.997, 116.141, 82.506, 122.286, 108.461, 101.713, 84.241, 91.233, 85.353, 88.682, 94.299, 92.43, 114.028, 90.021, 68.08, 101.701, 140.438, 103.141, 81.02, 60.988, 87.791, 108.504, 71.772, 96.385, 52.289, 73.791, 60.958, 59.552, 74.017, 63.524, 58.248, 74.941, 106.517, 76.33, 60.063
1049.971, 82.666, 89.491, 136.853, 123.517, 109.246, 159.113, 136.971, 117.113, 113.963, 119.454, 134.456, 104.665, 140.943, 101.309, 121.405, 131.305, 49.865, 113.435, 109.267, 95.998, 104.839, 104.974, 107.584, 135.366, 100.934, 60.115, 60.806, 78.521, 100.203, 102.704, 101.365, 71.272, 69.716, 87.898, 47.511, 89.073, 76.549, 57.432, 72.021, 108.57, 61.606, 91.168
1053.221, 63.764, 59.61, 111.245, 131.245, 123.67, 127.53, 132.106, 87.228, 110.785, 101.402, 91.625, 83.869, 95.173, 110.377, 112.576, 93.257, 93.048, 98.571, 77.104, 93.968, 79.656, 60.868, 73.466, 104.293, 75.727, 63.21, 85.623, 73.25, 72.902, 50.636, 87.345, 54.255, 43.64, 58.838, 50.47, 58.129, 56.575, 48.616, 53.102, 82.624, 39.882, 48.272
1056.467, 92.863, 81.728, 116.637, 129.973, 155.095, 163.946, 183.241, 124.344, 129.607, 119.349, 141.795, 99.074, 134.404, 130.445, 104.748, 135.209, 98.231, 133.707, 109.941, 120.938, 112.473, 100.763, 78.349, 117.221, 106.52, 98.305, 85.441, 110.98, 99.601, 76.568, 88.325, 86.238, 122.564, 91.778, 74.429, 75.184, 72.601, 56.8, 87.182, 91.677, 53.157, 91.376
1059.710, 60.961, 74.846, 141.029, 154.701, 147.519, 140.362, 156.377, 95.459, 116.429, 111.297, 126.964, 105.278, 108.634, 137.513, 126.92, 122.161, 121.413, 100.844, 105.778, 109.908, 93.29, 98.657, 119.232, 112.149, 104.313, 80.4, 63.258, 88.71, 90.3, 61.5, 93.305, 60.221, 71.488, 74.718, 49.388, 70.24, 73.626, 52.985, 65.262, 102.731, 49.433, 56.48
1062.950, 77.06, 91.964, 189.422, 142.428, 182.944, 162.778, 175.512, 162.575, 146.251, 123.244, 153.133, 128.482, 130.865, 131.581, 114.092, 107.113, 112.596, 113.98, 120.615, 133.878, 113.107, 97.552, 100.115, 119.076, 90.106, 108.495, 102.076, 90.44, 78.999, 87.433, 79.285, 83.204, 142.413, 78.658, 67.348, 111.296, 46.652, 54.169, 64.343, 125.785, 52.708, 74.585
1066.186, 98.158, 96.082, 165.814, 194.156, 180.368, 188.195, 174.647, 117.69, 171.073, 152.192, 172.303, 146.687, 152.095, 138.649, 158.263, 145.065, 152.779, 135.116, 126.451, 123.848, 115.924, 123.446, 131.998, 147.004, 114.899, 91.59, 100.894, 100.169, 110.697, 94.365, 117.265, 95.186, 91.337, 95.598, 72.307, 78.351, 89.678, 79.353, 77.423, 121.838, 63.984, 83.689
1069.418, 120.257, 93.2, 206.206, 195.884, 194.793, 198.611, 203.783, 188.806, 184.895, 168.139, 179.472, 161.891, 165.326, 175.717, 181.435, 118.017, 171.962, 163.252, 128.288, 140.818, 170.742, 111.341, 147.881, 150.932, 125.692, 139.685, 107.711, 106.899, 127.396, 108.297, 106.245, 108.169, 121.261, 76.538, 94.266, 87.407, 88.703, 79.537, 77.503, 128.892, 111.26, 88.793
1072.648, 102.355, 79.318, 184.598, 182.612, 174.217, 186.027, 158.918, 142.921, 164.717, 155.087, 171.642, 159.095, 159.556, 136.785, 158.607, 112.97, 117.144, 137.388, 136.125, 138.788, 148.559, 111.235, 117.763, 132.86, 125.485, 122.78, 119.529, 94.629, 119.095, 105.229, 107.225, 109.152, 113.186, 107.478, 81.225, 103.463, 106.729, 82.722, 99.584, 117.946, 93.535, 57.897
1075.874, 88.454, 52.437, 188.99, 181.34, 151.642, 121.443, 147.053, 143.037, 133.539, 125.034, 141.811, 142.3, 172.786, 144.853, 114.778, 135.922, 120.327, 141.524, 111.962, 138.758, 129.376, 109.13, 126.646, 137.787, 116.278, 120.876, 106.346, 98.359, 91.794, 98.161, 82.205, 109.135, 97.11, 77.419, 74.184, 128.519, 58.754, 95.906, 91.664, 156.999, 83.811, 94.002
1079.096, 84.552, 70.555, 153.382, 126.067, 144.066, 116.859, 122.189, 98.152, 133.361, 121.982, 111.981, 118.504, 95.017, 113.921, 113.95, 90.874, 95.51, 100.66, 118.799, 94.728, 98.193, 74.024, 88.529, 129.715, 68.071, 68.971, 78.164, 90.088, 73.493, 78.094, 63.185, 65.118, 94.034, 83.359, 83.143, 63.574, 67.78, 84.09, 81.744, 124.053, 74.086, 56.106
1082.315, 71.651, 81.673, 153.774, 144.795, 104.491, 139.276, 121.324, 100.268, 138.183, 97.929, 106.15, 111.708, 116.247, 93.989, 108.122, 114.826, 51.693, 105.796, 87.636, 125.698, 104.01, 88.919, 79.412, 90.643, 77.864, 84.066, 100.981, 90.818, 91.192, 100.026, 84.165, 135.101, 96.959, 99.299, 61.102, 87.63, 61.806, 71.274, 88.825, 96.107, 67.362, 93.21
1085.531, 75.749, 62.791, 121.167, 99.523, 100.915, 132.692, 106.459, 77.384, 119.005, 86.877, 104.319, 80.913, 101.478, 91.057, 84.294, 90.778, 88.875, 94.932, 92.473, 124.668, 64.827, 100.813, 84.295, 114.57, 75.657, 90.161, 80.799, 74.548, 80.891, 70.958, 86.145, 71.084, 81.883, 84.239, 60.061, 71.686, 66.831, 63.459, 58.905, 130.16, 63.638, 58.314
1088.743, 52.848, 46.909, 123.559, 117.251, 98.34, 92.108, 80.595, 69.499, 122.827, 79.825, 85.489, 72.117, 71.708, 70.125, 81.465, 78.73, 80.058, 83.068, 103.31, 105.638, 78.644, 103.708, 54.178, 101.498, 86.45, 73.256, 44.617, 68.278, 65.59, 64.89, 87.125, 109.067, 83.807, 54.179, 43.021, 66.742, 51.857, 51.643, 62.985, 82.214, 52.913, 60.419
1091.952, 62.946, 72.027, 100.951, 109.979, 102.764, 95.524, 81.73, 61.615, 108.649, 93.772, 104.658, 70.321, 80.939, 70.193, 63.637, 83.682, 78.241, 92.204, 75.147, 95.608, 71.462, 76.602, 84.061, 92.426, 38.243, 53.351, 58.434, 78.007, 53.288, 52.822, 71.105, 70.05, 90.732, 80.119, 42.98, 75.797, 46.883, 69.827, 95.066, 83.267, 53.189, 43.523
1095.157, 64.045, 18.146, 106.343, 84.706, 73.189, 84.941, 104.865, 100.73, 134.471, 61.72, 97.828, 59.526, 72.169, 60.261, 55.809, 45.634, 61.424, 88.341, 80.984, 57.578, 56.279, 52.497, 80.943, 64.354, 76.036, 104.446, 53.252, 40.737, 56.987, 37.755, 78.085, 77.033, 114.656, 70.059, 36.939, 60.853, 49.908, 57.011, 55.146, 107.321, 40.464, 62.627
1098.359, 82.143, 65.264, 130.735, 99.434, 117.613, 111.357, 100.001, 63.846, 103.293, 88.667, 98.997, 82.73, 103.399, 91.329, 91.981, 60.586, 95.606, 86.477, 82.821, 118.548, 102.096, 71.391, 79.826, 90.281, 70.828, 62.541, 77.069, 62.467, 56.686, 82.687, 69.064, 74.015, 98.58, 80.999, 66.898, 76.909, 60.934, 56.196, 88.226, 100.375, 63.74, 67.732
1101.558, 67.242, 45.382, 135.127, 69.162, 93.038, 143.773, 84.136, 36.961, 72.115, 52.615, 110.166, 44.934, 78.63, 61.397, 84.152, 35.538, 59.789, 55.613, 70.658, 63.518, 79.913, 87.286, 52.709, 66.209, 72.621, 70.636, 28.887, 47.197, 49.385, 53.619, 51.044, 83.998, 65.504, 49.939, 52.857, 38.964, 64.96, 28.38, 4.307, 90.428, 17.016, 37.836
1104.753, 91.322, 66.402, 116.374, 100.529, 86.323, 130.975, 121.2, 82.794, 83.61, 76.324, 112.85, 94.544, 94.175, 95.142, 98.717, 78.966, 85.129, 101.212, 85.084, 100.811, 105.461, 82.827, 87.926, 93.506, 87.846, 71.797, 67.013, 86.252, 65.591, 51.883, 71.213, 90.938, 92.514, 78.042, 55.588, 71.016, 41.892, 56.524, 90.291, 93.444, 65.762, 66.022
1107.945, 76.402, 90.422, 105.621, 107.896, 92.608, 70.178, 108.265, 92.626, 94.106, 83.033, 107.534, 72.154, 79.72, 88.887, 44.281, 92.394, 75.469, 74.812, 103.509, 65.104, 51.008, 94.369, 79.143, 95.802, 55.071, 89.959, 59.14, 71.307, 50.797, 48.146, 56.381, 64.877, 96.523, 70.144, 46.319, 87.067, 79.824, 71.669, 67.275, 94.461, 46.508, 73.208
1111.133, 100.483, 92.443, 138.868, 154.263, 137.893, 128.38, 142.329, 120.459, 129.602, 89.743, 147.218, 102.764, 100.265, 114.632, 124.845, 110.822, 102.809, 122.411, 104.935, 112.398, 99.556, 100.911, 109.36, 112.099, 91.296, 106.12, 97.267, 109.362, 92.002, 78.41, 85.549, 109.817, 108.532, 106.247, 71.05, 81.119, 63.757, 87.813, 104.259, 107.477, 90.255, 89.394
1114.318, 97.563, 86.463, 107.115, 103.631, 136.179, 138.583, 167.393, 89.292, 125.098, 139.452, 128.902, 84.374, 112.81, 93.377, 114.409, 115.25, 52.149, 84.011, 123.36, 91.691, 86.103, 82.453, 106.577, 107.395, 81.52, 78.282, 80.394, 90.417, 70.208, 83.673, 95.717, 76.756, 125.541, 82.349, 69.781, 101.17, 78.689, 67.958, 106.243, 147.493, 44.001, 133.581
1117.500, 83.643, 78.483, 150.362, 147.998, 182.464, 135.785, 128.457, 123.124, 140.594, 116.161, 137.586, 134.983, 129.355, 133.122, 125.973, 121.678, 126.489, 121.61, 122.786, 116.985, 100.651, 120.995, 108.794, 132.692, 118.745, 104.443, 111.52, 103.472, 86.414, 87.937, 112.885, 92.695, 114.55, 90.452, 70.512, 95.221, 88.622, 90.102, 91.227, 102.509, 91.748, 67.767
1120.678, 106.724, 88.504, 137.609, 136.365, 153.749, 166.987, 150.522, 131.957, 154.09, 150.87, 122.27, 134.593, 142.9, 117.867, 135.537, 125.106, 116.829, 139.21, 122.212, 129.278, 112.198, 101.537, 107.011, 133.989, 96.97, 108.604, 96.647, 96.527, 86.62, 90.201, 137.054, 120.635, 161.559, 99.554, 77.243, 101.273, 78.554, 91.247, 78.21, 104.525, 110.494, 96.953
1123.853, 55.804, 77.524, 139.856, 161.732, 139.034, 162.19, 140.586, 112.789, 127.586, 132.58, 151.954, 104.203, 105.445, 113.612, 118.102, 108.534, 118.169, 107.809, 116.637, 132.571, 119.746, 118.079, 77.228, 97.285, 97.194, 83.766, 71.774, 82.582, 85.825, 78.464, 81.222, 76.574, 88.568, 61.657, 34.974, 67.324, 67.487, 77.391, 63.194, 107.541, 42.241, 80.139
1127.024, 87.884, 63.544, 148.103, 143.099, 166.319, 147.392, 166.65, 153.622, 176.082, 156.289, 141.638, 110.813, 146.99, 145.357, 120.666, 82.962, 131.509, 116.408, 124.063, 115.865, 82.293, 123.621, 137.444, 132.582, 127.419, 129.927, 112.9, 72.637, 103.031, 96.728, 101.39, 99.514, 120.577, 97.759, 62.705, 103.376, 82.419, 69.536, 94.178, 95.557, 85.987, 84.325
1130.192, 70.965, 64.565, 149.35, 163.466, 148.604, 157.595, 159.714, 104.455, 122.578, 103.998, 134.322, 141.423, 124.535, 144.101, 112.23, 98.39, 109.849, 131.008, 98.488, 119.158, 104.841, 94.162, 115.661, 104.879, 114.644, 76.088, 63.027, 107.692, 70.237, 90.991, 81.558, 75.453, 73.586, 86.862, 52.436, 57.427, 58.351, 66.68, 64.162, 113.574, 54.733, 50.511
1133.357, 78.045, 90.585, 182.597, 169.833, 187.889, 200.797, 174.779, 132.287, 151.074, 173.708, 176.006, 133.032, 144.08, 156.846, 139.794, 87.818, 142.189, 139.607, 128.914, 137.452, 143.388, 103.704, 148.878, 142.175, 119.868, 108.25, 103.154, 125.747, 92.443, 98.255, 102.726, 101.393, 99.595, 101.964, 82.167, 95.478, 92.284, 88.825, 94.146, 132.59, 102.48, 104.698
1136.518, 93.125, 86.605, 137.844, 159.2, 163.175, 164.999, 173.843, 120.12, 123.57, 137.417, 131.69, 138.642, 127.625, 118.591, 135.358, 107.246, 116.529, 142.207, 100.339, 121.745, 98.936, 121.246, 120.095, 106.472, 106.093, 101.411, 107.28, 89.803, 98.649, 87.519, 107.895, 89.332, 110.604, 110.067, 67.898, 93.53, 60.216, 94.969, 94.13, 98.606, 87.226, 84.884
1139.675, 93.206, 74.625, 80.091, 113.568, 130.46, 126.202, 127.907, 93.952, 82.065, 132.126, 116.373, 65.252, 97.17, 111.336, 77.922, 64.674, 90.869, 70.806, 111.765, 90.038, 90.483, 94.788, 84.312, 70.769, 59.318, 84.573, 56.407, 103.858, 79.854, 58.782, 43.063, 37.271, 82.613, 70.169, 29.629, 96.581, 58.149, 51.114, 63.114, 83.622, 46.973, 45.07
1142.830, 55.286, 54.646, 93.338, 117.935, 136.745, 124.404, 117.972, 80.785, 107.561, 99.836, 87.057, 99.862, 95.715, 109.081, 89.487, 92.102, 112.209, 76.406, 98.191, 82.332, 81.031, 71.33, 83.529, 105.065, 85.542, 60.734, 50.534, 68.913, 67.06, 80.046, 81.231, 58.211, 91.622, 63.272, 34.36, 54.633, 56.081, 57.258, 63.098, 95.638, 66.719, 58.256
1145.981, 82.366, 55.666, 107.585, 127.302, 112.03, 140.606, 129.036, 95.618, 109.057, 102.545, 92.741, 99.471, 115.26, 99.826, 107.051, 101.53, 92.549, 52.005, 93.616, 87.625, 104.578, 95.872, 84.746, 115.362, 78.767, 86.895, 73.66, 84.968, 86.266, 72.309, 110.399, 63.15, 115.631, 63.374, 57.091, 95.684, 62.014, 71.403, 92.082, 103.654, 96.466, 106.442
1149.128, 70.447, 49.686, 108.832, 80.669, 96.315, 144.809, 116.1, 69.45, 118.553, 88.254, 97.425, 89.081, 88.805, 80.571, 83.615, 70.958, 94.889, 92.605, 59.042, 86.919, 90.126, 83.414, 83.963, 94.659, 73.992, 74.057, 42.787, 68.023, 63.472, 75.573, 64.567, 62.09, 67.64, 80.477, 40.822, 57.735, 47.946, 65.547, 62.066, 107.67, 59.212, 72.629
1152.272, 97.527, 75.707, 116.079, 103.036, 103.6, 76.011, 103.164, 66.283, 116.049, 118.964, 88.109, 87.691, 111.35, 80.316, 68.179, 71.386, 100.229, 81.204, 68.467, 97.212, 71.673, 58.956, 53.18, 90.955, 94.217, 83.218, 49.914, 47.078, 73.677, 68.837, 80.736, 52.029, 95.649, 104.579, 51.553, 55.787, 60.878, 60.692, 64.05, 88.687, 70.958, 53.815
1155.413, 79.607, 73.727, 87.326, 78.403, 80.886, 94.214, 92.229, 65.115, 71.545, 76.673, 90.793, 65.301, 57.895, 71.061, 62.743, 49.814, 85.57, 57.804, 72.893, 80.505, 63.221, 40.497, 56.397, 98.252, 47.441, 59.379, 34.041, 59.133, 62.883, 54.1, 63.904, 55.968, 95.658, 60.682, 59.284, 77.838, 54.811, 56.836, 60.034, 97.703, 62.705, 59.001
1158.550, 84.688, 92.747, 83.573, 86.77, 87.171, 99.416, 85.293, 106.948, 100.041, 115.382, 98.477, 75.911, 86.44, 74.806, 107.307, 76.242, 89.91, 70.403, 89.319, 109.799, 82.768, 92.039, 106.614, 121.548, 78.666, 92.541, 90.167, 52.188, 99.089, 67.364, 90.072, 87.908, 66.667, 96.784, 74.015, 92.89, 101.743, 94.981, 96.018, 88.719, 81.451, 99.187
1161.684, 62.768, 39.768, 82.82, 55.138, 74.456, 80.618, 59.357, 36.78, 48.537, 54.091, 64.161, 69.52, 45.985, 63.551, 41.872, 23.67, 55.25, 58.003, 33.744, 58.092, 33.316, 46.581, 52.831, 63.845, 56.891, 63.702, 36.294, 59.243, 60.295, 45.628, 59.24, 42.847, 65.676, 53.887, 56.746, 58.941, 62.676, 61.126, 47.002, 102.735, 49.198, 55.373
1164.814, 91.848, 63.788, 91.067, 74.505, 91.741, 69.821, 62.422, 36.613, 57.033, 72.801, 76.845, 49.13, 58.53, 98.296, 69.436, 60.098, 55.59, 77.602, 65.17, 85.386, 121.864, 49.123, 85.048, 64.142, 27.115, 80.864, 40.421, 68.298, 88.501, 65.891, 66.409, 86.787, 98.685, 93.989, 60.477, 76.992, 70.608, 55.27, 71.986, 92.751, 66.944, 84.559
1167.941, 59.929, 25.808, 46.314, 34.872, 46.026, 33.023, 54.486, 2.446, 46.529, 13.51, 42.529, 10.74, 23.075, 4.041, 0.0, 24.526, 36.93, 54.202, 10.595, 56.679, 27.411, 30.665, 46.265, 34.438, 4.34, 25.025, 20.547, 23.353, 12.706, 41.155, 28.577, 38.726, 60.694, 33.091, 14.208, 44.044, 28.541, 30.415, 34.97, 88.767, 31.691, 34.746
1171.065, 88.009, 49.829, 91.561, 88.239, 71.311, 82.226, 93.55, 57.278, 71.025, 78.219, 55.213, 43.35, 41.62, 66.786, 63.564, 75.954, 65.27, 115.801, 67.021, 89.972, 87.959, 72.207, 68.481, 87.735, 57.565, 52.186, 38.674, 63.408, 60.912, 52.418, 57.745, 57.666, 75.703, 85.194, 69.939, 68.095, 70.473, 82.559, 73.954, 98.783, 96.437, 82.932
1174.185, 72.089, 54.849, 84.808, 74.606, 66.596, 64.428, 75.614, 42.111, 67.52, 41.929, 90.897, 62.96, 79.165, 51.53, 55.128, 40.382, 51.61, 65.401, 73.446, 67.266, 77.506, 74.749, 71.698, 65.032, 52.789, 57.348, 67.801, 39.463, 64.118, 64.682, 57.913, 70.605, 88.712, 79.296, 45.67, 59.147, 58.405, 87.704, 85.938, 115.8, 55.183, 89.118
1177.302, 84.169, 25.869, 36.055, 73.973, 50.882, 57.63, 55.679, 46.943, 101.016, 72.638, 70.58, 46.569, 77.71, 72.275, 19.693, 47.81, 48.95, 0.0, 73.872, 72.559, 71.054, 66.291, 35.915, 77.328, 25.014, 45.509, 40.927, 70.518, 89.324, 53.946, 59.081, 49.544, 95.721, 87.399, 66.401, 59.198, 58.338, 57.848, 61.922, 64.816, 59.93, 60.304
1180.416, 72.25, 46.889, 85.302, 69.34, 52.167, 72.833, 52.743, 49.776, 92.512, 55.347, 69.264, 64.179, 55.255, 58.02, 52.257, 41.238, 60.29, 49.599, 72.298, 75.853, 60.601, 73.832, 38.132, 76.625, 32.239, 54.67, 41.054, 41.574, 69.529, 55.209, 74.25, 68.484, 82.73, 73.501, 68.132, 86.249, 64.27, 51.993, 86.906, 88.832, 65.676, 68.49
1183.526, 73.33, 52.91, 82.549, 94.708, 71.452, 77.035, 64.807, 73.609, 112.008, 50.057, 87.948, 42.789, 103.8, 65.765, 74.821, 73.666, 73.63, 51.199, 89.723, 77.146, 56.149, 53.374, 48.349, 97.922, 66.464, 66.832, 58.181, 81.629, 62.735, 56.473, 73.418, 70.423, 115.739, 111.604, 102.863, 84.301, 72.203, 80.137, 76.89, 111.848, 80.423, 94.677
1186.632, 80.41, 54.93, 72.796, 64.075, 57.737, 56.237, 37.871, 30.441, 70.504, 65.766, 65.632, 58.399, 69.345, 38.51, 56.385, 45.094, 50.97, 59.798, 71.149, 94.439, 35.696, 47.916, 68.566, 107.218, 54.688, 52.993, 47.307, 42.684, 65.941, 60.736, 81.586, 60.363, 88.748, 60.706, 51.594, 95.352, 69.135, 68.282, 85.874, 100.864, 47.169, 86.863
1189.735, 50.491, 43.95, 34.043, 28.442, 31.022, 32.44, 27.936, 12.274, 0.0, 6.475, 64.316, 27.009, 35.89, 36.255, 28.949, 30.522, 29.31, 40.398, 55.574, 15.733, 35.244, 10.458, 33.783, 47.515, 8.913, 57.155, 22.434, 34.739, 6.147, 0.0, 44.754, 48.302, 22.757, 33.809, 23.325, 42.404, 67.068, 56.426, 33.858, 101.88, 59.916, 48.049
1192.835, 42.571, 13.971, 25.29, 13.809, 8.307, 23.642, 0.0, 0.106, 34.496, 19.184, 0.0, 5.618, 7.435, 0.0, 14.513, 1.95, 17.65, 39.997, 0.0, 6.026, 11.791, 0.0, 0.0, 56.811, 8.138, 14.316, 18.561, 11.794, 6.352, 5.264, 3.922, 16.241, 28.766, 9.911, 12.056, 47.455, 0.0, 49.571, 27.842, 28.896, 36.662, 18.235
1195.931, 128.651, 99.991, 131.537, 60.176, 93.593, 119.845, 106.064, 67.939, 96.992, 69.894, 100.684, 77.228, 104.98, 129.745, 92.078, 75.378, 76.99, 91.597, 65.426, 93.32, 102.339, 91.542, 104.217, 89.108, 74.362, 78.477, 81.688, 111.849, 80.558, 99.527, 99.091, 97.181, 125.775, 120.014, 109.787, 114.506, 77.932, 73.715, 93.826, 123.913, 116.409, 106.421
1199.024, 72.732, 33.011, 52.783, 63.543, 39.878, 50.047, 61.129, 35.772, 83.488, 36.603, 64.368, 44.838, 58.525, 60.49, 61.642, 25.806, 44.33, 66.196, 52.851, 66.613, 42.886, 64.084, 58.434, 84.405, 34.587, 23.639, 31.814, 59.904, 33.764, 19.791, 59.259, 52.12, 69.784, 57.116, 68.518, 46.558, 66.865, 97.86, 54.81, 109.929, 48.155, 70.607
1202.114, 68.812, 63.032, 42.03, 87.91, 75.163, 88.249, 69.193, 77.604, 103.984, 42.312, 114.052, 45.448, 94.07, 60.235, 59.206, 70.234, 72.67, 91.796, 76.277, 65.906, 65.434, 67.626, 84.651, 89.701, 55.812, 35.8, 74.941, 71.959, 54.97, 56.054, 51.427, 63.06, 93.793, 76.219, 49.249, 51.609, 60.797, 86.004, 76.794, 87.945, 59.901, 84.794
1205.200, 68.452, 61.013, 61.881, 78.277, 63.11, 88.232, 79.242, 53.6, 87.021, 81.028, 87.265, 76.447, 63.941, 74.339, 58.12, 53.095, 65.592, 86.667, 64.136, 63.888, 59.438, 53.651, 78.863, 102.798, 67.917, 73.908, 53.099, 63.131, 68.103, 53.137, 66.575, 68.159, 83.986, 85.563, 74.839, 79.085, 70.495, 55.409, 92.682, 113.679, 65.731, 53.519
1208.283, 108.092, 87.995, 106.731, 118.643, 95.058, 114.215, 104.291, 98.596, 145.058, 87.743, 132.479, 90.447, 132.812, 95.442, 73.034, 93.956, 103.513, 66.538, 122.995, 118.869, 77.442, 83.676, 104.076, 144.894, 101.022, 83.016, 80.256, 87.302, 91.235, 103.219, 105.722, 111.259, 122.179, 121.908, 76.428, 141.562, 68.193, 104.815, 96.569, 111.413, 95.561, 149.244
1211.362, 73.733, 46.976, 79.582, 102.009, 85.005, 83.197, 106.34, 56.592, 94.095, 81.458, 96.692, 76.446, 100.683, 82.546, 78.948, 76.817, 75.435, 89.409, 66.853, 88.85, 64.446, 78.702, 68.288, 75.99, 86.127, 62.124, 69.414, 67.474, 76.368, 70.301, 77.87, 71.359, 96.372, 106.253, 45.018, 77.038, 60.891, 97.22, 89.456, 114.147, 50.391, 51.969
1214.438, 42.373, 42.958, 87.432, 81.376, 106.952, 75.18, 73.389, 73.588, 107.132, 81.173, 69.905, 81.446, 141.554, 65.65, 87.862, 86.678, 75.357, 84.281, 76.712, 93.831, 58.45, 70.727, 55.5, 104.086, 93.232, 88.232, 71.572, 81.645, 77.501, 74.383, 94.018, 94.459, 84.565, 124.597, 68.607, 84.514, 79.589, 71.625, 108.344, 109.881, 69.221, 121.694
1217.511, 97.013, 78.94, 82.283, 87.742, 84.9, 93.162, 101.438, 80.584, 102.169, 66.888, 99.119, 57.446, 81.426, 76.754, 100.777, 74.539, 60.279, 56.152, 46.571, 96.812, 34.454, 63.752, 67.713, 102.182, 72.337, 90.34, 87.729, 77.817, 77.633, 69.465, 83.166, 66.558, 97.758, 89.942, 90.196, 79.99, 79.286, 80.031, 80.231, 96.615, 58.051, 80.42
1220.580, 105.653, 99.921, 69.133, 72.109, 81.847, 89.145, 70.488, 93.58, 43.207, 76.603, 73.332, 66.445, 79.297, 63.858, 71.691, 65.4, 68.2, 58.023, 78.43, 57.793, 45.458, 57.778, 76.925, 81.278, 69.442, 92.449, 58.887, 76.988, 37.766, 62.547, 64.313, 85.658, 30.951, 84.287, 60.786, 76.466, 54.984, 28.436, 90.119, 114.348, 56.88, 90.145
1223.645, 85.294, 53.903, 48.984, 90.475, 66.794, 93.127, 93.537, 42.576, 87.244, 57.319, 84.546, 70.445, 66.168, 43.962, 56.605, 49.261, 54.122, 64.894, 61.289, 56.775, 19.462, 34.803, 54.138, 70.375, 61.547, 56.557, 53.045, 90.16, 55.899, 26.629, 72.461, 25.758, 52.144, 39.631, 73.375, 57.943, 55.682, 57.841, 73.006, 90.082, 48.71, 54.87
1226.708, 113.934, 91.884, 132.834, 136.841, 151.742, 181.11, 152.586, 124.572, 136.281, 116.034, 142.759, 133.444, 130.039, 165.066, 111.519, 105.121, 125.044, 153.765, 120.148, 139.756, 100.466, 114.828, 119.35, 103.471, 117.652, 87.665, 84.203, 88.332, 110.032, 103.712, 107.609, 98.858, 148.337, 139.976, 112.965, 128.419, 119.38, 102.247, 106.894, 154.816, 114.54, 121.595
1229.766, 128.574, 95.866, 109.685, 138.208, 149.689, 132.092, 149.635, 114.568, 124.318, 114.749, 130.972, 119.444, 118.91, 126.169, 117.433, 106.982, 102.966, 147.636, 131.007, 112.737, 98.47, 90.854, 116.562, 118.567, 109.757, 85.773, 99.36, 79.503, 111.164, 94.794, 118.756, 104.957, 113.53, 107.321, 77.554, 89.895, 92.078, 90.652, 118.781, 134.55, 73.37, 100.321
1232.822, 82.214, 82.848, 75.535, 153.574, 159.636, 149.075, 152.684, 109.564, 120.355, 76.464, 134.186, 89.443, 124.782, 124.273, 105.347, 79.843, 122.887, 115.508, 94.866, 107.718, 90.475, 99.879, 127.775, 129.663, 107.862, 68.881, 64.518, 95.675, 101.297, 101.876, 77.904, 77.057, 122.723, 109.665, 63.143, 87.371, 82.776, 57.057, 92.669, 103.284, 68.2, 100.046
1235.874, 77.855, 83.829, 103.386, 118.941, 142.584, 136.058, 149.733, 101.561, 89.392, 80.179, 131.399, 105.443, 101.653, 100.377, 95.262, 75.704, 79.809, 114.379, 97.724, 86.699, 107.479, 87.904, 86.987, 94.759, 80.967, 76.989, 63.676, 64.846, 62.43, 69.958, 59.052, 90.157, 81.916, 70.01, 65.733, 61.847, 63.474, 60.463, 63.556, 97.018, 61.029, 80.771
1238.923, 102.495, 112.811, 129.236, 181.307, 159.531, 180.04, 194.782, 158.557, 166.43, 150.895, 181.613, 143.442, 130.524, 130.481, 163.176, 140.565, 134.731, 113.25, 123.583, 139.68, 130.483, 200.93, 152.2, 153.856, 101.072, 107.097, 99.833, 114.018, 104.563, 121.04, 124.2, 95.256, 141.109, 106.355, 75.322, 134.323, 90.171, 90.868, 102.444, 116.752, 78.859, 73.496
1241.968, 78.135, 105.793, 104.087, 143.673, 165.478, 157.023, 138.832, 109.553, 127.467, 103.61, 179.826, 128.442, 120.395, 115.585, 113.09, 96.426, 84.653, 133.121, 97.442, 101.662, 105.487, 115.955, 118.412, 124.952, 100.177, 103.205, 69.991, 94.189, 85.695, 78.122, 94.347, 97.356, 106.302, 75.699, 64.912, 77.8, 64.869, 46.273, 58.331, 100.486, 73.689, 80.221
1245.010, 66.775, 56.774, 75.937, 123.04, 128.426, 139.005, 138.881, 105.549, 133.504, 109.325, 106.04, 135.441, 125.266, 74.689, 73.004, 103.287, 77.575, 122.992, 87.301, 113.643, 94.491, 108.98, 73.624, 114.048, 76.282, 82.313, 73.149, 58.361, 60.828, 53.204, 69.495, 66.456, 69.495, 64.044, 44.501, 58.276, 49.567, 38.678, 59.219, 107.22, 75.519, 32.947
1248.048, 69.415, 52.756, 113.788, 139.406, 138.373, 143.988, 126.93, 108.545, 126.541, 93.04, 120.253, 89.441, 116.138, 108.793, 106.918, 95.148, 106.496, 102.864, 114.16, 95.624, 84.495, 117.006, 98.837, 87.144, 86.387, 67.421, 61.306, 55.533, 59.961, 66.287, 74.643, 73.556, 85.688, 78.388, 41.09, 63.752, 53.265, 34.084, 64.106, 80.954, 51.349, 40.672
1251.083, 109.056, 123.737, 138.638, 128.772, 194.321, 175.97, 190.979, 164.541, 132.578, 160.755, 156.466, 149.441, 160.009, 128.896, 115.832, 136.009, 113.418, 135.735, 122.019, 127.605, 103.499, 102.031, 123.049, 139.24, 98.492, 99.529, 99.464, 66.704, 99.094, 86.369, 106.791, 114.655, 117.881, 91.733, 77.68, 83.228, 111.963, 56.489, 96.994, 127.688, 86.179, 95.397
1254.115, 93.696, 72.719, 104.489, 170.139, 148.268, 185.953, 174.028, 144.537, 114.615, 128.471, 151.68, 130.44, 130.88, 125.0, 110.746, 109.87, 134.34, 109.606, 113.878, 110.586, 110.503, 93.056, 112.262, 113.336, 93.597, 111.638, 80.622, 84.876, 91.226, 89.451, 107.938, 95.755, 78.074, 113.078, 70.269, 86.704, 73.661, 66.894, 72.881, 100.422, 41.008, 99.122
1257.143, 66.336, 69.701, 119.339, 128.505, 140.215, 185.935, 149.077, 116.533, 131.652, 106.186, 147.893, 89.44, 106.751, 85.104, 126.661, 71.731, 102.262, 111.477, 98.737, 102.567, 95.507, 82.082, 103.474, 94.433, 67.702, 75.746, 68.779, 75.047, 71.359, 78.533, 81.086, 80.855, 94.267, 96.422, 74.859, 69.181, 74.358, 42.3, 64.769, 91.156, 30.838, 49.847
1260.168, 63.976, 80.682, 97.189, 149.872, 153.163, 171.918, 145.126, 110.529, 116.69, 117.901, 158.107, 124.439, 108.622, 124.208, 120.575, 84.592, 102.183, 103.348, 90.596, 101.549, 127.511, 92.107, 91.687, 127.529, 94.807, 100.854, 66.937, 86.219, 91.492, 100.615, 80.234, 72.955, 96.46, 103.767, 49.448, 60.657, 68.056, 69.705, 82.656, 108.89, 60.668, 77.573
1263.189, 79.617, 76.664, 158.04, 147.238, 142.11, 143.901, 160.175, 131.525, 144.727, 90.616, 148.32, 137.439, 136.494, 135.312, 117.489, 121.453, 102.105, 127.22, 94.454, 157.53, 91.515, 103.132, 98.899, 156.625, 68.912, 87.962, 79.095, 105.39, 106.625, 86.697, 84.381, 93.054, 90.653, 83.112, 76.037, 59.133, 70.754, 78.11, 78.544, 91.624, 50.498, 59.298
1266.207, 90.257, 122.645, 138.89, 161.604, 178.057, 160.883, 165.225, 139.521, 152.764, 142.331, 164.533, 141.438, 159.365, 141.416, 143.403, 117.313, 124.027, 150.091, 122.313, 121.511, 121.519, 119.158, 120.111, 132.721, 85.017, 95.07, 96.253, 77.562, 100.757, 106.779, 87.529, 102.154, 108.846, 103.456, 47.627, 83.609, 82.452, 99.516, 116.431, 109.358, 63.328, 98.023
1269.222, 103.897, 135.627, 100.741, 212.971, 193.005, 200.866, 211.274, 172.517, 178.801, 133.047, 192.747, 149.438, 147.236, 140.52, 153.317, 147.174, 162.949, 111.962, 138.172, 164.492, 111.523, 167.183, 126.324, 155.817, 133.122, 107.178, 112.41, 96.734, 106.89, 128.862, 111.677, 102.254, 128.039, 119.801, 93.216, 96.085, 98.15, 77.921, 100.319, 109.091, 75.158, 66.748
1272.233, 66.537, 99.609, 138.591, 190.337, 201.952, 228.848, 189.323, 153.513, 165.838, 138.762, 178.96, 147.437, 129.107, 157.623, 144.231, 138.035, 135.87, 145.833, 153.031, 136.473, 126.527, 112.208, 122.536, 147.914, 107.227, 104.286, 102.568, 91.905, 101.023, 96.944, 102.825, 97.353, 106.232, 121.146, 65.806, 91.562, 77.848, 86.326, 104.206, 113.825, 86.987, 81.473
1275.240, 114.178, 118.59, 149.442, 246.704, 211.899, 228.831, 227.372, 195.509, 206.875, 194.477, 223.174, 204.437, 179.978, 187.727, 204.145, 168.896, 148.792, 183.704, 153.89, 175.454, 166.532, 126.234, 133.749, 177.01, 160.332, 151.394, 133.726, 108.077, 124.155, 131.026, 157.972, 120.453, 127.426, 116.49, 104.395, 129.038, 103.545, 104.732, 122.094, 129.559, 99.817, 107.199
1278.245, 72.818, 73.572, 136.292, 221.07, 196.847, 222.813, 198.421, 160.505, 161.913, 159.192, 194.387, 185.437, 146.85, 153.831, 147.06, 131.757, 144.714, 150.576, 149.749, 151.436, 127.536, 133.259, 134.961, 135.106, 103.437, 109.502, 94.883, 123.248, 126.288, 98.108, 108.12, 83.553, 94.619, 79.835, 39.984, 85.514, 67.243, 60.137, 70.981, 101.293, 57.647, 80.924
1281.246, 80.458, 107.554, 149.143, 184.436, 208.794, 223.796, 226.47, 174.501, 142.95, 155.907, 172.6, 177.436, 160.721, 197.935, 198.974, 135.618, 133.636, 141.447, 134.608, 139.417, 133.54, 105.284, 116.173, 141.202, 121.542, 112.61, 95.041, 109.42, 118.421, 95.19, 116.268, 104.653, 66.812, 85.18, 49.574, 79.99, 65.941, 83.542, 81.869, 102.027, 66.477, 85.649
1284.243, 66.098, 85.535, 160.993, 221.803, 216.741, 207.778, 225.519, 158.497, 169.987, 138.623, 191.814, 170.436, 154.592, 162.039, 171.888, 121.479, 153.557, 176.318, 132.467, 153.398, 125.544, 123.31, 136.386, 139.298, 113.647, 110.718, 114.199, 112.591, 109.554, 100.272, 122.415, 94.752, 98.005, 100.524, 55.163, 61.466, 82.639, 68.947, 77.756, 89.761, 70.307, 75.374
1287.237, 89.738, 105.517, 154.844, 209.169, 186.689, 229.761, 216.568, 175.493, 159.024, 147.338, 189.027, 123.435, 178.463, 187.143, 204.802, 124.34, 177.479, 153.189, 152.325, 147.379, 124.548, 108.335, 132.598, 137.394, 89.753, 127.827, 110.356, 108.763, 95.686, 84.354, 87.563, 94.852, 112.198, 56.869, 90.753, 76.942, 68.337, 59.353, 64.644, 119.495, 70.137, 68.099
1290.228, 81.379, 130.498, 165.694, 208.535, 228.636, 222.744, 225.618, 173.489, 168.061, 153.053, 220.241, 186.435, 154.335, 175.247, 179.716, 145.201, 152.401, 178.06, 160.184, 168.36, 138.552, 145.36, 119.811, 152.491, 150.858, 132.935, 108.514, 119.935, 119.819, 109.437, 119.711, 114.952, 136.391, 113.213, 76.342, 110.419, 89.035, 85.758, 104.531, 119.229, 76.966, 91.825
1293.215, 87.019, 92.48, 180.545, 180.902, 200.583, 178.726, 175.667, 187.485, 179.098, 141.768, 173.454, 151.434, 143.206, 171.35, 153.63, 127.062, 129.323, 122.932, 115.043, 132.341, 119.556, 102.386, 93.023, 137.587, 86.963, 120.043, 96.672, 108.106, 78.952, 111.519, 100.859, 93.051, 90.584, 77.558, 55.931, 80.895, 78.733, 49.163, 81.419, 115.963, 58.796, 73.55
1296.199, 65.659, 105.462, 161.395, 194.268, 179.531, 214.709, 183.716, 155.481, 166.135, 145.483, 178.668, 145.434, 153.077, 173.454, 154.545, 114.923, 135.244, 145.803, 126.902, 148.322, 119.56, 106.411, 139.235, 145.683, 105.068, 120.151, 92.83, 98.278, 93.085, 90.601, 104.006, 92.151, 105.777, 106.903, 56.521, 108.371, 58.43, 68.569, 108.306, 104.697, 71.626, 51.275
1299.180, 125.299, 127.443, 122.246, 197.635, 168.478, 210.691, 196.765, 166.477, 177.173, 142.199, 161.881, 164.433, 177.948, 167.558, 134.459, 139.784, 116.166, 123.674, 127.761, 138.304, 116.564, 177.436, 108.448, 157.779, 124.173, 91.259, 95.987, 104.449, 99.217, 118.683, 115.154, 115.251, 74.97, 85.247, 57.11, 67.847, 58.128, 97.974, 101.194, 108.431, 82.456, 102.0
1302.157, 61.425, 66.103, 117.416, 158.566, 156.807, 166.524, 136.946, 122.537, 131.21, 127.212, 150.844, 134.163, 120.996, 105.125, 139.235, 94.499, 106.11, 136.583, 100.659, 86.267, 79.196, 95.208, 93.284, 123.497, 81.678, 96.822, 66.407, 54.968, 84.623, 62.23, 89.449, 94.868, 82.321, 64.431, 26.231, 57.016, 48.524, 57.175, 80.243, 88.571, 53.478, 60.987
1305.130, 91.551, 95.762, 140.587, 179.498, 150.136, 161.356, 185.126, 135.597, 151.248, 138.226, 168.806, 133.892, 139.044, 136.692, 132.011, 135.215, 117.053, 124.492, 116.557, 101.23, 101.827, 110.98, 111.12, 121.214, 104.183, 103.386, 92.827, 120.486, 91.029, 80.776, 106.745, 122.485, 104.672, 81.614, 76.352, 82.184, 44.92, 79.377, 53.292, 103.711, 74.499, 67.974
1308.101, 79.677, 67.421, 90.758, 154.43, 177.465, 162.189, 140.307, 129.656, 132.286, 105.239, 137.769, 124.622, 119.092, 119.259, 113.787, 99.93, 112.997, 104.401, 97.455, 111.194, 70.459, 102.752, 88.957, 108.932, 89.689, 94.949, 85.247, 87.004, 110.434, 64.323, 86.04, 90.102, 107.023, 77.798, 71.472, 73.352, 72.316, 64.579, 41.341, 92.851, 63.521, 66.961
1311.068, 89.802, 68.08, 107.928, 131.361, 157.794, 160.021, 161.487, 178.716, 111.323, 123.253, 149.732, 126.352, 124.139, 157.827, 130.563, 65.646, 116.941, 106.31, 94.352, 111.157, 92.09, 87.524, 80.793, 111.649, 123.194, 121.513, 111.667, 83.522, 50.84, 90.869, 99.335, 90.719, 79.375, 91.981, 75.593, 75.521, 55.712, 60.78, 80.39, 82.992, 64.542, 69.947
1314.031, 61.928, 77.74, 78.099, 92.293, 111.123, 124.853, 113.668, 99.776, 104.361, 51.267, 117.695, 76.081, 82.187, 71.394, 74.339, 58.362, 72.884, 78.219, 73.25, 79.121, 73.721, 59.296, 61.629, 79.367, 34.699, 61.076, 43.087, 77.04, 51.245, 39.416, 56.63, 66.336, 65.726, 38.164, 16.714, 45.689, 44.108, 50.982, 38.44, 53.132, 17.564, 57.934
1316.991, 52.054, 69.399, 92.27, 117.225, 135.452, 132.686, 166.849, 121.835, 121.399, 70.28, 130.657, 85.811, 98.235, 112.961, 135.115, 65.077, 116.828, 99.128, 92.148, 84.084, 49.353, 64.068, 78.465, 70.084, 84.205, 115.639, 67.507, 68.559, 107.651, 47.962, 30.925, 66.953, 94.077, 66.348, 59.834, 61.858, 60.504, 48.183, 63.489, 105.272, 56.586, 56.921
1319.948, 78.179, 67.058, 108.44, 130.157, 138.781, 136.518, 105.029, 108.895, 110.436, 88.294, 143.62, 106.54, 104.283, 118.528, 93.891, 94.793, 74.772, 95.037, 101.046, 108.047, 105.984, 108.839, 86.301, 100.802, 75.71, 77.203, 59.927, 76.077, 72.056, 64.509, 85.221, 88.57, 85.428, 74.531, 45.955, 76.026, 63.9, 54.385, 80.538, 95.412, 42.607, 87.908
1322.901, 59.305, 57.717, 133.611, 121.088, 115.11, 69.351, 142.21, 85.955, 78.474, 57.307, 103.583, 96.27, 93.331, 105.095, 96.667, 70.508, 103.715, 79.946, 115.944, 72.011, 74.616, 86.611, 50.138, 75.519, 76.216, 99.766, 52.347, 75.595, 78.462, 48.056, 46.516, 19.187, 74.78, 61.715, 43.076, 95.195, 15.297, 58.586, 47.587, 75.553, 50.629, 59.895
1325.851, 88.431, 88.377, 107.781, 136.02, 112.438, 154.183, 115.39, 106.015, 118.511, 105.321, 116.546, 106.999, 109.378, 121.662, 99.443, 81.224, 90.659, 61.855, 80.842, 93.974, 80.247, 74.383, 77.974, 106.237, 61.721, 58.33, 58.766, 70.113, 83.868, 56.602, 74.811, 93.804, 84.131, 54.898, 42.196, 91.363, 63.693, 66.788, 92.636, 103.693, 52.651, 55.881
1328.797, 83.557, 73.036, 103.952, 139.952, 98.767, 113.016, 125.571, 81.074, 103.549, 94.335, 60.508, 97.729, 94.426, 75.229, 75.219, 70.94, 23.603, 50.764, 83.74, 84.938, 92.879, 143.155, 57.81, 64.954, 84.226, 63.893, 65.186, 82.631, 36.273, 72.149, 72.106, 46.421, 77.482, 56.081, 55.317, 73.531, 18.089, 69.989, 64.685, 75.833, 73.672, 3.868
1331.740, 103.682, 94.695, 125.123, 118.884, 126.096, 95.848, 131.752, 124.134, 100.587, 97.348, 124.471, 123.458, 118.474, 107.797, 93.995, 77.655, 97.546, 103.673, 107.637, 84.901, 81.51, 87.927, 84.646, 108.671, 66.732, 61.456, 66.606, 70.15, 91.679, 69.695, 99.401, 117.038, 103.833, 76.265, 60.438, 88.7, 80.485, 70.191, 73.734, 117.973, 74.694, 91.855
1334.680, 85.808, 111.355, 95.293, 168.815, 112.425, 143.681, 134.932, 116.194, 133.624, 95.362, 151.434, 125.188, 80.522, 119.364, 108.771, 96.371, 108.49, 118.582, 125.535, 120.864, 104.142, 117.699, 83.483, 116.389, 102.237, 76.02, 78.026, 90.668, 75.084, 81.242, 134.697, 81.655, 122.185, 91.448, 72.558, 99.868, 81.881, 96.393, 66.784, 118.114, 87.715, 105.842
1337.616, 96.934, 87.014, 88.464, 101.747, 114.754, 116.513, 116.113, 114.253, 88.662, 99.376, 110.397, 97.917, 111.57, 98.931, 93.547, 81.086, 69.434, 84.491, 105.433, 103.828, 82.773, 85.471, 75.319, 111.106, 61.742, 60.583, 54.446, 71.186, 70.49, 63.788, 74.992, 88.272, 102.536, 80.632, 47.679, 77.037, 64.277, 79.594, 85.833, 90.254, 56.737, 59.829
1340.548, 85.06, 42.673, 102.635, 95.679, 125.083, 114.346, 130.294, 121.313, 73.7, 75.389, 111.359, 92.647, 83.617, 60.498, 89.323, 69.802, 64.377, 75.4, 81.331, 75.791, 83.405, 74.243, 82.155, 120.824, 86.248, 106.147, 64.866, 85.704, 63.896, 50.335, 69.287, 76.889, 90.887, 72.815, 44.8, 49.205, 70.673, 69.796, 72.882, 88.394, 46.759, 65.816
1343.478, 95.185, 86.332, 95.805, 123.61, 118.412, 138.178, 117.474, 112.373, 114.737, 105.403, 104.322, 108.377, 99.665, 102.065, 95.099, 91.518, 77.321, 99.309, 83.229, 105.754, 91.036, 89.014, 86.991, 106.541, 70.753, 86.71, 83.286, 78.222, 67.301, 77.882, 91.582, 89.507, 89.238, 88.998, 75.92, 81.373, 78.069, 84.997, 81.931, 114.534, 75.78, 74.802
1346.404, 67.311, 63.992, 117.976, 86.542, 104.741, 117.011, 127.655, 105.432, 93.775, 79.416, 83.285, 103.106, 92.713, 102.632, 106.875, 62.233, 127.265, 97.218, 97.127, 99.718, 25.668, 72.786, 69.828, 84.259, 48.259, 80.274, 69.706, 80.74, 77.707, 77.428, 37.877, 48.124, 87.589, 122.182, 68.041, 69.542, 78.465, 66.199, 33.98, 101.674, 62.802, 92.789
1349.326, 53.437, 63.651, 92.147, 86.474, 94.07, 97.843, 78.835, 53.492, 90.813, 68.43, 103.248, 57.836, 63.761, 82.199, 82.651, 42.949, 50.208, 76.127, 67.024, 67.681, 75.299, 74.558, 54.664, 97.976, 52.764, 68.837, 71.126, 58.259, 45.112, 60.975, 65.173, 60.741, 77.941, 73.365, 62.162, 71.71, 67.861, 40.4, 70.029, 118.815, 68.824, 62.776
1352.245, 56.562, 49.31, 73.317, 75.406, 70.399, 86.675, 23.016, 41.552, 57.85, 34.444, 87.21, 22.565, 46.809, 51.767, 61.427, 39.664, 44.152, 61.036, 65.922, 89.645, 47.931, 59.33, 34.5, 53.694, 50.269, 84.4, 23.546, 57.777, 51.518, 34.521, 59.468, 29.358, 65.292, 64.548, 58.283, 97.879, 40.257, 24.602, 24.078, 74.955, 32.845, 40.763
1355.161, 65.688, 39.97, 83.488, 75.337, 84.728, 96.508, 69.197, 41.612, 101.888, 58.457, 82.173, 51.295, 55.857, 55.334, 93.203, 48.38, 72.096, 63.945, 55.82, 64.608, 51.562, 76.102, 49.336, 68.411, 55.775, 41.964, 25.966, 65.295, 31.924, 63.068, 73.763, 72.975, 72.643, 73.732, 69.403, 85.047, 77.653, 63.803, 71.128, 86.095, 45.867, 79.75
1358.073, 100.814, 58.629, 116.659, 109.269, 60.057, 68.34, 91.377, 58.671, 85.926, 64.471, 56.136, 77.024, 60.904, 53.901, 77.979, 65.096, 48.039, 39.854, 65.718, 73.571, 72.194, 48.874, 54.173, 82.129, 45.28, 45.527, 40.385, 76.813, 62.329, 96.615, 87.058, 44.592, 103.994, 76.915, 64.524, 52.216, 65.049, 73.005, 34.177, 93.235, 57.889, 45.736
1360.982, 98.94, 63.288, 80.829, 61.201, 96.386, 91.173, 62.558, 53.731, 83.963, 84.485, 87.099, 58.754, 74.952, 72.468, 50.755, 45.811, 79.983, 94.763, 60.616, 71.535, 58.825, 40.646, 62.009, 80.846, 60.785, 77.091, 57.805, 60.331, 51.735, 65.161, 81.353, 54.209, 83.346, 91.099, 69.645, 87.384, 74.445, 85.206, 83.226, 118.376, 93.91, 98.723
1363.888, 84.065, 36.947, 0.0, 48.132, 51.715, 54.005, 52.738, 20.791, 72.001, 44.498, 57.061, 48.483, 0.0, 36.035, 34.531, 33.527, 45.927, 57.672, 46.514, 44.498, 39.457, 35.418, 18.845, 86.564, 38.291, 24.654, 11.225, 33.85, 45.14, 19.708, 75.649, 81.826, 73.697, 63.282, 16.765, 69.552, 38.841, 67.408, 46.275, 71.516, 35.932, 50.71
1366.790, 92.191, 42.607, 65.171, 71.064, 84.043, 65.838, 64.919, 46.85, 84.039, 74.512, 77.024, 29.213, 74.048, 63.602, 64.307, 63.242, 47.871, 71.581, 68.412, 49.462, 71.088, 57.189, 96.681, 82.281, 52.796, 54.218, 52.645, 67.368, 64.546, 67.254, 42.944, 57.443, 102.048, 88.465, 49.886, 79.721, 68.237, 70.61, 95.324, 120.656, 68.953, 86.697
1369.689, 101.317, 20.266, 58.341, 88.996, 98.372, 84.67, 102.1, 65.91, 80.076, 69.525, 113.987, 80.943, 72.096, 77.169, 76.083, 84.958, 71.814, 52.49, 55.309, 84.425, 48.72, 65.961, 82.518, 108.999, 91.301, 102.781, 46.065, 88.886, 64.952, 67.801, 80.239, 93.06, 82.399, 125.649, 91.007, 95.889, 97.633, 80.811, 110.373, 104.796, 103.975, 84.684
1372.584, 82.442, 25.925, 64.512, 42.928, 68.701, 56.503, 58.28, 47.97, 63.114, 44.539, 73.95, 49.672, 49.143, 39.737, 30.859, 26.674, 41.758, 35.399, 55.207, 52.388, 63.351, 46.733, 68.354, 71.716, 59.807, 23.344, 41.485, 46.404, 38.357, 55.347, 44.534, 40.677, 79.751, 76.832, 41.127, 63.058, 88.029, 47.013, 49.422, 84.936, 54.997, 52.67
1375.476, 107.568, 29.585, 85.683, 54.859, 81.03, 95.335, 103.461, 78.03, 63.152, 54.553, 77.912, 78.402, 61.191, 81.304, 65.635, 35.389, 61.702, 73.308, 104.105, 88.352, 64.983, 55.505, 100.19, 100.434, 50.312, 56.908, 49.905, 71.922, 87.763, 63.894, 76.829, 44.294, 93.102, 110.016, 70.248, 78.226, 70.425, 63.214, 108.472, 109.077, 50.018, 61.657
1378.364, 80.694, 37.244, 97.853, 64.791, 79.359, 79.168, 82.641, 69.089, 79.189, 55.566, 61.875, 43.131, 83.239, 62.871, 72.411, 75.105, 66.645, 55.217, 67.003, 81.315, 65.614, 46.277, 59.026, 98.151, 46.818, 62.471, 69.325, 75.441, 61.168, 48.441, 61.125, 57.911, 87.453, 85.199, 60.369, 63.394, 64.821, 71.416, 74.521, 108.217, 49.04, 68.644
1381.249, 44.82, 43.903, 51.024, 68.723, 60.688, 0.0, 56.822, 17.149, 38.227, 51.58, 40.838, 23.861, 49.287, 45.438, 29.187, 47.82, 34.589, 54.126, 38.901, 80.279, 21.246, 16.049, 38.862, 60.869, 20.323, 47.035, 41.745, 13.959, 38.574, 1.987, 61.42, 30.528, 39.804, 46.382, 17.489, 72.563, 1.217, 36.617, 57.57, 87.357, 45.062, 67.631
1384.131, 75.945, 57.562, 94.195, 97.654, 90.017, 98.832, 83.003, 65.209, 87.264, 64.593, 103.8, 57.59, 80.335, 64.005, 56.963, 69.536, 81.533, 70.035, 55.799, 72.242, 82.877, 89.821, 72.699, 80.586, 68.828, 72.598, 59.165, 71.477, 57.98, 52.534, 49.715, 62.145, 79.156, 85.566, 75.61, 82.731, 87.613, 59.819, 78.619, 78.497, 53.083, 63.618
1387.009, 85.071, 88.222, 140.365, 81.586, 83.346, 85.665, 90.183, 99.268, 113.302, 74.607, 98.763, 99.32, 95.383, 81.572, 39.739, 97.251, 90.476, 65.944, 57.696, 98.205, 64.509, 78.593, 75.535, 93.304, 43.334, 79.161, 45.585, 49.995, 57.385, 106.08, 77.01, 48.762, 84.507, 69.749, 57.731, 61.9, 80.009, 69.02, 83.668, 101.638, 39.105, 127.604
1389.884, 87.197, 75.881, 114.536, 102.518, 104.675, 126.497, 115.364, 86.328, 114.34, 108.621, 106.726, 70.049, 114.43, 81.139, 101.515, 52.967, 78.42, 87.853, 74.594, 96.169, 95.14, 108.364, 87.371, 89.021, 83.839, 94.725, 76.005, 95.513, 66.791, 69.627, 88.305, 100.379, 92.858, 92.933, 56.851, 73.068, 70.405, 102.222, 88.717, 100.778, 80.126, 86.591
1392.755, 97.323, 65.54, 102.707, 129.45, 134.004, 97.33, 116.545, 100.388, 138.377, 93.634, 138.689, 111.779, 136.478, 77.707, 65.291, 99.683, 64.364, 83.762, 88.492, 113.132, 80.772, 78.136, 57.207, 113.739, 81.344, 75.288, 81.424, 68.032, 90.196, 98.173, 102.601, 83.996, 87.209, 94.116, 75.972, 81.237, 67.801, 69.424, 107.766, 103.918, 85.148, 79.578
1395.623, 64.251, 66.988, 132.351, 113.205, 93.062, 83.018, 104.349, 98.284, 91.71, 81.159, 128.407, 71.499, 79.917, 74.161, 72.778, 65.164, 72.647, 87.865, 77.841, 89.444, 83.096, 92.381, 72.398, 106.958, 91.557, 73.657, 67.577, 61.253, 67.268, 53.222, 64.945, 59.117, 82.29, 58.847, 75.732, 74.871, 71.369, 67.213, 84.606, 88.717, 54.825, 70.352
1398.488, 75.178, 95.435, 130.995, 127.961, 124.12, 104.707, 142.153, 106.181, 88.043, 85.684, 140.125, 99.219, 97.356, 91.616, 111.266, 91.646, 76.931, 95.969, 99.19, 62.756, 92.42, 98.626, 106.589, 93.178, 59.77, 82.025, 77.73, 67.474, 74.339, 33.27, 94.289, 80.237, 63.37, 73.578, 39.492, 66.505, 26.936, 71.002, 82.446, 115.515, 64.501, 74.126
1401.349, 78.106, 86.882, 130.639, 110.717, 127.179, 128.395, 152.958, 104.077, 119.376, 103.209, 138.843, 87.939, 113.794, 120.071, 95.753, 99.127, 98.215, 96.072, 99.538, 119.068, 69.745, 101.87, 105.78, 115.398, 85.983, 86.394, 69.883, 83.695, 76.411, 80.318, 85.634, 76.357, 86.451, 77.309, 75.252, 71.139, 94.503, 76.792, 69.286, 98.314, 73.178, 59.9
1404.207, 69.034, 87.329, 147.283, 119.473, 173.237, 156.084, 122.762, 125.973, 144.709, 98.734, 120.561, 141.658, 105.233, 121.526, 77.24, 82.608, 151.499, 126.176, 148.887, 81.38, 91.069, 94.115, 110.97, 96.617, 68.196, 52.763, 89.036, 65.916, 56.483, 65.367, 68.978, 86.478, 67.531, 42.041, 45.012, 33.773, 25.07, 29.581, 101.126, 83.113, 45.854, 61.674
1407.061, 86.962, 81.777, 165.927, 154.228, 175.295, 168.772, 156.567, 107.87, 154.042, 109.259, 158.279, 129.378, 122.672, 128.981, 140.727, 117.09, 134.783, 127.279, 114.236, 142.692, 96.393, 114.36, 128.161, 124.837, 121.409, 86.131, 101.189, 112.137, 90.554, 121.415, 118.322, 79.598, 94.612, 84.772, 67.772, 89.407, 88.637, 75.371, 84.966, 105.911, 63.531, 68.448
1409.912, 80.89, 105.224, 150.571, 175.984, 169.354, 148.46, 165.371, 141.766, 138.375, 149.784, 151.997, 129.098, 128.11, 148.435, 109.215, 123.571, 129.067, 137.383, 147.585, 139.004, 111.718, 117.605, 119.352, 154.057, 86.621, 96.5, 91.342, 101.358, 109.626, 95.463, 111.667, 77.718, 73.692, 105.503, 69.532, 101.041, 61.204, 30.16, 93.806, 104.71, 92.207, 100.222
1412.760, 64.818, 96.671, 147.215, 181.74, 180.412, 155.149, 169.176, 117.663, 142.708, 126.309, 172.715, 132.818, 130.549, 127.89, 135.702, 122.053, 131.351, 152.486, 114.934, 150.316, 116.042, 115.849, 139.542, 153.276, 84.834, 101.868, 88.495, 98.579, 80.697, 101.512, 88.011, 84.839, 96.773, 84.234, 71.291, 76.675, 43.771, 70.949, 107.646, 129.509, 75.884, 66.996
1415.604, 106.746, 140.119, 167.859, 173.495, 211.47, 168.837, 207.98, 173.559, 176.041, 158.834, 178.433, 164.538, 150.988, 167.345, 135.189, 139.534, 142.635, 134.59, 166.282, 155.628, 134.367, 126.094, 154.733, 162.496, 137.047, 132.237, 146.648, 133.8, 127.769, 144.56, 148.355, 127.959, 108.853, 92.965, 115.051, 110.309, 83.338, 110.739, 112.486, 116.308, 125.56, 120.77
1418.445, 78.674, 98.566, 147.503, 156.251, 179.529, 160.526, 167.785, 148.455, 125.373, 109.358, 166.15, 125.258, 147.427, 126.8, 116.676, 124.015, 132.919, 121.693, 99.631, 123.94, 114.691, 118.339, 116.924, 140.716, 109.26, 99.606, 76.801, 79.021, 71.84, 111.608, 114.7, 86.079, 117.934, 66.696, 48.811, 69.943, 81.905, 55.528, 86.326, 101.106, 65.236, 87.543
1421.282, 77.602, 101.013, 155.148, 156.007, 213.587, 168.214, 208.589, 156.352, 197.706, 138.883, 164.868, 155.978, 122.865, 135.255, 144.164, 161.497, 116.203, 160.797, 154.98, 166.252, 119.015, 126.584, 99.114, 174.935, 101.473, 129.974, 115.954, 108.242, 117.912, 124.657, 119.044, 123.2, 119.014, 99.427, 81.571, 91.577, 100.472, 82.318, 120.166, 117.905, 103.913, 105.317
1424.116, 111.53, 100.461, 173.792, 167.763, 207.645, 197.902, 195.394, 144.248, 137.039, 120.408, 173.586, 143.698, 162.304, 135.709, 149.651, 139.978, 135.487, 139.9, 113.329, 151.564, 139.34, 145.828, 147.305, 160.155, 144.686, 124.343, 100.107, 113.463, 67.984, 96.705, 122.388, 111.32, 111.095, 84.159, 63.331, 80.211, 90.039, 69.107, 85.006, 120.704, 74.589, 96.091
1426.946, 121.458, 69.908, 168.436, 163.518, 218.704, 173.591, 231.198, 174.144, 156.372, 165.933, 185.304, 159.418, 149.743, 168.164, 183.138, 154.46, 126.771, 159.003, 136.677, 146.876, 139.664, 133.073, 153.496, 156.375, 117.898, 151.711, 104.26, 115.684, 131.055, 138.753, 111.733, 136.441, 118.175, 99.89, 87.091, 116.845, 111.606, 104.896, 128.846, 166.502, 130.266, 115.865
1429.773, 108.386, 93.355, 153.08, 180.274, 203.762, 161.279, 176.003, 142.041, 145.705, 152.458, 172.022, 144.137, 152.182, 147.619, 139.625, 127.941, 144.055, 150.107, 122.026, 140.188, 129.989, 115.318, 144.687, 149.594, 109.111, 101.08, 95.413, 100.905, 86.127, 103.802, 112.077, 96.561, 102.256, 93.621, 56.851, 79.479, 103.173, 96.686, 100.686, 140.301, 60.942, 92.639
1432.597, 101.314, 99.802, 169.724, 199.03, 223.82, 199.968, 224.807, 158.937, 189.038, 195.983, 177.74, 184.857, 137.62, 192.074, 144.113, 137.422, 109.338, 111.21, 158.375, 168.5, 105.313, 121.562, 136.877, 129.814, 118.324, 107.449, 101.566, 104.126, 92.198, 128.85, 115.421, 115.681, 77.336, 62.352, 82.611, 99.113, 62.74, 96.475, 113.526, 131.1, 93.619, 98.413
1435.417, 98.242, 102.25, 182.368, 188.786, 221.879, 195.656, 201.611, 171.834, 176.371, 159.508, 182.458, 178.577, 151.059, 149.529, 169.6, 147.904, 144.622, 161.314, 117.724, 162.812, 147.637, 110.807, 158.068, 162.034, 110.537, 106.817, 93.719, 117.347, 115.27, 90.898, 135.766, 110.802, 105.417, 86.083, 79.371, 101.747, 79.307, 91.265, 106.366, 130.898, 85.295, 108.187
1438.234, 93.17, 138.697, 166.012, 242.541, 272.937, 284.345, 256.416, 216.73, 208.704, 193.033, 222.176, 212.297, 210.498, 220.984, 173.087, 185.385, 156.906, 184.417, 160.073, 205.124, 164.962, 174.052, 166.259, 172.253, 162.75, 126.186, 118.872, 127.568, 118.341, 124.946, 131.11, 139.922, 100.497, 97.814, 76.131, 103.381, 87.874, 89.054, 91.206, 120.697, 90.972, 121.961
1441.048, 100.098, 147.144, 221.656, 272.297, 281.995, 261.033, 250.22, 235.626, 235.037, 203.558, 245.894, 202.017, 206.936, 215.438, 205.574, 175.867, 187.19, 192.521, 201.421, 212.436, 176.286, 157.297, 160.449, 172.473, 126.963, 139.554, 122.025, 127.789, 117.413, 141.995, 148.454, 149.042, 114.578, 78.546, 62.891, 95.015, 100.441, 89.843, 116.046, 116.496, 100.648, 106.735
1443.858, 105.026, 178.592, 228.3, 266.053, 324.053, 307.721, 335.025, 270.523, 260.37, 253.083, 326.612, 280.737, 239.375, 224.893, 231.062, 224.348, 230.474, 219.624, 228.77, 238.748, 171.61, 188.541, 231.64, 231.693, 224.175, 161.923, 150.178, 159.01, 144.485, 165.043, 169.799, 160.163, 139.658, 139.277, 85.651, 117.65, 98.009, 104.633, 88.886, 144.294, 105.325, 164.509
1446.664, 86.954, 160.039, 237.945, 273.808, 332.112, 306.41, 315.829, 262.419, 250.702, 228.607, 287.33, 261.457, 237.814, 219.348, 244.549, 210.829, 189.758, 217.728, 240.119, 210.06, 191.935, 170.786, 205.831, 209.913, 151.388, 150.292, 142.331, 136.231, 124.556, 130.091, 162.143, 121.283, 108.739, 85.008, 76.41, 87.284, 76.576, 66.422, 72.726, 98.093, 70.001, 78.283
1449.468, 87.882, 184.486, 240.589, 296.564, 359.17, 317.098, 351.634, 302.315, 232.035, 278.132, 304.048, 274.177, 262.253, 248.803, 261.036, 233.311, 225.042, 237.831, 227.468, 242.371, 187.259, 184.031, 199.021, 238.132, 180.601, 172.66, 173.484, 168.452, 142.628, 156.14, 165.487, 178.403, 144.819, 94.739, 79.17, 82.918, 93.143, 126.212, 108.565, 114.892, 107.678, 83.057
1452.267, 80.81, 184.934, 214.233, 296.32, 336.228, 321.787, 335.438, 293.212, 244.368, 255.657, 307.766, 279.897, 248.691, 254.258, 248.523, 216.792, 235.326, 212.935, 221.816, 221.683, 189.584, 183.275, 206.212, 181.352, 145.814, 170.029, 132.636, 172.673, 145.699, 153.188, 178.832, 143.524, 124.899, 93.47, 70.93, 70.552, 95.71, 81.001, 83.405, 98.69, 61.354, 89.831
1455.064, 73.738, 185.381, 235.877, 278.076, 369.287, 333.475, 356.243, 302.108, 256.701, 263.182, 317.484, 259.616, 254.13, 262.712, 267.011, 257.274, 208.61, 218.038, 235.165, 213.995, 208.908, 194.52, 209.403, 226.572, 199.027, 178.397, 161.789, 163.894, 157.771, 182.236, 147.176, 155.644, 140.98, 117.201, 60.69, 67.186, 63.277, 91.79, 118.245, 103.489, 50.031, 74.605
1457.857, 80.666, 173.828, 252.521, 303.831, 344.345, 322.164, 323.047, 309.005, 291.034, 247.707, 336.202, 278.336, 257.569, 277.167, 275.498, 218.755, 263.894, 220.141, 256.514, 246.307, 204.232, 198.765, 202.594, 220.791, 186.24, 208.766, 150.942, 172.115, 157.842, 163.285, 169.52, 158.765, 144.06, 95.932, 81.45, 69.82, 99.844, 88.58, 75.085, 116.288, 76.707, 109.379
1460.646, 86.594, 179.275, 299.165, 311.587, 387.403, 350.852, 325.852, 301.901, 280.367, 242.232, 319.92, 268.056, 271.008, 244.622, 229.985, 246.237, 203.178, 188.245, 248.863, 244.619, 220.557, 215.01, 224.784, 244.011, 182.452, 152.135, 148.095, 190.336, 161.914, 172.333, 158.865, 171.885, 120.141, 83.664, 91.21, 123.454, 59.411, 70.369, 87.925, 115.087, 59.384, 75.152
1463.433, 56.522, 166.723, 244.809, 313.343, 343.462, 312.54, 316.656, 302.797, 246.7, 251.757, 297.638, 254.776, 241.446, 228.077, 247.472, 190.718, 194.462, 192.348, 239.212, 220.931, 208.881, 160.254, 200.975, 222.231, 152.665, 168.503, 150.248, 133.557, 147.986, 141.381, 150.209, 128.005, 118.221, 92.395, 40.97, 84.088, 76.978, 41.159, 66.765, 95.885, 54.06, 62.926
1466.215, 98.45, 182.17, 241.453, 314.099, 354.52, 373.229, 333.461, 283.694, 250.033, 254.282, 306.356, 255.496, 255.885, 253.532, 248.96, 228.199, 224.746, 224.452, 239.56, 207.243, 185.206, 228.499, 226.166, 225.45, 195.878, 143.872, 163.401, 194.778, 171.057, 187.43, 151.553, 137.126, 113.302, 117.126, 71.73, 92.722, 72.545, 92.948, 97.605, 98.684, 77.737, 84.7
1468.995, 55.378, 152.617, 232.097, 289.854, 308.578, 303.917, 320.265, 288.59, 258.366, 236.807, 284.074, 233.216, 246.324, 237.986, 243.447, 218.681, 210.03, 233.555, 193.909, 209.555, 186.53, 177.744, 204.356, 222.67, 179.091, 161.24, 141.554, 169.999, 138.129, 140.478, 149.897, 139.246, 147.382, 94.857, 49.49, 86.356, 77.112, 71.737, 79.445, 95.483, 50.413, 95.474
1471.771, 100.306, 182.065, 219.741, 313.61, 311.637, 330.606, 343.069, 273.487, 298.698, 250.332, 283.792, 232.936, 231.762, 267.441, 231.934, 245.162, 242.313, 244.659, 230.258, 226.867, 205.854, 207.989, 196.547, 222.89, 192.304, 164.609, 196.707, 173.22, 177.2, 173.526, 159.242, 167.366, 120.463, 129.588, 96.25, 118.99, 112.679, 101.527, 78.285, 124.281, 91.09, 90.248
1474.543, 114.234, 137.512, 262.386, 307.366, 317.695, 329.294, 338.874, 269.383, 239.031, 240.857, 281.51, 239.656, 261.201, 245.896, 233.421, 205.644, 225.597, 208.762, 231.607, 235.179, 201.179, 185.233, 213.738, 220.109, 169.517, 199.977, 173.86, 168.441, 172.272, 158.575, 177.586, 150.487, 148.543, 112.319, 96.01, 88.624, 93.246, 104.316, 110.125, 116.08, 76.766, 113.022
1477.312, 51.162, 112.959, 173.03, 177.121, 203.753, 191.983, 223.678, 199.279, 201.364, 179.381, 185.228, 166.375, 183.64, 139.351, 158.909, 180.125, 162.881, 134.866, 122.955, 163.491, 130.503, 126.478, 131.928, 148.329, 123.729, 126.346, 98.013, 106.662, 102.344, 103.623, 118.93, 104.607, 98.624, 51.051, 57.77, 56.258, 55.813, 46.106, 77.965, 85.879, 46.443, 40.796
1480.078, 83.09, 109.407, 163.674, 211.877, 233.812, 233.671, 211.483, 172.176, 173.697, 166.906, 198.946, 149.095, 172.079, 162.806, 182.396, 136.606, 148.165, 149.969, 144.304, 152.803, 147.827, 119.723, 136.119, 146.549, 130.942, 142.715, 116.166, 113.883, 138.415, 130.671, 116.275, 117.728, 112.704, 97.782, 56.529, 100.892, 78.38, 75.895, 83.805, 118.677, 72.119, 72.57
1482.841, 53.018, 142.854, 122.318, 133.633, 152.87, 150.359, 148.287, 167.072, 157.03, 129.431, 165.664, 136.815, 120.517, 97.26, 129.883, 115.088, 117.449, 139.073, 132.653, 132.115, 87.152, 65.967, 111.31, 115.768, 80.155, 106.083, 67.319, 94.104, 76.487, 96.72, 108.619, 107.848, 114.785, 100.513, 55.289, 71.526, 55.947, 65.684, 95.645, 112.476, 68.796, 75.344
1485.599, 74.05, 70.669, 130.841, 102.405, 144.972, 132.046, 126.407, 105.331, 107.294, 103.879, 147.506, 94.193, 90.068, 97.485, 111.09, 86.287, 94.399, 106.155, 68.692, 108.152, 122.199, 102.734, 84.337, 115.323, 106.851, 111.586, 93.015, 94.69, 73.268, 79.353, 111.337, 94.453, 106.331, 89.894, 72.742, 75.844, 65.183, 83.899, 74.84, 103.886, 72.125, 47.728
1488.355, 96.082, 93.483, 124.363, 99.178, 98.075, 87.732, 127.527, 134.589, 114.558, 74.327, 152.349, 97.571, 121.619, 122.709, 120.296, 76.486, 160.349, 94.238, 54.73, 88.188, 136.247, 80.502, 96.363, 98.878, 59.547, 61.088, 66.711, 77.275, 105.05, 74.987, 73.054, 76.059, 112.876, 74.275, 68.195, 77.162, 51.419, 92.114, 89.034, 103.296, 65.454, 102.113
1491.107, 65.114, 49.298, 94.886, 90.951, 91.177, 100.418, 95.647, 82.848, 88.823, 69.775, 111.191, 78.948, 91.17, 67.933, 84.503, 53.685, 60.298, 76.32, 68.769, 95.225, 89.295, 75.269, 56.39, 88.434, 45.243, 81.59, 64.408, 64.86, 62.832, 76.621, 88.771, 62.664, 82.422, 63.656, 48.648, 64.48, 55.654, 63.328, 56.229, 107.707, 50.783, 59.497
1493.856, 87.147, 43.113, 108.409, 74.723, 66.279, 97.105, 80.767, 63.106, 65.087, 86.222, 98.033, 56.326, 105.721, 66.157, 52.709, 53.885, 71.248, 88.403, 89.808, 40.262, 45.342, 83.036, 70.417, 92.989, 28.939, 41.092, 66.104, 72.445, 59.614, 50.255, 62.489, 48.27, 79.968, 36.037, 53.101, 73.797, 59.89, 41.543, 66.424, 77.117, 97.112, 67.881
1496.601, 83.179, 76.928, 96.932, 101.496, 78.382, 85.791, 92.887, 66.365, 92.351, 71.67, 105.876, 64.704, 80.272, 67.381, 66.916, 73.084, 70.198, 63.485, 93.846, 75.298, 77.39, 79.803, 65.444, 105.544, 68.635, 85.595, 61.8, 69.03, 51.396, 40.889, 64.206, 58.875, 88.514, 83.418, 55.554, 66.115, 55.126, 72.757, 56.619, 107.527, 65.441, 55.265
1499.343, 81.211, 45.743, 69.455, 149.268, 101.484, 77.477, 86.006, 82.623, 90.615, 94.118, 75.718, 56.082, 85.823, 73.605, 55.122, 85.283, 40.147, 74.567, 63.885, 80.335, 59.437, 53.57, 76.47, 95.099, 68.331, 67.097, 73.496, 88.615, 71.177, 74.523, 98.924, 47.48, 50.059, 54.799, 82.007, 69.433, 84.362, 58.972, 81.813, 105.937, 98.771, 68.65
1502.081, 92.243, 41.557, 65.977, 79.041, 79.587, 62.163, 59.126, 63.882, 81.88, 49.566, 62.56, 34.459, 45.374, 54.83, 36.329, 34.482, 54.097, 54.65, 75.924, 66.372, 56.485, 77.337, 43.497, 69.654, 52.027, 41.599, 42.192, 33.2, 49.959, 33.157, 44.641, 42.086, 72.605, 69.18, 56.46, 57.751, 44.597, 44.186, 75.008, 101.347, 59.1, 52.034
1504.817, 80.275, 70.372, 66.5, 58.813, 71.689, 79.85, 89.246, 78.14, 91.144, 79.013, 76.403, 53.837, 147.925, 54.054, 61.535, 74.681, 44.047, 58.732, 52.962, 75.408, 56.533, 55.104, 84.524, 71.209, 62.723, 39.101, 73.888, 74.785, 77.741, 58.791, 127.358, 68.691, 62.151, 74.561, 68.913, 93.068, 55.833, 52.401, 26.203, 76.757, 92.429, 69.418
1507.548, 59.307, 51.187, 80.023, 66.586, 64.791, 103.536, 82.366, 62.399, 82.408, 72.461, 78.245, 49.215, 80.476, 63.278, 65.742, 38.881, 54.996, 92.815, 75.001, 74.445, 62.58, 67.871, 53.55, 73.764, 57.419, 46.604, 42.585, 63.37, 44.523, 52.425, 59.076, 51.297, 90.697, 76.942, 34.366, 74.386, 58.069, 67.616, 55.398, 91.168, 57.758, 58.802
1510.276, 62.34, 99.002, 72.546, 79.358, 60.894, 75.222, 73.486, 72.658, 86.672, 78.909, 81.087, 76.592, 60.027, 52.502, 64.949, 55.08, 40.946, 58.897, 32.04, 48.481, 66.628, 53.638, 70.577, 43.319, 84.115, 73.106, 40.281, 55.955, 79.305, 40.059, 55.793, 86.902, 79.242, 88.323, 64.819, 76.704, 121.304, 82.83, 47.592, 79.578, 80.087, 72.187
1513.001, 59.372, 46.817, 61.069, 65.131, 59.996, 86.909, 82.606, 59.916, 70.937, 77.357, 80.93, 41.97, 69.578, 42.726, 38.155, 49.279, 73.896, 82.98, 57.078, 81.518, 48.675, 68.406, 52.604, 51.874, 59.811, 68.608, 66.977, 59.541, 40.086, 54.693, 62.511, 51.508, 75.788, 76.704, 22.272, 56.022, 86.54, 39.045, 60.787, 103.988, 57.416, 75.571
1515.723, 38.404, 34.631, 75.591, 50.904, 68.098, 97.595, 84.726, 61.175, 81.201, 31.805, 79.772, 32.348, 58.129, 52.95, 86.362, 26.478, 73.846, 47.062, 59.117, 74.555, 103.723, 41.173, 41.631, 31.429, 57.507, 75.111, 42.673, 56.126, 98.868, 63.327, 60.228, 58.113, 56.334, 84.085, 62.725, 86.339, 43.776, 48.259, 56.982, 85.398, 54.746, 75.955
1518.441, 92.436, 84.446, 91.114, 86.676, 80.201, 71.281, 68.845, 71.433, 82.465, 60.252, 105.614, 65.726, 83.68, 76.175, 67.568, 47.677, 55.795, 67.145, 91.156, 90.591, 65.771, 82.94, 75.657, 82.984, 56.203, 85.613, 37.369, 64.711, 59.65, 72.961, 74.945, 81.718, 71.88, 71.466, 68.178, 60.657, 66.011, 81.474, 61.176, 104.808, 90.075, 78.34
1521.155, 71.468, 8.261, 93.637, 71.449, 78.303, 47.968, 91.965, 59.692, 78.729, 34.7, 91.457, 41.103, 91.231, 53.399, 26.775, 49.877, 63.745, 79.227, 81.195, 43.628, 61.818, 76.707, 75.684, 54.539, 48.9, 27.115, 58.065, 101.296, 76.432, 52.595, 50.663, 49.324, 61.425, 72.847, 77.631, 92.975, 74.247, 70.689, 85.371, 79.219, 77.404, 74.724
1523.867, 116.501, 82.076, 107.16, 97.221, 98.406, 101.654, 93.085, 76.95, 96.993, 75.148, 122.299, 51.481, 74.782, 79.623, 73.981, 77.076, 71.695, 104.31, 87.233, 116.665, 59.866, 86.474, 81.711, 104.094, 86.596, 84.617, 76.762, 58.881, 73.213, 92.229, 89.38, 87.929, 105.971, 63.228, 65.084, 87.293, 74.483, 70.903, 66.566, 119.629, 81.733, 86.108
1526.574, 123.533, 63.891, 100.682, 134.994, 119.508, 101.34, 100.205, 67.209, 115.258, 62.596, 103.141, 57.859, 96.333, 45.847, 65.188, 102.275, 88.644, 91.392, 77.272, 124.701, 63.913, 92.241, 73.738, 106.649, 106.292, 84.12, 96.458, 81.466, 91.995, 87.863, 85.098, 74.535, 91.517, 128.609, 61.537, 84.61, 87.719, 80.118, 98.761, 106.039, 99.062, 41.492
1529.279, 118.565, 69.705, 138.205, 108.766, 118.61, 114.026, 108.325, 86.467, 94.522, 62.044, 119.984, 75.236, 110.884, 98.071, 83.394, 89.474, 116.594, 131.475, 85.311, 117.738, 113.961, 112.008, 89.764, 117.204, 97.988, 85.622, 98.154, 115.051, 114.777, 84.497, 73.815, 109.14, 123.063, 112.99, 85.99, 98.928, 94.954, 100.332, 122.955, 144.449, 59.391, 104.877
1531.980, 89.597, 58.52, 72.728, 132.539, 96.713, 75.713, 99.445, 47.726, 124.786, 92.491, 99.826, 74.614, 61.435, 69.295, 62.601, 78.673, 78.544, 64.557, 90.349, 74.774, 45.008, 51.775, 51.791, 79.759, 85.684, 68.124, 55.85, 54.636, 67.559, 60.131, 122.532, 89.746, 78.608, 93.371, 48.443, 103.246, 69.19, 63.547, 77.15, 84.859, 65.721, 74.261
1534.677, 74.629, 34.335, 67.251, 83.311, 79.815, 54.399, 83.565, 36.985, 87.05, 61.939, 51.668, 45.992, 57.986, 73.52, 75.808, 61.873, 56.493, 81.64, 56.388, 59.811, 68.056, 57.542, 57.818, 77.314, 67.38, 50.626, 70.546, 70.221, 68.341, 43.765, 34.25, 59.351, 60.154, 59.752, 76.896, 56.563, 57.426, 73.762, 80.345, 97.269, 47.05, 89.645
1537.371, 98.662, 104.15, 117.774, 77.084, 70.918, 85.085, 95.684, 74.243, 99.315, 90.387, 67.511, 76.369, 77.537, 70.744, 74.014, 47.072, 73.443, 66.722, 87.427, 92.848, 78.104, 46.309, 39.845, 87.869, 103.076, 94.129, 56.242, 59.807, 76.122, 97.399, 89.967, 91.956, 71.7, 74.133, 71.349, 82.881, 92.661, 73.976, 57.54, 76.68, 64.379, 69.03
1540.062, 55.694, 15.965, 55.296, 61.857, 43.02, 70.772, 59.804, 37.502, 63.579, 41.835, 33.353, 27.747, 45.088, 56.968, 54.221, 53.271, 44.393, 58.805, 68.465, 47.884, 43.151, 42.077, 27.871, 74.424, 53.772, 49.631, 25.939, 27.392, 31.904, 23.033, 41.685, 61.562, 61.246, 29.514, 35.802, 54.199, 37.897, 30.191, 57.734, 98.09, 27.708, 59.414
1542.750, 91.726, 40.779, 92.819, 29.629, 69.122, 87.458, 108.924, 43.76, 63.843, 64.282, 73.195, 54.125, 76.639, 61.192, 13.427, 66.47, 105.343, 59.887, 56.504, 97.921, 98.199, 68.844, 71.898, 60.979, 53.468, 6.133, 51.635, 41.977, 67.686, 60.667, 73.402, 48.167, 71.791, 92.894, 47.255, 87.517, 78.133, 55.405, 70.929, 128.5, 45.037, 88.798
1545.434, 70.758, 58.594, 90.342, 73.402, 88.225, 82.144, 87.044, 60.019, 68.107, 51.73, 82.038, 49.503, 72.19, 58.416, 38.634, 38.669, 69.292, 39.97, 60.543, 54.958, 53.246, 70.611, 70.925, 77.534, 54.164, 58.636, 54.331, 45.562, 65.468, 60.301, 71.119, 80.773, 64.337, 61.275, 53.708, 54.834, 65.369, 46.62, 80.124, 102.91, 21.366, 77.182
1548.114, 64.79, 31.409, 70.865, 82.174, 64.327, 63.831, 80.164, 29.277, 60.371, 31.178, 30.88, 47.88, 83.741, 24.64, 33.84, 48.869, 52.242, 55.052, 77.581, 52.994, 39.294, 88.378, 42.952, 67.089, 37.86, 39.138, 34.027, 48.147, 27.25, 48.934, 53.837, 30.378, 65.883, 51.656, 42.161, 91.152, 19.604, 36.834, 49.318, 113.32, 44.696, 42.567
1550.791, 69.822, 65.224, 73.388, 85.947, 88.43, 105.517, 77.284, 64.536, 96.636, 61.626, 78.722, 76.258, 85.292, 79.865, 55.047, 55.068, 51.192, 96.135, 73.62, 78.031, 60.342, 68.145, 81.978, 94.644, 47.556, 77.64, 48.723, 72.732, 58.031, 43.568, 58.554, 80.984, 86.429, 71.037, 40.614, 73.47, 62.84, 69.049, 68.513, 108.731, 65.025, 78.951
1553.465, 108.855, 45.039, 73.91, 108.719, 52.532, 68.203, 112.404, 51.795, 72.9, 54.074, 31.565, 64.636, 91.843, 72.089, 65.253, 68.267, 59.141, 40.217, 64.659, 82.067, 52.389, 86.912, 25.005, 85.2, 22.252, 83.142, 46.419, 62.317, 53.813, 114.202, 64.272, 91.589, 76.974, 78.418, 53.067, 70.788, 54.076, 78.264, 48.708, 116.141, 64.354, 24.335
1556.135, 45.887, 47.854, 47.433, 58.492, 47.634, 52.889, 43.523, 53.053, 56.164, 31.521, 81.407, 45.013, 53.394, 63.313, 37.46, 41.466, 58.091, 54.3, 52.697, 62.104, 50.437, 45.679, 57.032, 65.755, 58.948, 25.645, 27.116, 53.902, 24.595, 21.836, 18.989, 45.194, 58.52, 40.799, 33.52, 46.105, 47.311, 52.478, 39.903, 77.551, 43.683, 38.719
1558.802, 106.919, 74.668, 93.956, 138.265, 81.737, 91.576, 117.643, 73.312, 121.428, 71.969, 83.25, 102.391, 41.945, 94.537, 77.666, 80.665, 70.041, 88.382, 68.736, 111.141, 73.484, 78.446, 67.059, 117.31, 69.644, 76.147, 59.812, 57.487, 83.377, 93.47, 86.706, 109.8, 112.066, 90.18, 63.973, 94.423, 78.547, 92.693, 92.097, 115.961, 81.012, 81.104
1561.466, 101.951, 65.483, 106.479, 86.037, 88.839, 118.262, 94.763, 84.57, 90.693, 97.417, 111.092, 67.769, 94.496, 93.761, 71.873, 65.864, 90.99, 73.465, 66.775, 92.177, 61.532, 92.213, 76.085, 92.865, 78.34, 82.649, 71.508, 79.073, 50.158, 65.104, 77.424, 72.405, 84.612, 86.561, 84.426, 84.741, 45.783, 73.907, 95.292, 114.371, 85.341, 78.488
1564.126, 83.983, 46.298, 66.002, 49.81, 78.941, 80.948, 89.883, 73.829, 50.957, 68.865, 82.934, 86.147, 66.047, 58.985, 69.08, 75.064, 56.94, 67.547, 73.813, 62.214, 56.58, 59.98, 72.112, 83.42, 21.036, 64.151, 39.204, 54.658, 51.94, 58.738, 61.141, 83.011, 82.157, 40.942, 56.879, 56.059, 83.018, 68.122, 53.487, 66.781, 38.671, 37.872
1566.782, 82.016, 39.113, 86.524, 95.582, 67.044, 98.635, 79.003, 79.087, 77.221, 67.312, 98.777, 47.524, 55.597, 70.21, 58.286, 64.263, 56.89, 68.63, 70.852, 59.251, 88.627, 85.748, 61.139, 114.975, 47.732, 75.654, 65.9, 67.243, 43.722, 58.372, 70.859, 34.616, 89.703, 87.323, 61.332, 78.376, 61.254, 59.337, 80.682, 89.192, 60.0, 74.257
1569.436, 84.048, 52.928, 80.047, 107.355, 108.146, 109.321, 91.123, 108.346, 98.485, 94.76, 106.619, 105.902, 76.148, 125.434, 86.493, 83.462, 127.839, 78.712, 60.891, 93.287, 31.675, 78.515, 119.166, 89.53, 82.428, 120.156, 79.596, 57.828, 75.504, 80.006, 78.576, 53.221, 95.249, 106.704, 69.785, 73.694, 102.49, 76.551, 79.876, 96.602, 79.329, 69.641
1572.085, 96.62, 54.156, 136.378, 89.127, 102.865, 79.035, 67.999, 80.108, 74.02, 73.424, 84.382, 76.555, 97.79, 74.724, 84.12, 64.948, 65.533, 75.178, 90.547, 80.613, 81.255, 82.111, 73.572, 93.054, 66.944, 68.649, 44.919, 91.407, 50.989, 76.533, 37.018, 70.683, 78.662, 73.44, 70.489, 72.371, 54.968, 51.195, 89.538, 112.293, 48.031, 90.2
1574.732, 57.193, 50.385, 75.708, 95.898, 81.584, 33.75, 77.875, 40.87, 84.555, 77.088, 59.145, 69.208, 59.432, 74.014, 35.747, 69.435, 61.226, 76.644, 71.203, 83.938, 35.835, 33.707, 45.979, 71.577, 55.461, 79.141, 61.242, 47.985, 98.475, 53.06, 41.461, 60.145, 47.075, 49.175, 33.194, 79.048, 70.446, 42.838, 31.199, 95.983, 45.733, 69.76
1577.375, 93.765, 65.613, 127.039, 81.67, 123.304, 105.464, 91.751, 79.632, 97.091, 78.751, 109.908, 91.862, 99.073, 81.305, 98.374, 89.921, 70.919, 84.11, 90.859, 102.263, 92.415, 83.304, 83.386, 98.101, 92.977, 87.634, 71.565, 66.564, 86.96, 72.586, 65.903, 88.607, 87.487, 72.91, 65.898, 97.725, 79.924, 79.482, 84.861, 101.674, 85.435, 108.319
1580.015, 114.338, 81.842, 114.37, 149.442, 124.023, 122.178, 144.627, 87.394, 114.626, 109.415, 112.67, 113.515, 119.715, 71.595, 78.002, 89.408, 75.613, 78.577, 109.515, 106.589, 78.995, 106.9, 82.793, 113.625, 77.493, 61.127, 67.888, 95.143, 77.446, 100.113, 75.346, 99.068, 124.9, 79.645, 78.603, 92.402, 70.402, 92.125, 73.522, 137.365, 78.136, 30.879
1582.651, 78.911, 86.07, 123.701, 118.214, 99.742, 109.893, 92.503, 74.156, 100.161, 108.079, 132.433, 80.168, 109.356, 83.886, 99.629, 75.894, 90.306, 71.043, 82.171, 91.914, 86.575, 95.496, 86.2, 104.149, 77.01, 92.619, 72.211, 75.721, 72.931, 82.64, 97.788, 71.53, 101.313, 83.38, 59.307, 83.079, 72.88, 84.769, 67.183, 95.055, 89.838, 74.438
1585.284, 74.483, 43.299, 81.031, 133.986, 92.461, 97.607, 77.379, 64.917, 104.696, 83.743, 97.196, 94.821, 63.998, 39.176, 84.256, 72.38, 73.999, 75.509, 66.827, 71.24, 82.155, 68.093, 39.607, 97.672, 85.526, 42.112, 48.534, 51.3, 53.417, 73.166, 96.23, 73.992, 102.726, 61.115, 53.012, 66.756, 44.358, 48.412, 69.845, 88.746, 52.54, 68.998
1587.913, 75.056, 71.527, 100.362, 127.757, 108.18, 112.322, 90.255, 80.679, 100.231, 93.406, 117.959, 82.474, 78.639, 85.466, 93.883, 101.867, 75.692, 102.975, 94.483, 77.565, 68.735, 80.689, 93.014, 119.196, 75.042, 71.605, 56.857, 65.879, 74.902, 60.693, 102.673, 72.453, 107.139, 102.851, 50.717, 62.433, 73.836, 70.056, 81.506, 100.437, 69.242, 83.557
1590.539, 74.628, 38.756, 113.693, 130.529, 118.899, 112.036, 119.131, 88.441, 115.766, 77.07, 110.722, 135.128, 107.281, 102.757, 74.51, 43.353, 72.386, 65.441, 96.139, 85.89, 83.315, 66.286, 85.421, 92.72, 78.559, 89.097, 72.18, 88.458, 59.388, 83.22, 81.115, 66.915, 93.551, 92.586, 45.421, 65.11, 62.314, 65.699, 94.168, 109.128, 82.944, 103.117
1593.162, 112.201, 80.984, 138.023, 116.301, 113.618, 134.75, 116.007, 112.203, 126.301, 118.734, 118.485, 115.781, 101.922, 118.047, 95.138, 80.84, 132.079, 113.907, 123.795, 114.216, 99.896, 111.882, 109.828, 115.244, 86.075, 89.59, 96.503, 102.036, 95.873, 81.747, 106.557, 87.377, 124.964, 101.321, 84.126, 82.787, 107.793, 92.343, 96.829, 119.818, 87.646, 109.677
1595.781, 64.773, 42.213, 78.354, 66.073, 101.337, 99.465, 70.883, 69.965, 69.836, 61.398, 115.248, 33.434, 73.564, 81.337, 82.765, 16.326, 93.772, 57.373, 73.451, 38.541, 32.476, 21.478, 59.235, 77.767, 51.591, 106.083, 40.826, 42.615, 37.359, 43.273, 54.0, 44.838, 51.377, 72.056, 57.83, 33.464, 8.271, 45.986, 72.491, 58.509, 15.347, 67.236
1598.397, 84.346, 99.441, 124.685, 127.845, 119.056, 119.179, 140.759, 84.727, 105.371, 102.061, 131.011, 104.087, 96.205, 111.628, 102.392, 90.812, 91.465, 102.839, 102.107, 95.867, 97.056, 95.075, 104.642, 108.291, 61.108, 90.575, 74.148, 89.194, 92.844, 51.8, 107.442, 78.3, 98.79, 81.791, 70.535, 86.141, 73.749, 66.63, 100.152, 97.2, 79.049, 102.796
1601.009, 83.918, 82.67, 76.016, 133.617, 131.775, 123.894, 119.635, 106.489, 108.906, 109.725, 118.773, 98.74, 115.847, 78.918, 98.019, 108.299, 81.159, 116.305, 86.763, 121.192, 110.636, 76.671, 81.049, 112.815, 81.624, 144.068, 64.471, 86.773, 82.33, 74.327, 101.885, 63.762, 80.203, 99.527, 32.239, 82.818, 60.227, 68.273, 89.813, 102.891, 48.751, 65.355
1603.618, 80.491, 81.899, 99.346, 135.388, 110.494, 121.608, 134.511, 87.251, 119.441, 94.389, 148.536, 93.393, 124.488, 94.208, 85.647, 103.785, 101.852, 113.771, 102.418, 108.517, 85.216, 103.268, 97.456, 106.339, 88.14, 74.561, 69.794, 80.351, 67.815, 49.853, 83.327, 82.223, 88.615, 83.262, 63.944, 73.495, 58.705, 62.917, 78.475, 107.581, 55.453, 67.915
1606.223, 148.063, 56.127, 98.677, 116.16, 114.213, 145.322, 138.387, 108.013, 108.976, 122.053, 113.299, 98.047, 120.13, 97.499, 104.274, 98.271, 90.545, 89.237, 82.074, 119.843, 80.796, 125.864, 121.863, 121.862, 98.657, 78.053, 97.117, 82.93, 90.301, 96.38, 123.769, 89.685, 102.028, 89.997, 69.648, 76.172, 79.183, 83.56, 87.136, 94.272, 67.155, 70.474
1608.826, 46.636, 77.356, 95.008, 134.932, 130.933, 140.037, 124.263, 106.775, 114.511, 96.716, 117.062, 93.7, 101.771, 108.789, 98.901, 78.758, 100.239, 107.703, 79.73, 101.168, 75.376, 92.46, 77.27, 106.386, 44.173, 66.546, 31.44, 92.509, 75.786, 42.907, 69.212, 68.147, 82.441, 76.732, 35.353, 54.848, 44.661, 34.204, 61.798, 99.963, 40.857, 48.034
1611.424, 118.209, 62.584, 121.338, 105.704, 127.652, 139.751, 127.139, 127.537, 149.046, 111.38, 115.825, 115.353, 82.413, 114.08, 106.528, 156.244, 61.932, 123.17, 85.386, 119.494, 120.956, 95.057, 110.677, 120.91, 133.689, 117.039, 84.763, 113.087, 78.272, 106.434, 82.654, 86.608, 76.854, 107.467, 74.057, 73.525, 61.139, 98.847, 111.459, 92.653, 67.558, 79.593
1614.020, 87.781, 69.813, 123.669, 157.476, 144.371, 155.466, 145.016, 119.299, 109.582, 156.044, 154.588, 118.006, 149.054, 97.37, 119.155, 88.731, 128.625, 116.636, 109.042, 117.819, 102.536, 84.653, 134.084, 123.434, 95.206, 105.531, 88.086, 83.666, 92.757, 71.96, 99.097, 80.07, 107.267, 127.203, 53.762, 74.202, 67.617, 73.491, 111.12, 114.344, 68.26, 73.153
1616.612, 102.354, 63.041, 158.0, 125.247, 131.09, 170.18, 161.892, 134.061, 155.117, 132.707, 142.351, 129.659, 124.696, 120.66, 137.783, 80.217, 104.318, 122.102, 81.698, 120.144, 116.116, 120.249, 116.491, 129.957, 98.722, 118.024, 89.409, 74.245, 86.243, 88.487, 99.539, 119.532, 91.679, 111.938, 64.467, 85.879, 79.095, 83.134, 127.782, 51.035, 81.962, 103.712
1619.200, 105.926, 80.27, 111.33, 148.019, 115.809, 134.894, 142.768, 104.823, 121.652, 117.371, 120.114, 116.313, 125.337, 100.951, 95.41, 107.703, 112.012, 96.568, 101.354, 108.47, 107.696, 84.846, 76.898, 115.481, 76.238, 107.517, 88.732, 69.824, 88.728, 79.014, 94.981, 78.993, 93.092, 76.673, 29.171, 55.556, 56.573, 60.778, 51.443, 93.726, 47.664, 66.272
1621.785, 81.499, 88.498, 137.661, 131.791, 169.528, 160.609, 154.644, 125.585, 116.187, 138.035, 132.876, 119.966, 123.979, 136.241, 147.037, 63.19, 75.705, 118.034, 97.01, 79.795, 70.276, 64.442, 83.305, 143.005, 87.755, 129.009, 64.055, 92.402, 75.213, 88.54, 74.424, 99.455, 79.505, 45.408, 55.876, 70.233, 56.051, 66.421, 57.105, 92.416, 76.366, 96.831
1624.367, 89.071, 74.727, 110.992, 133.563, 118.247, 147.323, 126.52, 108.346, 117.722, 115.699, 125.639, 86.619, 122.62, 80.531, 102.664, 92.676, 68.398, 101.5, 89.666, 86.121, 87.857, 90.039, 88.712, 97.528, 87.271, 81.502, 74.378, 88.981, 82.699, 95.067, 89.866, 78.917, 103.918, 81.143, 62.58, 78.91, 75.529, 84.065, 69.766, 112.107, 36.068, 84.391
1626.945, 83.644, 102.955, 159.323, 149.335, 161.966, 135.038, 163.396, 107.108, 114.257, 121.362, 111.402, 83.272, 169.262, 110.822, 111.291, 104.163, 109.091, 97.966, 120.322, 98.446, 94.437, 90.635, 126.119, 114.052, 93.787, 129.995, 75.701, 69.56, 83.184, 83.594, 78.309, 82.378, 101.331, 64.878, 59.285, 75.587, 72.008, 58.708, 89.428, 116.798, 75.769, 80.95
1629.520, 88.216, 90.184, 120.653, 154.107, 148.685, 151.752, 149.272, 118.87, 137.792, 142.026, 130.165, 100.925, 101.903, 101.112, 130.919, 85.649, 114.785, 119.432, 114.978, 110.772, 110.017, 95.231, 116.526, 90.576, 93.304, 78.487, 83.024, 88.139, 74.67, 98.121, 83.751, 80.84, 99.743, 80.614, 51.989, 75.264, 86.486, 75.352, 70.089, 126.488, 74.471, 69.51
1632.091, 90.789, 114.413, 107.984, 158.878, 167.404, 166.466, 161.148, 149.632, 145.327, 166.69, 139.928, 115.579, 166.545, 92.402, 108.546, 145.135, 139.478, 109.898, 109.634, 147.097, 103.597, 81.828, 126.933, 123.1, 101.82, 86.98, 54.347, 103.717, 83.155, 90.647, 114.193, 66.302, 72.156, 96.349, 81.694, 104.941, 92.964, 69.995, 102.75, 109.179, 85.173, 63.069
1634.659, 60.362, 74.641, 111.315, 138.65, 144.123, 158.181, 160.024, 141.394, 132.862, 141.354, 141.691, 119.232, 130.187, 98.693, 128.173, 99.622, 125.171, 102.364, 97.29, 113.422, 107.177, 125.424, 101.34, 108.623, 89.336, 96.473, 69.669, 80.296, 83.641, 72.174, 78.636, 87.763, 96.569, 70.084, 71.398, 89.618, 76.442, 59.639, 85.412, 94.87, 61.875, 62.629
1637.224, 69.934, 78.87, 122.645, 106.422, 147.842, 161.895, 153.9, 144.156, 124.397, 115.017, 146.454, 102.885, 120.828, 85.983, 99.8, 120.108, 96.865, 94.83, 90.946, 109.748, 91.757, 82.02, 78.747, 145.147, 89.853, 83.965, 53.992, 72.875, 68.126, 47.701, 70.078, 114.225, 85.982, 79.819, 57.103, 72.295, 60.92, 68.282, 79.073, 98.561, 44.577, 61.188
1639.785, 65.507, 100.098, 103.976, 163.194, 142.562, 163.609, 170.776, 140.918, 121.932, 119.681, 132.217, 127.538, 126.47, 96.274, 88.428, 104.594, 107.558, 101.296, 124.602, 125.073, 110.337, 111.617, 88.153, 117.671, 79.369, 85.458, 69.315, 83.453, 63.612, 87.227, 85.521, 93.687, 96.395, 67.554, 61.807, 93.972, 73.398, 64.926, 77.735, 94.251, 67.279, 70.748
1642.343, 77.079, 95.327, 145.307, 151.966, 176.281, 151.324, 191.652, 165.68, 146.467, 133.345, 192.979, 146.191, 166.111, 169.564, 122.055, 125.081, 115.251, 113.763, 125.258, 108.399, 121.917, 106.213, 106.56, 116.195, 91.885, 96.951, 106.638, 83.032, 107.097, 68.754, 108.963, 118.149, 109.807, 123.29, 67.512, 93.649, 69.876, 78.569, 92.396, 150.942, 71.98, 74.307
1644.898, 89.652, 112.555, 157.638, 187.737, 189.0, 176.038, 201.528, 158.442, 149.002, 166.009, 179.742, 165.844, 173.753, 162.854, 157.682, 144.567, 133.944, 137.229, 124.914, 146.724, 141.497, 129.81, 127.967, 126.718, 116.402, 131.443, 102.961, 98.611, 95.583, 108.281, 116.405, 127.61, 101.22, 122.025, 69.217, 94.326, 88.354, 79.213, 112.057, 130.633, 71.682, 99.867
1647.449, 88.224, 96.784, 124.968, 132.509, 177.719, 185.753, 173.404, 158.204, 134.537, 136.672, 162.505, 217.498, 164.394, 152.145, 188.309, 99.054, 93.638, 125.695, 163.57, 92.049, 74.077, 90.406, 79.374, 115.242, 79.918, 156.936, 105.284, 105.19, 131.068, 74.808, 69.848, 98.072, 82.633, 79.76, 67.921, 75.003, 65.832, 48.856, 70.719, 112.324, 38.384, 68.426
1649.996, 82.797, 138.012, 165.299, 218.281, 193.438, 191.467, 193.28, 163.966, 163.072, 149.336, 179.268, 172.151, 175.036, 146.435, 151.936, 134.54, 121.331, 139.161, 137.226, 138.375, 126.657, 132.002, 123.781, 137.766, 101.434, 129.429, 82.607, 116.768, 115.554, 96.334, 109.29, 132.534, 99.046, 99.495, 71.626, 84.68, 62.31, 84.5, 82.38, 126.014, 92.086, 82.986
1652.540, 151.369, 168.241, 233.63, 236.053, 255.157, 258.181, 240.156, 223.728, 212.608, 191.0, 217.031, 192.804, 238.677, 194.725, 210.564, 158.026, 194.024, 188.627, 167.882, 216.7, 193.237, 183.599, 153.188, 173.29, 143.951, 135.921, 157.93, 154.347, 171.039, 151.861, 148.732, 157.995, 127.459, 127.23, 108.33, 156.357, 78.788, 124.143, 128.042, 157.705, 145.788, 141.546
1655.081, 77.361, 134.196, 150.286, 204.715, 208.99, 204.201, 208.954, 182.496, 168.315, 153.502, 202.517, 178.434, 154.744, 133.234, 161.085, 139.468, 128.287, 128.048, 167.206, 160.814, 135.266, 123.757, 123.255, 136.293, 115.923, 106.055, 84.832, 106.144, 112.099, 104.909, 102.616, 114.808, 126.84, 108.46, 90.495, 98.397, 69.808, 86.207, 71.976, 114.516, 59.749, 92.403
1657.619, 106.353, 150.152, 165.942, 257.377, 224.822, 240.22, 209.752, 211.265, 191.023, 173.004, 206.003, 173.063, 206.812, 161.743, 163.606, 141.91, 193.549, 180.468, 152.53, 171.928, 157.295, 163.916, 164.323, 133.296, 117.895, 96.189, 84.733, 143.941, 150.159, 138.958, 169.499, 142.62, 62.221, 147.691, 103.66, 94.437, 69.827, 76.27, 103.909, 159.326, 115.71, 100.261
1660.153, 89.345, 124.107, 181.599, 194.039, 218.655, 210.24, 217.55, 171.034, 185.731, 155.507, 195.489, 187.693, 172.879, 165.252, 149.127, 148.352, 138.812, 161.889, 155.854, 146.042, 154.324, 118.075, 151.39, 146.3, 108.868, 119.323, 110.635, 123.737, 137.219, 106.006, 135.382, 122.433, 136.603, 114.921, 104.824, 108.478, 82.846, 82.333, 103.843, 157.137, 88.671, 93.119
1662.683, 76.337, 86.062, 109.255, 145.701, 200.488, 178.259, 163.347, 139.803, 141.438, 152.009, 163.975, 160.323, 143.946, 118.761, 129.648, 106.794, 141.075, 142.31, 103.178, 120.156, 109.352, 92.234, 66.457, 93.303, 83.84, 89.457, 73.537, 93.534, 103.279, 86.054, 129.265, 102.245, 80.984, 98.151, 59.989, 86.518, 81.866, 69.396, 72.777, 77.948, 84.632, 48.976
1665.210, 80.329, 133.018, 143.911, 192.363, 186.32, 179.279, 160.145, 152.571, 155.146, 140.511, 145.461, 155.952, 152.013, 153.269, 130.17, 124.236, 123.337, 116.73, 135.502, 114.27, 110.381, 122.393, 127.524, 125.306, 82.812, 93.591, 99.438, 87.331, 99.338, 90.102, 124.149, 116.058, 97.365, 96.381, 76.154, 100.559, 66.885, 78.46, 90.711, 98.759, 62.593, 82.834
1667.734, 72.321, 77.973, 114.568, 152.025, 181.153, 201.298, 142.943, 187.34, 129.854, 111.013, 167.947, 135.582, 148.08, 136.778, 137.691, 99.678, 124.6, 104.151, 113.826, 99.385, 89.41, 90.551, 97.591, 87.309, 39.785, 76.725, 73.34, 59.128, 82.398, 80.151, 72.032, 89.87, 71.747, 83.611, 46.319, 66.599, 45.904, 44.523, 81.645, 149.57, 48.555, 45.692
1670.254, 63.313, 118.929, 155.224, 177.687, 157.986, 190.318, 175.74, 141.109, 147.561, 151.516, 165.433, 149.211, 142.147, 115.287, 129.212, 96.12, 93.862, 127.572, 110.15, 123.499, 90.439, 129.71, 115.659, 108.313, 85.757, 108.859, 79.242, 112.925, 90.458, 79.199, 110.915, 99.683, 107.128, 96.841, 52.483, 50.639, 72.923, 48.586, 102.579, 113.38, 52.516, 63.549
1672.771, 75.305, 83.884, 125.88, 136.349, 163.818, 139.337, 164.538, 147.878, 125.269, 140.018, 164.919, 153.841, 136.215, 108.796, 104.733, 69.562, 159.125, 120.992, 103.474, 108.613, 69.467, 103.869, 82.726, 124.316, 63.729, 74.993, 101.144, 73.721, 129.518, 61.247, 89.798, 76.496, 135.509, 58.071, 59.648, 62.68, 33.943, 21.649, 48.513, 113.191, 72.477, 68.407
1675.285, 84.297, 109.839, 135.537, 157.011, 195.651, 152.357, 183.336, 136.646, 130.977, 137.52, 151.405, 124.471, 138.282, 126.304, 127.254, 110.004, 117.387, 123.413, 108.798, 131.727, 108.496, 111.028, 111.793, 114.319, 115.701, 89.127, 84.045, 87.518, 103.578, 105.296, 129.681, 97.308, 126.891, 100.301, 65.813, 80.72, 64.962, 73.712, 83.447, 103.002, 74.438, 86.265
1677.795, 74.289, 113.795, 170.193, 164.673, 162.484, 161.376, 187.134, 157.415, 149.684, 145.023, 141.891, 125.1, 151.349, 127.813, 154.776, 93.446, 132.65, 92.834, 106.122, 110.841, 126.525, 121.186, 96.86, 106.323, 81.674, 63.262, 70.947, 88.315, 102.638, 95.344, 94.565, 69.121, 101.272, 82.531, 76.978, 89.761, 42.981, 75.776, 82.38, 83.813, 89.399, 69.123
1680.302, 55.281, 46.75, 82.85, 114.335, 133.316, 107.396, 121.931, 86.184, 89.392, 81.525, 130.377, 75.73, 83.416, 62.322, 90.297, 63.888, 60.913, 74.254, 62.445, 83.955, 63.554, 67.345, 82.927, 79.326, 80.646, 57.396, 62.849, 66.112, 56.697, 63.392, 39.448, 58.933, 68.653, 43.762, 21.142, 55.801, 32.001, 20.839, 54.314, 79.623, 27.36, 42.98
1682.805, 142.273, 108.706, 150.506, 199.997, 151.149, 187.415, 190.729, 124.953, 157.1, 147.027, 151.863, 131.36, 164.483, 99.831, 133.818, 96.33, 119.175, 127.675, 123.769, 129.069, 113.582, 119.504, 108.994, 143.329, 108.618, 116.53, 122.75, 117.909, 107.757, 127.441, 129.331, 108.746, 103.035, 118.992, 96.307, 119.841, 78.02, 99.902, 84.248, 112.434, 121.321, 99.838
1685.305, 93.265, 86.661, 105.162, 134.659, 140.982, 122.435, 128.527, 91.721, 136.807, 97.529, 131.349, 101.989, 100.55, 102.34, 116.339, 76.772, 92.438, 126.096, 91.093, 105.183, 102.611, 102.663, 84.062, 143.332, 77.591, 90.664, 85.652, 84.705, 68.817, 61.489, 81.214, 68.558, 90.416, 84.222, 72.472, 63.882, 59.039, 58.965, 64.182, 91.245, 53.283, 38.696
1687.801, 106.257, 89.616, 95.819, 117.321, 129.814, 127.454, 132.325, 112.49, 164.515, 125.032, 129.835, 108.619, 118.618, 107.848, 101.86, 109.214, 92.7, 125.516, 100.417, 128.297, 118.64, 135.822, 85.129, 108.336, 113.563, 107.798, 95.554, 103.502, 83.877, 90.537, 123.098, 96.371, 144.797, 132.452, 87.637, 136.922, 73.059, 85.029, 116.116, 133.056, 113.244, 80.553
1690.294, 65.249, 56.572, 91.475, 119.983, 99.647, 89.474, 97.122, 74.259, 79.223, 93.534, 66.321, 86.248, 87.685, 81.357, 72.382, 47.656, 57.963, 88.937, 86.741, 71.411, 72.668, 60.98, 62.196, 87.339, 44.535, 74.932, 48.455, 72.299, 49.937, 36.585, 68.981, 65.183, 73.179, 68.682, 76.801, 55.962, 75.078, 46.092, 44.05, 103.866, 33.205, 67.411
1692.784, 102.241, 56.527, 118.131, 89.645, 102.48, 124.493, 110.92, 72.027, 114.93, 79.036, 98.807, 97.878, 75.752, 103.866, 72.903, 79.098, 55.225, 88.358, 62.065, 88.525, 105.697, 76.139, 77.263, 103.342, 73.508, 89.066, 79.357, 46.096, 67.997, 43.634, 85.864, 95.996, 78.56, 97.912, 91.966, 73.003, 61.097, 63.155, 88.984, 138.677, 75.166, 70.269
1695.270, 80.233, 68.482, 84.788, 116.307, 91.312, 81.513, 80.718, 52.796, 86.638, 70.538, 78.293, 91.508, 91.819, 55.375, 62.424, 71.54, 70.488, 83.779, 53.389, 88.639, 58.726, 80.298, 53.33, 88.346, 60.48, 69.2, 65.259, 60.893, 78.056, 52.682, 68.747, 67.808, 92.941, 62.142, 72.131, 92.043, 72.117, 64.218, 71.918, 98.488, 22.127, 61.127
1697.753, 93.225, 51.438, 101.444, 70.969, 93.145, 129.532, 77.516, 70.565, 69.346, 50.041, 109.779, 124.137, 58.886, 64.883, 73.945, 54.982, 116.751, 86.199, 83.713, 115.753, 91.755, 87.457, 77.398, 85.349, 83.452, 25.334, 66.161, 59.689, 110.116, 60.73, 90.63, 63.621, 112.323, 38.372, 56.296, 70.084, 67.136, 58.281, 47.851, 90.299, 70.088, 66.984
1700.233, 86.217, 57.393, 110.1, 123.631, 108.978, 119.552, 87.313, 86.334, 120.053, 98.543, 112.265, 112.767, 116.953, 91.392, 73.466, 75.425, 103.013, 92.62, 99.037, 122.868, 94.783, 82.615, 89.465, 116.352, 80.424, 86.468, 83.062, 73.486, 82.176, 61.779, 91.514, 77.434, 99.704, 87.602, 84.46, 91.124, 97.155, 79.345, 89.785, 120.109, 58.049, 87.842
1702.709, 139.209, 71.349, 173.757, 137.293, 133.81, 155.571, 141.111, 104.102, 112.761, 109.045, 129.751, 91.396, 121.021, 127.901, 120.988, 98.867, 126.276, 120.041, 128.361, 117.982, 115.812, 127.774, 120.532, 121.355, 91.397, 85.602, 79.964, 113.283, 108.236, 109.827, 107.397, 115.246, 111.085, 108.833, 61.625, 101.164, 97.174, 112.408, 115.719, 146.92, 98.01, 93.7
1705.181, 62.201, 43.304, 66.413, 77.955, 82.643, 85.591, 71.909, 61.871, 72.469, 86.547, 78.237, 47.026, 60.088, 68.41, 69.509, 40.309, 67.538, 62.461, 76.685, 69.096, 64.841, 35.933, 62.599, 88.359, 64.369, 64.736, 49.866, 65.08, 64.296, 52.875, 72.28, 55.059, 61.467, 54.063, 51.79, 71.205, 58.194, 67.471, 61.653, 100.731, 35.972, 66.557
1707.650, 121.193, 83.259, 111.069, 127.618, 97.476, 119.61, 91.707, 98.64, 137.176, 112.05, 107.723, 110.656, 113.155, 75.919, 92.03, 95.751, 96.801, 52.882, 102.009, 110.21, 34.87, 82.092, 105.666, 124.362, 67.341, 71.87, 74.767, 119.877, 81.356, 107.924, 101.163, 67.871, 86.848, 116.293, 69.955, 72.245, 60.213, 89.534, 93.587, 99.542, 116.933, 77.415
1710.116, 89.185, 46.215, 87.726, 87.28, 80.308, 91.63, 87.504, 79.409, 99.884, 95.552, 108.209, 91.285, 89.222, 86.427, 65.551, 77.193, 82.064, 89.303, 74.333, 68.324, 62.898, 73.251, 84.734, 104.365, 68.314, 104.004, 40.669, 70.674, 63.415, 68.972, 70.047, 83.684, 97.229, 76.523, 57.119, 62.286, 89.232, 73.598, 87.521, 113.352, 62.894, 82.273
1712.579, 77.177, 47.17, 95.382, 101.942, 57.141, 91.649, 89.302, 65.177, 105.592, 89.054, 84.695, 83.915, 82.289, 76.936, 70.072, 77.635, 52.326, 33.723, 61.657, 110.438, 58.927, 81.409, 66.801, 96.369, 43.286, 64.138, 39.571, 66.47, 53.475, 79.02, 106.93, 47.496, 88.611, 95.753, 67.284, 101.326, 69.252, 66.661, 59.455, 141.163, 68.855, 84.13
1715.038, 84.169, 74.126, 95.039, 91.604, 78.974, 68.669, 89.1, 75.946, 93.299, 80.557, 97.181, 56.545, 78.356, 73.445, 77.594, 55.077, 89.589, 80.144, 76.981, 73.552, 35.956, 100.568, 71.868, 98.372, 63.258, 74.272, 50.473, 80.267, 65.535, 72.068, 71.813, 64.309, 109.992, 101.983, 63.449, 58.366, 77.271, 59.724, 85.389, 97.974, 64.816, 97.988
1717.493, 86.161, 54.081, 97.695, 79.266, 89.806, 123.688, 120.897, 77.715, 101.007, 71.059, 118.667, 97.174, 99.424, 102.954, 86.115, 99.519, 71.851, 73.565, 76.305, 80.666, 73.984, 66.727, 74.935, 99.375, 25.231, 87.406, 73.374, 94.064, 55.595, 55.117, 72.696, 102.121, 84.373, 103.213, 81.614, 82.407, 86.29, 47.787, 85.322, 130.785, 80.777, 65.846
1719.945, 72.153, 65.036, 92.351, 98.928, 88.639, 95.708, 79.695, 47.484, 82.715, 75.561, 77.153, 78.804, 95.491, 79.462, 64.636, 68.961, 71.114, 76.985, 82.629, 76.78, 51.013, 64.886, 80.002, 74.378, 72.203, 81.54, 50.276, 85.861, 62.655, 82.165, 74.579, 64.934, 97.755, 77.443, 69.778, 57.447, 64.31, 81.85, 86.256, 104.596, 66.738, 54.704
1722.394, 106.145, 83.992, 114.008, 84.59, 98.472, 143.727, 80.493, 88.252, 106.422, 89.063, 142.639, 88.433, 106.558, 109.971, 101.157, 100.403, 117.376, 107.406, 115.953, 83.894, 89.042, 61.044, 73.069, 120.382, 94.175, 80.674, 95.178, 82.658, 129.715, 77.213, 81.463, 83.746, 105.136, 110.673, 84.943, 85.488, 74.329, 98.914, 96.19, 113.406, 82.7, 96.561
1724.839, 150.137, 77.947, 112.664, 111.252, 94.304, 117.746, 94.291, 83.021, 113.13, 114.566, 101.125, 93.063, 111.625, 63.48, 79.678, 66.845, 97.639, 98.827, 101.277, 103.008, 90.071, 87.203, 75.137, 110.385, 65.147, 100.808, 72.079, 92.454, 81.774, 101.262, 82.346, 107.559, 92.517, 81.904, 84.108, 74.528, 83.348, 62.977, 99.124, 139.217, 84.661, 74.419
1727.281, 93.128, 85.903, 107.32, 105.914, 115.137, 98.766, 114.088, 66.79, 54.838, 93.068, 128.611, 70.693, 106.692, 109.989, 96.2, 72.287, 78.902, 92.247, 58.601, 86.122, 77.099, 80.362, 101.204, 95.388, 54.12, 52.942, 61.981, 68.251, 91.834, 59.31, 73.229, 86.372, 109.899, 77.134, 45.273, 92.568, 74.367, 66.04, 73.058, 103.028, 63.622, 88.277
1729.720, 92.12, 83.858, 96.977, 137.576, 120.97, 127.785, 114.886, 97.558, 109.545, 92.57, 110.097, 88.322, 100.759, 93.498, 121.721, 73.729, 119.164, 123.668, 95.925, 104.236, 91.128, 79.521, 84.271, 116.392, 107.092, 100.076, 79.883, 96.048, 107.894, 94.358, 92.112, 91.184, 128.28, 94.364, 88.437, 93.609, 71.387, 94.103, 98.992, 112.839, 79.583, 93.134
1732.155, 80.112, 71.813, 90.633, 98.238, 71.802, 86.805, 115.684, 79.327, 88.253, 70.072, 54.583, 68.952, 105.827, 70.006, 75.242, 75.171, 74.427, 85.089, 67.249, 72.35, 64.157, 79.68, 77.338, 113.395, 47.064, 67.21, 41.784, 54.845, 61.954, 97.407, 49.996, 54.997, 35.661, 63.594, 36.602, 98.649, 53.406, 62.167, 89.926, 102.649, 63.544, 56.992
1734.587, 81.104, 72.769, 103.289, 114.9, 126.635, 106.824, 116.482, 81.096, 95.961, 110.575, 107.069, 71.582, 117.894, 86.515, 95.763, 66.613, 106.689, 83.51, 72.572, 64.465, 105.186, 74.838, 75.405, 96.398, 70.037, 100.344, 90.686, 110.642, 99.014, 98.455, 89.879, 76.809, 113.043, 112.824, 59.767, 96.69, 102.425, 75.23, 104.86, 130.46, 83.505, 87.85
1737.015, 105.096, 68.724, 91.946, 89.562, 76.468, 83.844, 99.279, 78.865, 132.668, 81.077, 104.555, 95.211, 83.961, 85.024, 76.284, 77.055, 77.952, 80.93, 67.896, 88.579, 75.214, 95.997, 69.473, 121.401, 71.009, 78.478, 75.588, 58.438, 99.074, 93.503, 71.762, 90.622, 108.424, 76.054, 73.932, 93.73, 53.445, 78.293, 33.793, 108.271, 107.466, 115.708
1739.440, 52.088, 54.679, 68.602, 66.224, 86.3, 90.863, 63.077, 63.633, 91.376, 54.579, 85.041, 60.841, 70.028, 52.533, 75.806, 47.497, 57.215, 64.351, 76.22, 62.693, 47.243, 75.156, 42.54, 78.405, 48.981, 60.612, 58.49, 74.235, 65.133, 39.551, 48.645, 52.434, 70.805, 79.284, 21.096, 58.77, 63.464, 36.356, 74.727, 86.082, 43.428, 61.565
1741.861, 91.08, 44.635, 108.258, 98.886, 135.133, 111.883, 127.875, 84.402, 108.084, 104.081, 111.527, 114.47, 89.095, 96.041, 103.327, 111.939, 73.477, 78.772, 74.544, 86.807, 125.272, 77.315, 84.607, 89.408, 78.954, 108.746, 82.391, 72.032, 74.193, 63.6, 106.528, 113.247, 94.187, 99.514, 68.261, 79.811, 69.483, 106.419, 132.661, 96.892, 98.389, 89.423
1744.279, 90.072, 87.59, 95.915, 98.548, 107.966, 111.902, 93.673, 94.171, 123.791, 103.584, 108.013, 109.1, 92.162, 97.55, 90.848, 82.381, 72.74, 99.192, 97.868, 91.921, 100.3, 121.473, 90.674, 100.411, 92.926, 95.88, 77.293, 84.829, 69.253, 105.648, 97.412, 59.059, 116.568, 100.744, 79.426, 78.851, 72.503, 98.483, 97.595, 148.703, 67.35, 83.281
1746.694, 115.064, 76.546, 127.571, 95.21, 117.798, 135.922, 89.47, 106.94, 142.499, 121.086, 132.499, 71.73, 104.23, 118.059, 67.369, 82.823, 134.002, 136.613, 107.192, 111.035, 99.329, 105.632, 113.741, 101.414, 86.898, 69.014, 117.195, 72.626, 112.313, 92.696, 65.295, 87.872, 124.949, 58.975, 86.591, 57.891, 66.522, 70.546, 122.529, 99.514, 95.311, 103.138
1749.105, 87.056, 63.501, 88.228, 113.872, 104.631, 116.941, 102.268, 69.708, 104.207, 77.588, 90.985, 82.359, 86.297, 80.568, 70.89, 82.265, 57.265, 88.034, 85.516, 87.149, 81.358, 86.791, 79.808, 93.418, 55.87, 64.148, 56.096, 63.422, 40.373, 40.745, 74.178, 71.684, 88.331, 83.205, 70.755, 67.932, 72.541, 46.609, 56.463, 98.325, 58.272, 66.996
1751.513, 69.048, 56.456, 63.884, 89.534, 73.463, 73.961, 75.066, 43.477, 59.914, 68.091, 78.471, 35.989, 62.364, 62.077, 66.412, 41.707, 42.527, 50.454, 45.84, 62.263, 48.387, 73.95, 50.876, 75.421, 47.843, 65.282, 25.998, 25.219, 68.433, 32.793, 53.061, 47.497, 64.712, 37.435, 34.92, 82.972, 50.56, 50.672, 60.397, 86.135, 40.233, 48.854
1753.918, 81.04, 64.412, 97.54, 94.196, 110.296, 102.98, 109.864, 65.246, 117.622, 86.593, 87.957, 71.619, 97.431, 83.585, 81.933, 76.149, 59.79, 84.875, 106.164, 99.377, 90.415, 56.109, 82.943, 99.424, 62.815, 77.416, 55.9, 61.016, 76.492, 70.841, 76.945, 70.309, 78.093, 98.665, 85.085, 89.013, 72.58, 65.736, 77.331, 103.946, 58.194, 74.711
1756.319, 97.032, 98.367, 125.197, 115.858, 100.129, 137.0, 126.661, 111.015, 131.33, 68.095, 118.443, 64.248, 121.498, 99.094, 109.454, 105.591, 105.053, 128.296, 116.488, 100.491, 77.444, 100.267, 82.01, 134.428, 87.787, 118.55, 111.801, 88.813, 103.552, 95.89, 114.828, 85.122, 82.475, 100.895, 88.25, 96.053, 65.599, 69.799, 122.264, 169.757, 84.155, 89.569
1758.716, 82.024, 34.323, 111.853, 100.52, 104.961, 98.019, 112.459, 66.783, 110.037, 80.597, 98.929, 65.878, 83.565, 64.603, 73.975, 63.033, 98.315, 89.716, 79.812, 76.605, 67.473, 81.426, 78.077, 79.431, 77.76, 90.685, 75.703, 73.61, 60.612, 46.938, 93.711, 76.935, 92.856, 77.125, 49.414, 66.093, 51.618, 80.862, 91.198, 99.568, 57.117, 57.427
1761.111, 92.016, 55.278, 83.509, 85.182, 87.794, 91.039, 126.257, 119.552, 149.745, 68.1, 101.415, 101.507, 77.633, 59.112, 50.496, 81.475, 101.578, 76.137, 84.136, 95.719, 93.502, 66.585, 92.144, 126.434, 79.732, 72.819, 62.605, 82.406, 114.672, 90.986, 87.594, 77.747, 84.237, 83.355, 52.579, 50.134, 41.638, 78.925, 53.132, 129.378, 95.078, 84.285
1763.501, 75.008, 76.233, 114.166, 113.844, 124.627, 143.058, 126.054, 101.321, 159.453, 114.602, 105.901, 83.137, 98.7, 85.62, 100.018, 102.917, 90.84, 127.558, 104.46, 111.833, 96.53, 87.744, 87.212, 111.437, 85.704, 112.953, 90.507, 94.203, 100.732, 88.034, 121.477, 98.56, 108.619, 76.585, 73.744, 90.174, 86.657, 94.988, 97.066, 121.189, 67.039, 72.142
1765.889, 0.0, 9.189, 71.822, 67.506, 65.459, 63.078, 84.852, 70.089, 43.16, 60.104, 63.387, 54.767, 47.767, 59.129, 34.539, 44.359, 25.103, 47.978, 36.784, 61.947, 11.559, 17.902, 13.279, 35.441, 50.677, 25.087, 0.408, 0.0, 14.792, 27.083, 10.361, 48.372, 0.0, 10.815, 0.909, 22.215, 0.676, 36.052, 0.0, 0.0, 0.0, 0.0
1768.273, 73.992, 77.144, 116.478, 117.168, 128.292, 146.097, 128.65, 104.858, 161.868, 117.606, 108.873, 86.396, 100.834, 87.638, 102.06, 105.801, 92.365, 130.399, 106.108, 114.062, 97.588, 89.061, 89.346, 113.444, 87.649, 115.221, 92.31, 94.797, 102.851, 89.131, 122.244, 100.185, 108.381, 76.046, 74.073, 90.255, 86.696, 95.115, 96.934, 120.811, 66.961, 71.858
#End
