# Supplementary material for: Raman spectroscopic evaluation of human serum using metal plate and 785- and 1064-nm excitation lasers
Source: PLoS One. 2019 Feb 15;14(2):e0211986. doi: 10.1371/journal.pone.0211986 (PMC6377121; doi:10.1371/journal.pone.0211986)
Supplement: S14 File — (TXT) [file pone.0211986.s014.txt]

#File Name: [031-1064_20180530191242_0001_Serum_200mW_1s_-0.5mm_3xAve]#[031-1064_20180530191428_0001_Serum_200mW_5s_-0.5mm_3xAve]#[031-1064_20180530191903_0001_Serum_200mW_10s_-0.5mm_3xAve]#[031-1064_20180530192231_0001_Serum_200mW_15s_-0.5mm_3xAve]#[031-1064_20180530192612_0001_Serum_200mW_20s_-0.5mm_3xAve]#[031-1064_20180530193026_0001_Serum_200mW_25s_-0.5mm_3xAve]#[031-1064_20180530193533_0001_Serum_200mW_30s_-0.5mm_3xAve]
#Memo: {Device_Count,0
'Parser_Ver,1.0.2.1
'
'
'BioSpex_Overlay,0
'Phys_Dev_Num,1
'Timestamp,5/30/2018-19:12:41.645
'Device_SN,031-1064
'Dev_HW_Ver,10000204
'Dev_FW_Ver,10000017
'Pixel_Count,512
'Peak_Count,0
'Peak_Search_Mode,None
'Peak_Threshold,   0.0000
'Integration_Time(us),1000000
'Average,3
'Baseline,0
'Noise_Threshold,2000.0000
'Sensor_Temperature,-55.0
'Pixel_Reverse,Yes
'Subtract_Background,Yes
'Laser_Power,196.006
'WL_Unit,Raman_Shift_(cm^-1)
'Pwr_Unit,Intensity_Count
'Raman_Shift_(cm^-1),Intensity_Count} #
'{Device_Count,0
'Parser_Ver,1.0.2.1
'
'
'BioSpex_Overlay,0
'Phys_Dev_Num,1
'Timestamp,5/30/2018-19:14:27.499
'Device_SN,031-1064
'Dev_HW_Ver,10000204
'Dev_FW_Ver,10000017
'Pixel_Count,512
'Peak_Count,0
'Peak_Search_Mode,None
'Peak_Threshold,   0.0000
'Integration_Time(us),5000000
'Average,3
'Baseline,0
'Noise_Threshold,2000.0000
'Sensor_Temperature,-55.0
'Pixel_Reverse,Yes
'Subtract_Background,Yes
'Laser_Power,196.006
'WL_Unit,Raman_Shift_(cm^-1)
'Pwr_Unit,Intensity_Count
'Raman_Shift_(cm^-1),Intensity_Count} #
'{Device_Count,0
'Parser_Ver,1.0.2.1
'
'
'BioSpex_Overlay,0
'Phys_Dev_Num,1
'Timestamp,5/30/2018-19:19:02.801
'Device_SN,031-1064
'Dev_HW_Ver,10000204
'Dev_FW_Ver,10000017
'Pixel_Count,512
'Peak_Count,0
'Peak_Search_Mode,None
'Peak_Threshold,   0.0000
'Integration_Time(us),10000000
'Average,3
'Baseline,0
'Noise_Threshold,2000.0000
'Sensor_Temperature,-55.0
'Pixel_Reverse,Yes
'Subtract_Background,Yes
'Laser_Power,196.006
'WL_Unit,Raman_Shift_(cm^-1)
'Pwr_Unit,Intensity_Count
'Raman_Shift_(cm^-1),Intensity_Count} #
'{Device_Count,0
'Parser_Ver,1.0.2.1
'
'
'BioSpex_Overlay,0
'Phys_Dev_Num,1
'Timestamp,5/30/2018-19:22:30.825
'Device_SN,031-1064
'Dev_HW_Ver,10000204
'Dev_FW_Ver,10000017
'Pixel_Count,512
'Peak_Count,0
'Peak_Search_Mode,None
'Peak_Threshold,   0.0000
'Integration_Time(us),15000000
'Average,3
'Baseline,0
'Noise_Threshold,2000.0000
'Sensor_Temperature,-55.0
'Pixel_Reverse,Yes
'Subtract_Background,Yes
'Laser_Power,196.006
'WL_Unit,Raman_Shift_(cm^-1)
'Pwr_Unit,Intensity_Count
'Raman_Shift_(cm^-1),Intensity_Count} #
'{Device_Count,0
'Parser_Ver,1.0.2.1
'
'
'BioSpex_Overlay,0
'Phys_Dev_Num,1
'Timestamp,5/30/2018-19:26:11.390
'Device_SN,031-1064
'Dev_HW_Ver,10000204
'Dev_FW_Ver,10000017
'Pixel_Count,512
'Peak_Count,0
'Peak_Search_Mode,None
'Peak_Threshold,   0.0000
'Integration_Time(us),20000000
'Average,3
'Baseline,0
'Noise_Threshold,2000.0000
'Sensor_Temperature,-55.0
'Pixel_Reverse,Yes
'Subtract_Background,Yes
'Laser_Power,196.006
'WL_Unit,Raman_Shift_(cm^-1)
'Pwr_Unit,Intensity_Count
'Raman_Shift_(cm^-1),Intensity_Count} #
'{Device_Count,0
'Parser_Ver,1.0.2.1
'
'
'BioSpex_Overlay,0
'Phys_Dev_Num,1
'Timestamp,5/30/2018-19:30:26.306
'Device_SN,031-1064
'Dev_HW_Ver,10000204
'Dev_FW_Ver,10000017
'Pixel_Count,512
'Peak_Count,0
'Peak_Search_Mode,None
'Peak_Threshold,   0.0000
'Integration_Time(us),25000000
'Average,3
'Baseline,0
'Noise_Threshold,2000.0000
'Sensor_Temperature,-55.0
'Pixel_Reverse,Yes
'Subtract_Background,Yes
'Laser_Power,196.297
'WL_Unit,Raman_Shift_(cm^-1)
'Pwr_Unit,Intensity_Count
'Raman_Shift_(cm^-1),Intensity_Count} #
'{Device_Count,0
'Parser_Ver,1.0.2.1
'
'
'BioSpex_Overlay,0
'Phys_Dev_Num,1
'Timestamp,5/30/2018-19:35:33.192
'Device_SN,031-1064
'Dev_HW_Ver,10000204
'Dev_FW_Ver,10000017
'Pixel_Count,512
'Peak_Count,0
'Peak_Search_Mode,None
'Peak_Threshold,   0.0000
'Integration_Time(us),30000000
'Average,3
'Baseline,0
'Noise_Threshold,2000.0000
'Sensor_Temperature,-55.0
'Pixel_Reverse,Yes
'Subtract_Background,Yes
'Laser_Power,196.006
'WL_Unit,Raman_Shift_(cm^-1)
'Pwr_Unit,Intensity_Count
'Raman_Shift_(cm^-1),Intensity_Count}
#Date: 2018/05/30  20:44:22
#Data Points:  512   (from   105.9 to  1768.3 cm-1)
#Data Type:  1 (Raman Spectrum)
#Excitation:    0.0 nm (  0.0 mW)
#Accumulation:     0 x    0.0 sec
## of Spectra and Calibration:    7,   0
105.913, 166.219, 909.654, 1693.036, 2533.989, 3290.395, 4190.102, 4884.814
110.035, 174.084, 727.044, 1467.428, 2260.702, 3021.444, 3807.415, 4421.56
114.154, 155.948, 727.433, 1431.821, 2191.415, 2869.493, 3568.728, 4261.305
118.270, 127.813, 690.822, 1278.214, 1976.128, 2596.541, 3255.041, 3829.051
122.382, 122.678, 622.211, 1246.607, 1854.841, 2511.59, 3079.354, 3677.796
126.490, 124.542, 562.6, 1131.0, 1704.554, 2280.638, 2804.667, 3407.541
130.596, 114.407, 511.989, 1167.393, 1680.267, 2333.687, 2785.98, 3288.287
134.698, 142.272, 587.379, 1040.786, 1574.981, 2106.736, 2648.293, 3178.032
138.796, 107.136, 517.768, 1056.178, 1577.694, 2105.784, 2665.606, 3069.778
142.891, 100.001, 467.157, 946.571, 1434.407, 1965.833, 2346.919, 2896.523
146.983, 98.866, 436.546, 966.964, 1409.12, 1953.882, 2420.232, 2972.269
151.071, 96.73, 513.935, 887.357, 1285.833, 1843.93, 2263.545, 2761.014
155.156, 94.595, 467.325, 886.75, 1338.546, 1792.979, 2221.858, 2645.76
159.237, 113.46, 409.714, 806.143, 1233.259, 1671.027, 2086.171, 2476.505
163.315, 64.324, 353.103, 764.536, 1227.972, 1625.076, 2050.484, 2453.25
167.390, 109.189, 428.492, 723.928, 1081.685, 1502.125, 1903.797, 2277.996
171.461, 100.054, 344.881, 705.321, 1071.399, 1463.173, 1798.11, 2220.741
175.529, 106.919, 369.27, 634.714, 1002.112, 1259.222, 1671.423, 2006.487
179.593, 59.783, 328.66, 642.107, 925.825, 1263.271, 1571.736, 1830.232
183.654, 88.648, 344.049, 516.5, 787.538, 1089.319, 1426.049, 1633.978
187.711, 25.513, 304.438, 462.893, 754.251, 1059.368, 1276.362, 1396.723
191.766, 90.377, 287.827, 429.286, 658.964, 902.416, 1162.675, 1389.469
195.816, 104.242, 176.216, 396.679, 648.677, 855.465, 1044.988, 1253.214
199.864, 87.107, 239.606, 338.071, 529.39, 761.514, 937.301, 1121.959
203.908, 55.971, 232.995, 342.464, 497.103, 692.562, 803.614, 1081.705
207.948, 69.836, 171.384, 258.857, 404.817, 554.611, 731.927, 892.45
211.985, 87.701, 192.773, 256.25, 419.53, 551.66, 639.24, 769.196
216.019, 71.565, 254.162, 231.643, 273.243, 431.708, 539.553, 674.941
220.049, 65.43, 125.551, 160.036, 252.956, 374.757, 407.866, 476.687
224.076, 80.295, 122.941, 129.429, 131.669, 211.805, 303.179, 334.432
228.099, 21.159, 65.33, 105.821, 126.382, 229.854, 215.492, 278.178
232.119, 43.024, 172.719, 60.214, 42.095, 76.903, 91.805, 130.923
236.136, 43.889, 144.108, 33.607, 111.808, 99.951, 178.118, 184.668
240.149, 63.754, 17.497, 0.0, 59.521, 0.0, 32.431, 100.414
244.159, 49.618, 17.887, 62.393, 61.235, 99.049, 101.744, 171.159
248.166, 65.483, 120.276, 4.786, 29.948, 69.097, 58.057, 124.905
252.169, 44.348, 20.665, 73.179, 83.661, 109.146, 113.37, 190.65
256.168, 64.212, 95.054, 31.571, 15.374, 30.195, 26.683, 157.396
260.164, 42.077, 39.443, 43.964, 68.087, 93.243, 126.996, 183.141
264.157, 66.942, 159.832, 36.357, 33.8, 45.292, 70.309, 152.887
268.147, 16.806, 130.222, 46.75, 30.513, 57.34, 83.622, 160.632
272.132, 96.671, 161.611, 60.143, 15.226, 63.389, 52.935, 131.377
276.115, 45.536, 0.0, 41.536, 58.939, 31.438, 77.248, 97.123
280.094, 91.4, 191.389, 48.929, 42.653, 74.486, 81.561, 123.868
284.070, 70.265, 188.778, 50.321, 74.366, 96.535, 142.874, 126.614
288.042, 70.13, 141.168, 40.714, 93.079, 88.584, 146.187, 167.359
292.011, 74.994, 48.557, 30.107, 69.792, 167.632, 87.5, 175.105
295.977, 65.859, 221.946, 44.5, 86.505, 75.681, 132.813, 162.85
299.939, 65.724, 230.335, 83.893, 126.218, 139.729, 178.126, 223.596
303.898, 58.411, 162.8, 44.766, 48.861, 95.715, 144.679, 181.09
307.853, 53.097, 124.264, 48.639, 41.503, 153.7, 163.233, 138.584
311.805, 61.784, 209.729, 45.512, 10.145, 72.686, 66.786, 152.079
315.753, 60.471, 242.194, 52.384, 17.788, 54.672, 96.34, 97.573
319.698, 84.158, 118.658, 35.257, 26.43, 13.657, 57.893, 122.067
323.640, 80.845, 34.123, 27.13, 54.073, 53.643, 113.447, 101.562
327.578, 81.531, 203.588, 98.003, 26.715, 15.628, 0.0, 48.056
331.513, 109.218, 207.052, 52.876, 43.358, 45.614, 51.553, 117.551
335.444, 77.905, 145.517, 38.749, 0.0, 42.599, 53.107, 93.045
339.372, 38.592, 77.981, 31.622, 73.642, 55.585, 44.66, 80.539
343.297, 85.279, 210.446, 81.495, 33.285, 58.57, 52.214, 72.034
347.218, 27.965, 193.911, 67.367, 51.927, 37.556, 78.767, 53.528
351.136, 63.652, 101.375, 41.24, 61.57, 73.541, 46.321, 99.022
355.050, 45.339, 104.84, 36.113, 56.212, 79.527, 44.874, 111.517
358.961, 53.026, 138.305, 15.986, 37.855, 47.512, 62.427, 55.011
362.869, 104.713, 193.769, 46.859, 27.497, 93.498, 100.981, 87.506
366.773, 56.399, 83.234, 27.732, 30.139, 10.483, 48.534, 0.0
370.674, 52.086, 102.698, 13.605, 16.782, 59.469, 98.088, 71.494
374.571, 70.773, 183.163, 39.477, 17.424, 29.454, 29.641, 87.989
378.465, 73.46, 208.628, 86.35, 22.067, 47.44, 24.195, 100.483
382.356, 77.147, 127.092, 76.223, 34.709, 83.425, 57.748, 100.978
386.243, 30.833, 141.557, 55.096, 88.352, 104.411, 106.301, 155.472
390.127, 76.52, 214.022, 35.969, 54.994, 117.397, 127.855, 183.966
394.007, 60.207, 288.486, 84.842, 94.637, 92.382, 222.408, 221.461
397.884, 57.894, 215.951, 71.715, 88.279, 171.368, 204.962, 244.955
401.757, 62.581, 183.416, 121.588, 159.921, 201.353, 293.515, 306.449
405.627, 76.267, 162.88, 154.46, 190.564, 216.339, 298.069, 405.944
409.494, 63.954, 217.345, 136.333, 164.206, 301.324, 333.622, 414.438
413.357, 86.641, 142.809, 119.206, 240.849, 244.31, 311.175, 379.933
417.217, 80.328, 173.274, 151.079, 202.491, 276.295, 279.729, 395.427
421.074, 78.015, 215.739, 114.952, 204.134, 271.281, 266.282, 384.921
424.927, 69.701, 217.203, 95.825, 232.776, 221.266, 302.836, 393.416
428.776, 78.151, 116.37, 152.05, 187.093, 240.225, 237.436, 367.983
432.622, 80.601, 144.536, 138.275, 122.41, 208.183, 270.037, 324.549
436.465, 94.051, 232.703, 123.5, 178.727, 192.142, 260.637, 332.116
440.305, 91.501, 210.869, 110.725, 128.044, 186.1, 228.238, 266.683
444.141, 65.951, 193.035, 81.95, 146.361, 167.059, 236.838, 253.25
447.973, 79.4, 75.202, 107.175, 91.678, 205.018, 179.439, 265.817
451.802, 55.85, 236.368, 92.4, 152.995, 159.976, 191.039, 244.384
455.628, 66.3, 261.535, 101.625, 102.312, 175.935, 88.64, 281.95
459.450, 64.75, 193.701, 78.85, 126.629, 149.893, 160.24, 252.517
463.269, 50.2, 66.868, 88.075, 121.946, 83.852, 178.841, 275.084
467.085, 78.649, 179.034, 83.3, 116.263, 135.81, 164.441, 203.651
470.897, 79.099, 182.2, 117.525, 88.58, 115.769, 206.042, 252.218
474.706, 109.549, 168.367, 112.75, 111.897, 155.728, 197.642, 231.784
478.511, 103.999, 30.533, 95.975, 107.215, 145.686, 183.243, 269.351
482.313, 88.449, 184.7, 98.2, 158.532, 146.645, 196.843, 259.918
486.112, 57.899, 220.866, 141.425, 58.849, 211.603, 249.444, 316.485
489.907, 110.348, 188.033, 103.65, 169.166, 216.562, 212.044, 290.052
493.698, 112.798, 151.199, 155.875, 213.483, 241.52, 316.645, 394.619
497.487, 80.248, 257.365, 126.1, 198.8, 244.479, 334.245, 384.185
501.272, 53.698, 277.532, 176.325, 246.117, 289.438, 362.846, 397.752
505.053, 94.148, 185.698, 150.55, 230.434, 242.396, 311.446, 397.319
508.831, 61.597, 210.865, 173.775, 198.751, 277.355, 368.047, 386.886
512.606, 93.047, 196.031, 162.0, 176.068, 279.313, 282.647, 339.453
516.377, 22.497, 248.197, 146.225, 233.385, 271.272, 365.248, 379.02
520.145, 94.947, 151.364, 142.45, 218.702, 208.23, 331.848, 378.586
523.909, 100.397, 248.53, 158.675, 194.019, 253.189, 263.449, 384.153
527.670, 79.847, 250.697, 141.9, 214.336, 234.148, 262.049, 342.72
531.428, 97.296, 223.863, 149.125, 228.653, 282.106, 297.65, 380.287
535.182, 94.746, 199.03, 139.35, 176.97, 260.065, 274.25, 360.854
538.933, 55.196, 106.196, 120.575, 216.287, 245.023, 298.851, 402.421
542.680, 69.646, 214.362, 153.8, 211.604, 264.982, 300.451, 389.987
546.424, 51.096, 236.529, 154.025, 158.921, 245.94, 304.052, 373.554
550.165, 68.57, 134.014, 138.774, 190.285, 243.577, 298.074, 408.794
553.902, 51.044, 178.5, 87.523, 217.649, 226.213, 269.097, 360.034
557.636, 92.518, 247.985, 56.271, 142.012, 227.849, 301.12, 328.274
561.366, 91.992, 197.47, 139.02, 156.376, 265.485, 284.143, 329.514
565.093, 69.466, 199.956, 102.769, 162.74, 216.121, 313.165, 336.754
568.816, 84.941, 213.441, 147.517, 217.103, 278.757, 367.188, 367.994
572.536, 68.415, 202.927, 129.266, 206.467, 198.393, 319.211, 307.234
576.253, 115.889, 245.412, 154.015, 200.831, 263.029, 310.233, 356.474
579.966, 83.363, 170.897, 116.764, 134.194, 253.666, 286.256, 401.714
583.676, 70.837, 188.383, 108.512, 216.558, 243.302, 326.279, 362.954
587.383, 80.311, 176.868, 124.261, 150.922, 252.938, 249.301, 383.194
591.086, 45.785, 272.353, 124.01, 185.285, 177.574, 267.324, 311.434
594.785, 66.259, 149.839, 85.759, 121.649, 176.21, 233.347, 307.674
598.482, 68.734, 82.324, 140.507, 149.013, 196.846, 182.369, 310.914
602.175, 67.208, 127.81, 111.256, 111.376, 126.482, 193.392, 232.154
605.864, 51.682, 190.295, 153.005, 120.74, 162.119, 236.415, 210.393
609.550, 85.156, 199.78, 93.753, 109.104, 167.755, 186.438, 240.633
613.233, 50.63, 152.266, 94.502, 116.467, 168.391, 216.46, 277.873
616.912, 116.104, 188.751, 78.251, 56.831, 175.027, 200.483, 269.113
620.588, 104.578, 218.236, 86.0, 120.195, 160.663, 209.506, 276.353
624.260, 78.053, 119.722, 104.748, 127.558, 193.299, 147.528, 257.593
627.929, 25.527, 125.207, 76.497, 119.922, 105.935, 197.551, 208.833
631.595, 78.001, 184.693, 96.246, 77.286, 125.572, 136.574, 176.073
635.257, 93.475, 182.178, 36.995, 129.649, 120.208, 118.596, 238.313
638.915, 68.949, 154.663, 118.743, 59.013, 140.844, 134.619, 188.553
642.571, 84.423, 124.149, 100.492, 150.377, 147.48, 198.642, 320.793
646.223, 75.897, 258.634, 67.241, 156.74, 152.116, 228.664, 249.033
649.871, 88.372, 158.119, 102.99, 111.104, 83.752, 153.687, 249.273
653.516, 68.846, 176.605, 42.738, 101.468, 143.388, 217.71, 200.513
657.158, 80.32, 112.09, 91.487, 150.831, 134.025, 216.732, 198.753
660.796, 82.794, 185.576, 99.236, 105.195, 144.661, 181.755, 257.993
664.431, 29.268, 143.061, 83.984, 96.559, 224.297, 228.778, 294.233
668.063, 82.057, 132.013, 131.075, 164.997, 199.213, 196.299, 278.321
671.691, 44.845, 108.965, 70.165, 208.436, 183.13, 232.821, 381.409
675.316, 94.634, 294.918, 163.255, 165.874, 206.047, 317.343, 389.497
678.937, 52.423, 293.87, 156.345, 185.313, 258.963, 387.864, 414.585
682.555, 69.211, 200.822, 144.435, 128.751, 184.88, 272.386, 356.673
686.169, 0.0, 107.774, 100.525, 176.19, 202.797, 201.907, 321.761
689.780, 89.789, 242.727, 120.615, 136.628, 203.713, 195.429, 259.849
693.388, 61.577, 236.679, 127.705, 148.067, 184.63, 250.95, 346.937
696.992, 58.366, 130.631, 137.795, 180.505, 226.547, 251.472, 355.025
700.593, 116.155, 146.583, 182.885, 195.944, 299.463, 312.994, 447.113
704.190, 105.943, 219.536, 170.976, 237.382, 318.38, 351.515, 494.201
707.784, 102.732, 236.488, 189.066, 297.821, 397.296, 418.037, 625.289
711.375, 104.52, 201.44, 247.156, 315.259, 399.213, 461.558, 670.377
714.962, 107.309, 159.392, 251.246, 369.698, 459.13, 557.08, 684.465
718.546, 81.098, 267.345, 216.336, 291.136, 451.046, 465.602, 629.553
722.126, 46.886, 255.297, 205.426, 276.575, 266.963, 354.123, 440.642
725.703, 62.675, 182.249, 127.516, 166.013, 245.88, 303.645, 421.73
729.277, 98.464, 121.201, 143.606, 167.452, 217.796, 281.166, 347.818
732.847, 54.252, 184.154, 104.696, 138.89, 196.713, 230.688, 310.906
736.413, 103.041, 203.106, 140.786, 134.329, 192.63, 215.209, 340.994
739.977, 67.83, 159.058, 118.877, 146.767, 189.546, 261.731, 248.082
743.537, 129.618, 162.01, 133.967, 178.206, 247.463, 241.253, 342.17
747.093, 51.407, 258.962, 107.057, 172.644, 206.38, 281.774, 296.258
750.646, 79.196, 223.915, 195.147, 200.083, 283.296, 371.296, 457.346
754.196, 70.984, 188.867, 195.237, 220.521, 297.213, 396.817, 526.434
757.742, 54.773, 195.819, 266.327, 294.96, 436.129, 535.339, 662.522
761.285, 83.561, 261.771, 240.417, 389.398, 545.046, 619.861, 804.61
764.825, 99.35, 239.724, 267.507, 332.837, 443.963, 619.382, 745.698
768.361, 91.139, 131.676, 195.597, 232.275, 378.879, 430.904, 521.786
771.893, 117.927, 164.628, 141.688, 131.714, 215.796, 327.425, 357.874
775.422, 74.716, 145.58, 106.778, 91.152, 197.713, 169.947, 257.962
778.948, 102.505, 181.533, 91.868, 116.591, 234.629, 211.468, 283.05
782.471, 113.367, 161.799, 107.211, 142.269, 169.604, 144.941, 291.79
785.990, 104.228, 247.065, 154.554, 157.948, 214.578, 329.414, 354.53
789.505, 103.09, 261.332, 98.897, 173.626, 204.552, 262.887, 358.269
793.018, 98.952, 229.598, 163.24, 236.305, 279.526, 401.36, 429.009
796.526, 54.814, 180.864, 172.583, 269.984, 257.501, 426.833, 558.749
800.032, 101.676, 155.131, 223.926, 328.662, 399.475, 507.306, 616.488
803.534, 82.538, 232.397, 197.269, 334.341, 446.449, 566.779, 618.228
807.032, 126.399, 293.664, 267.612, 347.019, 492.423, 608.251, 749.967
810.527, 80.261, 174.93, 276.955, 376.698, 488.398, 629.724, 803.707
814.019, 109.123, 267.196, 265.298, 349.376, 526.372, 699.197, 834.447
817.507, 101.985, 266.463, 254.641, 429.055, 577.346, 710.67, 850.186
820.992, 76.847, 319.729, 309.984, 476.734, 629.321, 805.143, 924.926
824.474, 89.709, 226.995, 383.328, 448.412, 679.295, 859.616, 1002.666
827.952, 89.571, 274.262, 391.671, 636.091, 715.269, 863.089, 1071.405
831.427, 91.432, 331.528, 356.014, 506.769, 767.243, 926.562, 1103.145
834.898, 121.294, 349.795, 412.357, 601.448, 780.218, 1015.035, 1130.885
838.366, 80.156, 396.061, 394.7, 600.126, 773.192, 961.507, 1193.624
841.830, 127.018, 282.327, 414.043, 640.805, 825.166, 1020.98, 1227.364
845.291, 110.88, 350.594, 441.386, 615.483, 856.14, 983.453, 1227.104
848.749, 69.742, 343.86, 403.729, 583.162, 801.115, 1033.926, 1210.843
852.203, 95.604, 277.126, 398.072, 536.841, 778.089, 950.399, 1121.583
855.654, 60.465, 275.393, 325.415, 467.519, 602.063, 774.872, 917.323
859.102, 75.327, 341.659, 227.758, 391.198, 517.037, 646.345, 708.062
862.546, 74.189, 247.926, 276.101, 377.876, 456.012, 570.818, 650.802
865.986, 73.051, 192.192, 222.444, 271.555, 420.986, 493.291, 596.541
869.423, 60.913, 232.458, 229.787, 330.233, 471.96, 593.763, 617.281
872.857, 69.775, 264.725, 228.13, 315.912, 441.935, 568.236, 658.021
876.288, 105.637, 274.991, 283.474, 351.591, 482.909, 678.709, 764.76
879.715, 92.498, 165.257, 290.817, 415.269, 482.883, 595.182, 766.5
883.138, 122.36, 280.524, 299.16, 357.948, 572.857, 695.655, 849.24
886.558, 109.222, 213.79, 292.503, 456.626, 581.832, 651.128, 862.979
889.975, 91.084, 360.057, 250.846, 414.305, 555.806, 701.601, 772.719
893.388, 83.421, 179.51, 266.274, 369.513, 482.37, 597.071, 800.544
896.798, 85.758, 187.964, 216.703, 335.721, 460.934, 589.542, 621.368
900.205, 86.095, 195.418, 202.132, 314.929, 414.498, 492.012, 634.193
903.608, 86.432, 296.872, 183.56, 301.137, 403.063, 516.483, 631.018
907.008, 84.77, 202.325, 177.989, 301.345, 366.627, 472.953, 530.843
910.404, 109.107, 195.779, 207.418, 251.553, 384.191, 465.424, 570.667
913.797, 72.444, 232.233, 189.846, 261.761, 348.755, 430.894, 573.492
917.186, 85.781, 193.687, 183.275, 293.969, 421.319, 481.365, 599.317
920.573, 66.118, 133.14, 180.704, 289.177, 345.884, 433.835, 595.141
923.955, 64.455, 160.594, 181.132, 286.385, 350.448, 484.306, 564.966
927.334, 78.792, 256.048, 197.561, 312.593, 381.012, 433.776, 570.791
930.710, 79.129, 261.502, 226.99, 355.801, 425.576, 466.247, 637.616
934.083, 62.466, 225.956, 235.418, 315.009, 400.14, 521.717, 684.44
937.452, 58.803, 247.409, 258.847, 357.217, 474.704, 561.187, 691.265
940.817, 98.141, 224.863, 206.276, 299.425, 395.269, 582.658, 719.09
944.180, 83.478, 256.317, 202.704, 280.633, 350.833, 434.128, 515.914
947.538, 75.815, 194.771, 139.133, 223.841, 314.397, 375.599, 505.739
950.894, 68.152, 99.224, 99.562, 283.049, 309.961, 357.069, 441.564
954.246, 78.489, 207.678, 150.991, 201.257, 256.525, 326.54, 391.389
957.594, 76.826, 169.132, 104.419, 206.465, 212.09, 315.01, 315.213
960.940, 64.163, 114.586, 135.848, 137.673, 166.654, 241.481, 328.038
964.281, 81.5, 166.039, 106.277, 148.881, 193.218, 222.951, 296.863
967.620, 70.837, 209.493, 94.705, 99.089, 111.782, 168.422, 246.687
970.955, 63.175, 182.947, 58.134, 92.297, 143.346, 181.892, 196.512
974.286, 63.512, 103.401, 71.563, 63.505, 92.91, 114.363, 209.337
977.614, 63.849, 64.855, 74.991, 102.713, 115.475, 201.833, 173.162
980.939, 77.186, 232.308, 49.42, 51.921, 88.039, 137.304, 211.986
984.260, 54.523, 144.762, 82.849, 122.129, 125.603, 126.774, 166.811
987.578, 91.86, 180.216, 51.277, 91.337, 133.167, 161.245, 197.636
990.893, 71.197, 70.67, 121.706, 108.546, 206.731, 218.715, 282.46
994.204, 63.534, 249.123, 116.135, 126.754, 218.296, 235.186, 306.285
997.512, 103.871, 253.577, 184.563, 245.962, 318.86, 412.656, 548.11
1000.816, 92.056, 256.025, 282.782, 378.327, 519.427, 644.759, 832.216
1004.117, 80.24, 220.472, 270.001, 354.693, 504.995, 667.863, 816.322
1007.414, 72.424, 229.919, 154.22, 201.059, 352.562, 362.966, 416.428
1010.708, 80.609, 217.367, 117.439, 203.425, 290.13, 371.07, 423.534
1013.999, 62.793, 74.814, 134.659, 182.791, 239.697, 251.173, 350.641
1017.286, 36.977, 112.262, 107.878, 185.157, 207.265, 236.276, 425.747
1020.570, 90.161, 284.709, 115.097, 135.523, 237.832, 295.38, 384.853
1023.850, 43.346, 193.157, 185.316, 193.889, 264.399, 350.483, 453.959
1027.127, 88.53, 165.604, 157.535, 193.255, 324.967, 419.587, 465.065
1030.401, 57.714, 227.051, 239.754, 327.621, 394.534, 469.69, 643.171
1033.671, 68.899, 271.499, 211.973, 266.986, 321.102, 453.793, 509.277
1036.938, 59.083, 254.946, 212.192, 269.352, 358.669, 409.897, 502.384
1040.201, 68.267, 189.394, 197.411, 248.718, 335.237, 449.0, 523.49
1043.461, 93.451, 154.841, 222.63, 300.084, 375.804, 425.104, 497.596
1046.718, 92.636, 223.289, 199.849, 271.45, 344.372, 448.207, 551.702
1049.971, 73.82, 271.736, 220.068, 342.816, 380.939, 443.31, 619.808
1053.221, 67.004, 203.183, 216.287, 262.182, 404.507, 531.414, 587.914
1056.467, 52.189, 159.631, 251.506, 357.548, 489.074, 574.517, 706.021
1059.710, 90.373, 276.078, 263.725, 388.914, 479.641, 584.62, 744.127
1062.950, 28.557, 361.526, 307.944, 451.28, 521.209, 685.724, 829.233
1066.186, 87.741, 253.973, 313.163, 449.645, 531.776, 637.827, 780.339
1069.418, 67.926, 246.421, 301.383, 367.011, 559.344, 600.931, 779.445
1072.648, 63.11, 260.868, 269.602, 427.377, 501.911, 657.034, 732.551
1075.874, 89.294, 336.315, 254.821, 323.743, 431.479, 532.137, 651.657
1079.096, 64.479, 201.763, 237.04, 317.109, 387.046, 446.241, 590.764
1082.315, 94.663, 219.21, 149.259, 264.475, 326.614, 404.344, 545.87
1085.531, 72.847, 224.658, 138.478, 230.841, 277.181, 389.448, 448.976
1088.743, 94.031, 275.105, 202.697, 214.207, 287.749, 361.551, 449.082
1091.952, 75.216, 159.552, 136.916, 175.573, 247.316, 317.654, 396.188
1095.157, 22.4, 223.0, 186.135, 164.939, 270.884, 308.758, 476.294
1098.359, 76.584, 220.447, 155.354, 163.305, 263.451, 320.861, 376.401
1101.558, 70.769, 263.895, 156.573, 171.67, 295.018, 347.964, 464.507
1104.753, 82.656, 175.199, 152.655, 230.75, 265.945, 285.246, 378.288
1107.945, 112.543, 163.502, 149.736, 178.829, 304.871, 325.527, 453.069
1111.133, 85.431, 203.806, 181.817, 234.908, 277.797, 359.808, 410.85
1114.318, 54.318, 184.11, 166.899, 234.987, 351.723, 404.089, 586.631
1117.500, 90.206, 151.414, 174.98, 287.067, 367.649, 464.37, 547.413
1120.678, 67.093, 195.718, 266.061, 313.146, 486.576, 553.651, 644.194
1123.853, 92.98, 221.021, 238.143, 389.225, 444.502, 595.932, 722.975
1127.024, 5.868, 289.325, 299.224, 384.304, 469.428, 593.214, 696.756
1130.192, 78.755, 222.629, 253.306, 370.384, 481.354, 576.495, 713.537
1133.357, 76.642, 237.933, 247.387, 401.463, 506.28, 514.776, 655.318
1136.518, 90.53, 233.237, 185.468, 303.542, 400.207, 511.057, 634.1
1139.675, 111.417, 268.54, 260.55, 233.621, 388.133, 384.338, 594.881
1142.830, 93.305, 156.844, 191.631, 262.7, 344.059, 445.619, 545.662
1145.981, 118.192, 148.148, 196.713, 215.78, 328.985, 339.901, 501.443
1149.128, 99.079, 258.452, 156.794, 208.859, 318.911, 335.182, 459.224
1152.272, 101.967, 177.756, 82.875, 160.938, 288.838, 279.463, 377.005
1155.413, 76.854, 206.059, 144.957, 185.017, 213.764, 293.744, 398.787
1158.550, 85.742, 125.363, 128.038, 123.097, 144.69, 182.025, 299.568
1161.684, 94.629, 237.667, 100.12, 94.176, 163.616, 181.306, 200.349
1164.814, 69.516, 144.971, 71.201, 128.255, 105.542, 140.587, 218.13
1167.941, 78.404, 150.275, 72.282, 81.334, 115.469, 171.869, 210.911
1171.065, 67.291, 92.578, 99.364, 86.414, 92.395, 96.15, 231.693
1174.185, 74.179, 228.882, 64.445, 85.493, 129.321, 192.431, 229.474
1177.302, 87.066, 143.186, 88.526, 67.572, 109.247, 169.712, 211.255
1180.416, 57.953, 111.49, 67.608, 88.651, 101.173, 163.993, 141.036
1183.526, 56.841, 63.794, 70.689, 29.731, 91.1, 134.274, 147.817
1186.632, 64.728, 178.098, 45.771, 100.81, 43.026, 139.555, 162.598
1189.735, 90.616, 180.401, 79.852, 39.889, 110.952, 143.837, 106.38
1192.835, 94.503, 131.705, 83.933, 82.968, 64.878, 86.118, 166.161
1195.931, 83.39, 116.009, 56.015, 80.047, 96.804, 142.399, 194.942
1199.024, 58.278, 191.313, 63.096, 99.127, 125.731, 141.68, 222.723
1202.114, 72.165, 200.617, 150.178, 52.206, 205.657, 149.961, 275.504
1205.200, 43.989, 98.092, 87.904, 125.04, 196.54, 245.324, 306.86
1208.283, 72.814, 118.568, 114.63, 137.874, 246.424, 263.687, 336.215
1211.362, 70.638, 157.044, 107.356, 189.708, 131.307, 195.05, 265.57
1214.438, 63.462, 161.52, 57.083, 154.542, 224.191, 216.414, 301.926
1217.511, 69.286, 131.996, 92.809, 132.376, 179.074, 195.777, 253.281
1220.580, 62.111, 166.472, 79.535, 177.21, 195.958, 222.14, 289.637
1223.645, 59.935, 223.948, 168.262, 171.044, 236.841, 255.503, 304.992
1226.708, 95.759, 240.424, 123.988, 207.878, 260.725, 371.866, 474.347
1229.766, 77.583, 151.9, 188.714, 228.711, 245.608, 373.229, 484.703
1232.822, 97.408, 134.376, 209.441, 250.545, 368.492, 400.592, 622.058
1235.874, 80.232, 212.852, 212.167, 321.379, 371.375, 483.955, 656.414
1238.923, 99.056, 226.328, 227.893, 392.213, 495.259, 554.318, 794.769
1241.968, 76.88, 173.804, 272.62, 365.047, 455.142, 568.682, 718.124
1245.010, 96.704, 210.28, 254.346, 360.881, 491.026, 632.045, 757.48
1248.048, 50.529, 234.756, 254.072, 377.715, 513.909, 576.408, 733.835
1251.083, 109.353, 303.231, 264.799, 390.549, 511.793, 641.771, 780.191
1254.115, 59.177, 241.707, 256.525, 386.383, 497.676, 649.134, 704.546
1257.143, 102.001, 217.183, 299.251, 390.217, 492.559, 648.497, 830.901
1260.168, 80.826, 275.659, 269.977, 384.051, 503.443, 621.86, 728.257
1263.189, 95.65, 277.135, 287.704, 363.885, 516.326, 625.223, 806.612
1266.207, 56.474, 180.611, 258.43, 360.719, 525.21, 628.586, 741.967
1269.222, 97.298, 207.087, 270.156, 461.553, 618.093, 726.95, 919.323
1272.233, 65.122, 297.563, 296.883, 437.387, 597.977, 756.313, 893.678
1275.240, 89.947, 279.039, 365.609, 551.221, 694.86, 837.676, 1003.034
1278.245, 70.771, 234.515, 362.335, 534.055, 693.744, 884.039, 1063.389
1281.246, 123.595, 276.991, 414.062, 560.889, 795.627, 926.402, 1112.744
1284.243, 100.419, 371.467, 369.788, 568.723, 763.511, 944.765, 1132.1
1287.237, 128.244, 299.943, 384.514, 518.556, 719.394, 936.128, 1082.455
1290.228, 112.068, 224.419, 350.241, 523.39, 705.278, 889.491, 1032.811
1293.215, 77.892, 209.895, 374.967, 519.224, 696.161, 823.855, 986.166
1296.199, 106.716, 311.371, 366.693, 479.058, 590.045, 805.218, 994.521
1299.180, 65.541, 278.846, 312.419, 477.892, 622.928, 819.581, 936.877
1302.157, 93.677, 196.276, 324.983, 460.862, 566.217, 759.495, 953.386
1305.130, 105.814, 207.706, 283.547, 380.831, 572.505, 744.409, 905.895
1308.101, 74.95, 300.135, 290.11, 416.8, 538.794, 665.323, 878.403
1311.068, 114.087, 299.565, 256.674, 379.77, 506.082, 585.237, 740.912
1314.031, 88.223, 219.995, 238.237, 317.739, 484.37, 617.151, 714.421
1316.991, 109.36, 211.424, 220.801, 307.708, 427.659, 558.065, 630.93
1319.948, 77.497, 247.854, 240.364, 295.678, 421.947, 547.979, 651.439
1322.901, 90.633, 188.284, 207.928, 250.647, 388.236, 540.893, 579.948
1325.851, 70.77, 143.713, 223.491, 278.617, 378.524, 477.807, 612.457
1328.797, 80.906, 115.143, 158.055, 252.586, 366.813, 412.721, 538.966
1331.740, 70.043, 207.572, 207.618, 244.555, 391.101, 415.635, 486.475
1334.680, 90.179, 204.002, 186.182, 263.525, 367.39, 418.549, 479.984
1337.616, 86.316, 174.432, 139.745, 224.494, 333.678, 442.463, 580.493
1340.548, 90.453, 145.861, 231.309, 236.463, 379.967, 383.377, 533.002
1343.478, 69.589, 223.291, 173.872, 217.433, 294.255, 364.291, 537.51
1346.404, 79.726, 265.721, 132.436, 191.402, 286.543, 346.205, 369.019
1349.326, 54.862, 77.15, 143.999, 187.372, 243.832, 319.119, 402.528
1352.245, 39.999, 86.58, 100.563, 104.341, 179.12, 288.033, 291.037
1355.161, 88.135, 152.01, 137.126, 105.31, 204.409, 257.947, 285.546
1358.073, 82.272, 175.439, 59.69, 112.28, 221.697, 210.861, 347.055
1360.982, 47.409, 37.869, 107.253, 130.249, 177.986, 202.775, 274.564
1363.888, 63.545, 134.298, 72.817, 98.218, 103.274, 210.689, 279.073
1366.790, 35.682, 173.728, 74.381, 69.188, 145.563, 142.603, 264.582
1369.689, 54.818, 164.158, 47.944, 131.157, 146.851, 122.517, 271.091
1372.584, 62.955, 152.587, 54.508, 90.126, 131.139, 162.431, 210.6
1375.476, 114.092, 83.017, 66.071, 86.096, 172.428, 192.345, 232.109
1378.364, 69.228, 193.447, 110.635, 99.065, 157.716, 191.259, 264.617
1381.249, 59.365, 187.876, 96.198, 80.035, 194.005, 245.173, 274.126
1384.131, 44.501, 158.306, 87.762, 127.004, 188.293, 259.087, 299.635
1387.009, 75.638, 149.736, 72.325, 100.973, 211.582, 309.001, 377.144
1389.884, 41.774, 179.165, 109.889, 137.943, 231.87, 255.915, 279.653
1392.755, 38.911, 237.595, 166.452, 151.912, 328.159, 362.829, 469.162
1395.623, 73.175, 190.24, 192.235, 243.292, 282.696, 400.031, 489.747
1398.488, 72.44, 121.885, 207.017, 271.673, 458.233, 500.233, 568.333
1401.349, 67.704, 242.53, 200.799, 297.053, 405.771, 572.435, 650.918
1404.207, 116.969, 228.175, 256.582, 357.433, 518.308, 629.637, 751.503
1407.061, 82.234, 231.821, 264.364, 342.814, 500.846, 657.839, 756.089
1409.912, 108.498, 195.466, 241.146, 372.194, 540.383, 646.041, 771.674
1412.760, 87.763, 199.111, 289.929, 368.575, 497.921, 644.244, 812.259
1415.604, 119.027, 242.756, 248.711, 390.955, 584.458, 610.446, 789.844
1418.445, 100.292, 241.401, 292.493, 382.335, 532.996, 681.648, 813.43
1421.282, 104.556, 204.046, 269.276, 381.716, 581.533, 651.85, 810.015
1424.116, 83.821, 323.691, 300.058, 400.096, 542.071, 683.052, 821.6
1426.946, 65.085, 267.337, 280.84, 427.476, 605.608, 683.254, 819.186
1429.773, 71.35, 264.982, 281.623, 367.857, 532.146, 634.456, 773.771
1432.597, 91.614, 213.627, 333.405, 475.237, 639.683, 807.658, 876.356
1435.417, 130.879, 335.272, 332.187, 472.617, 651.221, 815.861, 951.941
1438.234, 94.143, 349.917, 462.97, 622.998, 815.758, 1094.063, 1210.527
1441.048, 76.408, 276.562, 448.752, 643.378, 844.296, 1096.265, 1303.112
1443.858, 151.672, 285.207, 526.535, 805.758, 1085.833, 1316.467, 1544.697
1446.664, 110.937, 411.853, 569.317, 835.139, 1134.371, 1418.669, 1712.283
1449.468, 115.201, 442.498, 630.099, 925.519, 1231.908, 1518.871, 1826.868
1452.267, 122.466, 382.143, 573.882, 894.9, 1217.445, 1476.073, 1799.453
1455.064, 79.73, 434.788, 672.664, 977.28, 1175.983, 1540.275, 1821.039
1457.857, 105.995, 460.433, 614.446, 886.66, 1237.52, 1505.478, 1810.624
1460.646, 99.259, 461.078, 651.229, 938.041, 1211.058, 1569.68, 1804.209
1463.433, 109.524, 402.724, 625.011, 892.421, 1190.595, 1481.882, 1801.794
1466.215, 104.788, 321.369, 583.793, 876.801, 1214.133, 1440.084, 1761.38
1468.995, 125.053, 476.014, 586.576, 826.182, 1133.67, 1362.286, 1697.965
1471.771, 109.317, 421.659, 530.358, 808.562, 1144.208, 1319.488, 1647.55
1474.543, 112.582, 379.304, 503.14, 755.942, 1060.745, 1303.69, 1562.136
1477.312, 87.846, 398.949, 419.923, 611.323, 828.283, 1038.892, 1244.721
1480.078, 70.111, 323.594, 309.705, 471.703, 646.82, 816.095, 1026.306
1482.841, 65.375, 329.24, 288.487, 325.083, 447.358, 605.297, 690.892
1485.599, 66.613, 174.904, 193.033, 264.278, 348.075, 478.555, 568.16
1488.355, 70.851, 127.569, 177.578, 219.472, 285.793, 355.813, 477.428
1491.107, 47.089, 250.234, 110.124, 177.667, 232.511, 345.071, 426.696
1493.856, 65.326, 144.898, 133.669, 136.861, 247.229, 327.329, 346.964
1496.601, 87.564, 138.563, 103.215, 145.056, 216.946, 241.587, 345.232
1499.343, 97.802, 89.227, 102.76, 136.25, 254.664, 249.845, 261.5
1502.081, 86.039, 237.892, 152.306, 118.445, 185.382, 223.103, 343.768
1504.817, 63.277, 230.557, 69.851, 145.639, 225.099, 240.361, 300.036
1507.548, 59.515, 115.221, 128.397, 114.834, 137.817, 195.619, 328.304
1510.276, 76.752, 187.886, 121.942, 101.028, 206.535, 233.877, 247.572
1513.001, 73.99, 201.551, 104.488, 84.223, 164.253, 174.135, 321.84
1515.723, 44.228, 177.215, 109.033, 138.417, 201.97, 223.393, 274.108
1518.441, 73.466, 154.88, 85.579, 124.612, 188.688, 223.651, 261.376
1521.155, 87.703, 126.545, 109.124, 92.806, 185.406, 208.909, 299.644
1523.867, 52.941, 212.209, 81.67, 120.001, 158.124, 230.167, 274.912
1526.574, 56.179, 121.874, 102.215, 134.195, 201.841, 189.425, 297.18
1529.279, 67.416, 153.539, 84.76, 90.39, 159.559, 190.683, 233.448
1531.980, 36.654, 134.203, 100.306, 95.584, 161.277, 178.941, 301.716
1534.677, 67.892, 201.868, 97.851, 124.778, 198.995, 225.199, 215.984
1537.371, 98.13, 237.533, 46.397, 40.973, 158.712, 170.457, 293.252
1540.062, 54.367, 148.197, 127.942, 96.167, 157.43, 217.715, 202.52
1542.750, 54.605, 125.862, 90.488, 63.362, 159.148, 156.973, 273.788
1545.434, 77.843, 199.527, 89.033, 137.556, 123.865, 208.231, 242.056
1548.114, 51.08, 286.191, 103.579, 136.751, 163.583, 225.489, 281.324
1550.791, 68.318, 231.856, 115.124, 122.945, 181.301, 239.747, 249.592
1553.465, 86.556, 140.521, 78.67, 143.14, 180.019, 220.005, 315.86
1556.135, 85.794, 213.185, 105.215, 158.334, 198.736, 175.263, 263.128
1558.802, 66.031, 192.85, 90.761, 150.529, 200.454, 242.521, 231.396
1561.466, 75.269, 124.515, 99.306, 180.723, 170.172, 240.779, 294.664
1564.126, 88.507, 135.179, 102.852, 172.918, 216.89, 220.037, 376.932
1566.782, 55.744, 283.844, 81.397, 111.112, 164.607, 247.295, 294.2
1569.436, 92.982, 170.509, 151.943, 135.307, 173.325, 268.553, 409.468
1572.085, 66.115, 118.523, 144.152, 185.7, 182.409, 227.842, 298.212
1574.732, 111.248, 111.537, 139.361, 175.093, 230.493, 295.13, 403.955
1577.375, 78.381, 245.551, 114.571, 170.486, 237.577, 234.419, 349.699
1580.015, 63.514, 220.565, 137.78, 152.879, 223.661, 312.707, 389.443
1582.651, 92.647, 194.579, 115.99, 185.272, 277.745, 306.996, 366.187
1585.284, 79.781, 163.593, 137.199, 188.666, 276.829, 360.284, 428.93
1587.913, 70.914, 264.607, 143.409, 204.059, 250.913, 341.572, 425.674
1590.539, 92.047, 269.621, 158.618, 222.452, 300.997, 362.861, 454.418
1593.162, 101.18, 196.635, 169.828, 175.845, 242.081, 360.149, 432.162
1595.781, 65.313, 91.649, 151.037, 253.238, 253.165, 399.438, 527.906
1598.397, 100.446, 222.663, 183.247, 243.631, 321.249, 407.726, 544.649
1601.009, 72.579, 240.677, 196.456, 279.024, 357.333, 448.015, 530.393
1603.618, 93.712, 181.691, 167.666, 276.418, 412.417, 481.303, 576.137
1606.223, 74.845, 74.705, 193.875, 303.811, 393.501, 468.592, 633.881
1608.826, 77.978, 234.719, 227.084, 310.204, 400.585, 471.88, 594.624
1611.424, 70.111, 228.733, 214.294, 323.597, 340.669, 501.168, 646.368
1614.020, 87.244, 204.747, 258.503, 299.99, 417.753, 506.457, 589.112
1616.612, 89.377, 254.761, 235.713, 338.383, 423.837, 509.745, 632.856
1619.200, 76.51, 258.775, 218.922, 335.776, 440.921, 495.034, 660.599
1621.785, 67.643, 267.79, 220.132, 290.17, 380.004, 508.322, 656.343
1624.367, 77.776, 195.804, 219.341, 328.563, 432.088, 522.611, 635.087
1626.945, 58.91, 196.818, 236.551, 342.956, 433.172, 541.899, 664.831
1629.520, 75.043, 252.832, 245.76, 327.349, 450.256, 546.188, 709.574
1632.091, 109.176, 260.846, 276.97, 354.742, 485.34, 619.476, 740.318
1634.659, 85.309, 174.86, 287.179, 378.135, 429.424, 569.764, 751.062
1637.224, 75.442, 299.874, 288.389, 334.528, 515.508, 623.053, 776.806
1639.785, 75.575, 252.888, 282.598, 381.922, 495.592, 669.341, 788.549
1642.343, 112.708, 282.902, 323.808, 470.315, 599.676, 662.63, 805.293
1644.898, 90.841, 207.916, 293.017, 440.708, 554.76, 695.918, 847.037
1647.449, 128.974, 189.93, 321.226, 454.101, 617.844, 778.207, 939.781
1649.996, 102.107, 322.944, 318.436, 458.494, 592.928, 757.495, 922.524
1652.540, 110.24, 252.958, 361.645, 473.887, 619.012, 808.784, 979.268
1655.081, 104.835, 209.019, 335.045, 457.857, 657.277, 837.052, 1007.06
1657.619, 78.429, 203.08, 334.445, 468.827, 643.542, 800.32, 995.853
1660.153, 92.024, 307.141, 354.845, 465.797, 559.806, 759.588, 910.645
1662.683, 65.619, 277.202, 345.244, 412.767, 601.071, 743.857, 885.438
1665.210, 93.213, 272.264, 302.644, 421.737, 592.336, 711.125, 869.23
1667.734, 70.808, 271.325, 320.044, 424.707, 584.6, 686.393, 863.022
1670.254, 49.403, 238.386, 331.444, 402.677, 536.865, 618.661, 825.815
1672.771, 93.997, 327.447, 284.843, 321.647, 460.13, 694.93, 769.607
1675.285, 91.592, 198.508, 290.243, 342.617, 476.394, 591.198, 754.4
1677.795, 78.187, 223.569, 192.643, 313.587, 421.659, 570.466, 701.192
1680.302, 95.781, 230.63, 230.043, 294.557, 439.924, 531.734, 622.984
1682.805, 65.376, 216.691, 243.442, 323.527, 362.189, 494.003, 593.777
1685.305, 81.971, 133.752, 227.842, 247.498, 374.453, 462.271, 551.569
1687.801, 83.565, 144.813, 224.242, 215.468, 310.718, 424.539, 499.362
1690.294, 102.16, 219.874, 179.642, 254.438, 329.983, 363.807, 519.154
1692.784, 63.754, 240.935, 202.041, 235.408, 309.247, 365.076, 479.946
1695.270, 70.349, 156.997, 100.441, 205.378, 288.512, 351.344, 475.739
1697.753, 107.944, 191.058, 145.841, 225.348, 254.777, 297.612, 419.531
1700.233, 90.538, 169.119, 153.241, 157.318, 274.041, 338.88, 407.324
1702.709, 41.133, 186.18, 133.64, 163.288, 191.306, 280.149, 351.116
1705.181, 99.728, 144.241, 128.04, 155.258, 238.571, 263.417, 362.908
1707.650, 62.322, 132.302, 104.44, 134.228, 262.836, 282.685, 387.701
1710.116, 78.917, 155.363, 133.84, 134.198, 203.1, 278.953, 335.493
1712.579, 55.512, 278.424, 82.239, 151.168, 189.365, 255.222, 356.286
1715.038, 71.106, 121.485, 109.639, 161.138, 212.63, 231.49, 325.078
1717.493, 52.701, 191.546, 120.039, 215.108, 256.894, 221.758, 367.87
1719.945, 77.296, 211.607, 103.438, 155.078, 179.159, 279.026, 278.663
1722.394, 91.89, 167.669, 101.838, 162.048, 204.424, 248.295, 338.455
1724.839, 41.485, 131.73, 148.238, 135.018, 206.688, 248.563, 351.248
1727.281, 98.079, 81.791, 97.638, 114.988, 216.953, 282.831, 358.04
1729.720, 78.674, 247.852, 121.037, 176.958, 215.218, 325.099, 354.832
1732.155, 86.269, 235.913, 134.437, 152.928, 210.483, 272.368, 323.625
1734.587, 82.863, 136.974, 133.837, 167.898, 215.747, 286.636, 340.417
1737.015, 50.458, 155.035, 152.237, 123.868, 187.012, 247.904, 368.21
1739.440, 64.053, 228.096, 135.636, 186.838, 220.277, 204.173, 317.002
1741.861, 61.647, 236.157, 145.036, 191.808, 240.541, 245.441, 342.794
1744.279, 70.242, 143.218, 137.436, 138.778, 234.806, 269.709, 326.587
1746.694, 109.837, 132.279, 167.836, 168.748, 232.071, 303.977, 348.379
1749.105, 82.431, 230.34, 158.235, 176.718, 204.335, 276.246, 345.172
1751.513, 70.026, 235.402, 112.635, 192.688, 223.6, 311.514, 398.964
1753.918, 110.621, 130.463, 143.035, 155.658, 225.865, 240.782, 320.756
1756.319, 73.215, 111.524, 142.435, 187.628, 205.129, 261.05, 396.549
1758.716, 68.81, 207.585, 122.834, 172.598, 212.394, 283.319, 383.341
1761.111, 82.405, 275.646, 105.234, 167.568, 225.659, 279.587, 355.134
1763.501, 76.999, 226.707, 108.634, 165.538, 232.924, 256.855, 395.926
1765.889, 82.594, 509.768, 169.034, 208.508, 241.188, 249.123, 249.718
1768.273, 78.188, 231.829, 116.433, 175.478, 245.453, 270.392, 414.511
#End
